# Supplementary material for: Sexual size dimorphism in mammals is associated with changes in the size of gene families related to brain development
Source: Nat Commun. 2024 Jul 24;15:6257. doi: 10.1038/s41467-024-50386-x (PMC11269740; doi:10.1038/s41467-024-50386-x)
Supplement: Supplementary file 5 — Supplementary Data 1 [file 41467_2024_50386_MOESM5_ESM.xls]

## Sheet: PGLS.SSD+BM.124.Spp
	F_value Intercept	p_value Intercept	F_value Av.Body.mass	p_value Av.Body.mass	F_value SSD	p_value SSD	Coefficient Intercept	Coefficient Av.Body.mass	Coefficient SSD	Coef SE Intercept	Coef SE Av.Body.mass	Coef SE SSD	Coef tval Intercept	Coef tval Av.Body.mass	Coef tval SSD	Coef pval Intercept	Coef pval Av.Body.mass	Coef pval SSD	R t value SSD	p.adjusted GFS vs.SSD	R t value Av.Body.mass	p.adjusted GFS vs.Av.Body.mass
OG0000000	20.5541	1.37274e-05	0.00333536	0.954041	1.83665	0.177869	43.9711	-0.159798	1.00226	9.89094	0.689106	0.739547	4.44559	-0.231892	1.35523	1.95623e-05	0.817014	0.177869	0.122278	0.489636	-0.0210764	0.998236
OG0000001	4.45819	0.0367918	0.2954	0.587781	14.9956	0.000175293	35.5706	-0.351928	4.99535	17.2526	1.202	1.28998	2.06175	-0.292785	3.87242	0.0413732	0.770188	0.000175293	0.332062	0.00241362	-0.0266074	0.998236
OG0000002	1.49974	0.22309	0.370332	0.543964	0.242168	0.623537	19.0397	0.606893	0.654216	17.7801	1.23875	1.32942	1.07084	0.489923	0.492105	0.286373	0.625075	0.623537	0.0446921	0.920102	0.0444944	0.998236
OG0000003	11.2007	0.00108986	0.891268	0.347015	2.98624	0.0865259	40.5859	-0.459531	-1.53607	11.8883	0.828264	0.888891	3.41393	-0.554812	-1.72807	0.00087184	0.580047	0.0865259	-0.155194	0.306199	-0.0503735	0.998236
OG0000004	1.86958	0.174058	4.59371	0.0340912	5.27106	0.0234039	42.7491	-4.06368	3.87684	22.584	1.57344	1.68861	1.89289	-2.58267	2.29588	0.0607609	0.0109947	0.0234039	0.204313	0.122318	-0.228573	0.856412
OG0000005	6.6483	0.0111233	2.13471	0.146589	0.0475484	0.827753	25.2708	1.19483	-0.189694	11.6347	0.810597	0.86993	2.17202	1.47401	-0.218056	0.0318047	0.143076	0.827753	-0.0198194	0.979425	0.132814	0.993295
OG0000006	0.752198	0.387498	0.162427	0.687643	1.65417	0.200848	12.9868	-0.617165	1.27635	13.2725	0.9247	0.992385	0.978473	-0.667422	1.28615	0.329793	0.505774	0.200848	0.116131	0.528258	-0.0605633	0.998236
OG0000007	1.01147	0.316557	6.73777	0.0106073	0.0317867	0.858795	23.3539	-2.66348	0.197972	14.8509	1.03467	1.1104	1.57256	-2.57423	0.178288	0.118432	0.011252	0.858795	0.0162059	0.980955	-0.227864	0.636112
OG0000008	0.633115	0.427773	0.811937	0.369338	4.9644	0.0277221	13.1164	-1.17549	2.07521	12.4566	0.867859	0.931384	1.05297	-1.35447	2.22809	0.294455	0.17811	0.0277221	0.198522	0.13697	-0.122211	0.998236
OG0000009	4.53534	0.0352276	1.1647	0.28264	2.62805	0.107593	19.2187	1.05582	-1.31264	10.8293	0.754482	0.809707	1.7747	1.3994	-1.62113	0.0784621	0.164252	0.107593	-0.1458	0.354614	0.126201	0.998236
OG0000010	6.4348	0.0124629	0.0312189	0.860048	2.01866	0.157948	27.1139	-0.350875	1.12654	10.6044	0.738816	0.792895	2.55685	-0.474916	1.4208	0.0117989	0.635703	0.157948	0.128099	0.455805	-0.043134	0.998236
OG0000011	1.67415	0.198168	0.0119126	0.913268	0.0103292	0.919217	28.0527	-0.129735	-0.166429	21.9012	1.52587	1.63756	1.28087	-0.085024	-0.101632	0.202687	0.932383	0.919217	-0.00923892	0.986565	-0.00772922	0.998236
OG0000012	2.58133	0.110738	0.053299	0.817809	2.60982	0.108808	10.1467	0.276055	-0.840736	6.96027	0.484925	0.52042	1.45781	0.569274	-1.61549	0.147484	0.570225	0.108808	-0.145305	0.357965	0.051683	0.998236
OG0000013	3.57208	0.0611512	0.119642	0.730024	11.4322	0.000972523	24.9858	-0.354152	3.36977	13.3293	0.928661	0.996636	1.8745	-0.381358	3.38115	0.0632734	0.703606	0.000972523	0.29381	0.0103247	-0.0346481	0.998236
OG0000014	2.7004	0.102919	0.864654	0.354291	2.15805	0.144419	11.6403	0.738955	-0.954053	8.68587	0.605148	0.649443	1.34014	1.22111	-1.46903	0.18271	0.224417	0.144419	-0.132373	0.43262	0.110333	0.998236
OG0000015	5.35299	0.0223743	0.0280834	0.867193	4.56165	0.0347105	26.6479	0.535515	-1.98578	12.4349	0.866344	0.929757	2.143	0.618133	-2.1358	0.0341154	0.53765	0.0347105	-0.190604	0.160532	0.0561054	0.998236
OG0000016	4.49279	0.0360813	0.928881	0.337076	0.777232	0.379737	30.2233	-1.02895	0.862075	13.078	0.911151	0.977844	2.311	-1.12928	0.881608	0.0225255	0.261013	0.379737	0.07989	0.74856	-0.102125	0.998236
OG0000017	13.8381	0.000303469	0.997278	0.319963	1.41511	0.236539	23.9004	0.609817	-0.633537	7.12277	0.496247	0.53257	3.35549	1.22886	-1.18958	0.00105882	0.22151	0.236539	-0.107517	0.578945	0.111024	0.998236
OG0000018	2.16129	0.144121	0.538552	0.464453	2.68868	0.103661	14.3286	-0.238305	-1.13889	9.28933	0.647192	0.694564	1.54248	-0.368213	-1.63972	0.125569	0.713358	0.103661	-0.147436	0.345852	-0.0334552	0.998236
OG0000019	0.439693	0.508532	0.44366	0.506629	19.6367	2.07083e-05	14.2182	0.446087	-7.26703	21.9328	1.52807	1.63992	0.648259	0.291928	-4.43133	0.518046	0.770841	2.07083e-05	-0.373667	0.000390079	0.0265296	0.998236
OG0000020	1.20291	0.274918	2.6762	0.104457	15.4036	0.000144698	20.2168	-0.822849	-4.53957	15.4695	1.07777	1.15665	1.30689	-0.763477	-3.92475	0.19373	0.446665	0.000144698	-0.336046	0.00202853	-0.0692404	0.950476
OG0000021	7.73865	0.00627188	0.230406	0.63209	2.15102	0.14507	19.7851	0.0817124	0.819233	7.47064	0.520483	0.55858	2.64838	0.156994	1.46663	0.00916611	0.875512	0.14507	0.132161	0.433611	0.0142707	0.998236
OG0000022	10.409	0.00161327	0.85343	0.357423	4.32504	0.0396672	18.3029	0.19555	0.94835	6.09882	0.424907	0.456009	3.00106	0.460217	2.07967	0.00326819	0.646186	0.0396672	0.18577	0.177482	0.0418014	0.998236
OG0000023	3.76311	0.054722	0.297639	0.586371	2.40203	0.12379	13.8834	-0.404403	0.7796	6.72752	0.468709	0.503017	2.06367	-0.862801	1.54985	0.0411871	0.389954	0.12379	0.139517	0.391123	-0.0781962	0.998236
OG0000024	2.46218	0.119228	0.0164387	0.898193	0.278039	0.598955	13.975	0.156125	-0.372061	9.437	0.65748	0.705605	1.48087	0.237459	-0.527294	0.14124	0.812702	0.598955	-0.0478808	0.905359	0.0215822	0.998236
OG0000025	11.5343	0.000924942	0.00378985	0.951013	0.0635894	0.801338	14.1504	-0.0337068	0.0801574	4.25131	0.296191	0.317871	3.32848	-0.113801	0.252169	0.00115737	0.909584	0.801338	0.0229185	0.977351	-0.010345	0.998236
OG0000026	0.353837	0.55306	9.61188	0.00240526	0.00565597	0.940175	27.0227	-4.46751	0.118403	21.0563	1.467	1.57438	1.28335	-3.04533	0.0752062	0.20182	0.00285299	0.940175	0.00683677	0.98874	-0.266812	0.356505
OG0000027	2.28517	0.133223	0.095106	0.758314	0.754553	0.386758	14.9751	-0.0803889	-0.643111	9.90178	0.689861	0.740357	1.51237	-0.116529	-0.86865	0.133048	0.907426	0.386758	-0.0787231	0.755488	-0.010593	0.998236
OG0000028	1.5469	0.215997	4.1495	0.0438285	6.5309	0.0118403	12.1282	-0.770528	-1.46074	7.64468	0.532608	0.571594	1.58649	-1.44671	-2.55556	0.115238	0.150565	0.0118403	-0.226297	0.0763776	-0.130396	0.889604
OG0000029	0.650578	0.421489	1.38585	0.241418	0.61214	0.435512	3.10558	0.578377	-0.368826	6.30475	0.439255	0.471407	0.492578	1.31672	-0.782394	0.623203	0.19042	0.435512	-0.0709475	0.800081	0.118854	0.998236
OG0000030	9.44649	0.00261461	0.0953873	0.757968	0.232571	0.630495	16.8922	-0.0769624	-0.199983	5.54609	0.386399	0.414682	3.04578	-0.199179	-0.482256	0.00284903	0.842457	0.630495	-0.0437994	0.922448	-0.0181042	0.998236
OG0000031	11.6483	0.000874654	0.212724	0.645469	4.01291	0.0473878	18.6654	-0.326375	0.80021	5.34252	0.372216	0.399461	3.49374	-0.876844	2.00322	0.000666124	0.382309	0.0473878	0.179165	0.200686	-0.079461	0.998236
OG0000032	6.63805	0.0111841	0.160729	0.689194	1.25912	0.264039	21.7185	0.0943117	0.742286	8.84727	0.616393	0.661511	2.45482	0.153006	1.12211	0.0155175	0.878649	0.264039	0.101483	0.61422	0.0139083	0.998236
OG0000033	0.569063	0.452097	0.718281	0.398382	2.93574	0.0892	12.3008	-1.03932	1.60243	12.5082	0.871449	0.935236	0.983424	-1.19264	1.7134	0.327361	0.235346	0.0892	0.153908	0.311597	-0.10779	0.998236
OG0000034	0.778448	0.379366	0.00691187	0.933879	5.02483	0.0268091	10.0001	0.343365	-2.0877	12.456	0.867818	0.93134	0.802835	0.395665	-2.24161	0.423644	0.693049	0.0268091	-0.199679	0.133431	0.0359463	0.998236
OG0000035	17.8984	4.55659e-05	1.10133	0.296066	2.58844	0.110253	12.2285	-0.264242	0.333587	2.77308	0.193202	0.207343	4.40971	-1.3677	1.60886	2.25703e-05	0.173941	0.110253	0.14472	0.36085	-0.123386	0.998236
OG0000037	18.2622	3.85918e-05	0.0859899	0.769841	0.0190963	0.89032	10.5865	-0.044921	-0.0259093	2.50757	0.174703	0.187491	4.22182	-0.257128	-0.138189	4.7149e-05	0.797517	0.89032	-0.0125617	0.98158	-0.0233689	0.998236
OG0000038	0.424686	0.515844	0.0552707	0.814531	6.81356	0.0101897	12.082	-0.852896	3.04345	15.5938	1.08643	1.16595	0.774796	-0.785047	2.61028	0.439972	0.43396	0.0101897	0.230886	0.0685848	-0.0711869	0.998236
OG0000039	2.67037	0.104831	0.51142	0.475902	0.0257905	0.872681	8.83217	0.316819	-0.0745001	6.20439	0.432263	0.463903	1.42353	0.732931	-0.160594	0.157155	0.465018	0.872681	-0.0145979	0.980955	0.0664827	0.998236
OG0000040	5.65357	0.0189864	1.06192	0.304834	2.92965	0.0895285	12.6682	-0.464512	0.622345	4.8629	0.338801	0.3636	2.60508	-1.37105	1.71162	0.0103372	0.172898	0.0895285	0.153752	0.312543	-0.123684	0.998236
OG0000041	2.75165	0.099744	1.5699	0.212637	22.5107	5.77602e-06	9.24878	-0.0795776	-1.8857	5.31556	0.370338	0.397445	1.73994	-0.214879	-4.74455	0.0844115	0.830224	5.77602e-06	-0.396052	0.00012895	-0.0195307	0.998236
OG0000042	15.5294	0.000136411	0.0769679	0.781923	14.8284	0.00018968	10.4694	-0.197459	0.748424	2.5994	0.181101	0.194357	4.02762	-1.09032	3.85076	9.87429e-05	0.277738	0.00018968	0.330409	0.00255973	-0.0986368	0.998236
OG0000043	7.66415	0.00651976	4.77716	0.0307653	2.97108	0.0873196	7.58165	0.413843	0.432775	3.35797	0.233952	0.251076	2.25781	1.76893	1.72368	0.0257503	0.0794259	0.0873196	0.154809	0.308003	0.158772	0.856412
OG0000044	0.613307	0.435075	0.0767426	0.782234	0.629177	0.42921	10.1214	-0.363888	0.704918	11.8857	0.828081	0.888694	0.851565	-0.439436	0.793207	0.396138	0.66113	0.42921	0.071923	0.795239	-0.0399169	0.998236
OG0000045	0.736517	0.392476	0.781935	0.378304	1.32956	0.251156	6.42128	0.410805	0.821634	9.53008	0.663965	0.712565	0.673791	0.618715	1.15307	0.501729	0.537267	0.251156	0.104253	0.599438	0.056158	0.998236
OG0000046	0.550472	0.459562	5.94266	0.0162325	0.590008	0.443913	9.46592	-1.29155	0.418283	7.28305	0.507413	0.544554	1.29972	-2.54536	0.76812	0.196168	0.0121732	0.443913	0.0696594	0.806776	-0.22544	0.676597
OG0000047	10.3337	0.001675	0.0430507	0.835979	0.0112464	0.915719	23.5484	-0.0931683	-0.0588517	7.42207	0.517099	0.554949	3.17275	-0.180175	-0.106049	0.00191437	0.857317	0.915719	-0.00964035	0.986565	-0.0163773	0.998236
OG0000048	5.29554	0.0230911	0.613938	0.43484	6.02836	0.015499	16.636	-0.120717	-1.30767	7.1231	0.496269	0.532595	2.33551	-0.24325	-2.45527	0.0211632	0.808224	0.015499	-0.217846	0.0917926	-0.0221082	0.998236
OG0000049	1.24958	0.265847	0.156332	0.693252	1.11218	0.293711	6.9192	0.0755199	0.527696	6.69221	0.466249	0.500377	1.03392	0.161973	1.0546	0.303236	0.871597	0.293711	0.0954349	0.649344	0.0147233	0.998236
OG0000050	2.56797	0.111655	0.0115588	0.914561	0.00459741	0.946053	7.67614	0.04167	-0.0253793	5.00604	0.348773	0.374302	1.53338	0.119476	-0.0678042	0.127794	0.905097	0.946053	-0.0061639	0.989851	0.0108608	0.998236
OG0000051	1.60402	0.207767	2.30157	0.131851	1.6059	0.207502	2.47376	0.356422	-0.27668	2.92005	0.203441	0.218332	0.847164	1.75197	-1.26724	0.398576	0.082313	0.207502	-0.114447	0.536876	0.157287	0.973236
OG0000052	1.71893	0.192314	1.6119	0.206661	0.267124	0.606211	3.81842	0.369759	-0.151866	3.92984	0.273794	0.293835	0.971647	1.3505	-0.51684	0.333165	0.179376	0.606211	-0.0469337	0.908604	0.121858	0.998236
OG0000053	2.24796	0.136395	1.8918	0.17154	2.35641	0.12738	8.31426	-0.531053	0.52371	4.56286	0.317897	0.341166	1.82216	-1.67052	1.53506	0.0709004	0.0974013	0.12738	0.138212	0.397451	-0.150144	0.998236
OG0000054	2.84659	0.0941445	3.82814	0.0527026	25.0283	1.93669e-06	7.5974	0.328217	2.07947	5.55917	0.38731	0.415659	1.36664	0.847428	5.00283	0.174271	0.39843	1.93669e-06	0.413997	5.41575e-05	0.0768113	0.897894
OG0000055	0.621451	0.43205	0.405237	0.525599	0.0117119	0.913999	7.96822	-0.366263	-0.0710183	8.77665	0.611473	0.656231	0.907889	-0.598985	-0.108221	0.365741	0.550302	0.913999	-0.00983784	0.986565	-0.0543727	0.998236
OG0000056	0.878761	0.350408	1.42237	0.235348	17.3796	5.78063e-05	6.97486	-0.129678	-2.08395	6.6856	0.465789	0.499883	1.04327	-0.278406	-4.16888	0.298905	0.781176	5.78063e-05	-0.354392	0.000916957	-0.0253015	0.998236
OG0000057	1.67959	0.197445	4.32786	0.0396038	6.92668	0.00959799	16.8564	-1.05171	-2.01694	10.2495	0.714087	0.766356	1.64461	-1.4728	-2.63186	0.102647	0.143401	0.00959799	-0.232692	0.0654134	-0.132707	0.889604
OG0000058	3.16948	0.0775363	0.468921	0.494794	0.113519	0.736756	7.99972	0.26351	-0.128624	5.10573	0.355718	0.381756	1.56681	0.740782	-0.336927	0.11977	0.460261	0.736756	-0.0306153	0.964627	0.0671916	0.998236
OG0000059	1.38094	0.242248	0.438511	0.509101	13.5336	0.000351025	7.99899	-0.0676649	1.96987	7.1615	0.498945	0.535466	1.11694	-0.135616	3.6788	0.266232	0.89235	0.000351025	0.317169	0.00433784	-0.0123278	0.998236
OG0000060	5.95611	0.0161151	0.629661	0.429033	0.524148	0.470475	13.1842	0.393042	-0.328592	6.07018	0.422912	0.453868	2.17197	0.929371	-0.723981	0.0318085	0.354547	0.470475	-0.0656743	0.828343	0.0841884	0.998236
OG0000061	2.1169	0.14827	0.00703457	0.933297	2.55119	0.112819	10.0791	-0.124815	0.829731	6.94765	0.484046	0.519476	1.45073	-0.257859	1.59725	0.149444	0.796954	0.112819	0.143697	0.366574	-0.0234353	0.998236
OG0000062	1.40333	0.238488	0.406625	0.524893	2.13592	0.146476	5.52581	0.113619	0.570908	5.22451	0.363994	0.390637	1.05767	0.312146	1.46148	0.292313	0.755467	0.146476	0.131704	0.435894	0.0283655	0.998236
OG0000063	0.59165	0.44328	0.23766	0.626783	4.88818	0.0289206	5.99484	0.700354	-1.7553	10.6182	0.739774	0.793923	0.564582	0.946714	-2.21092	0.573403	0.345671	0.0289206	-0.197052	0.141729	0.0857479	0.998236
OG0000064	7.98609	0.00551636	3.57984	0.0608746	0.0578093	0.810399	6.34139	0.340743	0.0489121	2.72076	0.189556	0.203431	2.33075	1.79758	0.240436	0.021422	0.0747374	0.810399	0.0218526	0.979425	0.161277	0.897894
OG0000066	2.72865	0.101156	1.97134	0.162867	10.558	0.00149797	6.3182	-0.446422	0.754533	3.10569	0.216375	0.232213	2.03439	-2.06319	3.24931	0.044098	0.0412339	0.00149797	0.283291	0.0150491	-0.184348	0.998236
OG0000067	6.70535	0.0107913	0.271155	0.60351	0.178643	0.673292	13.5758	0.237063	-0.179601	5.68313	0.395946	0.424928	2.38878	0.598725	-0.422662	0.0184499	0.550475	0.673292	-0.0383955	0.942197	0.0543491	0.998236
OG0000068	7.4166	0.00741886	0.92283	0.338649	0.330636	0.566352	9.38456	-0.24022	0.139719	3.24978	0.226414	0.242986	2.88775	-1.06098	0.57501	0.00459773	0.290812	0.566352	0.0522023	0.885691	-0.0960072	0.998236
OG0000069	10.1871	0.00180216	0.00944383	0.922745	0.251128	0.617192	10.7016	0.0489803	-0.130685	3.48779	0.242996	0.260783	3.06832	0.201569	-0.501127	0.00265713	0.840593	0.617192	-0.0455098	0.915647	0.0183213	0.998236
OG0000070	5.9557	0.0161186	2.41122	0.12308	4.81437	0.0301336	12.5306	-0.345554	-0.774616	4.7216	0.328956	0.353034	2.65389	-1.05046	-2.19417	0.00902596	0.295602	0.0301336	-0.195616	0.146483	-0.0950636	0.95889
OG0000071	0.465495	0.496371	1.02025e-05	0.997457	1.42828	0.234382	7.22088	-0.183711	0.915484	10.2451	0.71378	0.766026	0.704814	-0.257378	1.19511	0.48228	0.797324	0.234382	0.108011	0.576847	-0.0233916	0.999483
OG0000072	0.1594	0.690413	3.23082	0.0747587	0.146046	0.703013	8.82137	-1.31513	-0.322018	11.2696	0.785156	0.842626	0.78276	-1.67499	-0.38216	0.435297	0.0965179	0.703013	-0.0347209	0.954389	-0.150537	0.899259
OG0000074	21.0965	1.07826e-05	0.0304896	0.861676	0.00256443	0.959696	30.6905	-0.0757976	-0.0257715	6.80639	0.474204	0.508914	4.50908	-0.159842	-0.0506402	1.5161e-05	0.873272	0.959696	-0.00460361	0.994527	-0.0145295	0.998236
OG0000075	1.03381	0.311294	0.0882746	0.766892	0.000173889	0.989501	9.56124	-0.18464	0.00891464	9.04149	0.629925	0.676033	1.05748	-0.293114	0.0131867	0.292397	0.769937	0.989501	0.00119879	0.99846	-0.0266373	0.998236
OG0000076	5.39511	0.0218636	0.405573	0.525428	1.68792	0.196345	8.56638	0.25866	-0.401314	4.13123	0.287825	0.308893	2.07357	0.89867	-1.2992	0.0402415	0.370613	0.196345	-0.117294	0.522225	0.081426	0.998236
OG0000077	3.38961	0.068058	0.000619029	0.980191	0.0110562	0.916432	9.43924	0.000712913	0.0414556	5.27294	0.367368	0.394258	1.79013	0.0019406	0.105148	0.0759342	0.998455	0.916432	0.0095585	0.986565	0.000176418	0.998236
OG0000078	5.92619	0.0163776	0.0031365	0.955431	15.4035	0.000144708	11.1696	-0.275447	1.30402	4.44371	0.309596	0.332257	2.51357	-0.889701	3.92473	0.0132659	0.375392	0.000144708	0.336044	0.00202853	-0.0806186	0.998236
OG0000079	0.0665224	0.796907	0.000395246	0.984171	0.0215171	0.883623	2.25853	-0.0305872	0.095099	8.67074	0.604095	0.648312	0.260477	-0.050633	0.146687	0.794939	0.959701	0.883623	0.013334	0.981453	-0.00460296	0.998236
OG0000080	0.756394	0.386181	0.00206758	0.963807	4.20677	0.042422	4.00628	-0.145008	0.663889	4.32906	0.301607	0.323684	0.925439	-0.480785	2.05104	0.35658	0.631538	0.042422	0.183299	0.185896	-0.043666	0.998236
OG0000081	3.71033	0.0564221	0.0780179	0.780479	11.8553	0.000790405	6.14872	-0.102178	0.821503	3.19098	0.222317	0.23859	1.9269	-0.459603	3.44316	0.0563361	0.646626	0.000790405	0.298722	0.00857589	-0.0417457	0.998236
OG0000082	8.88532	0.00347602	2.30326	0.131711	37.5387	1.15367e-08	6.45912	-0.0265544	-0.973145	2.12427	0.147999	0.158832	3.04063	-0.179423	-6.12688	0.00289463	0.857906	1.15367e-08	-0.4866	7.72674e-07	-0.016309	0.973236
OG0000083	0.5191	0.472615	0.825	0.365528	0.00218198	0.96282	4.62406	-0.318226	0.0177761	5.08958	0.354594	0.380549	0.908533	-0.897439	0.0467116	0.365403	0.371267	0.96282	0.00424647	0.99594	-0.0813152	0.998236
OG0000084	10.9326	0.00124404	4.28637	0.0405463	1.02484	0.313394	7.23911	0.327474	0.196828	2.60034	0.181167	0.194428	2.78391	1.80758	1.01234	0.00623448	0.0731555	0.313394	0.091644	0.673598	0.162151	0.889604
OG0000085	7.27657	0.00798349	1.36875	0.244326	5.25806	0.0235717	11.4674	-0.439132	0.662575	3.86451	0.269242	0.28895	2.96737	-1.63099	2.29305	0.00362088	0.105492	0.0235717	0.204072	0.123071	-0.146669	0.998236
OG0000086	0.385088	0.53606	0.72177	0.397242	7.92341	0.00569836	5.91758	-0.135748	-1.7732	8.42507	0.586979	0.629944	0.702378	-0.231266	-2.81485	0.483793	0.817499	0.00569836	-0.247908	0.0431152	-0.0210196	0.998236
OG0000087	3.45572	0.0654628	1.92759	0.167574	11.2386	0.00106969	6.67031	-0.148609	-0.831028	3.31537	0.230984	0.247891	2.01193	-0.643375	-3.3524	0.046448	0.521198	0.00106969	-0.291525	0.0112681	-0.0583889	0.998236
OG0000088	1.84129	0.177326	0.0273704	0.868874	20.6006	1.34458e-05	5.69232	-0.296067	1.27933	3.76975	0.262641	0.281865	1.51	-1.12727	4.53879	0.133651	0.261858	1.34458e-05	0.381423	0.000268175	-0.101945	0.998236
OG0000089	1.91856	0.168564	0.482705	0.488532	0.597395	0.441081	5.88158	0.173222	0.279312	4.83315	0.336728	0.361375	1.21693	0.514428	0.772914	0.226001	0.607891	0.441081	0.0700921	0.80432	0.0467152	0.998236
OG0000090	6.61652	0.0113128	0.958217	0.32959	0.0793464	0.778666	5.97579	0.186168	-0.0553709	2.629	0.183163	0.19657	2.27303	1.0164	-0.281685	0.0247882	0.311465	0.778666	-0.0255993	0.974231	0.0920084	0.998236
OG0000091	23.8562	3.21191e-06	3.77829	0.0542431	23.8403	3.23405e-06	6.18579	-0.0737042	-0.448821	1.22939	0.0856519	0.0919214	5.03161	-0.860508	-4.88266	1.71102e-06	0.391211	3.23405e-06	-0.405706	8.04805e-05	-0.0779897	0.897894
OG0000092	0.908541	0.342402	0.501219	0.480327	0.272111	0.602873	4.41504	0.329136	-0.229537	5.88508	0.410016	0.440028	0.750209	0.802739	-0.521643	0.454585	0.423699	0.602873	-0.0473688	0.906908	0.0727827	0.998236
OG0000093	0.808698	0.370292	0.0977103	0.755133	0.0348643	0.852193	3.52292	-0.0889487	0.0516411	3.69894	0.257707	0.27657	0.952413	-0.345155	0.18672	0.342786	0.730577	0.852193	0.0169721	0.980955	-0.0313623	0.998236
OG0000094	1.37274	0.243644	0.187942	0.665407	0.627774	0.429724	6.32595	-0.206287	0.296218	5.00014	0.348362	0.373861	1.26515	-0.592163	0.792322	0.208247	0.554846	0.429724	0.0718431	0.79529	-0.0537552	0.998236
OG0000095	0.996171	0.320231	4.15175	0.0437721	0.177723	0.674085	6.16908	-0.618046	0.134394	4.26362	0.297048	0.318791	1.44691	-2.08063	0.421573	0.150507	0.039578	0.674085	0.0382967	0.942738	-0.185853	0.889604
OG0000096	6.27823	0.0135516	0.111102	0.73947	0.185174	0.66773	8.93666	-0.0583063	-0.115003	3.57431	0.249024	0.267252	2.50024	-0.234139	-0.430318	0.0137492	0.815273	0.66773	-0.0390899	0.938843	-0.0212806	0.998236
OG0000097	1.37612	0.243067	1.29164	0.257992	0.9712	0.326348	6.28099	-0.40338	0.323166	4.38575	0.305557	0.327923	1.43214	-1.32015	0.985495	0.154683	0.189278	0.326348	0.089233	0.690229	-0.119158	0.998236
OG0000098	2.72352	0.101473	1.65896	0.200202	3.66587	0.0578986	6.59878	-0.213356	-0.515051	3.59778	0.250659	0.269006	1.83413	-0.851181	-1.91465	0.0690921	0.39635	0.0578986	-0.171481	0.230073	-0.0771495	0.998236
OG0000099	2.88544	0.0919536	0.125334	0.723936	5.7084	0.0184288	6.103	-0.0417627	0.659457	3.69149	0.257188	0.276013	1.65326	-0.162382	2.38923	0.10087	0.871276	0.0184288	0.212253	0.103062	-0.0147604	0.998236
OG0000100	7.27176	0.00800367	0.206939	0.649993	4.4305	0.0373709	16.9581	0.0014748	-1.0042	6.38065	0.444543	0.477082	2.65775	0.00331757	-2.10488	0.00892911	0.997358	0.0373709	-0.187942	0.169089	0.000301597	0.998236
OG0000101	3.33328	0.0703573	1.00121	0.319016	0.343762	0.558758	6.09867	0.305915	-0.174605	3.9829	0.27749	0.297802	1.53121	1.10243	-0.586313	0.128327	0.272461	0.558758	-0.0532256	0.882579	0.0997216	0.998236
OG0000102	7.84813	0.00592518	0.00867352	0.925953	6.50401	0.0120112	5.20673	-0.0586872	0.355702	1.86538	0.129962	0.139475	2.79124	-0.451571	2.5503	0.00610356	0.652386	0.0120112	0.225854	0.0769016	-0.0410174	0.998236
OG0000103	2.27282	0.134267	0.379293	0.539139	8.83021	0.0035751	3.71131	0.00521804	-0.546907	2.4615	0.171494	0.184047	1.50774	0.030427	-2.97157	0.134227	0.975777	0.0035751	-0.260794	0.0299767	0.00276608	0.998236
OG0000104	5.42954	0.0214553	0.303524	0.582697	1.96583	0.163452	8.67172	0.0662039	0.415024	3.95888	0.275817	0.296006	2.19045	0.240028	1.40208	0.030409	0.810715	0.163452	0.126439	0.466412	0.0218156	0.998236
OG0000105	8.73094	0.00376098	3.76441	0.0546808	1.90027	0.170591	14.5883	-0.661849	0.447288	4.33962	0.302343	0.324474	3.36166	-2.18907	1.3785	0.00103745	0.0305116	0.170591	0.124346	0.477862	-0.195179	0.897894
OG0000106	1.34755	0.247992	0.588309	0.444568	0.323072	0.570821	3.38102	0.151787	0.147312	3.46626	0.241496	0.259172	0.97541	0.628529	0.568394	0.331303	0.530842	0.570821	0.0516034	0.889346	0.0570459	0.998236
OG0000107	0.147572	0.701541	0.977029	0.324906	1.91947	0.168463	5.97454	-0.814793	0.96106	9.27751	0.646368	0.69368	0.643981	-1.26057	1.38545	0.520807	0.209889	0.168463	0.124963	0.474267	-0.113852	0.998236
OG0000108	4.51466	0.03564	0.836552	0.362204	0.393147	0.531831	9.2848	-0.21815	-0.193076	4.11835	0.286927	0.307929	2.2545	-0.760297	-0.627015	0.0259637	0.448556	0.531831	-0.0569089	0.86449	-0.0689534	0.998236
OG0000109	0.34246	0.559502	0.50041	0.48068	0.647573	0.42256	4.30389	0.357272	0.593361	9.86159	0.687061	0.737352	0.43643	0.52	0.804719	0.663302	0.604014	0.42256	0.0729613	0.789475	0.04722	0.998236
OG0000110	2.62835	0.107574	0.225784	0.635524	6.26248	0.0136665	9.05629	-0.355422	0.957714	5.11841	0.356602	0.382704	1.76936	-0.996691	2.50249	0.0793535	0.320904	0.0136665	0.221831	0.0838694	-0.0902386	0.998236
OG0000111	0.213053	0.645214	1.97901	0.162058	0.7745	0.380573	7.67509	-1.04764	0.633542	9.62801	0.670788	0.719887	0.797163	-1.5618	0.880057	0.426918	0.120947	0.380573	0.0797503	0.74856	-0.140572	0.998236
OG0000112	0.223106	0.637534	2.02467	0.157335	0.774842	0.380468	1.36896	0.686574	0.539119	8.19125	0.570688	0.612461	0.167124	1.20306	0.880251	0.867551	0.2313	0.380468	0.0797678	0.74856	0.108721	0.998236
OG0000113	13.4582	0.000363924	0.27314	0.602189	0.0344293	0.853107	7.26058	-0.0752997	0.0272561	1.96459	0.136874	0.146893	3.69572	-0.550139	0.185551	0.000330674	0.583238	0.853107	0.0168659	0.980955	-0.0499502	0.998236
OG0000114	0.812098	0.369291	0.669513	0.41483	17.9683	4.41324e-05	7.74577	-0.762521	2.03891	6.43303	0.448192	0.480999	1.20406	-1.70133	4.23891	0.230916	0.0914503	4.41324e-05	0.35958	0.000721139	-0.152849	0.998236
OG0000115	4.90208	0.0286981	1.59769	0.20866	20.3832	1.48163e-05	4.38175	0.0414921	0.732247	2.16917	0.151127	0.162189	2.02001	0.274551	4.51478	0.0455906	0.784129	1.48163e-05	0.379697	0.000293352	0.0249514	0.998236
OG0000116	1.48653	0.225128	0.0487796	0.825573	0.681862	0.410571	3.9906	-0.086078	0.194854	3.15597	0.219878	0.235972	1.26446	-0.391482	0.825749	0.208494	0.69613	0.410571	0.0748575	0.777163	-0.0355667	0.998236
OG0000117	4.33166	0.0395187	1.42038	0.235674	0.0362794	0.849259	4.86587	0.233449	-0.0396006	2.78063	0.193728	0.207908	1.74992	1.20503	-0.190472	0.082668	0.230541	0.849259	-0.017313	0.980955	0.108897	0.998236
OG0000118	5.92301	0.0164057	1.76166	0.186916	2.60983	0.108807	5.45989	0.170817	0.310695	2.57217	0.179204	0.192321	2.12268	0.953197	1.6155	0.0358187	0.34239	0.108807	0.145305	0.357965	0.0863308	0.998236
OG0000119	0.313338	0.576674	0.449018	0.504078	0.0708617	0.790539	4.88017	-0.29571	-0.141243	7.09631	0.494403	0.530592	0.687705	-0.598115	-0.266199	0.492955	0.550881	0.790539	-0.0241928	0.975297	-0.0542938	0.998236
OG0000120	0.631746	0.428272	0.925216	0.338027	1.3123	0.254239	6.12996	-0.490883	0.509892	5.95296	0.414745	0.445104	1.02973	-1.18358	1.14556	0.305189	0.238901	0.254239	0.103581	0.600833	-0.10698	0.998236
OG0000121	2.94924	0.0884762	0.0448837	0.832575	3.51413	0.0632587	5.77061	0.046536	-0.488096	3.48232	0.242615	0.260373	1.65712	0.19181	-1.8746	0.100086	0.848212	0.0632587	-0.167996	0.243735	0.0174347	0.998236
OG0000122	16.6258	8.18554e-05	0.164196	0.686037	3.51189	0.0633419	5.07913	-0.000247468	0.180622	1.28906	0.0898094	0.0963832	3.94018	-0.00275548	1.874	0.000136695	0.997806	0.0633419	0.167944	0.243766	-0.000250499	0.998236
OG0000123	9.30428	0.0028096	6.65013	0.0111125	1.61198	0.20665	6.06545	-0.270789	-0.164013	1.72771	0.12037	0.129181	3.51069	-2.24964	-1.26964	0.000628752	0.0262799	0.20665	-0.11466	0.535887	-0.200365	0.636112
OG0000124	1.97484	0.162497	1.59416	0.20916	18.7494	3.09218e-05	5.93244	0.105274	1.56555	4.83553	0.336894	0.361553	1.22684	0.312484	4.33006	0.222263	0.755211	3.09218e-05	0.366285	0.000544645	0.0283962	0.998236
OG0000125	0.13106	0.717967	0.442375	0.507244	0.03818	0.84541	1.35081	0.333138	-0.101031	6.91528	0.481791	0.517057	0.195337	0.691457	-0.195397	0.845457	0.490603	0.84541	-0.0177606	0.980955	0.0627359	0.998236
OG0000126	4.21671	0.0421827	0.339241	0.561351	49.7843	1.16021e-10	8.11241	-0.250502	2.03527	3.85786	0.268779	0.288453	2.10282	-0.931998	7.0558	0.0375534	0.353193	1.16021e-10	0.539911	3.20337e-08	-0.0844246	0.998236
OG0000127	1.6515	0.20121	2.17451	0.142912	0.0767186	0.782267	2.53861	0.263815	0.0567468	2.74008	0.190903	0.204876	0.926472	1.38193	0.276981	0.356045	0.169538	0.782267	0.0251721	0.974314	0.124651	0.993295
OG0000128	2.04212	0.155573	0.675384	0.412797	8.52167	0.00418624	3.12108	0.279578	-0.615061	2.81791	0.196325	0.210696	1.10758	1.42406	-2.91919	0.270238	0.157004	0.00418624	-0.256502	0.0339467	0.128388	0.998236
OG0000129	46.9464	3.26168e-10	2.01926	0.157887	0.0249183	0.874834	5.4761	0.0855341	-0.0101897	0.863322	0.0601481	0.0645507	6.34305	1.42206	-0.157855	4.05864e-09	0.157582	0.874834	-0.014349	0.980955	0.128211	0.998236
OG0000130	4.98063	0.0274737	1.37625	0.243045	0.293196	0.589175	5.75834	-0.170933	-0.0963364	2.37949	0.16578	0.177915	2.41999	-1.03108	-0.541476	0.0170079	0.304559	0.589175	-0.0491655	0.900545	-0.0933257	0.998236
OG0000131	3.11138	0.0802707	0.151812	0.697495	2.12524	0.147481	4.85467	0.147869	-0.334867	3.07214	0.214037	0.229704	1.58023	0.690859	-1.45782	0.116666	0.490977	0.147481	-0.13138	0.437116	0.0626819	0.998236
OG0000132	8.33854	0.0045991	0.736185	0.392582	15.8402	0.000117959	10.6	-0.0022458	1.14714	3.85487	0.26857	0.288229	2.74977	-0.00836206	3.97997	0.00687905	0.993342	0.000117959	0.34023	0.00172487	-0.000760187	0.998236
OG0000133	10.5505	0.00150357	0.549782	0.459843	20.6033	1.34296e-05	4.19148	-0.0223892	0.452207	1.33242	0.0928303	0.0996252	3.14576	-0.241184	4.53909	0.00208518	0.809821	1.34296e-05	0.381445	0.000268175	-0.0219205	0.998236
OG0000134	3.85637	0.0518506	1.68313	0.196978	0.96676	0.327452	4.40765	0.196892	0.196286	2.66994	0.186016	0.199632	1.65084	1.05847	0.983239	0.101364	0.291949	0.327452	0.0890304	0.692024	0.0957822	0.998236
OG0000135	3.86747	0.0515199	1.17965	0.279586	27.7894	5.99363e-07	5.74481	0.0121559	-1.1412	2.8953	0.201717	0.216482	1.98419	0.0602623	-5.27156	0.0494983	0.952046	5.99363e-07	-0.432169	1.99481e-05	0.0054783	0.998236
OG0000136	1.56802	0.212909	0.920593	0.339233	18.3444	3.71742e-05	4.06103	-0.00575518	-1.00573	3.14051	0.218801	0.234816	1.29311	-0.0263033	-4.28303	0.198436	0.979059	3.71742e-05	-0.362833	0.000634182	-0.0023912	0.998236
OG0000137	0.421362	0.517488	1.25875	0.26411	20.3219	1.52282e-05	2.06395	0.0373258	1.31628	3.90516	0.272074	0.291989	0.528519	0.13719	4.50798	0.598107	0.891109	1.52282e-05	0.379208	0.000300411	0.0124708	0.998236
OG0000138	2.44922	0.120195	8.42818e-05	0.99269	1.66506	0.199382	4.46165	0.0556821	-0.290373	3.00963	0.209683	0.225031	1.48246	0.265554	-1.29037	0.140819	0.791035	0.199382	-0.116508	0.525904	0.0241343	0.998695
OG0000139	6.75182	0.0105286	0.318929	0.573298	2.38549	0.125078	4.10795	-0.0930162	0.175125	1.51646	0.105652	0.113386	2.70892	-0.880399	1.5445	0.0077296	0.380388	0.125078	0.139045	0.393284	-0.0797812	0.998236
OG0000140	1.99023	0.160883	2.47705	0.11813	0.145401	0.703638	4.02049	0.396227	0.11131	3.90412	0.272002	0.291911	1.02981	1.45671	0.381315	0.305154	0.147787	0.703638	0.0346442	0.954389	0.131282	0.95889
OG0000141	0.480893	0.489347	6.47625	0.0121903	18.7335	3.1146e-05	9.18392	-1.56211	2.1295	6.58021	0.458446	0.492003	1.39569	-3.40741	4.32822	0.165364	0.000891046	3.1146e-05	0.36615	0.000546819	-0.295894	0.636112
OG0000142	23.8352	3.24132e-06	0.0271663	0.869359	0.0066933	0.934931	4.63966	0.0122406	-0.0060225	0.984529	0.0685926	0.0736134	4.71257	0.178454	-0.0818126	6.59666e-06	0.858665	0.934931	-0.0074373	0.98874	0.016221	0.998236
OG0000143	0.151398	0.697887	2.45081	0.120076	3.48964	0.0641729	6.14308	-1.03675	1.07856	7.7219	0.537989	0.577368	0.79554	-1.92709	1.86806	0.427858	0.0563124	0.0641729	0.167426	0.245168	-0.172562	0.95889
OG0000144	1.37281	0.243632	1.79166	0.183233	1.96515	0.163524	6.14711	-0.461527	0.432309	4.12448	0.287354	0.308388	1.4904	-1.60613	1.40184	0.138722	0.110853	0.163524	0.126417	0.466412	-0.144479	0.998236
OG0000145	5.29719	0.0230702	0.0110235	0.916555	0.43691	0.509874	4.01192	-0.00474867	0.0885642	1.79198	0.124848	0.133987	2.23882	-0.0380355	0.660992	0.0269958	0.969722	0.509874	0.059982	0.851455	-0.00345776	0.998236
OG0000146	4.26259	0.0410973	5.62324	0.0193024	0.859448	0.355739	9.30358	-0.546197	-0.256354	3.6983	0.257662	0.276522	2.51564	-2.11982	-0.927064	0.0131921	0.0360643	0.355739	-0.0839808	0.723315	-0.189229	0.722178
OG0000147	2.12918	0.14711	0.00548738	0.941072	0.413809	0.52126	4.49424	0.0142599	-0.152687	3.17448	0.221168	0.237356	1.41574	0.0644756	-0.64328	0.15942	0.948698	0.52126	-0.0583803	0.857959	0.00586132	0.998236
OG0000148	1.19346	0.276804	0.000507384	0.982066	0.0344288	0.853108	3.91438	-0.00447432	0.0510125	3.67695	0.256175	0.274926	1.06457	-0.0174659	0.18555	0.28919	0.986094	0.853108	0.0168658	0.980955	-0.00158781	0.998236
OG0000149	2.77358	0.0984187	0.250452	0.617666	0.0670732	0.796087	3.65815	0.0924904	-0.0472473	2.43992	0.16999	0.182433	1.49929	0.544093	-0.258985	0.136402	0.587379	0.796087	-0.0235376	0.976618	0.0494026	0.998236
OG0000150	1.82691	0.179015	0.133856	0.715106	3.12781	0.0794872	3.06427	0.133443	-0.345183	2.61037	0.181866	0.195178	1.17388	0.733746	-1.76856	0.242747	0.464523	0.0794872	-0.15874	0.288178	0.0665562	0.998236
OG0000151	4.2405	0.0416161	2.23603	0.13743	0.00228619	0.961943	5.15267	-0.225262	0.00785651	2.19758	0.153107	0.164314	2.3447	-1.47128	0.0478141	0.0206714	0.143812	0.961943	0.00434669	0.995571	-0.132572	0.985769
OG0000152	0.445266	0.505862	0.00227699	0.96202	8.60753	0.00400605	4.08547	0.292311	-1.59359	7.26455	0.506124	0.543171	0.562385	0.577548	-2.93386	0.574894	0.564643	0.00400605	-0.257706	0.0328787	0.0524321	0.998236
OG0000153	5.4648	0.0210454	0.00855816	0.926446	1.70879	0.193621	6.32789	-0.0360062	0.269095	2.75317	0.191815	0.205855	2.2984	-0.187713	1.30721	0.0232554	0.851416	0.193621	0.118007	0.517946	-0.0170624	0.998236
OG0000154	0.460721	0.498584	1.98549	0.161378	0.0474819	0.827871	1.89909	0.504281	0.0886368	5.44029	0.379028	0.406771	0.349079	1.33046	0.217903	0.727637	0.185869	0.827871	0.0198055	0.979425	0.120076	0.998236
OG0000155	15.0589	0.000170148	0.0125509	0.910985	0.538604	0.464432	4.28469	0.00368705	-0.0622251	1.13397	0.0790044	0.0847873	3.77848	0.0466689	-0.733896	0.000246267	0.962854	0.464432	-0.0665698	0.823649	0.00424259	0.998236
OG0000156	12.1959	0.000669485	1.8925	0.171461	0.315431	0.575406	12.0499	0.400328	-0.164855	3.92575	0.273509	0.293529	3.06945	1.46368	-0.561632	0.00264778	0.145876	0.575406	-0.050991	0.892244	0.131899	0.998236
OG0000157	0.887202	0.348113	1.95003	0.16514	1.02136	0.314213	4.31531	-0.374863	0.257412	3.40653	0.237334	0.254706	1.26678	-1.57947	1.01062	0.207668	0.116838	0.314213	0.0914896	0.674824	-0.142131	0.998236
OG0000158	0.144428	0.704584	2.47126	0.118556	1.07966	0.300846	4.04921	-0.536788	-0.455205	5.85917	0.408211	0.438091	0.691089	-1.31498	-1.03907	0.490833	0.191004	0.300846	-0.0940419	0.658565	-0.118698	0.95889
OG0000159	1.21975	0.271601	5.04434	0.0265211	16.6541	8.07912e-05	8.1313	-0.519196	-1.71442	5.61863	0.391452	0.420105	1.4472	-1.32633	-4.08094	0.150425	0.187228	8.07912e-05	-0.347829	0.00125195	-0.119709	0.835391
OG0000160	2.9475	0.0885691	0.0203944	0.886679	2.24898	0.136307	3.70412	-0.0274271	0.245903	2.19302	0.152789	0.163972	1.68905	-0.17951	1.49966	0.0937853	0.857837	0.136307	0.135083	0.415898	-0.016317	0.998236
OG0000161	2.72081	0.101641	0.0720024	0.7889	0.748858	0.388551	4.09403	0.0839649	-0.174725	2.7004	0.188138	0.201909	1.51608	0.446295	-0.865366	0.132106	0.656182	0.388551	-0.0784273	0.756294	0.0405389	0.998236
OG0000162	0.987096	0.322436	2.82817	0.0952031	1.20454	0.274595	5.32544	-0.398909	-0.333297	4.06155	0.28297	0.303683	1.31118	-1.40972	-1.09752	0.192279	0.161187	0.274595	-0.0992812	0.624603	-0.127117	0.944199
OG0000163	0.338816	0.561596	0.0170996	0.896178	3.54022	0.0623002	3.44913	-0.192534	0.736227	5.23321	0.3646	0.391288	0.659085	-0.528068	1.88155	0.511094	0.598419	0.0623002	0.168601	0.242082	-0.0479509	0.998236
OG0000164	1.34444	0.248536	0.302295	0.583461	7.35877	0.00764684	6.4717	-0.373898	0.976818	4.81596	0.33553	0.36009	1.3438	-1.11435	2.71271	0.181526	0.267338	0.00764684	0.239436	0.0545844	-0.100789	0.998236
OG0000165	0.418436	0.518944	0.427002	0.514703	0.874165	0.351667	6.12777	-0.441997	0.529613	7.5759	0.527817	0.566451	0.808851	-0.837407	0.934968	0.420189	0.404015	0.351667	0.0846917	0.720333	-0.0759083	0.998236
OG0000166	0.718984	0.398151	1.82923	0.178741	1.4493	0.23099	4.10925	-0.279482	-0.33892	3.76522	0.262324	0.281526	1.09137	-1.06541	-1.20387	0.277278	0.288814	0.23099	-0.108793	0.570638	-0.096404	0.998236
OG0000167	1.97227	0.162769	0.828247	0.364589	0.643116	0.424157	2.89745	-0.133727	0.108591	1.81101	0.126174	0.135409	1.59991	-1.05986	0.801945	0.112227	0.29132	0.424157	0.0727111	0.789925	-0.0959066	0.998236
OG0000168	14.2743	0.000246574	0.153601	0.695807	2.16496	0.143784	5.33155	-0.0069858	-0.157783	1.43419	0.0999207	0.107235	3.71747	-0.0699135	-1.47138	0.000306169	0.944378	0.143784	-0.132581	0.431752	-0.00635564	0.998236
OG0000169	0.226439	0.635035	2.45353	0.119872	10.5164	0.0015293	4.7544	-0.794179	1.24478	5.13371	0.357668	0.383848	0.926114	-2.22044	3.2429	0.35623	0.028251	0.0015293	0.282777	0.015195	-0.197867	0.95889
OG0000170	7.36475	0.00762296	1.04768	0.308083	1.69318	0.195655	3.539	0.133037	-0.145487	1.49536	0.104182	0.111808	2.36666	1.27697	-1.30122	0.019537	0.20406	0.195655	-0.117474	0.521329	0.115313	0.998236
OG0000171	1.17748	0.280027	1.01741	0.315146	0.458059	0.499824	2.93401	0.286688	-0.184348	3.64291	0.253803	0.272381	0.805403	1.12957	-0.676801	0.422167	0.260894	0.499824	-0.0614112	0.844199	0.102151	0.998236
OG0000172	1.79524	0.1828	0.0990397	0.753527	0.36356	0.547664	4.22594	-0.0389307	-0.140562	3.11782	0.21722	0.23312	1.35542	-0.179223	-0.60296	0.17781	0.858063	0.547664	-0.0547323	0.874361	-0.0162908	0.998236
OG0000173	0.157838	0.691855	2.31309	0.130898	7.38745	0.00753288	6.57834	-1.15126	1.62677	8.00478	0.557697	0.598519	0.821801	-2.06431	2.71799	0.412807	0.0411253	0.00753288	0.239876	0.0540554	-0.184445	0.973236
OG0000174	2.3168	0.130592	0.223084	0.637551	0.339795	0.561033	3.60451	-0.0540115	-0.100118	2.29708	0.160039	0.171753	1.56917	-0.33749	-0.582919	0.11922	0.736332	0.561033	-0.0529184	0.883908	-0.0306665	0.998236
OG0000175	0.589792	0.443996	0.86129	0.355226	0.237916	0.626598	4.42189	-0.319655	0.165578	4.54006	0.316308	0.339461	0.973972	-1.01058	0.487767	0.332014	0.314233	0.626598	0.0442989	0.921489	-0.0914859	0.998236
OG0000176	0.158	0.691705	2.10481	0.149424	4.64872	0.0330558	5.76319	-0.956828	1.18	7.31958	0.509959	0.547286	0.787366	-1.87629	2.15609	0.432607	0.0630252	0.0330558	0.192348	0.156618	-0.168143	0.995857
OG0000177	3.73001	0.0557816	0.725925	0.395891	0.491559	0.484579	5.00762	-0.116323	-0.128083	2.4433	0.170226	0.182686	2.04953	-0.683347	-0.701112	0.0425717	0.495694	0.484579	-0.0636084	0.835862	-0.0620029	0.998236
OG0000178	0.081262	0.776082	1.70376	0.194274	5.3183	0.0228042	6.28388	-1.1895	1.66699	9.6676	0.673546	0.722847	0.649994	-1.76603	2.30614	0.516928	0.0799135	0.0228042	0.205189	0.12011	-0.158518	0.998236
OG0000179	1.58946	0.209829	0.782454	0.378146	6.17254	0.0143421	4.67046	-0.300054	0.574377	3.09198	0.21542	0.231188	1.51051	-1.39288	2.48446	0.133521	0.166211	0.0143421	0.220311	0.0868371	-0.125622	0.998236
OG0000181	1.22752	0.270088	7.91501e-07	0.999292	0.0487321	0.825656	4.55229	0.0136458	-0.0701337	4.24904	0.296033	0.317701	1.07137	0.0460956	-0.220753	0.286136	0.96331	0.825656	-0.0200645	0.979425	0.00419047	0.999566
OG0000182	0.977398	0.324815	1.2548	0.264857	4.7054	0.0320234	5.55422	-0.467336	0.699182	4.31086	0.30034	0.322323	1.28842	-1.55602	2.16919	0.200056	0.122314	0.0320234	0.193473	0.152929	-0.140062	0.998236
OG0000183	1.18912	0.277674	4.93985	0.0281023	0.0559103	0.81348	4.05929	-0.399615	0.0456376	2.58136	0.179845	0.193009	1.57254	-2.222	0.236454	0.118437	0.0281423	0.81348	0.0214908	0.979425	-0.198001	0.835391
OG0000184	2.84733	0.0941022	0.141777	0.70718	12.0705	0.000711627	5.0468	-0.0779999	0.783417	3.0158	0.210112	0.225492	1.67345	-0.37123	3.47426	0.0968213	0.711116	0.000711627	0.301177	0.00779915	-0.0337289	0.998236
OG0000185	2.76784	0.0987639	0.155699	0.693842	7.6081	0.00671294	4.38692	-0.165017	0.502358	2.43583	0.169706	0.182127	1.801	-0.972372	2.75828	0.0741941	0.332805	0.00671294	0.243223	0.0491467	-0.0880541	0.998236
OG0000186	1.47272	0.227281	0.50305	0.479528	35.2937	2.79545e-08	2.16653	0.0753588	-0.841619	1.89469	0.132004	0.141666	1.14347	0.570883	-5.94085	0.2551	0.569138	2.79545e-08	-0.475202	1.51653e-06	0.0518287	0.998236
OG0000187	7.60295	0.00673097	4.20127	0.0425549	43.2517	1.28882e-09	3.79176	0.0653548	0.764184	1.55406	0.108272	0.116197	2.4399	0.603616	6.5766	0.0161411	0.547229	1.28882e-09	0.513153	1.88108e-07	0.0547917	0.889604
OG0000188	8.48746	0.00426036	0.00651273	0.935813	1.85639	0.175572	4.18122	-0.0370409	0.146891	1.44189	0.100457	0.10781	2.89981	-0.368722	1.3625	0.00443565	0.712979	0.175572	0.122924	0.486546	-0.0335014	0.998236
OG0000189	14.5068	0.000220829	3.59766	0.0602451	2.30787	0.131329	4.7362	-0.171496	0.128462	1.13095	0.0787936	0.084561	4.18782	-2.17653	1.51917	5.37525e-05	0.0314581	0.131329	0.136808	0.405959	-0.194103	0.897894
OG0000190	3.48877	0.0642057	0.322819	0.570971	0.0959849	0.757235	4.08456	0.0818983	0.0556574	2.40267	0.167395	0.179648	1.70001	0.489253	0.309814	0.0916979	0.625549	0.757235	0.0281538	0.969325	0.0444336	0.998236
OG0000191	1.94829	0.165327	0.0621554	0.803544	18.546	3.39151e-05	3.98892	-0.20674	0.823843	2.55854	0.178254	0.191302	1.55906	-1.1598	4.30651	0.121593	0.248412	3.39151e-05	0.364558	0.000588439	-0.104855	0.998236
OG0000192	12.1184	0.000695198	0.167027	0.68349	1.84503	0.176889	3.89507	0.00896162	0.118381	1.16561	0.0812085	0.0871527	3.34166	0.110353	1.35832	0.00110825	0.912312	0.176889	0.122553	0.488358	0.0100316	0.998236
OG0000193	1.11577	0.292936	0.00675155	0.934649	2.19988	0.140622	6.12602	-0.154086	0.619626	5.5873	0.38927	0.417763	1.09642	-0.395835	1.4832	0.275073	0.692924	0.140622	0.133627	0.424289	-0.0359617	0.998236
OG0000194	23.5673	3.64113e-06	0.286973	0.59315	0.103837	0.747829	4.26058	-0.0279189	-0.0212254	0.880953	0.0613764	0.0658689	4.83633	-0.45488	-0.322238	3.93305e-06	0.650011	0.747829	-0.0292818	0.966866	-0.0413174	0.998236
OG0000195	20.4544	1.43523e-05	0.0134818	0.907757	6.67929	0.0109417	4.07221	0.0438647	-0.183425	0.949217	0.0661324	0.0709731	4.29007	0.663286	-2.58443	3.61668e-05	0.508409	0.0109417	-0.22872	0.0721958	0.0601894	0.998236
OG0000196	1.0227	0.313898	0.0018449	0.96581	1.0388	0.310134	4.96535	0.0630049	-0.394105	5.17151	0.360302	0.386675	0.960135	0.174867	-1.01922	0.338902	0.861476	0.310134	-0.0922608	0.66951	0.015895	0.998236
OG0000197	2.92129	0.0899813	0.0150318	0.902624	1.20214	0.275072	3.74424	-0.017695	0.183505	2.23843	0.155952	0.167368	1.67271	-0.113464	1.09642	0.0969687	0.909851	0.275072	0.0991832	0.625163	-0.0103144	0.998236
OG0000198	1.5871	0.210165	0.00924663	0.923553	0.687613	0.40861	3.91807	0.0627104	-0.206408	3.32909	0.231939	0.248917	1.17692	0.270374	-0.829224	0.241538	0.787333	0.40861	-0.0751707	0.774803	0.024572	0.998236
OG0000199	19.7454	1.97201e-05	0.00221269	0.962559	6.39533	0.0127285	3.83596	0.0309283	-0.17059	0.90218	0.0628553	0.0674561	4.25187	0.492056	-2.5289	4.19672e-05	0.623571	0.0127285	-0.224055	0.080107	0.0446877	0.998236
OG0000200	21.3689	9.5554e-06	0.0845838	0.771677	0.871414	0.352423	4.07464	-0.00535725	-0.0627169	0.898554	0.0626027	0.067185	4.53467	-0.0855754	-0.933495	1.36719e-05	0.931945	0.352423	-0.0845593	0.721198	-0.00777935	0.998236
OG0000201	14.9826	0.000176371	3.78361	0.0540765	0.0353008	0.851282	4.61864	-0.148162	0.0153948	1.09586	0.076349	0.0819375	4.21463	-1.94059	0.187885	4.84778e-05	0.0546336	0.851282	0.017078	0.980955	-0.173735	0.897894
OG0000202	21.1103	1.07169e-05	1.51069	0.221419	7.77855	0.00614315	4.45552	-0.114983	0.191807	0.919786	0.0640819	0.0687725	4.84408	-1.79432	2.78901	3.8067e-06	0.0752593	0.00614315	0.245769	0.0458413	-0.160992	0.998236
OG0000203	1.87088	0.173909	0.0763617	0.782761	0.0147517	0.903531	3.7985	0.0507597	0.0270974	2.98385	0.207886	0.223103	1.27302	0.24417	0.121457	0.205451	0.807512	0.903531	0.0110408	0.984592	0.0221918	0.998236
OG0000204	34.7241	3.50711e-08	0.827144	0.364908	0.0760821	0.783149	4.3328	-0.0422282	-0.0150612	0.730283	0.0508791	0.0546033	5.93304	-0.829972	-0.27583	2.90039e-08	0.408189	0.783149	-0.0250676	0.974314	-0.0752381	0.998236
OG0000205	19.3299	2.37792e-05	4.82462	0.0299619	4.48419	0.0362567	4.58763	-0.171204	0.149833	0.946319	0.0659305	0.0707564	4.84787	-2.59673	2.11759	3.74638e-06	0.0105779	0.0362567	0.189037	0.165288	-0.229752	0.850582
OG0000206	84.8104	1.23309e-15	5.8398e-05	0.993915	2.69529	0.103242	4.04611	-0.0106846	0.0550752	0.448668	0.0312589	0.033547	9.01806	-0.341809	1.64174	3.50697e-15	0.733087	0.103242	0.147614	0.345732	-0.0310586	0.998695
OG0000207	17.4285	5.65216e-05	1.78316	0.184268	0.859021	0.355858	4.25022	-0.0756524	-0.0679394	0.980374	0.0683031	0.0733027	4.3353	-1.1076	-0.926834	3.02912e-05	0.270232	0.355858	-0.0839601	0.723315	-0.100184	0.998236
OG0000208	4.47432	0.0364589	0.796507	0.373911	1.40068	0.238929	4.28317	0.0975875	0.199836	2.25827	0.157335	0.168851	1.89665	0.620253	1.1835	0.0602576	0.536258	0.238929	0.106974	0.581774	0.0562972	0.998236
OG0000209	15.5899	0.000132601	0.92576	0.337886	37.7006	1.08293e-08	3.92032	0.0259331	-0.466708	1.01658	0.0708258	0.0760101	3.85636	0.366153	-6.14008	0.000185854	0.71489	1.08293e-08	-0.487399	7.34363e-07	0.0332682	0.998236
OG0000210	46.7848	3.46136e-10	0.456098	0.500742	9.11865	0.00308693	4.23057	-0.0555328	0.138189	0.612042	0.0426412	0.0457624	6.91222	-1.30233	3.01971	2.40401e-10	0.195278	0.00308693	0.264725	0.027098	-0.117572	0.998236
OG0000211	39.9701	4.49238e-09	0.677089	0.41221	0.781382	0.378472	4.54894	-0.0493568	0.0471969	0.714091	0.049751	0.0533926	6.37026	-0.992077	0.883958	3.55436e-09	0.32314	0.378472	0.0801016	0.747709	-0.0898242	0.998236
OG0000212	30.9921	1.58648e-07	2.12733	0.147284	1.46685	0.228203	4.32681	-0.0876145	0.0676725	0.747294	0.0520643	0.0558752	5.78997	-1.68281	1.21114	5.67328e-08	0.0949901	0.228203	0.109442	0.566592	-0.151224	0.993295
OG0000213	12.5798	0.000555659	0.469308	0.494616	2.41712	0.122627	4.23256	-0.0805871	0.134442	1.15653	0.080576	0.0864739	3.6597	-1.00014	1.55471	0.00037541	0.319239	0.122627	0.139946	0.389015	-0.0905482	0.998236
OG0000214	8.75001	0.00372452	1.66319	0.199632	27.1005	8.01177e-07	3.70185	0.0142516	0.521778	1.34051	0.0933937	0.10023	2.76153	0.152597	5.20581	0.00665045	0.87897	8.01177e-07	0.42777	2.5567e-05	0.0138711	0.998236
OG0000215	0.243907	0.622293	7.07521	0.00887475	0.00355047	0.952584	5.02347	-0.842569	0.0206302	4.63054	0.322612	0.346226	1.08486	-2.61171	0.0595858	0.280142	0.0101495	0.952584	0.00541681	0.991702	-0.231006	0.609437
OG0000216	3.53855	0.0623614	0.653723	0.420371	18.5331	3.41142e-05	5.94975	-0.0291143	1.06873	3.32022	0.231321	0.248253	1.79198	-0.125861	4.30501	0.0756358	0.900051	3.41142e-05	0.364448	0.000589393	-0.0114412	0.998236
OG0000217	27.1689	7.78353e-07	1.32667	0.25167	5.54672	0.0201245	4.12596	-0.0863673	0.134213	0.762163	0.0531002	0.056987	5.41349	-1.6265	2.35515	3.18119e-07	0.106446	0.0201245	0.20936	0.110084	-0.146273	0.998236
OG0000218	23.4937	3.75958e-06	0.00596771	0.938552	0.996885	0.320058	4.02944	-0.0169465	0.0630727	0.844873	0.0588627	0.0631712	4.76928	-0.287899	0.998441	5.21007e-06	0.773917	0.320058	0.0903958	0.683527	-0.0261637	0.998236
OG0000220	17.943	4.4647e-05	1.10045	0.296259	1.09901	0.296573	4.18539	-0.0827855	0.0746287	0.952089	0.0663324	0.0711878	4.39601	-1.24804	1.04834	2.38321e-05	0.214427	0.296573	0.0948734	0.653762	-0.112735	0.998236
OG0000221	4.80186	0.0303444	2.46181	0.119256	0.818786	0.367334	2.5746	0.132983	0.0963307	1.42381	0.0991974	0.106458	1.80825	1.34059	0.904868	0.0730517	0.182566	0.367334	0.0819838	0.736432	0.120977	0.95889
OG0000222	2.4492	0.120196	0.619909	0.432621	8.28725	0.00472209	4.82343	-0.0328335	-0.646648	3.00424	0.209307	0.224628	1.60554	-0.156868	-2.87876	0.110982	0.875611	0.00472209	-0.253179	0.0373559	-0.0142593	0.998236
OG0000223	22.0796	6.98113e-06	0.814753	0.368512	3.38649	0.0681831	3.91175	0.0301639	0.12146	0.882738	0.0615007	0.0660024	4.43138	0.490464	1.84024	2.0704e-05	0.624694	0.0681831	0.165002	0.256336	0.0445434	0.998236
OG0000224	6.91803	0.00964195	0.412354	0.521992	1.45761	0.229665	4.55271	-0.102141	0.149658	1.65787	0.115505	0.123959	2.74612	-0.884301	1.20732	0.00695136	0.378287	0.229665	0.109101	0.5684	-0.0801325	0.998236
OG0000225	12.0346	0.00072418	1.85115	0.176179	2.95626	0.0881028	3.59307	0.140908	-0.153377	1.19306	0.0831207	0.0892049	3.01166	1.69522	-1.71938	0.00316406	0.0926065	0.0881028	-0.154432	0.309867	0.152312	0.998236
OG0000226	6.08634	0.0150225	0.0143957	0.904696	11.2229	0.00107795	3.40837	0.0610333	-0.368493	1.47112	0.102493	0.109996	2.31686	0.595485	-3.35007	0.0221927	0.552631	0.00107795	-0.29134	0.0113112	0.0540559	0.998236
OG0000227	15.3929	0.000145426	0.229476	0.632777	1.34905	0.24773	4.1348	-0.0519403	0.0905287	1.04242	0.0726261	0.0779421	3.96653	-0.715174	1.16149	0.000123995	0.475879	0.24773	0.105006	0.594925	-0.0648789	0.998236
OG0000228	3.75084	0.0551123	3.40838	0.06731	9.35675	0.00273597	4.5993	-0.167878	-0.477916	2.08959	0.145583	0.156239	2.20106	-1.15314	-3.05888	0.0296297	0.251124	0.00273597	-0.267914	0.0245333	-0.10426	0.897894
OG0000229	21.6464	8.45134e-06	1.30633	0.255317	4.28376	0.0406063	4.14604	-0.092605	0.132101	0.853623	0.0594723	0.0638255	4.85699	-1.55711	2.06973	3.60494e-06	0.122056	0.0406063	0.184912	0.179828	-0.140158	0.998236
OG0000230	17.559	5.3233e-05	0.391618	0.532629	1.5867	0.210222	3.99316	-0.0228676	-0.0900004	0.955584	0.066576	0.0714491	4.17876	-0.343481	-1.25964	5.56567e-05	0.731833	0.210222	-0.11377	0.540501	-0.0312103	0.998236
OG0000231	15.3028	0.000151712	0.670235	0.414579	4.53759	0.0351832	7.04725	-0.0434057	-0.28617	1.79673	0.125179	0.134342	3.92226	-0.346749	-2.13016	0.000146027	0.729382	0.0351832	-0.190119	0.161772	-0.031507	0.998236
OG0000232	3.99285	0.0479361	2.68893	0.103645	0.030063	0.862637	2.10839	0.153535	-0.0174296	1.34444	0.093668	0.100524	1.56823	1.63914	-0.173387	0.11944	0.103781	0.862637	-0.0157605	0.980955	0.147386	0.950476
OG0000233	2.28803	0.132983	1.81733	0.18015	1.05983	0.305308	4.83729	-0.212311	-0.213593	2.77486	0.193326	0.207476	1.74326	-1.0982	-1.02948	0.0838287	0.274297	0.305308	-0.0931817	0.663791	-0.0993427	0.998236
OG0000234	1.47381	0.227109	0.864209	0.354414	21.4985	9.0226e-06	5.3581	-0.457193	1.20067	3.46331	0.24129	0.258952	1.5471	-1.89478	4.63664	0.12445	0.0605074	9.0226e-06	0.388417	0.000189719	-0.169753	0.998236
OG0000235	22.7676	5.16108e-06	7.682	0.00645947	0.583056	0.446603	4.41221	-0.166565	0.0475488	0.83283	0.0580236	0.0622708	5.29785	-2.87064	0.763581	5.33387e-07	0.00483698	0.446603	0.0692498	0.809496	-0.25251	0.538793
OG0000236	21.8536	7.71227e-06	0.810952	0.369628	0.0646574	0.799712	3.96562	0.0523858	0.0173109	0.910504	0.0634352	0.0680785	4.35542	0.825816	0.254278	2.79841e-05	0.410534	0.799712	0.02311	0.977314	0.0748635	0.998236
OG0000238	13.1663	0.000418668	0.284909	0.594481	2.4007	0.123892	3.55498	0.0627493	-0.122584	1.05812	0.0737199	0.079116	3.35971	0.851185	-1.54942	0.00104415	0.396348	0.123892	-0.13948	0.39122	0.0771498	0.998236
OG0000239	0.587427	0.444909	0.0183814	0.89238	1.48711	0.225037	4.3538	-0.0509327	0.525002	5.75786	0.401153	0.430516	0.756149	-0.126966	1.21947	0.45103	0.899178	0.225037	0.110186	0.562334	-0.0115416	0.998236
OG0000240	1.71567	0.192733	0.0455763	0.831307	0.0951072	0.758312	2.99559	-0.0227264	-0.0526037	2.2813	0.158939	0.170573	1.31311	-0.142988	-0.308395	0.191631	0.886537	0.758312	-0.0280249	0.969704	-0.0129978	0.998236
OG0000241	1.87195	0.173787	0.745798	0.389518	0.506252	0.478135	2.44544	0.101688	0.112135	2.10781	0.146852	0.157601	1.16018	0.692453	0.711514	0.248259	0.48998	0.478135	0.0645482	0.831373	0.0628259	0.998236
OG0000243	0.439441	0.508653	1.82023	0.179805	2.13024	0.147009	4.96909	-0.564187	0.542567	4.97176	0.346385	0.371739	0.999462	-1.62879	1.45954	0.319565	0.105959	0.147009	0.131532	0.436522	-0.146474	0.998236
OG0000244	0.205677	0.65099	1.31503	0.253748	3.28593	0.0723553	4.96571	-0.684172	0.883703	6.52002	0.454253	0.487503	0.76161	-1.50615	1.81271	0.447775	0.134636	0.0723553	0.162599	0.26812	-0.135657	0.998236
OG0000245	1.46052	0.229204	0.0575836	0.810763	0.0542891	0.816155	4.58325	-0.0732301	0.0644676	3.70047	0.257814	0.276685	1.23856	-0.284043	0.233	0.217906	0.776863	0.816155	0.0211771	0.979425	-0.0258135	0.998236
OG0000246	21.5844	8.68607e-06	0.512908	0.475263	0.00385035	0.950624	4.13093	0.045294	0.00439318	0.946893	0.0659705	0.0707993	4.36261	0.686579	0.0620512	2.7201e-05	0.493661	0.950624	0.00564093	0.991091	0.0622951	0.998236
OG0000247	2.00039	0.159827	0.0593455	0.807946	7.75865	0.00620701	3.55442	-0.062064	0.52326	2.51245	0.175043	0.187856	1.41473	-0.354564	2.78544	0.159717	0.723534	0.00620701	0.245474	0.0461907	-0.0322163	0.998236
OG0000248	2.99637	0.0860006	2.84109	0.0944591	4.59525	0.0340617	3.44578	-0.143307	-0.276837	1.72719	0.120334	0.129142	1.99502	-1.19091	-2.14365	0.0482882	0.236021	0.0340617	-0.191279	0.158613	-0.107635	0.944199
OG0000249	3.80261	0.0534854	0.0324316	0.857385	1.08405	0.299868	3.71979	0.00619822	-0.152069	1.95338	0.136093	0.146054	1.90428	0.0455441	-1.04118	0.0592476	0.963749	0.299868	-0.0942315	0.657553	0.00414033	0.998236
OG0000250	3.00373	0.0856207	0.898045	0.345195	23.5372	3.68911e-06	6.36331	0.0270632	-1.3269	3.6579	0.254847	0.273501	1.73961	0.106194	-4.85152	0.0844708	0.915605	3.68911e-06	-0.403541	8.93457e-05	0.00965351	0.998236
OG0000251	0.702817	0.403492	0.00479366	0.944916	0.410073	0.523143	2.63052	-0.0437977	0.147628	3.08326	0.214812	0.230535	0.853163	-0.203889	0.64037	0.395254	0.838783	0.523143	0.058117	0.860276	-0.0185322	0.998236
OG0000252	0.261546	0.609992	2.67227	0.104709	0.400462	0.528045	1.06849	0.730979	0.339409	7.17322	0.499762	0.536343	0.148956	1.46265	0.632821	0.881837	0.146155	0.528045	0.0574342	0.863105	0.131808	0.950476
OG0000253	6.46197	0.0122835	0.28815	0.592394	0.519942	0.472257	4.08613	-0.0736549	0.0840783	1.55947	0.108649	0.116602	2.6202	-0.677914	0.72107	0.00991382	0.499121	0.472257	0.0654114	0.828676	-0.0615118	0.998236
OG0000254	4.64368	0.0331491	0.0646496	0.799724	0.0104268	0.918837	3.84779	0.0297405	0.0143753	1.88284	0.131178	0.14078	2.04361	0.226718	0.102112	0.0431632	0.821026	0.918837	0.00928248	0.986565	0.0206063	0.998236
OG0000255	6.79299	0.0103013	0.559091	0.456077	0.554135	0.458076	3.59627	-0.0534669	-0.0746443	1.3411	0.093435	0.100274	2.68158	-0.572236	-0.744402	0.0083508	0.568224	0.458076	-0.0675185	0.818802	-0.0519512	0.998236
OG0000256	9.41818	0.00265228	0.295023	0.588018	0.17449	0.676892	4.01551	0.0429443	0.0435701	1.395	0.0971905	0.104305	2.8785	0.441857	0.41772	0.00472579	0.659381	0.676892	0.0379472	0.944678	0.0401364	0.998236
OG0000257	0.0888917	0.766102	0.976417	0.325057	0.000917231	0.975889	2.55693	-0.33311	-0.011289	4.98525	0.347324	0.372747	0.5129	-0.959074	-0.0302858	0.608957	0.339434	0.975889	-0.00275325	0.99846	-0.086859	0.998236
OG0000258	3.31854	0.0709726	0.195433	0.659222	0.161318	0.688655	3.07893	0.0440679	0.0548187	1.82541	0.127177	0.136486	1.68671	0.346508	0.401644	0.0942362	0.729563	0.688655	0.0364887	0.949317	0.0314851	0.998236
OG0000259	16.0669	0.000106124	2.43483	0.121278	20.2784	1.55277e-05	3.69156	0.0393961	0.336004	0.997931	0.0695263	0.0746154	3.69922	0.566636	4.50315	0.000326615	0.572011	1.55277e-05	0.37886	0.000304107	0.0514442	0.95889
OG0000260	0.807756	0.370569	1.60342	0.207851	0.438959	0.508885	4.69816	-0.381125	0.196624	3.96915	0.276532	0.296774	1.18367	-1.37823	0.66254	0.238864	0.170676	0.508885	0.0601219	0.851064	-0.124322	0.998236
OG0000261	4.68269	0.032433	2.4159	0.122721	0.480716	0.489427	3.85456	-0.151215	-0.0820557	1.58284	0.110277	0.118349	2.43522	-1.37123	-0.693337	0.0163414	0.172842	0.489427	-0.0629058	0.839331	-0.1237	0.95889
OG0000262	7.29906	0.00788991	3.3156	0.0710962	0.423734	0.516314	4.71069	-0.178277	-0.0759085	1.55961	0.108659	0.116612	3.02043	-1.64071	-0.650949	0.00308009	0.103456	0.516314	-0.0590738	0.855602	-0.147523	0.897894
OG0000263	0.589032	0.444289	0.142032	0.706929	0.143716	0.705279	2.49934	0.120413	-0.109134	3.85016	0.268242	0.287877	0.649153	0.448897	-0.379099	0.51747	0.654309	0.705279	-0.0344431	0.954625	0.0407748	0.998236
OG0000264	1.31977	0.252899	3.31451	0.0711418	1.86462	0.174625	3.2335	-0.2958	0.209472	2.05165	0.142939	0.153402	1.57605	-2.06941	1.36551	0.117625	0.0406362	0.174625	0.123192	0.484837	-0.184885	0.897894
OG0000265	3.20647	0.0758478	2.20017	0.140595	0.39432	0.531221	4.15656	-0.218298	0.0929372	1.97942	0.137907	0.148001	2.09989	-1.58294	0.627949	0.0378158	0.116046	0.531221	0.0569935	0.86413	-0.142436	0.991155
OG0000266	3.36284	0.0691404	0.0232966	0.878943	0.469635	0.494466	3.58325	0.0426166	-0.106271	2.07398	0.144495	0.155072	1.72772	0.294934	-0.685299	0.0865905	0.76855	0.494466	-0.0621794	0.841623	0.0268025	0.998236
OG0000267	14.0972	0.00026822	0.211422	0.646481	7.52169	0.00702241	6.36709	0.132433	-0.377428	1.84055	0.128232	0.137618	3.45933	1.03276	-2.74257	0.000748467	0.303778	0.00702241	-0.241919	0.0508633	0.0934759	0.998236
OG0000268	4.1975	0.0426462	1.82905	0.178762	0.000204981	0.988601	2.85449	0.15526	0.00180943	1.69027	0.117762	0.126382	1.68877	1.31842	0.0143171	0.0938382	0.189854	0.988601	0.00130156	0.99846	0.119004	0.998236
OG0000269	5.45456	0.0211636	2.66148	0.105405	3.66488	0.0579319	5.24274	-0.168091	-0.290995	2.03295	0.141637	0.152004	2.57888	-1.18677	-1.91439	0.0111096	0.237642	0.0579319	-0.171458	0.230073	-0.107266	0.950476
OG0000271	0.725585	0.396001	0.0875976	0.767761	1.13448	0.288943	2.8718	-0.110755	0.24545	3.08204	0.214727	0.230444	0.931787	-0.515795	1.06512	0.353302	0.606939	0.288943	0.0963782	0.645069	-0.046839	0.998236
OG0000272	0.901773	0.3442	1.92009	0.168395	0.759073	0.385344	4.25632	-0.360221	0.218809	3.35888	0.234015	0.251144	1.26719	-1.53931	0.871248	0.207522	0.12634	0.385344	0.0789571	0.753893	-0.138587	0.998236
OG0000273	11.388	0.000993865	2.05787	0.154001	0.295652	0.587621	4.72603	-0.137712	0.0529606	1.30267	0.0907575	0.0974007	3.62796	-1.51737	0.543739	0.00041952	0.131783	0.587621	0.0493706	0.900545	-0.136648	0.998236
OG0000274	1.64843	0.201626	0.227974	0.633892	1.26526	0.262884	2.12563	0.0285336	0.151588	1.80238	0.125573	0.134764	1.17934	0.227228	1.12484	0.240575	0.82063	0.262884	0.101728	0.614062	0.0206527	0.998236
OG0000275	0.340576	0.560583	1.41233	0.236998	0.94565	0.332769	3.49004	-0.382541	0.291814	4.0134	0.279616	0.300083	0.869597	-1.36809	0.972446	0.386242	0.173818	0.332769	0.0880607	0.697285	-0.123421	0.998236
OG0000276	1.80082	0.182126	0.337591	0.562304	0.0371401	0.847503	3.1431	-0.0805785	-0.0316401	2.19578	0.152981	0.164178	1.43143	-0.526724	-0.192718	0.154885	0.59935	0.847503	-0.0175171	0.980955	-0.0478292	0.998236
OG0000277	0.118698	0.73105	2.45847	0.119504	3.31358	0.071181	5.99032	-1.06646	1.08549	7.97532	0.555644	0.596315	0.751107	-1.91933	1.82033	0.454047	0.0572979	0.071181	0.163264	0.264672	-0.171887	0.95889
OG0000278	3.53203	0.0625993	0.801039	0.37256	0.390749	0.533083	2.93496	0.0920184	0.0832482	1.78114	0.124093	0.133176	1.6478	0.74153	0.6251	0.101988	0.459809	0.533083	0.0567357	0.86449	0.0672592	0.998236
OG0000279	3.47153	0.064858	0.436849	0.509904	0.788772	0.376234	3.02424	0.107608	-0.122867	1.85025	0.128908	0.138344	1.6345	0.834762	-0.888128	0.104753	0.405497	0.376234	-0.0804771	0.746194	0.0756699	0.998236
OG0000280	1.49885	0.223227	3.26059	0.0734496	0.22266	0.63787	5.79606	-0.423998	-0.129037	3.65734	0.254809	0.27346	1.58477	-1.66398	-0.471869	0.115628	0.0987034	0.63787	-0.0428577	0.926337	-0.14957	0.897894
OG0000281	1.85338	0.175921	1.03149	0.311835	0.220882	0.639214	4.89372	-0.197638	-0.111706	3.17884	0.221471	0.237682	1.53947	-0.892386	-0.469981	0.126301	0.373958	0.639214	-0.0426866	0.926337	-0.0808603	0.998236
OG0000282	4.05093	0.0463669	4.30165	0.0401965	0.558282	0.456403	6.04139	-0.374898	0.137551	2.46212	0.171537	0.184093	2.45373	-2.18552	0.747183	0.0155622	0.0307765	0.456403	0.0677695	0.818371	-0.194875	0.889604
OG0000284	4.17115	0.0432911	0.00458559	0.946123	0.0200679	0.887583	4.01896	-0.00504719	-0.0212977	2.01073	0.140089	0.150343	1.99875	-0.0360286	-0.141661	0.0478764	0.971319	0.887583	-0.0128772	0.981453	-0.00327531	0.998236
OG0000285	3.16691	0.0776549	3.3219	0.0708318	0.0591246	0.808297	4.68885	-0.278055	0.0395934	2.17776	0.151726	0.162832	2.15306	-1.83262	0.243155	0.0332986	0.0693185	0.808297	0.0220996	0.979425	-0.164336	0.897894
OG0000286	0.648802	0.422122	3.03819	0.0838667	24.3662	2.57576e-06	4.016	-0.180214	-1.46207	3.96139	0.275992	0.296193	1.01379	-0.652968	-4.93621	0.312708	0.515015	2.57576e-06	-0.409413	6.78326e-05	-0.0592564	0.916504
OG0000288	6.79616	0.0102841	0.80953	0.370046	4.7535	0.0311743	3.54462	0.0426098	0.24007	1.47266	0.102601	0.110111	2.40695	0.415296	2.18025	0.017598	0.678661	0.0311743	0.194423	0.149797	0.0377273	0.998236
OG0000289	3.04906	0.083322	1.86157	0.174976	8.28034	0.00473892	4.72634	-0.124129	-0.531695	2.47121	0.172171	0.184773	1.91256	-0.720963	-2.87756	0.0581684	0.472323	0.00473892	-0.25308	0.0374216	-0.0654018	0.998236
OG0000290	0.103196	0.748582	2.98612	0.0865326	0.759042	0.385354	5.93493	-1.05707	0.527456	8.09703	0.564124	0.605416	0.732976	-1.87383	0.87123	0.464991	0.0633658	0.385354	0.0789555	0.753893	-0.167929	0.9171
OG0000291	6.63034	0.01123	1.15586	0.284465	8.72883	0.00376504	3.13085	0.0389665	0.292817	1.32553	0.0923505	0.0991102	2.36196	0.421941	2.95446	0.0197749	0.673817	0.00376504	0.259394	0.0311362	0.0383301	0.998236
OG0000292	3.82741	0.0527247	0.208698	0.648609	3.92081	0.0499614	3.38555	-0.0986743	0.241675	1.63236	0.113727	0.122052	2.07402	-0.867639	1.9801	0.0401982	0.387309	0.0499614	0.177162	0.208173	-0.0786321	0.998236
OG0000293	0.353771	0.553097	0.498779	0.481395	0.12135	0.72818	3.24697	-0.191605	-0.116292	4.46481	0.311065	0.333834	0.727236	-0.615963	-0.348353	0.468486	0.539076	0.72818	-0.0316526	0.963138	-0.0559091	0.998236
OG0000294	0.0391464	0.843491	2.54244	0.113432	2.03071	0.156723	5.86038	-1.26412	1.03874	9.74887	0.679208	0.728924	0.601135	-1.86117	1.42503	0.548875	0.0651465	0.156723	0.128475	0.45442	-0.166827	0.95889
OG0000295	4.13299	0.0442432	1.89029	0.171709	0.263874	0.608408	4.11422	-0.155623	-0.0695178	1.80996	0.126101	0.135331	2.2731	-1.23412	-0.513687	0.024784	0.21955	0.608408	-0.046648	0.909761	-0.111493	0.998236
OG0000296	1.7247	0.191574	2.64259	0.106636	0.187917	0.665428	4.13746	-0.291682	0.0807429	2.49111	0.173557	0.186261	1.66089	-1.68061	0.433494	0.0993253	0.0954179	0.665428	0.0393779	0.9387	-0.15103	0.952982
OG0000297	2.44357	0.120619	2.64002	0.106804	7.24047	0.00813616	4.42	-0.173707	-0.494139	2.45605	0.171114	0.183639	1.79963	-1.01515	-2.69081	0.0744104	0.312059	0.00813616	-0.237613	0.0574722	-0.091896	0.952982
OG0000298	4.79256	0.0305021	0.370062	0.544111	2.06592	0.153205	6.14311	-0.166295	0.284957	2.65152	0.184733	0.198254	2.31683	-0.90019	1.43733	0.0221948	0.369807	0.153205	0.129565	0.447811	-0.0815628	0.998236
OG0000299	18.1947	3.97978e-05	1.09415	0.297639	24.5638	2.36522e-06	4.58671	0.00244764	-0.402434	1.08597	0.0756603	0.0811984	4.2236	0.0323504	-4.95619	4.6827e-05	0.974246	2.36522e-06	-0.410791	6.25918e-05	0.00294094	0.998236
OG0000300	5.67787	0.0187371	5.08731	0.0258983	0.234437	0.629128	5.28562	-0.298458	0.067228	1.85699	0.129377	0.138847	2.84634	-2.30688	0.484187	0.00519636	0.0227617	0.629128	0.0439744	0.922241	-0.205252	0.831351
OG0000301	0.0742563	0.785702	6.74798	0.0105501	1.71073	0.19337	7.51715	-1.64449	0.819587	8.38062	0.583881	0.62662	0.896968	-2.81648	1.30795	0.371517	0.00567137	0.19337	0.118073	0.517785	-0.248042	0.636112
OG0000302	0.560562	0.455487	0.020979	0.885077	0.437024	0.509819	1.85246	-0.000153967	-0.123812	2.50486	0.174515	0.187288	0.739549	-0.00088226	-0.661078	0.461006	0.999298	0.509819	-0.0599897	0.851455	-8.02055e-05	0.998236
OG0000303	0.83619	0.362307	0.399997	0.528284	3.59084	0.0604852	2.71751	-0.0419295	-0.396924	2.80144	0.195178	0.209464	0.970041	-0.214828	-1.89495	0.333961	0.830263	0.0604852	-0.169768	0.237433	-0.0195261	0.998236
OG0000304	4.09886	0.0451136	1.00065	0.319149	4.01439	0.0473475	4.08651	-0.0736595	-0.287367	1.91822	0.133643	0.143426	2.13036	-0.551165	-2.0036	0.0351662	0.582537	0.0473475	-0.179197	0.200686	-0.0500431	0.998236
OG0000305	5.10897	0.0255903	0.660531	0.417969	7.15935	0.00849039	2.38157	0.117394	-0.247256	1.2359	0.0861055	0.0924081	1.927	1.36337	-2.6757	0.0563245	0.175296	0.00849039	-0.236353	0.0595095	0.123002	0.998236
OG0000306	2.33511	0.129096	3.24744	0.0740247	1.23305	0.269017	4.41148	-0.317604	0.189525	2.2827	0.159037	0.170678	1.93257	-1.99705	1.11043	0.0556259	0.0480635	0.269017	0.100437	0.617351	-0.17863	0.897894
OG0000307	3.818	0.0530121	0.247788	0.61954	12.9542	0.0004637	3.37638	-0.137955	0.425579	1.58142	0.110178	0.118243	2.13503	-1.25211	3.59919	0.0347748	0.212945	0.0004637	0.310976	0.0054332	-0.113098	0.998236
OG0000308	2.8471	0.0941154	0.531013	0.467589	6.05451	0.0152822	3.9361	-0.179294	0.383212	2.08291	0.145118	0.15574	1.88971	-1.23551	2.46059	0.0611896	0.219034	0.0152822	0.218295	0.0908059	-0.111617	0.998236
OG0000309	9.88692	0.00209453	0.086927	0.768626	7.61319	0.00669514	3.20615	0.0219975	-0.217904	1.05622	0.0735871	0.0789734	3.03551	0.298931	-2.7592	0.00294067	0.765506	0.00669514	-0.243299	0.0490826	0.0271655	0.998236
OG0000310	3.92688	0.0497872	1.04857	0.307879	0.0472684	0.828253	2.92088	0.113931	0.0278562	1.7136	0.119387	0.128126	1.70454	0.954302	0.217413	0.0908475	0.341833	0.828253	0.019761	0.979425	0.0864301	0.998236
OG0000311	20.3452	1.50706e-05	3.23358	0.0746361	0.750536	0.388021	3.01377	0.103069	-0.0493612	0.76203	0.053091	0.056977	3.95492	1.94136	-0.866335	0.000129445	0.0545395	0.388021	-0.0785146	0.756294	0.173801	0.899259
OG0000312	12.5163	0.000572995	0.0418501	0.83825	1.10322	0.295653	4.4412	0.0389558	-0.103726	1.32077	0.0920183	0.0987538	3.3626	0.423349	-1.05034	0.00103421	0.672792	0.295653	-0.0950536	0.652489	0.0384578	0.998236
OG0000313	3.05986	0.082784	0.466423	0.495943	0.762122	0.384394	3.39709	-0.0623434	-0.121285	1.85809	0.129454	0.138929	1.82827	-0.481588	-0.872996	0.0699719	0.630968	0.384394	-0.0791145	0.752725	-0.0437389	0.998236
OG0000314	2.57173	0.111396	3.82086	0.0529243	0.270196	0.60415	4.46956	-0.311334	0.0859562	2.21162	0.154085	0.165363	2.02094	-2.02054	0.519803	0.0454927	0.045535	0.60415	0.0472022	0.907648	-0.180663	0.897894
OG0000315	0.164822	0.685472	0.173463	0.67779	0.863256	0.354679	3.46613	-0.280503	0.462597	6.65894	0.463931	0.497889	0.520523	-0.604622	0.929116	0.60365	0.546562	0.354679	0.0841654	0.722803	-0.0548828	0.998236
OG0000316	0.330584	0.566383	1.93662	0.166588	7.36604	0.00761779	2.71551	-0.18878	-0.702822	3.46338	0.241295	0.258957	0.784064	-0.78236	-2.71405	0.434535	0.435531	0.00761779	-0.239548	0.0545205	-0.0709444	0.998236
OG0000317	2.88306	0.092086	1.18797	0.277905	7.72845	0.00630523	3.63413	-0.210487	0.379121	1.82391	0.127073	0.136374	1.99249	-1.65643	2.78001	0.0485684	0.100226	0.00630523	0.245024	0.0467933	-0.148906	0.998236
OG0000318	8.46596	0.00430761	4.1042	0.0449761	0.045635	0.8312	3.76391	-0.154443	-0.0183075	1.14618	0.0798545	0.0856996	3.28388	-1.93406	-0.213624	0.00133911	0.0554411	0.8312	-0.0194167	0.979425	-0.173167	0.889604
OG0000319	4.97167	0.0276105	1.04694	0.308255	1.80608	0.181494	3.79076	-0.13876	0.15566	1.5491	0.107927	0.115826	2.44707	-1.28569	1.3439	0.0158386	0.201007	0.181494	0.121271	0.495524	-0.11609	0.998236
OG0000320	5.75047	0.0180126	1.87062	0.173939	0.0628553	0.802464	3.51529	-0.128324	0.0248444	1.32534	0.0923373	0.0990961	2.65236	-1.38973	0.25071	0.00906461	0.167161	0.802464	0.0227859	0.977525	-0.125343	0.998236
OG0000321	4.6522	0.0329914	4.85952	0.0293855	14.2403	0.000250589	3.85341	-0.146701	-0.439718	1.55843	0.108577	0.116524	2.47262	-1.35113	-3.77363	0.0148018	0.179174	0.000250589	-0.324493	0.00326789	-0.121914	0.844469
OG0000322	6.27529	0.0135729	3.58399	0.0607274	0.000600557	0.980489	4.22826	-0.189578	-0.00270299	1.47516	0.102775	0.110298	2.86631	-1.84459	-0.0245063	0.00489935	0.067543	0.980489	-0.00222784	0.99846	-0.165381	0.897894
OG0000323	0.495343	0.482906	2.23074	0.137892	3.95551	0.0489746	4.41778	-0.531742	0.602902	4.05432	0.282466	0.303142	1.08965	-1.8825	1.98885	0.278034	0.0621702	0.0489746	0.177919	0.205502	-0.168684	0.985769
OG0000324	0.402326	0.527088	4.13725	0.0441357	0.217226	0.642	3.34588	-0.414359	-0.109759	3.14961	0.219435	0.235497	1.06232	-1.8883	-0.466075	0.290208	0.0613799	0.642	-0.0423325	0.927528	-0.169189	0.889604
OG0000325	7.12933	0.0086255	0.0408666	0.840135	20.8498	1.20327e-05	2.78869	0.0945943	-0.396545	1.16149	0.0809212	0.0868444	2.40097	1.16897	-4.56616	0.0178745	0.244714	1.20327e-05	-0.383386	0.000243571	0.105675	0.998236
OG0000326	8.1144	0.00516229	1.27306	0.261426	0.190309	0.663437	3.47494	-0.0950968	0.0372483	1.14195	0.0795604	0.085384	3.04298	-1.19528	0.436244	0.00287373	0.234316	0.663437	0.0396274	0.937971	-0.108026	0.998236
OG0000327	3.50326	0.0636627	0.932606	0.336113	4.47839	0.0363753	4.64534	-0.0810579	-0.373121	2.35809	0.164289	0.176315	1.96996	-0.493385	-2.11622	0.0511275	0.622635	0.0363753	-0.188919	0.165629	-0.0448082	0.998236
OG0000328	1.82403	0.179355	0.201749	0.654116	0.491477	0.484615	2.68363	0.043811	0.113767	2.17038	0.151211	0.162279	1.23648	0.289734	0.701054	0.218674	0.772515	0.484615	0.0636032	0.835862	0.0263303	0.998236
OG0000330	7.70424	0.00638512	0.341513	0.560045	0.793685	0.374756	3.01304	0.0628565	-0.0790181	1.18625	0.0826463	0.0886957	2.53998	0.760548	-0.89089	0.0123524	0.448407	0.374756	-0.0807257	0.744708	0.0689761	0.998236
OG0000331	3.16251	0.0778587	0.00110082	0.973587	4.9692	0.0276484	5.77829	-0.0989209	0.535615	3.21352	0.223888	0.240275	1.79812	-0.441833	2.22917	0.074652	0.659399	0.0276484	0.198615	0.13673	-0.0401342	0.998236
OG0000332	5.43664	0.0213721	0.589085	0.444268	0.74881	0.388566	3.90488	0.122928	-0.122221	1.889	0.131608	0.141241	2.06716	0.934047	-0.865338	0.0408511	0.35214	0.388566	-0.0784248	0.756294	0.0846089	0.998236
OG0000333	0.740337	0.391255	0.993769	0.320812	1.79462	0.182874	2.95337	-0.233816	0.266989	2.66549	0.185706	0.199299	1.108	-1.25906	1.33964	0.270059	0.210431	0.182874	0.120892	0.498055	-0.113718	0.998236
OG0000335	1.27363	0.26132	0.562894	0.454553	2.47144	0.118543	2.66848	-0.150249	0.237455	2.02013	0.140743	0.151045	1.32095	-1.06754	1.57208	0.189011	0.287851	0.118543	0.141479	0.379408	-0.0965956	0.998236
OG0000336	4.82419	0.0299692	4.48125e-05	0.99467	0.00847198	0.926816	3.31663	0.0014104	-0.0106831	1.55231	0.10815	0.116066	2.13658	0.0130411	-0.0920433	0.0346461	0.989616	0.926816	-0.00836728	0.988594	0.00118555	0.998695
OG0000337	2.07553	0.152261	0.63494	0.42711	1.33032	0.251022	3.21358	-0.0773043	-0.179459	2.08094	0.14498	0.155592	1.54429	-0.533207	-1.15339	0.125129	0.594868	0.251022	-0.104282	0.599381	-0.0484165	0.998236
OG0000338	13.4386	0.00036736	0.780139	0.37885	19.4876	2.21464e-05	3.84814	-0.123384	0.32435	0.982669	0.068463	0.0734742	3.91601	-1.80221	4.41448	0.000149426	0.0740025	2.21464e-05	0.372443	0.000407401	-0.161681	0.998236
OG0000339	5.308	0.0229336	0.000186972	0.989113	0.0381736	0.845423	2.93643	0.00503196	-0.0192091	1.31492	0.0916107	0.0983164	2.23317	0.0549276	-0.195381	0.0273762	0.956287	0.845423	-0.0177591	0.980955	0.00499336	0.998236
OG0000340	3.17796	0.0771457	4.63058	0.0333935	0.204801	0.651684	3.16373	-0.216605	0.0478421	1.41389	0.0985065	0.105717	2.2376	-2.19889	0.452549	0.0270772	0.029787	0.651684	0.0411061	0.932976	-0.196021	0.856412
OG0000341	5.00157	0.0271567	0.0901058	0.764558	3.73867	0.0555023	2.75107	0.0660595	-0.194531	1.34556	0.0937458	0.100608	2.04456	0.704667	-1.93356	0.0430681	0.482372	0.0555023	-0.173124	0.223202	0.0639296	0.998236
OG0000342	8.85699	0.00352659	0.00543393	0.941359	2.93955	0.0889951	2.9885	0.0322133	-0.135702	1.05857	0.0737507	0.079149	2.82316	0.436787	-1.71451	0.00556176	0.663045	0.0889951	-0.154005	0.311483	0.0396766	0.998236
OG0000343	5.04848	0.0264604	0.523165	0.470891	0.0871532	0.768334	3.4217	-0.0777064	0.031992	1.44934	0.100976	0.108368	2.36086	-0.76955	0.295217	0.0198308	0.443067	0.768334	0.0268283	0.97096	-0.0697885	0.998236
OG0000344	0.524712	0.470237	0.387521	0.534777	2.43467	0.121291	2.71122	-0.0657362	-0.398402	3.41487	0.237916	0.25533	0.793946	-0.276301	-1.56034	0.428781	0.782788	0.121291	-0.140443	0.386606	-0.0251103	0.998236
OG0000345	8.76156	0.00370261	0.460017	0.498911	0.0443139	0.833625	4.34658	0.0684203	0.0250145	1.58926	0.110724	0.118829	2.73497	0.617933	0.210509	0.00717673	0.537781	0.833625	0.0191337	0.979938	0.0560873	0.998236
OG0000346	29.2938	3.19717e-07	0.148953	0.700216	0.0963041	0.756845	3.64487	-0.0147774	-0.0158205	0.68182	0.0475027	0.0509798	5.34579	-0.311086	-0.310329	4.30849e-07	0.75627	0.756845	-0.0282005	0.969325	-0.0282693	0.998236
OG0000347	10.3926	0.00162655	0.0333507	0.855401	0.400748	0.527898	3.08042	-0.0209953	0.045554	0.962416	0.0670519	0.0719599	3.20071	-0.31312	0.633047	0.00175118	0.754728	0.527898	0.0574546	0.863105	-0.028454	0.998236
OG0000348	2.23527	0.137496	2.27139	0.134388	1.71922	0.192276	2.59368	0.186256	0.219571	2.23966	0.156038	0.16746	1.15807	1.19366	1.31119	0.249116	0.234948	0.192276	0.118361	0.51562	0.107881	0.977983
OG0000349	2.28947	0.132862	0.418917	0.518704	2.01556	0.158265	5.57073	-0.217578	0.354758	3.342	0.232838	0.249881	1.66689	-0.93446	1.41971	0.098123	0.351928	0.158265	0.128002	0.456452	-0.0846461	0.998236
OG0000350	14.7642	0.000195517	1.6572	0.200438	0.500834	0.480495	2.97082	0.0851017	-0.0458917	0.86728	0.0604238	0.0648466	3.42545	1.40841	-0.707696	0.000838856	0.161573	0.480495	-0.0642033	0.833872	0.127001	0.998236
OG0000351	0.819553	0.36711	0.44244	0.507213	25.4231	1.63504e-06	3.20532	-0.105003	1.34398	3.56492	0.248369	0.266549	0.899128	-0.42277	5.04213	0.37037	0.673213	1.63504e-06	0.416687	4.66847e-05	-0.0384053	0.998236
OG0000352	14.8392	0.000188709	0.00232337	0.961635	0.749765	0.388264	3.01024	0.0130756	-0.0525293	0.811355	0.0565275	0.0606651	3.71015	0.231314	-0.86589	0.00031422	0.817461	0.388264	-0.0784745	0.756294	0.0210239	0.998236
OG0000353	0.775937	0.380133	0.263149	0.6089	1.10698	0.294836	3.03969	-0.0625975	-0.254802	3.23896	0.22566	0.242177	0.938479	-0.277398	-1.05213	0.349868	0.781948	0.294836	-0.0952137	0.650992	-0.02521	0.998236
OG0000354	1.90273	0.170317	6.58635	0.0114958	21.2507	1.00695e-05	4.11319	-0.247245	-0.801091	2.32417	0.161926	0.173778	1.76975	-1.5269	-4.60984	0.079288	0.129396	1.00695e-05	-0.386509	0.000208501	-0.137491	0.636112
OG0000355	9.25907	0.00287469	0.0206484	0.88598	1.58045	0.211116	3.17031	-0.0296667	0.098135	1.04401	0.0727367	0.0780608	3.03667	-0.407865	1.25716	0.00293019	0.684094	0.211116	0.113548	0.541772	-0.0370531	0.998236
OG0000356	8.66762	0.00388473	0.298525	0.585815	1.67372	0.198225	2.91459	-0.017824	-0.0956863	0.989191	0.0689174	0.0739619	2.94644	-0.258629	-1.29372	0.00385721	0.796361	0.198225	-0.116806	0.525043	-0.0235052	0.998236
OG0000357	17.5562	5.33022e-05	0.0055879	0.940535	7.11926	0.00867129	2.98909	0.0257082	-0.148834	0.746032	0.0519764	0.0557809	4.00665	0.494613	-2.66819	0.000106799	0.62177	0.00867129	-0.235728	0.060168	0.0449194	0.998236
OG0000358	4.89712	0.0287773	0.0142205	0.905275	0.395421	0.530649	3.02634	0.0250566	-0.0675566	1.43685	0.100106	0.107433	2.10624	0.250301	-0.628825	0.03725	0.802779	0.530649	-0.0570727	0.86408	0.0227487	0.998236
OG0000359	8.07962	0.00525588	0.465859	0.496203	1.68769	0.196376	3.24565	-0.0719418	0.106331	1.09467	0.0762663	0.0818488	2.96495	-0.943297	1.29911	0.00364748	0.347409	0.196376	0.117286	0.522225	-0.0854406	0.998236
OG0000360	3.32351	0.0707644	2.96872	0.0874434	1.22714	0.270161	3.42844	-0.162543	-0.133463	1.61134	0.112263	0.12048	2.1277	-1.44788	-1.10776	0.0353911	0.150237	0.270161	-0.100199	0.61919	-0.1305	0.917564
OG0000361	11.791	0.000815653	0.0361576	0.849509	0.775201	0.380358	2.92641	-0.0222748	0.0564103	0.856887	0.0596997	0.0640695	3.41516	-0.373113	0.880455	0.000868255	0.709717	0.380358	0.0797862	0.74856	-0.0338999	0.998236
OG0000362	19.4534	2.24902e-05	0.931805	0.33632	5.35886	0.0223024	3.42595	-0.0242579	-0.133713	0.77252	0.0538218	0.0577614	4.43478	-0.450707	-2.31492	2.04257e-05	0.653007	0.0223024	-0.205936	0.118968	-0.040939	0.998236
OG0000363	2.76313	0.0990476	2.12666	0.147346	13.3807	0.000377715	2.48961	-0.0614272	-0.372886	1.36336	0.0949857	0.101938	1.82609	-0.646699	-3.65796	0.0703027	0.519051	0.000377715	-0.315552	0.0045739	-0.0586895	0.993295
OG0000364	7.29204	0.00791897	1.97432	0.162552	0.81998	0.366985	3.57358	-0.130932	0.0812733	1.20038	0.0836309	0.0897524	2.97704	-1.56559	0.905528	0.00351616	0.120057	0.366985	0.0820432	0.736378	-0.140906	0.998236
OG0000365	15.3931	0.000145417	0.634647	0.427216	0.0117687	0.913792	2.87994	0.0442366	-0.00642581	0.792201	0.055193	0.0592329	3.63537	0.801489	-0.108484	0.000408815	0.42442	0.913792	-0.00986167	0.986565	0.07267	0.998236
OG0000366	13.136	0.000424827	1.51591	0.220628	2.37292	0.126067	2.81432	0.0519929	0.0981978	0.852575	0.0593993	0.0637471	3.30097	0.875312	1.54043	0.00126656	0.383138	0.126067	0.138686	0.39487	0.0793231	0.998236
OG0000367	8.08519	0.00524076	0.238093	0.62647	0.14755	0.701562	2.72301	0.0400625	-0.0295709	1.0296	0.0717325	0.0769831	2.64473	0.558499	-0.384122	0.0092599	0.577536	0.701562	-0.0348989	0.954389	0.0507073	0.998236
OG0000368	11.1547	0.00111483	0.427705	0.514358	0.00462971	0.945865	3.16664	-0.0423849	0.00473614	0.930936	0.0648587	0.0696062	3.40157	-0.653496	0.068042	0.000908585	0.514677	0.945865	0.00618552	0.989851	-0.0593041	0.998236
OG0000369	4.17218	0.0432655	4.24054	0.0416152	1.11219	0.293707	3.48337	-0.179334	-0.113534	1.43982	0.100313	0.107655	2.41931	-1.78775	-1.05461	0.0170383	0.0763196	0.293707	-0.0954357	0.649344	-0.160418	0.889604
OG0000370	0.51942	0.472479	0.000490354	0.98237	1.21278	0.272967	2.41122	0.0533341	-0.296415	3.59982	0.250801	0.269159	0.669816	0.212655	-1.10126	0.504251	0.831954	0.272967	-0.099617	0.623253	0.0193287	0.998236
OG0000371	4.69312	0.0322442	0.089159	0.765761	0.263975	0.60834	3.17565	-0.0404512	0.055613	1.44766	0.100859	0.108242	2.19364	-0.401066	0.513785	0.0301724	0.689079	0.60834	0.0466568	0.909761	-0.0364363	0.998236
OG0000372	6.26243	0.0136668	0.25942	0.611447	1.93746	0.166498	3.1318	-0.0666708	0.125464	1.20552	0.0839892	0.0901369	2.59788	-0.793803	1.39193	0.0105444	0.428864	0.166498	0.125538	0.470933	-0.0719767	0.998236
OG0000373	3.04843	0.0833531	1.26841	0.262294	2.93671	0.0891477	3.82554	-0.194088	0.243646	1.90152	0.13248	0.142177	2.01183	-1.46504	1.71368	0.046459	0.145504	0.0891477	0.153933	0.311597	-0.132019	0.998236
OG0000374	9.59066	0.00243112	0.0340221	0.853969	0.0157345	0.900386	4.07546	-0.0191956	0.0124887	1.33156	0.0927705	0.099561	3.06066	-0.206915	0.125437	0.0027209	0.836424	0.900386	0.0114026	0.983632	-0.0188071	0.998236
OG0000375	7.95898	0.00559431	0.863706	0.354554	2.14709	0.145434	2.73584	0.0934885	-0.120522	1.10005	0.0766412	0.0822511	2.48701	1.21982	-1.4653	0.0142447	0.224905	0.145434	-0.132042	0.434038	0.110217	0.998236
OG0000376	41.9963	2.07133e-09	2.52052	0.114983	0.633197	0.427743	2.91605	0.0469844	0.0290336	0.487982	0.0339979	0.0364864	5.97574	1.38198	0.795737	2.3703e-08	0.169525	0.427743	0.0721512	0.795208	0.124654	0.95889
OG0000377	18.3077	3.78001e-05	0.421898	0.517223	0.67906	0.411532	3.17668	-0.023727	-0.0456805	0.741394	0.0516533	0.0554341	4.28474	-0.459352	-0.824051	3.69266e-05	0.646806	0.411532	-0.0747044	0.778167	-0.0417229	0.998236
OG0000378	10.8844	0.00127406	1.35507	0.246684	1.15325	0.285008	3.27908	-0.0888763	0.074991	0.933943	0.0650682	0.069831	3.511	-1.36589	1.07389	0.000628086	0.174506	0.285008	0.0971647	0.63997	-0.123226	0.998236
OG0000379	6.75575	0.0105067	0.0196452	0.888766	0.00316311	0.955242	2.93094	0.0121801	-0.00493673	1.17396	0.0817905	0.0877772	2.49662	0.148918	-0.0562415	0.0138832	0.881866	0.955242	-0.0051128	0.992758	0.0135368	0.998236
OG0000380	5.40316	0.0217674	2.00932	0.158906	15.382	0.000146172	3.20149	-0.0500775	-0.382779	1.30531	0.0909415	0.0975982	2.45267	-0.550655	-3.92199	0.0156063	0.582885	0.000146172	-0.335837	0.00204377	-0.049997	0.998236
OG0000381	15.6859	0.000126778	0.00042449	0.983596	6.6737	0.0109742	2.8405	0.0277652	-0.145386	0.752679	0.0524395	0.0562779	3.77385	0.529472	-2.58335	0.000250389	0.597448	0.0109742	-0.22863	0.0722513	0.0480781	0.998236
OG0000382	8.4087	0.00443617	0.254225	0.615033	13.0318	0.000446686	3.0381	-0.0205993	0.289837	1.0738	0.0748123	0.0802883	2.8293	-0.275346	3.60995	0.00546286	0.78352	0.000446686	0.311815	0.00524518	-0.0250236	0.998236
OG0000383	8.71081	0.00379988	3.49049	0.0641408	8.23907	0.00484076	3.59146	-0.179716	0.227246	1.05884	0.0737697	0.0791694	3.39189	-2.43618	2.87038	0.000938385	0.0162999	0.00484076	0.252489	0.0381148	-0.216232	0.897894
OG0000384	11.7612	0.000827641	0.154174	0.695269	2.31076	0.13109	2.8001	0.0431212	-0.0994922	0.875354	0.0609863	0.0654503	3.19882	0.707063	-1.52012	0.00176178	0.480887	0.13109	-0.136892	0.405453	0.0641461	0.998236
OG0000385	9.77632	0.00221419	0.577643	0.448716	0.00740168	0.931582	3.0554	-0.0503253	0.00610639	0.949273	0.0661363	0.0709772	3.21867	-0.760933	0.086033	0.00165328	0.448178	0.931582	0.00782095	0.98874	-0.0690108	0.998236
OG0000386	10.915	0.00125496	0.877427	0.350773	0.42701	0.514699	3.27261	-0.0519581	-0.0469411	0.960741	0.0669353	0.0718347	3.40634	-0.776244	-0.65346	0.000894231	0.43912	0.514699	-0.0593009	0.855205	-0.0703926	0.998236
OG0000387	4.32631	0.0396386	0.000190167	0.98902	1.82541	0.179191	3.41585	0.0362312	-0.174582	1.72819	0.120404	0.129217	1.97655	0.300914	-1.35108	0.0503673	0.763997	0.179191	-0.121909	0.492438	0.0273456	0.998236
OG0000388	17.0032	6.87491e-05	2.11726	0.148237	4.29736	0.0402944	3.17802	-0.0934684	0.11163	0.720195	0.0501763	0.0538491	4.41272	-1.8628	2.07301	2.2302e-05	0.0649159	0.0402944	0.185195	0.178739	-0.166968	0.993295
OG0000389	17.1615	6.39098e-05	0.000794177	0.977564	2.51806	0.115159	3.01623	-0.0187506	0.0874533	0.737081	0.0513528	0.0551116	4.09213	-0.365133	1.58684	7.74427e-05	0.71565	0.115159	0.14278	0.371647	-0.0331756	0.998236
OG0000390	3.63967	0.0587879	0.164344	0.685904	10.2075	0.00178392	3.50409	0.158343	-0.504655	2.11255	0.147183	0.157956	1.6587	1.07582	-3.19491	0.0997664	0.284146	0.00178392	-0.27892	0.0173748	0.0973378	0.998236
OG0000391	5.31574	0.0228363	0.0258478	0.872541	6.45095e-05	0.993605	3.131	-0.0148627	-0.000824487	1.37292	0.0956517	0.102653	2.28055	-0.155383	-0.00803178	0.024325	0.876778	0.993605	-0.000730161	0.998748	-0.0141243	0.998236
OG0000392	15.4889	0.000139024	0.0233638	0.87877	0.045372	0.83168	3.01627	0.0107954	-0.0126769	0.79596	0.0554549	0.059514	3.78948	0.19467	-0.213007	0.000236724	0.845978	0.83168	-0.0193606	0.979562	0.0176945	0.998236
OG0000393	0.726139	0.395821	1.27099	0.261812	0.0321397	0.858021	1.40363	0.1792	0.0324212	2.41869	0.168511	0.180846	0.580327	1.06343	0.179275	0.562773	0.289704	0.858021	0.0162956	0.980955	0.096227	0.998236
OG0000394	77.0754	1.28677e-14	0.653921	0.420302	4.20833	0.0423842	2.95125	-0.0286662	0.0514528	0.335449	0.0233709	0.0250815	8.79792	-1.22658	2.05142	1.16273e-14	0.222363	0.0423842	0.183332	0.185881	-0.11082	0.998236
OG0000395	16.6726	8.01005e-05	1.33939	0.249421	1.57904	0.21132	2.70979	0.0434153	0.0678051	0.721669	0.050279	0.0539593	3.75489	0.863487	1.2566	0.000267969	0.389578	0.21132	0.113498	0.541782	0.0782581	0.998236
OG0000396	53.3584	3.23826e-11	0.078021	0.780474	5.17453	0.0246811	3.09928	-0.0225419	0.0727076	0.42748	0.0297828	0.0319628	7.25011	-0.756879	2.27476	4.28986e-11	0.450594	0.0246811	0.202511	0.126078	-0.0686448	0.998236
OG0000397	48.5129	1.83938e-10	0.486314	0.486914	0.783079	0.377956	3.08672	-0.0153503	-0.0295621	0.446791	0.0311282	0.0334066	6.90864	-0.493133	-0.884918	2.448e-10	0.622813	0.377956	-0.080188	0.746962	-0.0447853	0.998236
OG0000398	0.142057	0.706904	0.675331	0.412815	5.38838	0.0219444	2.98049	-0.135027	-1.08817	6.2696	0.436806	0.468778	0.475389	-0.309123	-2.32129	0.635367	0.75776	0.0219444	-0.206479	0.117294	-0.028091	0.998236
OG0000399	18.7921	3.03291e-05	0.606676	0.437563	0.107928	0.743083	3.08533	-0.0338793	-0.0172821	0.70356	0.0490173	0.0526052	4.38532	-0.69117	-0.328524	2.48644e-05	0.490783	0.743083	-0.0298525	0.965794	-0.0627099	0.998236
OG0000400	22.7842	5.12372e-06	0.314278	0.576103	0.00538676	0.941613	3.05783	-0.023762	-0.00351712	0.640908	0.0446523	0.0479207	4.7711	-0.532157	-0.0733945	5.17067e-06	0.595593	0.941613	-0.00667208	0.988934	-0.0483214	0.998236
OG0000401	6.87794	0.00984844	0.40417	0.526144	0.356411	0.551622	3.21559	-0.0616965	0.0528321	1.18357	0.0824599	0.0884957	2.71686	-0.748201	0.597001	0.00755716	0.455791	0.551622	0.0541931	0.876884	-0.0678614	0.998236
OG0000402	17.8025	4.7611e-05	0.305565	0.581434	11.9493	0.00075495	2.84319	0.0653434	-0.190045	0.735286	0.0512277	0.0549774	3.86678	1.27555	-3.45678	0.000178937	0.204559	0.00075495	-0.299798	0.00824065	0.115187	0.998236
OG0000403	19.4972	2.2051e-05	0.0310396	0.860447	1.25207	0.265374	2.94779	0.0199578	-0.0584261	0.698337	0.0486534	0.0522147	4.22117	0.410204	-1.11896	4.72691e-05	0.682382	0.265374	-0.101201	0.614845	0.0372653	0.998236
OG0000404	6.99389	0.00926343	0.475079	0.49198	1.49056	0.224503	3.10727	-0.0333008	-0.105459	1.15526	0.0804874	0.0863788	2.68968	-0.413739	-1.22089	0.00816229	0.679798	0.224503	-0.110312	0.561763	-0.0375861	0.998236
OG0000405	16.8849	7.26096e-05	2.41159	0.123052	1.21861	0.271825	3.30357	-0.0684134	-0.0631955	0.765643	0.0533427	0.0572472	4.31476	-1.28253	-1.1039	3.28358e-05	0.20211	0.271825	-0.0998534	0.621691	-0.115809	0.95889
OG0000406	125.322	2.11657e-20	0.765651	0.383299	0.00075273	0.978157	3.19943	-0.0170601	-0.000591558	0.28837	0.0200909	0.0215615	11.0949	-0.849146	-0.0274359	3.68073e-20	0.397477	0.978157	-0.00249417	0.99846	-0.0769661	0.998236
OG0000407	15.5706	0.000133805	1.22436	0.270701	12.9264	0.000469947	2.69806	0.0999841	-0.208977	0.777378	0.0541603	0.0581246	3.47072	1.84608	-3.59533	0.000720208	0.0673247	0.000469947	-0.310675	0.00549453	0.165511	0.998236
OG0000408	3.03505	0.0840252	1.81446	0.180491	5.8438	0.0171239	3.21449	-0.19694	0.279123	1.54426	0.107589	0.115464	2.08158	-1.83048	2.4174	0.0394895	0.0696394	0.0171239	0.214641	0.0986171	-0.16415	0.998236
OG0000409	6.36776	0.0129175	0.354809	0.552516	13.6066	0.000338967	3.10143	-0.108797	0.315114	1.14252	0.0796002	0.0854266	2.71454	-1.36679	3.68871	0.00760708	0.174226	0.000338967	0.317937	0.0042567	-0.123305	0.998236
OG0000410	69.1963	1.54891e-13	0.166094	0.684327	0.293672	0.588873	3.05057	-0.0132964	0.0150591	0.371654	0.0258933	0.0277886	8.20811	-0.513508	0.541915	2.79688e-13	0.608532	0.588873	0.0492054	0.900545	-0.0466318	0.998236
OG0000411	13.7054	0.000323327	2.11581	0.148374	22.7646	5.16791e-06	3.30996	-0.0248229	-0.312901	0.8771	0.061108	0.0655809	3.77375	-0.406214	-4.77123	0.000250473	0.685303	5.16791e-06	-0.397928	0.000116331	-0.0369034	0.993295
OG0000412	9.50822	0.00253436	0.0614966	0.804566	3.86167	0.0516925	2.92238	-0.0430464	0.13747	0.935606	0.0651841	0.0699554	3.12351	-0.660382	1.96511	0.00223658	0.510264	0.0516925	0.175862	0.212932	-0.0599268	0.998236
OG0000413	2.18719	0.141762	3.63214e-05	0.995201	1.73074	0.190804	3.05527	-0.0393479	0.202754	2.06123	0.143607	0.154118	1.48226	-0.273998	1.31558	0.140871	0.784554	0.190804	0.118752	0.513193	-0.0249011	0.998695
OG0000414	69.1525	1.57096e-13	0.11422	0.735975	3.52114	0.0629998	3.02667	0.00179397	-0.052368	0.373248	0.0260043	0.0279078	8.10901	0.0689875	-1.87647	4.74722e-13	0.945113	0.0629998	-0.168159	0.24338	0.00627147	0.998236
OG0000415	5.72664	0.0182471	0.0089771	0.924672	0.0536177	0.817275	2.86652	-0.00369169	-0.0211794	1.2233	0.0852278	0.0914662	2.34327	-0.0433156	-0.231555	0.0207472	0.965521	0.817275	-0.0210458	0.979425	-0.00393775	0.998236
OG0000416	11.2859	0.00104504	1.82777	0.178913	2.71403	0.102064	3.20622	-0.0615654	-0.112156	0.910514	0.063436	0.0680793	3.52133	-0.970512	-1.64743	0.000606333	0.333727	0.102064	-0.148115	0.343485	-0.087887	0.998236
OG0000417	8.44441	0.00435554	0.478373	0.490485	0.811845	0.369365	2.60823	0.0596627	-0.066504	0.98715	0.0687752	0.0738093	2.64218	0.867503	-0.901025	0.00932606	0.387384	0.369365	-0.0816379	0.738594	0.0786198	0.998236
OG0000418	24.065	2.93405e-06	0.0159072	0.899843	0.2989	0.58558	2.99894	0.0105846	-0.0259251	0.634205	0.0441853	0.0474195	4.72866	0.23955	-0.546718	6.17062e-06	0.811085	0.58558	-0.0496403	0.899425	0.0217721	0.998236
OG0000419	12.7607	0.000509078	0.00412426	0.948901	33.9581	4.76486e-08	3.21894	-0.0721688	0.38346	0.880077	0.0613154	0.0658035	3.65756	-1.17701	5.82736	0.000378244	0.241502	4.76486e-08	0.468128	2.34816e-06	-0.106393	0.998236
OG0000420	0.890645	0.347183	0.398636	0.528985	1.12524	0.290905	3.35929	-0.0892312	-0.25964	3.27356	0.22807	0.244764	1.02619	-0.391244	-1.06078	0.30685	0.696305	0.290905	-0.0959888	0.645839	-0.0355452	0.998236
OG0000421	6.70134	0.0108143	0.217843	0.641528	0.722991	0.396844	2.88844	0.0226676	0.0751753	1.18244	0.0823815	0.0884115	2.44277	0.275154	0.850289	0.0160194	0.783667	0.396844	0.0770691	0.76284	0.0250062	0.998236
OG0000422	20.4208	1.45696e-05	0.280269	0.597495	6.12292	0.0147297	2.86914	0.0497153	-0.126492	0.683686	0.0476327	0.0511193	4.19657	1.04372	-2.47445	5.19739e-05	0.298696	0.0147297	-0.219466	0.0883946	0.0944594	0.998236
OG0000423	177.858	1.63254e-25	0.612945	0.435211	0.155456	0.694069	3.01721	-0.0108906	-0.00676587	0.229505	0.0159897	0.0171601	13.1466	-0.681103	-0.394279	4.58025e-25	0.497108	0.694069	-0.0358206	0.952252	-0.0618001	0.998236
OG0000424	1.05002	0.307546	3.67063	0.0577386	6.13739	0.0146156	1.99172	0.288641	0.57058	3.08032	0.214608	0.230316	0.646594	1.34497	2.47738	0.51912	0.18115	0.0146156	0.219713	0.0879702	0.121366	0.897894
OG0000425	1.19397	0.276702	0.57562	0.449509	0.113263	0.737042	3.28391	-0.149189	0.066284	2.63412	0.183521	0.196954	1.24668	-0.812927	0.336546	0.214923	0.417856	0.737042	0.0305808	0.964627	-0.0737015	0.998236
OG0000426	5.65323	0.0189899	1.64486	0.202111	15.3691	0.000147064	2.72819	0.0369631	0.371053	1.26586	0.0881928	0.0946482	2.15521	0.419117	3.92034	0.0331258	0.675874	0.000147064	0.335711	0.00205096	0.0380739	0.998236
OG0000427	58.3216	5.75765e-12	0.219241	0.640462	3.08055	0.0817648	2.846	0.00225764	0.0505608	0.385276	0.0268424	0.0288071	7.3869	0.0841074	1.75515	2.11702e-11	0.93311	0.0817648	0.157566	0.294345	0.0076459	0.998236
OG0000428	11.8101	0.000808073	3.37292e-05	0.995376	5.08728	0.0258987	2.93064	0.0303279	-0.151199	0.896558	0.0624636	0.0670358	3.26876	0.485528	-2.2555	0.00140656	0.62818	0.0258987	-0.200866	0.131284	0.044096	0.998695
OG0000429	5.08688	0.0259045	0.568287	0.452405	0.282368	0.596127	2.73292	0.0805978	-0.0540973	1.36157	0.094861	0.101805	2.00719	0.849641	-0.531383	0.0469581	0.397203	0.596127	-0.0482513	0.904255	0.0770107	0.998236
OG0000430	6.95588	0.0094511	0.0124549	0.911324	0.119045	0.730671	2.76013	0.0138642	-0.0281373	1.09068	0.0759884	0.0815505	2.53065	0.182451	-0.345029	0.0126685	0.855534	0.730671	-0.0313509	0.963138	0.0165842	0.998236
OG0000431	6.02025	0.0155669	0.899617	0.344775	15.0961	0.000167194	3.4298	-0.153303	0.364576	1.25495	0.0874332	0.093833	2.73301	-1.75337	3.88537	0.00721718	0.0820704	0.000167194	0.33305	0.00231385	-0.15741	0.998236
OG0000432	0.143009	0.70597	0.595166	0.441932	0.912084	0.341466	3.37833	-0.391963	0.419793	5.87881	0.409579	0.439559	0.574662	-0.95699	0.955031	0.566587	0.340481	0.341466	0.0864956	0.708001	-0.0866717	0.998236
OG0000433	24.3757	2.56525e-06	0.00835821	0.927307	5.08342	0.0259542	2.89412	0.024358	-0.103582	0.614439	0.0428082	0.0459417	4.71019	0.569001	-2.25464	6.66206e-06	0.57041	0.0259542	-0.200793	0.131345	0.0516583	0.998236
OG0000434	12.941	0.000466664	1.21088	0.273342	49.2481	1.40849e-10	2.68109	0.0221921	-0.400047	0.762409	0.0531174	0.0570054	3.5166	0.417794	-7.0177	0.000616202	0.676838	1.40849e-10	-0.537841	3.63859e-08	0.0379539	0.998236
OG0000435	56.1685	1.2104e-11	6.67161	0.0109864	10.3274	0.00168022	2.78548	0.0523735	0.0981616	0.408524	0.028462	0.0305453	6.81841	1.84012	3.21363	3.85728e-10	0.0682012	0.00168022	0.280426	0.0164238	0.164991	0.636112
OG0000436	59.1428	4.34754e-12	0.0946615	0.758862	2.67826	0.104325	3.40861	-0.0202446	0.0548033	0.44787	0.0312033	0.0334873	7.61073	-0.648798	1.63654	6.60165e-12	0.517698	0.104325	0.147157	0.346791	-0.0588794	0.998236
OG0000437	1.63875	0.202946	0.0637662	0.801068	0.0240687	0.876969	3.35599	0.0552511	-0.032884	2.83485	0.197505	0.211962	1.18383	0.279745	-0.155141	0.2388	0.780151	0.876969	-0.0141023	0.980955	0.0254231	0.998236
OG0000438	24.1086	2.8792e-06	0.0930223	0.760894	13.8148	0.000306868	2.97292	0.0216009	-0.174868	0.629232	0.0438389	0.0470478	4.72468	0.492734	-3.71682	6.2734e-06	0.623094	0.000306868	-0.320113	0.00389489	0.0447491	0.998236
OG0000439	7.16451	0.00846736	1.29483	0.257408	23.2021	4.26872e-06	3.03948	-0.00682359	-0.405091	1.12476	0.0783626	0.0840985	2.70233	-0.0870771	-4.81686	0.00787523	0.930754	4.26872e-06	-0.401123	9.89649e-05	-0.00791585	0.998236
OG0000440	13.6117	0.000338134	1.67697	0.197793	17.4234	5.66551e-05	3.11791	-0.0218834	-0.259823	0.8325	0.0580007	0.0622461	3.74524	-0.377296	-4.17413	0.000277364	0.706615	5.66551e-05	-0.354782	0.000906649	-0.0342795	0.998236
OG0000441	9.04632	0.0032025	0.0492612	0.824728	2.0811	0.151716	2.85982	0.036883	-0.10902	1.01072	0.0704172	0.0755715	2.82949	0.523779	-1.4426	0.00545973	0.601391	0.151716	-0.130032	0.446103	0.0475623	0.998236
OG0000442	114.35	3.40853e-19	0.118446	0.731323	0.125182	0.724097	3.00997	-0.00821997	0.00758391	0.286678	0.019973	0.021435	10.4995	-0.411554	0.35381	9.98922e-19	0.681395	0.724097	0.0321479	0.963138	-0.0373878	0.998236
OG0000443	3.93415	0.0495795	0.336242	0.563085	5.96058	0.0160762	3.03417	-0.107094	0.258379	1.41542	0.0986129	0.105831	2.14366	-1.086	2.44143	0.0340616	0.279638	0.0160762	0.216676	0.0942588	-0.0982495	0.998236
OG0000444	107.721	1.94897e-18	1.95697	0.164396	0.101474	0.750617	2.88192	0.0294652	-0.00702129	0.294788	0.020538	0.0220414	9.77622	1.43466	-0.31855	5.45997e-17	0.153963	0.750617	-0.028947	0.968011	0.129329	0.998236
OG0000445	1.02027	0.31447	0.0312025	0.860085	0.0546351	0.815581	1.94564	-0.0292287	0.0329786	1.88699	0.131467	0.14109	1.03108	-0.222327	0.233742	0.304559	0.824434	0.815581	0.0212444	0.979425	-0.0202074	0.998236
OG0000446	0.319169	0.573153	2.03657	0.156131	1.0528	0.30691	3.20195	-0.396536	0.270757	3.52922	0.245882	0.26388	0.907269	-1.61271	1.02606	0.366068	0.109413	0.30691	0.092875	0.666796	-0.145059	0.998236
OG0000448	2.57688	0.111042	0.159479	0.690341	20.2386	1.5806e-05	2.45153	0.174066	-0.623761	1.85438	0.129196	0.138652	1.32202	1.3473	-4.49874	0.188656	0.1804	1.5806e-05	-0.378542	0.00030734	0.121574	0.998236
OG0000449	82.4104	2.52778e-15	0.0111996	0.915894	8.43954	0.00436644	2.94909	-0.0118674	0.0718928	0.330977	0.0230593	0.0247472	8.91027	-0.514647	2.90509	6.31108e-15	0.607739	0.00436644	0.255344	0.0351975	-0.046735	0.998236
OG0000451	25.9796	1.28907e-06	0.644588	0.423629	0.203226	0.652936	2.88787	0.028892	0.0203	0.602251	0.0419591	0.0450304	4.79513	0.688574	0.450806	4.6762e-06	0.492409	0.652936	0.040948	0.933134	0.0624754	0.998236
OG0000452	46.3515	4.06053e-10	3.40883	0.0672922	0.42785	0.514287	3.19489	-0.0527623	-0.0222467	0.454876	0.0316914	0.0340111	7.02366	-1.66488	-0.654102	1.36646e-10	0.098525	0.514287	-0.059359	0.854858	-0.149648	0.897894
OG0000453	5.22563	0.0239961	0.283913	0.595125	15.7371	0.000123776	2.59741	-0.0261539	0.344368	1.161	0.0808874	0.0868081	2.23721	-0.323337	3.96701	0.0271032	0.746998	0.000123776	0.33925	0.00179541	-0.0293816	0.998236
OG0000455	5.49801	0.0206668	3.82696	0.0527383	12.5312	0.000568872	3.01876	-0.0934446	-0.306469	1.15788	0.0806697	0.0865745	2.60715	-1.15836	-3.53995	0.0102781	0.248998	0.000568872	-0.306341	0.00645634	-0.104726	0.897894
OG0000456	64.5472	7.07246e-13	0.0609651	0.805395	13.5806	0.000343216	2.88816	-0.0138452	0.100886	0.366137	0.0255089	0.0273761	7.88819	-0.542757	3.68518	1.53349e-12	0.588295	0.000343216	0.317664	0.0042902	-0.0492816	0.998236
OG0000457	18.2731	3.84001e-05	2.21451	0.13932	0.0876812	0.767654	3.16626	-0.0742347	0.0155503	0.702357	0.0489336	0.0525153	4.50805	-1.51705	0.29611	1.52242e-05	0.131862	0.767654	0.0269094	0.97096	-0.136621	0.989284
OG0000458	11.629	0.000882975	0.0769744	0.781914	30.1955	2.20136e-07	2.86518	0.0560349	-0.368	0.89567	0.0624017	0.0669693	3.19892	0.89797	-5.49505	0.00176123	0.370985	2.20136e-07	-0.446891	8.65388e-06	0.081363	0.998236
OG0000459	17.1688	6.36957e-05	0.159508	0.690314	1.07898	0.300997	3.01213	-0.030844	0.0562536	0.724296	0.0504621	0.0541557	4.1587	-0.611231	1.03874	6.01054e-05	0.542193	0.300997	0.0940126	0.658565	-0.0554809	0.998236
OG0000460	2.45791	0.119546	0.280005	0.597667	2.45895	0.119468	4.47691	-0.156227	0.309071	2.63606	0.183655	0.197098	1.69834	-0.850653	1.56811	0.0920143	0.396642	0.119468	0.141128	0.381244	-0.0771019	0.998236
OG0000461	13.1403	0.000423952	0.494493	0.483281	0.500866	0.480481	2.82367	-0.0443991	0.0402571	0.76077	0.0530032	0.0568828	3.7116	-0.83767	0.707719	0.000312604	0.403868	0.480481	0.0642054	0.833872	-0.0759319	0.998236
OG0000462	15.5738	0.000133604	0.124296	0.725034	1.0787	0.301058	3.03336	-0.0302057	0.0595426	0.76674	0.0534191	0.0573292	3.95617	-0.565448	1.03861	0.000128846	0.572816	0.301058	0.0940008	0.658565	-0.0513366	0.998236
OG0000463	10.6919	0.00140164	4.85739	0.0294202	25.8195	1.38018e-06	3.24664	-0.0690682	-0.351197	0.924376	0.0644017	0.0691157	3.51225	-1.07246	-5.08129	0.000625415	0.285648	1.38018e-06	-0.419355	4.02553e-05	-0.0970362	0.844469
OG0000464	2.67852	0.104309	0.280523	0.597329	0.602186	0.439259	2.70897	-0.039424	-0.093162	1.60563	0.111865	0.120053	1.68717	-0.352425	-0.776006	0.0941471	0.725133	0.439259	-0.0703712	0.802621	-0.0320222	0.998236
OG0000465	5.02341	0.0268301	0.329633	0.566941	4.0678	0.0459217	2.74796	-0.0796718	0.174178	1.15501	0.0804701	0.0863602	2.37917	-0.99008	2.01688	0.0189156	0.324111	0.0459217	0.180346	0.197561	-0.0896449	0.998236
OG0000466	2.19321	0.14122	0.665204	0.416331	1.49946	0.223133	3.386	-0.149627	0.185952	2.03097	0.141499	0.151856	1.66718	-1.05744	1.22453	0.0980649	0.292415	0.223133	0.110637	0.55912	-0.0956902	0.998236
OG0000467	17.2999	5.9965e-05	0.0100469	0.920324	6.50251	0.0120207	3.01427	-0.0323558	0.138257	0.725137	0.0505206	0.0542186	4.15683	-0.640448	2.55	6.05362e-05	0.523092	0.0120207	0.22583	0.0769016	-0.0581241	0.998236
OG0000468	26.3646	1.09427e-06	3.41253	0.0671457	4.33655	0.0394095	2.4681	0.0503667	0.0826465	0.530792	0.0369805	0.0396874	4.64984	1.36198	2.08244	8.54663e-06	0.175735	0.0394095	0.186009	0.176546	0.122878	0.897894
OG0000469	3.25533	0.0736793	3.34202	0.0699951	23.6981	3.44e-06	3.34064	-0.0870177	-0.605673	1.664	0.115932	0.124417	2.00759	-0.750595	-4.86807	0.0469143	0.454353	3.44e-06	-0.404693	8.52145e-05	-0.0680776	0.897894
OG0000470	0.521096	0.471767	0.742869	0.390448	0.666001	0.416053	3.38925	-0.259286	0.223559	3.66375	0.255255	0.273939	0.925077	-1.01579	0.816089	0.356767	0.311757	0.416053	0.0739866	0.784255	-0.0919532	0.998236
OG0000471	9.29946	0.00281647	0.667897	0.415392	1.54704	0.215977	2.90759	0.0382841	0.0957126	1.02918	0.0717033	0.0769517	2.82516	0.533924	1.2438	0.00552945	0.594374	0.215977	0.112357	0.548281	0.0484815	0.998236
OG0000472	4.03964	0.0466676	2.25869	0.135472	0.268542	0.605258	3.14436	-0.130535	-0.0534486	1.37944	0.0961061	0.103141	2.27945	-1.35824	-0.51821	0.0243923	0.176915	0.605258	-0.0470578	0.908604	-0.122546	0.979913
OG0000473	14.8176	0.000190645	0.200805	0.654874	8.0765	0.00526434	3.04787	-0.0561325	0.164226	0.772865	0.0538458	0.0577872	3.94361	-1.04247	2.84192	0.000134975	0.299274	0.00526434	0.250143	0.0404519	-0.094347	0.998236
OG0000474	11.7402	0.000836184	1.15372	0.28491	3.9557	0.0489693	3.05367	-0.0379434	-0.129295	0.869447	0.0605747	0.0650086	3.5122	-0.626389	-1.98889	0.000625528	0.53224	0.0489693	-0.177924	0.205502	-0.0568523	0.998236
OG0000476	1.95709	0.164383	1.14093	0.287582	0.497843	0.481806	3.16344	-0.124643	-0.105623	2.00209	0.139487	0.149697	1.58006	-0.893581	-0.70558	0.116703	0.37332	0.481806	-0.0640121	0.834098	-0.0809679	0.998236
OG0000477	14.6033	0.000210965	0.273974	0.601636	3.9526	0.0490566	2.59228	-0.0432169	0.0986817	0.663846	0.0462504	0.0496358	3.90494	-0.93441	1.98811	0.000155627	0.351953	0.0490566	0.177856	0.205666	-0.0846416	0.998236
OG0000478	2.76113	0.0991686	0.0256738	0.872967	24.6988	2.23155e-06	2.96355	-0.13772	0.60512	1.62845	0.113455	0.12176	1.81985	-1.21388	4.96979	0.0712531	0.227159	2.23155e-06	0.411727	6.05309e-05	-0.109686	0.998236
OG0000479	1.84997	0.176315	1.94522	0.165658	0.000497656	0.982239	1.95326	0.183142	0.00322865	1.93566	0.134858	0.144729	1.00909	1.35804	0.0223082	0.314943	0.176979	0.982239	0.00202801	0.99846	0.122528	0.998236
OG0000480	15.8671	0.000116483	1.80032	0.182187	1.09302	0.297887	3.16016	0.0953996	-0.0698017	0.892943	0.0622117	0.0667654	3.53904	1.53347	-1.04548	0.000570644	0.127772	0.297887	-0.094617	0.654795	0.138071	0.998236
OG0000481	8.68148	0.00385727	1.85112	0.176182	1.61298	0.206511	3.14547	-0.108911	0.0928007	0.977258	0.068086	0.0730697	3.21867	-1.59961	1.27003	0.00165333	0.112294	0.206511	0.114695	0.535887	-0.143905	0.998236
OG0000482	52.9713	3.71333e-11	0.0180298	0.893408	0.141558	0.707396	2.74329	0.00573332	-0.0109588	0.389556	0.0271405	0.0291271	7.04209	0.211246	-0.376242	1.24409e-10	0.833051	0.707396	-0.0341838	0.956276	0.0192006	0.998236
OG0000483	4.6262	0.0334755	1.7514	0.188196	8.55583	0.00411357	3.18404	-0.0648217	-0.30334	1.38698	0.0966316	0.103705	2.29566	-0.670813	-2.92504	0.0234166	0.503618	0.00411357	-0.256982	0.0335661	-0.0608699	0.998236
OG0000484	4.99421	0.0272676	0.895853	0.345782	6.99984	0.00923438	3.14189	-0.0344277	-0.270071	1.36523	0.0951161	0.102078	2.30136	-0.361955	-2.64572	0.0230819	0.718017	0.00923438	-0.233851	0.0635096	-0.0328872	0.998236
OG0000485	17.9515	4.44743e-05	3.07902	0.0818395	0.23499	0.628724	2.98056	0.101709	-0.0291102	0.803142	0.0559553	0.060051	3.71113	1.81767	-0.484758	0.000313128	0.071588	0.628724	-0.0440262	0.922241	0.163032	0.914606
OG0000486	0.971184	0.326351	1.33223	0.250684	0.184221	0.668534	1.54599	0.156707	0.0696425	2.17009	0.151191	0.162258	0.712412	1.03648	0.42921	0.477581	0.302043	0.668534	0.0389894	0.938855	0.0938103	0.998236
OG0000488	0.0487268	0.825666	2.17125	0.143209	1.34716	0.24806	5.62757	-1.12623	0.831714	9.58378	0.667706	0.71658	0.587198	-1.68671	1.16067	0.558165	0.0942349	0.24806	0.104933	0.595191	-0.151566	0.993295
OG0000489	14.9656	0.000177794	0.438409	0.50915	3.29722	0.0718732	3.0471	-0.0551645	0.104039	0.76629	0.0533878	0.0572956	3.97644	-1.03328	1.81583	0.000119518	0.303533	0.0718732	0.162871	0.266698	-0.0935229	0.998236
OG0000491	5.53801	0.0202203	2.11437	0.148511	17.5174	5.42588e-05	2.84355	-0.0423639	-0.358786	1.14649	0.0798768	0.0857235	2.48021	-0.530365	-4.18538	0.0145055	0.596831	5.42588e-05	-0.355617	0.000870871	-0.0481591	0.993295
OG0000492	8.40928	0.00443484	1.20884	0.273745	0.880475	0.349941	3.71408	-0.106229	0.0839717	1.19687	0.0833864	0.08949	3.10316	-1.27393	0.938336	0.00238385	0.205129	0.349941	0.0849946	0.718178	-0.115043	0.998236
OG0000493	5.71495	0.0183633	0.319195	0.573138	15.9856	0.000110218	3.10118	-0.117073	0.35814	1.19801	0.0834658	0.0895752	2.58861	-1.40265	3.9982	0.0108168	0.163282	0.000110218	0.341608	0.00162482	-0.126489	0.998236
OG0000494	6.46732	0.0122485	11.668	0.000866272	0.899832	0.344718	3.58912	-0.269793	0.0775987	1.09407	0.0762245	0.0818039	3.28052	-3.53946	0.948595	0.00135385	0.000569834	0.344718	0.085917	0.711062	-0.306303	0.16784
OG0000495	7.54513	0.00693704	1.20703	0.274103	0.521131	0.471752	3.9388	-0.0870922	-0.0733475	1.35889	0.0946743	0.101604	2.89854	-0.919914	-0.721894	0.00445247	0.359448	0.471752	-0.0654859	0.828676	-0.0833377	0.998236
OG0000496	0.502941	0.479575	1.4754	0.226861	1.11208	0.293731	3.2019	-0.23085	-0.271442	3.44256	0.239845	0.2574	0.930095	-0.962499	-1.05455	0.354174	0.337718	0.293731	-0.0954309	0.649344	-0.0871669	0.998236
OG0000497	6.08858	0.0150044	2.30463	0.131598	0.0921397	0.761996	2.80721	-0.101436	-0.0232908	1.0262	0.0714959	0.0767291	2.73554	-1.41877	-0.303545	0.00716508	0.158538	0.761996	-0.0275845	0.970748	-0.127919	0.973236
OG0000498	12.6578	0.000535047	8.16399	0.00503182	28.6622	4.15882e-07	2.56204	0.0984937	0.342377	0.855307	0.0595896	0.0639514	2.99546	1.65287	5.35371	0.00332456	0.10095	4.15882e-07	0.437621	1.52443e-05	0.148593	0.476678
OG0000499	9.08699	0.00313696	0.141347	0.707604	4.0138	0.0473635	2.82901	-0.0506765	0.1373	0.916569	0.0638578	0.068532	3.08652	-0.793584	2.00345	0.00251099	0.428991	0.0473635	0.179184	0.200686	-0.071957	0.998236
OG0000500	3.19517	0.0763595	2.82137	0.0955975	32.8811	7.3524e-08	3.1053	-0.0472568	-0.690282	1.61	0.112169	0.12038	1.92876	-0.421299	-5.7342	0.0561026	0.674284	7.3524e-08	-0.462254	3.35045e-06	-0.0382718	0.94638
OG0000501	0.410569	0.522892	0.277941	0.599019	2.06726	0.153073	1.96627	0.246436	-0.463156	4.30826	0.300159	0.322129	0.456396	0.82102	-1.4378	0.648923	0.413249	0.153073	-0.129606	0.447811	0.0744312	0.998236
OG0000502	0.315177	0.575559	0.26618	0.606847	2.0689	0.152912	2.18328	-0.173234	0.330087	3.06924	0.213836	0.229488	0.711342	-0.810126	1.43837	0.478242	0.419458	0.152912	0.129657	0.447677	-0.0734489	0.998236
OG0000503	1.0758	0.301707	2.49835	0.116576	39.2164	6.00783e-09	3.61636	-0.0461445	-1.46188	3.12211	0.217519	0.233441	1.15831	-0.21214	-6.2623	0.24902	0.832355	6.00783e-09	-0.494744	4.84633e-07	-0.0192819	0.95889
OG0000504	6.24931	0.0137632	0.0159391	0.899743	45.0581	6.55634e-10	3.25255	-0.112453	0.620895	1.2371	0.0861891	0.0924979	2.62918	-1.30472	6.71253	0.00966974	0.194465	6.55634e-10	0.520902	1.14736e-07	-0.117785	0.998236
OG0000505	3.56477	0.0614128	0.00784828	0.929554	0.0607601	0.805716	3.06923	0.0164249	-0.0312582	1.696	0.118161	0.12681	1.80968	0.139004	-0.246496	0.0728269	0.889678	0.805716	-0.0224031	0.979071	0.0126357	0.998236
OG0000506	0.0659294	0.797795	5.36547	0.0222217	4.47349	0.0364758	7.6424	-1.70984	1.43041	9.04502	0.630171	0.676297	0.844929	-2.7133	2.11506	0.399818	0.00763402	0.0364758	0.18882	0.165869	-0.239485	0.753453
OG0000507	4.47923	0.0363581	0.646818	0.42283	18.3835	3.65179e-05	3.30505	0.013859	-0.504761	1.5745	0.109696	0.117726	2.09911	0.126339	-4.28759	0.0378862	0.899673	3.65179e-05	-0.363168	0.000624952	0.0114846	0.998236
OG0000508	1.58262	0.210806	2.73197	0.10095	17.1361	6.46622e-05	2.12138	0.109765	0.664054	2.14545	0.149475	0.160416	0.988778	0.734341	4.13958	0.324745	0.464162	6.46622e-05	0.352211	0.00101679	0.06661	0.950476
OG0000509	11.6341	0.000880777	0.022283	0.881585	0.0752709	0.784279	3.31713	0.0144008	-0.020762	1.01211	0.0705141	0.0756755	3.27744	0.204226	-0.274355	0.00136748	0.83852	0.784279	-0.0249336	0.974314	0.0185628	0.998236
OG0000510	8.14756	0.00507466	0.00516426	0.94283	2.23839	0.137225	3.26506	-0.0200659	0.129871	1.16096	0.0808847	0.0868052	2.81238	-0.24808	1.49612	0.00573969	0.804493	0.137225	0.13477	0.417524	-0.022547	0.998236
OG0000511	2.01108	0.158724	3.16436	0.0777731	1.24912	0.265936	2.55485	-0.152971	-0.12229	1.4634	0.101956	0.109418	1.74584	-1.50037	-1.11764	0.0833778	0.136125	0.265936	-0.101083	0.614845	-0.135145	0.902078
OG0000512	0.775159	0.380371	0.598904	0.440506	0.00142389	0.969962	2.40903	0.188444	-0.00998603	3.53937	0.24659	0.264639	0.680637	0.7642	-0.0377345	0.497401	0.446235	0.969962	-0.00343039	0.997625	0.0693057	0.998236
OG0000513	0.69208	0.407096	1.63061	0.204064	2.70769	0.102461	3.93749	-0.379873	0.41985	3.41246	0.237747	0.25515	1.15386	-1.5978	1.6455	0.250833	0.112696	0.102461	0.147945	0.343967	-0.143746	0.998236
OG0000514	15.5442	0.000135469	0.451791	0.502767	3.12597	0.0795742	2.24247	0.0444952	-0.0817375	0.618302	0.0430774	0.0462305	3.62682	1.03291	-1.76804	0.000421198	0.303704	0.0795742	-0.158694	0.288178	0.09349	0.998236
OG0000515	1.81421	0.180521	0.00230627	0.961777	9.59746	0.00242281	3.47707	-0.105639	0.573738	2.4769	0.172566	0.185198	1.4038	-0.612165	3.09798	0.162939	0.541578	0.00242281	0.271088	0.0223533	-0.0555653	0.998236
OG0000516	1.90944	0.169571	1.90994	0.169516	18.2667	3.85134e-05	3.15813	-0.0640513	-0.66605	2.08425	0.14521	0.155839	1.51524	-0.441093	-4.27395	0.13232	0.659933	3.85134e-05	-0.362165	0.00065026	-0.0400671	0.998236
OG0000517	2.02696	0.157103	4.87083	0.0292011	0.319303	0.573073	3.84006	-0.291848	-0.0869172	2.0572	0.143326	0.153817	1.86664	-2.03625	-0.565069	0.0643721	0.0439078	0.573073	-0.0513022	0.891818	-0.182022	0.844469
OG0000518	0.464713	0.496732	0.000147582	0.990327	1.77151	0.185698	3.10498	-0.0897883	0.43471	4.36817	0.304332	0.326608	0.710821	-0.295034	1.33098	0.478563	0.768473	0.185698	0.120122	0.502198	-0.0268116	0.998236
OG0000519	0.466539	0.495889	2.57422	0.111225	1.27659	0.260769	3.84121	-0.453989	0.304461	3.60394	0.251088	0.269467	1.06583	-1.80808	1.12986	0.288621	0.0730773	0.260769	0.102177	0.610825	-0.162195	0.958426
OG0000520	0.0585952	0.80914	2.15264	0.144919	1.53424	0.217875	4.8804	-0.947346	0.742031	8.01212	0.558208	0.599067	0.609127	-1.69712	1.23864	0.543582	0.0922449	0.217875	0.111897	0.55078	-0.15248	0.993295
OG0000521	2.63373	0.107219	1.46009	0.229272	1.01151	0.316549	2.41831	-0.0895048	-0.0999342	1.32893	0.092587	0.099364	1.81975	-0.96671	-1.00574	0.0712696	0.335617	0.316549	-0.091051	0.678497	-0.0875453	0.998236
OG0000522	3.16683	0.0776585	0.00242004	0.960846	0.159	0.690782	1.91796	0.00283947	-0.0330505	1.10854	0.0772326	0.0828858	1.73017	0.0367651	-0.398747	0.0861503	0.970733	0.690782	-0.036226	0.949694	0.00334226	0.998236
OG0000523	0.0382775	0.845215	4.81616	0.0301035	5.83122	0.017241	6.24714	-1.50663	1.46892	8.13561	0.566812	0.608301	0.767876	-2.65808	2.41479	0.444057	0.00892083	0.017241	0.214421	0.0990807	-0.234883	0.850582
OG0000524	3.20793	0.0757822	0.331604	0.565785	0.578826	0.448253	2.83911	-0.0428894	-0.087371	1.53591	0.107007	0.11484	1.84849	-0.400808	-0.760806	0.0669727	0.689268	0.448253	-0.0689993	0.810949	-0.0364129	0.998236
OG0000526	1.3966	0.239611	3.90179	0.0505112	0.0256874	0.872933	3.12016	-0.258858	-0.0234838	1.95966	0.13653	0.146524	1.5922	-1.89598	-0.160273	0.113949	0.060348	0.872933	-0.0145687	0.980955	-0.169857	0.897894
OG0000527	0.0444867	0.833306	2.60297	0.109269	3.67863	0.0574708	5.531	-1.20506	1.24992	8.71588	0.607239	0.651687	0.634589	-1.98448	1.91797	0.526895	0.0494649	0.0574708	0.17177	0.229081	-0.177542	0.958426
OG0000528	0.0723964	0.788337	0.580874	0.447453	1.95185	0.164944	0.784416	0.179717	0.602175	5.76462	0.401624	0.431022	0.136074	0.447475	1.39709	0.891989	0.655332	0.164944	0.125996	0.46923	0.0406459	0.998236
OG0000529	1.9024	0.170354	0.0804448	0.77718	1.93803	0.166436	2.58352	0.002519	-0.197678	1.89911	0.132312	0.141996	1.36039	0.0190384	-1.39213	0.176236	0.984842	0.166436	-0.125556	0.470933	0.00173076	0.998236
OG0000530	5.0612	0.0262749	0.0722153	0.788596	1.31934	0.252976	2.78997	0.00163291	0.110544	1.28714	0.0896759	0.0962399	2.16757	0.018209	1.14863	0.0321502	0.985502	0.252976	0.103856	0.599986	0.00165536	0.998236
OG0000531	1.90289	0.1703	2.22838	0.138098	2.13395	0.146661	3.04444	-0.149183	-0.203759	1.8655	0.12997	0.139484	1.63197	-1.14782	-1.4608	0.105287	0.253307	0.146661	-0.131645	0.436054	-0.103784	0.985769
OG0000532	0.598033	0.440838	0.151993	0.697323	0.102524	0.749374	1.6326	0.0781166	-0.0597768	2.49684	0.173956	0.186689	0.653866	0.449059	-0.320194	0.514439	0.654193	0.749374	-0.0290962	0.967711	0.0407895	0.998236
OG0000533	0.0423308	0.837336	0.163025	0.6871	1.6721	0.198441	2.36362	-0.329288	0.682426	7.05824	0.491751	0.527746	0.334874	-0.669623	1.2931	0.7383	0.504374	0.198441	0.11675	0.525144	-0.0607624	0.998236
OG0000534	0.342068	0.559727	0.634406	0.427304	0.447946	0.504587	1.98515	-0.120922	-0.136593	2.72952	0.190167	0.204087	0.727288	-0.635872	-0.669288	0.468454	0.52606	0.504587	-0.060732	0.848802	-0.0577102	0.998236
OG0000535	2.61226	0.108645	2.51271	0.115542	1.7776	0.18495	2.1459	0.150233	0.169901	1.70432	0.118741	0.127432	1.25909	1.26521	1.33326	0.21042	0.208226	0.18495	0.120325	0.501193	0.114266	0.95889
OG0000537	0.983486	0.323319	0.00468402	0.945548	0.0846336	0.771612	2.33495	-0.000834305	-0.0522974	2.40426	0.167506	0.179766	0.971174	-0.00498076	-0.290919	0.333399	0.996034	0.771612	-0.0264379	0.971656	-0.000452796	0.998236
OG0000538	0.0564277	0.812636	1.11509	0.293082	1.5125	0.221144	4.12159	-0.726345	0.741176	8.06019	0.561557	0.602661	0.511352	-1.29345	1.22984	0.610036	0.19832	0.221144	0.111111	0.555883	-0.116782	0.998236
OG0000539	0.403651	0.526409	1.36886	0.244308	8.14257	0.00508774	3.16364	-0.394207	0.689727	3.23272	0.225225	0.241711	0.97863	-1.75028	2.85352	0.329716	0.0826051	0.00508774	0.2511	0.0393738	-0.157139	0.998236
OG0000540	7.74881	0.00623884	3.33406	0.0703248	5.95909	0.0160891	2.64888	-0.132652	0.150868	0.826568	0.0575874	0.0618026	3.20468	-2.30348	2.44112	0.00172912	0.0229583	0.0160891	0.21665	0.0942588	-0.204962	0.897894
OG0000541	9.27021	0.00285851	0.617027	0.43369	0.0282366	0.866834	5.71123	-0.101554	0.0227991	1.81461	0.126425	0.135679	3.14735	-0.803278	0.168037	0.00207477	0.423389	0.866834	0.0152744	0.980955	-0.0728313	0.998236
OG0000542	4.98061	0.027474	1.01587	0.315513	2.78446	0.0977681	2.70587	-0.0506339	-0.143971	1.15392	0.0803942	0.0862788	2.34493	-0.629821	-1.66867	0.0206589	0.529999	0.0977681	-0.149982	0.33379	-0.0571628	0.998236
OG0000543	0.254879	0.614579	0.26142	0.610078	6.74093	0.0105895	2.56223	-0.270616	0.716797	3.6924	0.257251	0.276081	0.69392	-1.05195	2.59633	0.489062	0.294918	0.0105895	0.229718	0.0704886	-0.0951977	0.998236
OG0000544	1.99074	0.16083	0.00124706	0.971888	0.11661	0.733333	2.56949	0.0141663	-0.0484496	1.89755	0.132203	0.14188	1.3541	0.107155	-0.341482	0.178227	0.914843	0.733333	-0.0310289	0.963138	0.0097409	0.998236
OG0000545	9.7011	0.00229957	0.201083	0.65465	1.81588	0.180322	5.09236	0.0891228	-0.177814	1.7648	0.122954	0.131954	2.88552	0.724844	-1.34755	0.00462837	0.469947	0.180322	-0.121595	0.494028	0.0657524	0.998236
OG0000546	0.32243	0.571203	0.0293972	0.864152	39.3755	5.64964e-09	2.89673	-0.325634	1.87836	4.00348	0.278925	0.299341	0.723552	-1.16746	6.27499	0.470737	0.24532	5.64964e-09	0.4955	4.65566e-07	-0.10554	0.998236
OG0000547	7.13199	0.00861344	0.400639	0.527954	0.0717623	0.789244	2.45929	-0.0351871	-0.0180168	0.899501	0.0626687	0.0672558	2.73406	-0.561478	-0.267885	0.00719548	0.57551	0.789244	-0.024346	0.975297	-0.0509771	0.998236
OG0000548	0.791802	0.375322	2.52706	0.114518	5.20981	0.024206	1.84516	-0.201262	0.241803	1.41685	0.0987123	0.105938	1.3023	-2.03888	2.2825	0.195286	0.0436408	0.024206	0.203172	0.124945	-0.182248	0.95889
OG0000549	1.44022	0.232448	0.421733	0.517304	22.4346	5.97234e-06	1.94723	0.258145	-0.799041	2.25622	0.157192	0.168698	0.863046	1.64223	-4.73652	0.38982	0.103139	5.97234e-06	-0.395487	0.000131707	0.147657	0.998236
OG0000550	0.787253	0.376692	1.4561	0.229905	1.04607	0.308453	3.06243	-0.186032	-0.212379	2.77717	0.193487	0.207649	1.10272	-0.961472	-1.02278	0.272339	0.338232	0.308453	-0.0925805	0.668274	-0.0870745	0.998236
OG0000551	1.87585	0.173343	1.12252	0.291487	0.866118	0.353885	2.62011	-0.0991123	-0.118235	1.69914	0.11838	0.127045	1.54202	-0.837239	-0.930654	0.12568	0.404109	0.353885	-0.0843038	0.722799	-0.0758932	0.998236
OG0000553	2.33981	0.128715	0.292964	0.589323	0.695334	0.405999	2.85527	-0.0856988	0.108587	1.74162	0.121339	0.130221	1.63944	-0.706274	0.833867	0.10372	0.481375	0.405999	0.0755892	0.772216	-0.0640748	0.998236
OG0000554	0.200997	0.654719	3.56011	0.0615802	0.936459	0.335121	3.75253	-0.515123	-0.326653	4.51454	0.31453	0.337553	0.831209	-1.63775	-0.967708	0.407493	0.104071	0.335121	-0.087635	0.700589	-0.147263	0.897894
OG0000555	1.6039	0.207783	2.43045	0.12161	6.19835	0.0141447	1.96301	0.141096	0.379408	2.03817	0.142	0.152394	0.963124	0.993632	2.48965	0.337406	0.322385	0.0141447	0.220748	0.0860257	0.0899639	0.95889
OG0000556	3.66976	0.0577679	0.0430537	0.835973	9.9209	0.00205912	2.22853	0.0791283	-0.306443	1.3012	0.0906555	0.0972912	1.71266	0.872846	-3.14975	0.0893357	0.384476	0.00205912	-0.275278	0.0195292	0.079101	0.998236
OG0000557	5.20703	0.0242431	0.282541	0.596015	22.9776	4.70835e-06	2.52022	-0.0388598	0.399474	1.11457	0.0776529	0.0833368	2.26115	-0.500429	4.79349	0.0255363	0.617682	4.70835e-06	0.399489	0.000107323	-0.0454466	0.998236
OG0000558	2.20749	0.139943	1.71948	0.192243	0.139569	0.709364	2.36342	0.170298	0.056814	2.03392	0.141704	0.152076	1.162	1.20179	0.373589	0.247521	0.231792	0.709364	0.033943	0.957203	0.108607	0.998236
OG0000559	0.624804	0.430814	1.13169	0.289534	31.3372	1.3774e-07	2.32053	-0.0342256	1.35719	3.24251	0.225907	0.242443	0.715658	-0.151503	5.59796	0.475581	0.879831	1.3774e-07	0.453552	5.78567e-06	-0.0137717	0.998236
OG0000560	0.898583	0.345051	4.89321	0.02884	0.297459	0.586484	3.46347	-0.351212	-0.100505	2.4646	0.171709	0.184278	1.40529	-2.04539	-0.545398	0.162497	0.042985	0.586484	-0.0495208	0.899795	-0.182811	0.841167
OG0000561	0.305113	0.581714	3.95057	0.0491136	0.00226119	0.962152	4.24369	-0.579298	-0.0153019	4.30377	0.299846	0.321794	0.98604	-1.93199	-0.047552	0.326081	0.0556989	0.962152	-0.00432287	0.995571	-0.172987	0.897894
OG0000562	3.3295	0.0705145	0.676109	0.412547	4.871	0.0291983	2.96879	-0.0365657	-0.259392	1.57188	0.109514	0.11753	1.88869	-0.333892	-2.20703	0.0613273	0.739039	0.0291983	-0.196719	0.142705	-0.0303399	0.998236
OG0000563	2.44338	0.120633	1.10095	0.296149	0.627447	0.429844	2.57283	-0.119836	0.0853367	1.44085	0.100385	0.107733	1.78563	-1.19376	0.792115	0.0766638	0.234906	0.429844	0.0718245	0.79529	-0.10789	0.998236
OG0000564	1.3159	0.253593	3.40449	0.0674644	10.5485	0.0015051	3.46921	-0.188482	-0.590846	2.43305	0.169512	0.18192	1.42587	-1.11191	-3.24784	0.156481	0.26838	0.0015051	-0.283173	0.0150927	-0.10057	0.897894
OG0000565	0.192544	0.66159	0.812352	0.369216	0.216916	0.642237	3.1865	-0.336323	0.171578	4.92708	0.343272	0.368398	0.646732	-0.979758	0.465742	0.51903	0.329161	0.642237	0.0423023	0.927528	-0.0887177	0.998236
OG0000566	5.81485	0.0173945	2.36966	0.126325	48.7078	1.71351e-10	2.15654	-0.00117991	-0.456943	0.87566	0.0610076	0.0654732	2.46276	-0.0193404	-6.9791	0.0151945	0.984601	1.71351e-10	-0.535733	3.87325e-08	-0.00175821	0.961813
OG0000567	1.0491	0.307757	1.70488	0.194129	1.86636	0.174426	3.06123	-0.168495	-0.250756	2.45485	0.171031	0.18355	1.24701	-0.985172	-1.36615	0.214802	0.326505	0.174426	-0.123248	0.484821	-0.0892041	0.998236
OG0000568	6.44057	0.0124246	0.0305969	0.861435	0.0532623	0.817871	2.51805	-0.01533	0.0172576	1.0001	0.0696771	0.0747773	2.51781	-0.220015	0.230786	0.0131153	0.826231	0.817871	0.020976	0.979425	-0.0199973	0.998236
OG0000570	1.20631	0.274245	2.56709	0.111715	0.120133	0.729492	3.27905	-0.259448	0.0588721	2.27169	0.15827	0.169855	1.44344	-1.63928	0.346602	0.151481	0.103753	0.729492	0.0314937	0.963138	-0.147397	0.958426
OG0000572	0.526378	0.469535	0.0477717	0.827355	30.2798	2.12624e-07	2.63001	-0.208634	1.28728	3.12873	0.21798	0.233935	0.840599	-0.957126	5.5027	0.402231	0.340412	2.12624e-07	0.447389	8.4815e-06	-0.086684	0.998236
OG0000573	4.39874	0.0380472	0.270198	0.604149	3.34081	0.0700449	2.14088	-0.0602406	0.13177	0.964189	0.0671755	0.0720925	2.22039	-0.896765	1.82779	0.0282542	0.371625	0.0700449	0.163915	0.261877	-0.0812545	0.998236
OG0000574	1.32872	0.251305	0.0934946	0.760306	2.01109	0.158724	2.35771	-0.000438182	0.227212	2.14283	0.149292	0.16022	1.10028	-0.00293507	1.41813	0.273396	0.997663	0.158724	0.127863	0.45729	-0.000266825	0.998236
OG0000575	2.17253	0.143092	5.71379	0.0183749	21.0434	1.10401e-05	1.96739	0.178005	0.64451	1.87908	0.130916	0.140499	1.047	1.35969	4.58731	0.297188	0.176456	1.10401e-05	0.384899	0.00022601	0.122675	0.712026
OG0000576	0.332005	0.565551	0.122625	0.726814	0.646434	0.422967	1.03268	0.0811895	-0.136503	2.27067	0.158198	0.169778	0.454792	0.513213	-0.804011	0.650074	0.608738	0.422967	-0.0728975	0.78951	0.0466051	0.998236
OG0000577	2.83961	0.0945438	21.9075	7.53114e-06	19.4799	2.2223e-05	3.41196	-0.338474	-0.441128	1.33673	0.0931305	0.0999474	2.55247	-3.6344	-4.41361	0.0119404	0.000410191	2.2223e-05	-0.37238	0.000407401	-0.31372	0.0327123
OG0000578	2.31941	0.130378	0.338755	0.561631	0.355721	0.552006	2.15259	-0.0638338	0.0587396	1.31719	0.0917692	0.0984864	1.63423	-0.695591	0.596424	0.10481	0.488019	0.552006	0.0541408	0.876884	-0.0631095	0.998236
OG0000579	1.22617	0.270349	0.455135	0.501194	32.8205	7.53466e-08	1.14735	0.204557	-0.669682	1.56339	0.108922	0.116895	0.733884	1.87801	-5.72892	0.464439	0.062787	7.53466e-08	-0.461919	3.35045e-06	0.168293	0.998236
OG0000580	0.0295356	0.863835	3.82308	0.0528567	3.43643	0.0662087	5.79983	-1.38633	1.1966	8.63312	0.601473	0.645499	0.671812	-2.30489	1.85376	0.502984	0.0228767	0.0662087	0.166181	0.250945	-0.205082	0.897894
OG0000581	1.97853	0.162109	1.05896	0.305506	6.09266	0.0149715	1.68848	0.170851	-0.295684	1.60213	0.111621	0.119791	1.0539	1.53063	-2.46833	0.294028	0.128471	0.0149715	-0.218949	0.0895481	0.13782	0.998236
OG0000582	1.47954	0.226214	6.05927	0.015243	0.00504913	0.94347	3.53114	-0.341487	0.0107594	2.02512	0.141091	0.151419	1.74366	-2.42032	0.0710573	0.0837574	0.0169931	0.94347	0.00645962	0.98943	-0.214889	0.666152
OG0000583	0.0820535	0.775024	3.39447	0.0678634	0.732026	0.393918	5.09642	-0.971518	0.450022	7.03465	0.490107	0.525982	0.724474	-1.98226	0.855585	0.470173	0.0497169	0.393918	0.0775462	0.761527	-0.177348	0.897894
OG0000584	1.23972	0.267733	1.84788	0.176559	1.89023	0.171716	2.81733	-0.221304	0.201471	1.95986	0.136545	0.146539	1.43751	-1.62074	1.37486	0.153153	0.107676	0.171716	0.124022	0.479197	-0.145767	0.998236
OG0000585	3.50774	0.0634961	0.00278243	0.958019	0.873918	0.351735	2.41231	0.0137276	-0.0934713	1.33726	0.0931673	0.0999868	1.80392	0.147343	-0.934836	0.0737311	0.883106	0.351735	-0.0846798	0.720333	0.0133937	0.998236
OG0000586	0.178122	0.673741	0.0394248	0.842943	0.53087	0.467649	1.3493	0.0093951	0.188363	3.4576	0.240892	0.258525	0.390241	0.0390012	0.728608	0.697045	0.968954	0.467649	0.0660923	0.825845	0.00354554	0.998236
OG0000587	0.264447	0.60802	0.530855	0.467655	0.720684	0.397596	2.0505	-0.183757	0.187575	2.95511	0.205884	0.220954	0.693882	-0.892527	0.848931	0.489086	0.373882	0.397596	0.0769468	0.763255	-0.080873	0.998236
OG0000589	0.753547	0.387074	0.640681	0.425033	0.0126444	0.910655	1.62015	0.128188	0.0204036	2.42677	0.169074	0.18145	0.667615	0.758178	0.112448	0.505651	0.449818	0.910655	0.010222	0.986239	0.0687622	0.998236
OG0000590	3.90609	0.0503864	0.0276523	0.868206	2.28859	0.132936	2.24312	0.0412308	-0.138211	1.22189	0.0851295	0.0913607	1.83578	0.48433	-1.51281	0.0688456	0.629027	0.132936	-0.136246	0.409062	0.0439874	0.998236
OG0000591	12.5415	0.00056604	0.330907	0.566194	0.000189956	0.989026	2.58355	0.0303355	0.000802477	0.778715	0.0542534	0.0582246	3.3177	0.559144	0.0137824	0.00119905	0.577097	0.989026	0.00125295	0.99846	0.0507657	0.998236
OG0000592	1.96872	0.163144	0.92092	0.339147	14.75	0.000196833	2.56097	-0.182944	0.429713	1.49642	0.104257	0.111888	1.7114	-1.75475	3.84057	0.0895702	0.0818333	0.000196833	0.329629	0.00264312	-0.157531	0.998236
OG0000593	0.85599	0.356705	0.108358	0.74259	5.50876	0.0205459	1.24178	0.0949888	-0.291438	1.6607	0.115702	0.124171	0.747743	0.820978	-2.34707	0.456066	0.413273	0.0205459	-0.208673	0.111504	0.0744274	0.998236
OG0000594	0.420847	0.517744	1.3083	0.25496	0.726747	0.395624	3.03742	-0.29915	0.210695	3.30548	0.230294	0.247151	0.918904	-1.29899	0.852494	0.359974	0.196417	0.395624	0.0772678	0.762709	-0.117275	0.998236
OG0000595	1.07864	0.301072	0.670694	0.41442	2.46377	0.11911	2.23325	0.22822	-0.338972	2.88825	0.201226	0.215955	0.773218	1.13415	-1.56964	0.440901	0.258974	0.11911	-0.141264	0.380549	0.102561	0.998236
OG0000597	0.117052	0.732848	3.4533	0.0655559	0.923691	0.338424	3.88823	-0.696451	0.355576	4.94812	0.344738	0.369972	0.785798	-2.02023	0.961088	0.433522	0.0455674	0.338424	0.0870401	0.705363	-0.180636	0.897894
OG0000598	1.31152	0.25438	0.764372	0.383696	2.5658	0.111805	2.35249	-0.143363	0.206224	1.72187	0.119964	0.128745	1.36624	-1.19505	1.60181	0.174398	0.234404	0.111805	0.144099	0.364508	-0.108005	0.998236
OG0000599	6.16354	0.0144116	1.98132	0.161815	0.00929258	0.923364	3.13513	-0.111332	0.00825122	1.14478	0.0797573	0.0855953	2.73863	-1.39588	0.096398	0.0071021	0.165307	0.923364	0.00876312	0.987929	-0.125889	0.998236
OG0000600	0.952874	0.330936	1.78165	0.184453	6.53928	0.0117875	2.42601	-0.110103	-0.397486	2.07888	0.144836	0.155438	1.16698	-0.760188	-2.5572	0.245513	0.448621	0.0117875	-0.226435	0.0761278	-0.0689436	0.998236
OG0000601	5.37714	0.02208	0.218786	0.640808	0.542244	0.46293	2.2034	-0.0197171	-0.0518748	0.942174	0.0656417	0.0704464	2.33863	-0.300375	-0.736372	0.0209949	0.764406	0.46293	-0.0667934	0.823535	-0.0272967	0.998236
OG0000602	4.47669	0.0364102	0.0772965	0.78147	0.34554	0.557744	2.82059	0.0394308	-0.0627024	1.42661	0.0993929	0.106668	1.97712	0.396717	-0.587827	0.0503019	0.692275	0.557744	-0.0533626	0.882146	0.0360417	0.998236
OG0000605	3.56279	0.0614838	0.0276399	0.868236	7.84905	0.00592237	2.40998	0.0408652	-0.283374	1.35277	0.0942481	0.101147	1.78151	0.433592	-2.80161	0.0773372	0.665357	0.00592237	-0.246813	0.0445603	0.0393869	0.998236
OG0000606	2.0955	0.15032	0.133894	0.715067	2.02015	0.157796	1.98068	-0.00526896	-0.145716	1.37115	0.0955289	0.102521	1.44453	-0.0551556	-1.42132	0.151174	0.956105	0.157796	-0.128146	0.455805	-0.00501408	0.998236
OG0000607	1.93393	0.166882	0.045146	0.832093	0.502986	0.479555	1.94316	-0.00557247	-0.0747672	1.40995	0.0982322	0.105422	1.37817	-0.0567275	-0.709215	0.170694	0.954856	0.479555	-0.0643405	0.833308	-0.00515698	0.998236
OG0000608	1.74412	0.189111	0.68518	0.409438	0.196906	0.658023	2.61429	-0.0892357	-0.0594847	1.79287	0.12491	0.134053	1.45816	-0.714401	-0.443741	0.147387	0.476355	0.658023	-0.0403073	0.935872	-0.064809	0.998236
OG0000609	3.7778	0.0542588	1.2001	0.275478	0.0512054	0.821361	2.03487	-0.067961	-0.0161448	0.954215	0.0664806	0.0713467	2.13251	-1.02227	-0.226286	0.0349859	0.308694	0.821361	-0.0205671	0.979425	-0.0925347	0.998236
OG0000610	3.2369	0.0744893	0.114837	0.73529	0.722641	0.396958	2.0659	-0.0396923	0.0707294	1.11278	0.0775282	0.083203	1.85651	-0.511972	0.850083	0.0658131	0.609604	0.396958	0.0770505	0.76284	-0.0464926	0.998236
OG0000611	4.08115	0.0455725	1.78508	0.184034	2.90437e-05	0.995709	3.74146	-0.150096	0.000664387	1.6488	0.114873	0.123281	2.2692	-1.30663	0.00538922	0.0250272	0.193817	0.995709	0.000489929	0.998849	-0.117955	0.998236
OG0000612	0.0627208	0.802671	4.03818	0.0467066	13.3295	0.000387098	7.18544	-1.67167	2.39027	8.75611	0.610042	0.654695	0.82062	-2.74026	3.65096	0.413476	0.00706912	0.000387098	0.315008	0.00466441	-0.241726	0.889604
OG0000613	4.17556	0.0431823	4.18746	0.0428907	4.80753	0.0302487	1.94819	0.230393	-0.219849	1.34102	0.0934294	0.100268	1.45277	2.46596	-2.19261	0.148877	0.0150663	0.0302487	-0.195482	0.146779	0.218748	0.889604
OG0000614	2.32561	0.12987	2.67326	0.104646	2.22401	0.138483	1.47291	0.184571	-0.154268	1.3835	0.096389	0.103444	1.06463	1.91485	-1.49131	0.289165	0.0578719	0.138483	-0.134345	0.420499	0.171498	0.950476
OG0000615	0.553527	0.458323	0.068006	0.794706	1.5445	0.216352	2.72546	-0.119532	0.307054	3.3044	0.230219	0.24707	0.824798	-0.519209	1.24278	0.411109	0.604564	0.216352	0.112266	0.548718	-0.0471483	0.998236
OG0000616	0.666278	0.415956	2.15252	0.14493	1.10276	0.295755	3.03084	-0.301164	0.204836	2.60879	0.181755	0.195059	1.16178	-1.65697	1.05012	0.247611	0.100116	0.295755	0.0950335	0.652489	-0.148953	0.993295
OG0000618	1.40958	0.237452	2.53316	0.114086	1.6602	0.200035	3.13571	-0.25633	0.193767	2.01127	0.140126	0.150383	1.55907	-1.82928	1.28849	0.121592	0.0698201	0.200035	0.11634	0.526536	-0.164045	0.95889
OG0000619	1.63273	0.203772	0.0571976	0.811386	0.371404	0.543383	2.25739	-0.0128055	-0.0805083	1.76681	0.123094	0.132104	1.27766	-0.10403	-0.609429	0.203814	0.917318	0.543383	-0.0553178	0.870445	-0.00945687	0.998236
OG0000620	1.05081	0.307365	1.0145	0.315836	27.7973	5.97376e-07	2.86025	-0.0289656	1.1919	3.02349	0.210648	0.226067	0.946009	-0.137507	5.27231	0.346029	0.890859	5.97376e-07	0.432219	1.99481e-05	-0.0124997	0.998236
OG0000621	2.2747	0.134107	0.0082187	0.927915	1.02539	0.313264	2.18165	0.0132524	-0.113534	1.49952	0.104472	0.112119	1.4549	0.12685	-1.01262	0.148287	0.899269	0.313264	-0.0916684	0.673598	0.0115311	0.998236
OG0000622	0.690603	0.407596	7.02249	0.00912476	12.268	0.000646398	0.498753	0.196496	0.400516	1.52934	0.10655	0.114349	0.326122	1.84417	3.50257	0.744895	0.0676052	0.000646398	0.303406	0.00726027	0.165344	0.613328
OG0000623	1.23033	0.269543	0.0365062	0.848794	1.64655	0.201881	2.66825	-0.0148635	0.237173	2.472	0.172226	0.184832	1.07939	-0.0863025	1.28318	0.282562	0.931369	0.201881	0.115867	0.529852	-0.00784544	0.998236
OG0000624	1.20616	0.274275	2.38638	0.125008	0.768459	0.382431	2.77286	-0.226252	0.125509	1.91486	0.133409	0.143174	1.44808	-1.69593	0.876618	0.150182	0.0924715	0.382431	0.0794407	0.75034	-0.152375	0.95889
OG0000625	10.3283	0.00167951	0.121725	0.727778	0.676061	0.412564	4.79529	-0.0532726	0.0911315	1.48234	0.103275	0.110835	3.23495	-0.515831	0.822229	0.00156902	0.606914	0.412564	0.0745402	0.779303	-0.0468423	0.998236
OG0000626	0.0406625	0.840529	0.743679	0.390191	1.0594	0.305405	3.57005	-0.620002	0.64512	8.38268	0.584025	0.626774	0.425884	-1.0616	1.02927	0.670949	0.290531	0.305405	0.0931632	0.663791	-0.0960629	0.998236
OG0000627	0.0187929	0.89119	2.73218	0.100937	1.09813	0.296766	4.77624	-1.1272	0.689689	8.80236	0.613265	0.658154	0.542608	-1.83803	1.04792	0.588397	0.0685103	0.296766	0.0948357	0.653922	-0.164809	0.950476
OG0000628	1.86741	0.174306	1.73508	0.190253	1.60773	0.207246	2.72165	-0.176684	0.154434	1.62895	0.11349	0.121797	1.6708	-1.55682	1.26796	0.0973462	0.122124	0.207246	0.114511	0.536664	-0.140133	0.998236
OG0000629	0.335045	0.563779	2.57698	0.111035	2.98432	0.0866259	2.51168	-0.241809	-0.373271	2.88983	0.201336	0.216073	0.869145	-1.20102	-1.72752	0.386488	0.232089	0.0866259	-0.155146	0.306353	-0.108539	0.958426
OG0000630	6.74921	0.0105431	0.264967	0.607667	1.14245	0.287263	3.05429	-0.0579648	0.0910383	1.13914	0.0793644	0.0851736	2.68122	-0.730363	1.06886	0.00835924	0.46658	0.287263	0.0967132	0.642374	-0.0662507	0.998236
OG0000631	1.31844	0.253137	0.464217	0.496962	0.795345	0.374259	2.20715	-0.0589245	-0.118479	1.7768	0.12379	0.132851	1.24221	-0.476003	-0.891821	0.216562	0.63493	0.374259	-0.0808095	0.744708	-0.0432326	0.998236
OG0000632	0.0464133	0.829789	0.24114	0.624274	0.620211	0.432509	0.262828	0.164046	-0.214173	3.6372	0.253405	0.271954	0.0722611	0.647364	-0.787535	0.942513	0.518622	0.432509	-0.0714113	0.797811	0.0587497	0.998236
OG0000633	5.41947	0.0215738	3.68935	0.0571139	0.469387	0.494579	2.66204	0.173135	0.0735399	1.43559	0.100018	0.107339	1.85432	1.73104	0.685119	0.0661282	0.0859941	0.494579	0.0621631	0.841623	0.155454	0.897894
OG0000634	2.44767	0.120311	0.00429327	0.947866	0.235628	0.62826	3.01413	0.00541657	-0.0718948	1.98087	0.138008	0.14811	1.52162	0.0392481	-0.485415	0.130714	0.968757	0.62826	-0.0440857	0.922241	0.00356799	0.998236
OG0000635	2.149	0.145257	1.20995	0.273525	0.771869	0.381381	2.82605	-0.145668	0.108857	1.65713	0.115453	0.123904	1.70539	-1.26171	0.878561	0.0906873	0.20948	0.381381	0.0796156	0.749238	-0.113954	0.998236
OG0000636	2.44115	0.120801	0.00477489	0.945024	19.6743	2.0361e-05	3.44371	-0.144	0.677897	2.04403	0.142408	0.152832	1.68477	-1.01118	4.43557	0.094611	0.313949	2.0361e-05	0.373975	0.000386218	-0.0915393	0.998236
OG0000637	0.911207	0.341697	1.18948	0.277602	5.32668	0.0226996	5.17251	-0.447634	0.71225	4.1274	0.287558	0.308606	1.25321	-1.55668	2.30796	0.212545	0.122159	0.0226996	0.205343	0.119864	-0.14012	0.998236
OG0000638	1.00047	0.319194	0.000560529	0.98115	0.0812239	0.776133	1.7229	0.0104868	-0.0382907	1.7969	0.125191	0.134354	0.95882	0.0837663	-0.284998	0.339562	0.933381	0.776133	-0.0259002	0.972856	0.0076149	0.998236
OG0000639	3.70318	0.0566569	0.0314354	0.859569	77.6705	1.07077e-14	1.72942	0.160376	-0.740581	1.12387	0.0783007	0.084032	1.5388	2.04821	-8.81309	0.126463	0.0427031	1.07077e-14	-0.625261	2.90445e-11	0.183055	0.998236
OG0000640	9.53759	0.00249707	0.00585911	0.939112	0.476266	0.49144	2.6036	-0.0131942	0.0440952	0.854551	0.059537	0.0638949	3.04675	-0.221614	0.690121	0.00284052	0.824988	0.49144	0.0626151	0.839595	-0.0201427	0.998236
OG0000641	2.10143	0.149749	1.62475	0.204874	5.04404	0.0265255	3.16848	0.141494	0.444256	2.64555	0.184317	0.197808	1.19766	0.767665	2.24589	0.23339	0.444182	0.0265255	0.200045	0.132412	0.0696184	0.998236
OG0000642	3.05411	0.0830698	5.03445	0.0266667	9.37045	0.00271708	1.85218	0.153499	0.327207	1.4296	0.0996009	0.106891	1.29559	1.54114	3.06112	0.197582	0.125893	0.00271708	0.268096	0.0244853	0.138749	0.835391
OG0000643	0.485126	0.487446	0.124066	0.725279	9.05564	0.00318735	1.71644	-0.137155	0.449975	1.99986	0.139331	0.14953	0.858278	-0.98438	3.00926	0.392436	0.326893	0.00318735	0.263873	0.0274902	-0.0891329	0.998236
OG0000644	0.108775	0.742114	1.05494	0.30642	0.980439	0.324066	3.01074	-0.434177	0.379969	5.13228	0.357568	0.383741	0.586628	-1.21425	0.990171	0.558546	0.227017	0.324066	0.0896531	0.688086	-0.10972	0.998236
OG0000645	1.26	0.263873	3.54649	0.0620724	17.4011	5.72368e-05	2.864	-0.137775	-0.647465	2.07587	0.144627	0.155213	1.37966	-0.952628	-4.17147	0.170234	0.342678	5.72368e-05	-0.354584	0.000910585	-0.0862796	0.897894
OG0000646	9.55394	0.00247656	3.56751	0.0613146	0.00055559	0.981234	2.96114	-0.11107	0.00151827	0.861479	0.0600196	0.0644128	3.43728	-1.85056	0.023571	0.000806194	0.066672	0.981234	0.00214281	0.99846	-0.165901	0.897894
OG0000647	2.9644	0.0876713	0.642554	0.424359	0.334874	0.563878	2.49575	-0.0624439	-0.0587464	1.35773	0.0945934	0.101517	1.83819	-0.66013	-0.578683	0.0684876	0.510425	0.563878	-0.0525349	0.884674	-0.059904	0.998236
OG0000648	3.49955	0.0638014	0.092017	0.762149	1.48518	0.225336	2.33183	-0.0467633	0.110067	1.20792	0.0841564	0.0903164	1.93045	-0.555671	1.21868	0.0558909	0.579462	0.225336	0.110115	0.562821	-0.0504512	0.998236
OG0000649	0.496599	0.482353	2.77046	0.0986062	3.77938	0.0542089	0.472042	0.274617	-0.280864	1.93222	0.134619	0.144473	0.2443	2.03996	-1.94406	0.807412	0.0435311	0.0542089	-0.174036	0.220287	0.182342	0.950476
OG0000650	0.147813	0.701309	0.073909	0.786191	10.8443	0.00129962	2.6048	-0.321272	1.17509	4.77245	0.332499	0.356837	0.545799	-0.966233	3.29307	0.586209	0.335855	0.00129962	0.286794	0.0132279	-0.0875025	0.998236
OG0000651	5.1566	0.0249263	1.1554	0.284561	0.501511	0.480199	2.39901	-0.0810185	0.0512719	0.968302	0.0674621	0.0724001	2.47754	-1.20095	0.708174	0.0146092	0.232117	0.480199	0.0642465	0.833872	-0.108532	0.998236
OG0000652	0.13859	0.710338	0.25763	0.612677	0.526718	0.469391	1.21401	0.106306	0.242422	4.46741	0.311246	0.334029	0.271749	0.34155	0.725754	0.786278	0.733282	0.469391	0.0658345	0.827844	0.0310351	0.998236
OG0000653	2.02267	0.157539	1.34521	0.248401	6.57847	0.0115441	2.59691	-0.175316	0.287426	1.49877	0.10442	0.112063	1.73269	-1.67895	2.56485	0.0856993	0.0957428	0.0115441	0.227077	0.0751822	-0.150884	0.998236
OG0000654	1.74366	0.189168	1.20989	0.273537	0.0708059	0.79062	1.41119	0.0957606	0.0268587	1.34997	0.0940528	0.100937	1.04535	1.01816	0.266094	0.297944	0.310634	0.79062	0.0241833	0.975297	0.0921659	0.998236
OG0000655	2.51598	0.115307	0.181282	0.671031	0.0257371	0.872811	1.99711	0.0434246	-0.0166086	1.3846	0.0964658	0.103527	1.44237	0.450155	-0.160428	0.151782	0.653404	0.872811	-0.0145828	0.980955	0.040889	0.998236
OG0000656	0.809944	0.369924	1.21779	0.271985	6.15294	0.0144939	2.97614	-0.275494	0.456656	2.46218	0.171541	0.184097	1.20874	-1.606	2.48051	0.229118	0.110882	0.0144939	0.219977	0.0876584	-0.144468	0.998236
OG0000657	2.34922	0.127956	0.338132	0.561991	0.449583	0.503811	2.05427	0.0440422	0.0744771	1.48556	0.1035	0.111075	1.38283	0.42553	0.670509	0.169265	0.671206	0.503811	0.0608425	0.848285	0.0386556	0.998236
OG0000658	1.34358	0.248685	1.33203	0.250719	11.177	0.00110266	1.42379	0.241467	-0.471111	1.88466	0.131305	0.140916	0.755462	1.83897	-3.3432	0.45144	0.0683711	0.00110266	-0.290793	0.0115259	0.164891	0.998236
OG0000659	1.73659	0.190061	1.80561	0.181551	10.4766	0.00155987	2.88838	-0.237617	0.412376	1.70394	0.118715	0.127404	1.69512	-2.00158	3.23676	0.0926253	0.0475669	0.00155987	0.282284	0.0154422	-0.179022	0.998236
OG0000660	2.21193	0.139549	2.70685	0.102514	1.19987	0.275524	1.24978	0.154283	-0.0985368	1.20311	0.0838209	0.0899564	1.0388	1.84063	-1.09538	0.300971	0.0681263	0.275524	-0.0990903	0.625664	0.165035	0.950476
OG0000661	7.01729	0.00914979	0.137152	0.711776	0.496783	0.482271	2.72178	-0.0361317	0.0533998	1.01328	0.0705955	0.0757628	2.68611	-0.511814	0.704828	0.0082448	0.609714	0.482271	0.0639442	0.834098	-0.0464782	0.998236
OG0000662	0.760256	0.384975	0.797149	0.373719	5.73619	0.0181527	1.5913	0.0553579	0.392139	2.18978	0.152563	0.16373	0.726694	0.362853	2.39503	0.468817	0.717348	0.0181527	0.212746	0.10246	0.0329687	0.998236
OG0000663	1.38937	0.240824	0.0412482	0.839401	21.921	7.48641e-06	2.62764	0.140809	-0.88702	2.53382	0.176532	0.189454	1.03703	0.797637	-4.68199	0.30179	0.426644	7.48641e-06	-0.391635	0.000161808	0.0723225	0.998236
OG0000664	14.7064	0.000200928	0.0493846	0.824512	0.269109	0.604878	2.72876	-0.0163816	0.0278473	0.717946	0.0500196	0.0536809	3.80079	-0.327504	0.518757	0.000227283	0.743853	0.604878	0.0471074	0.908489	-0.0297599	0.998236
OG0000665	1.8579	0.175399	0.942568	0.333555	0.0190665	0.890406	3.09264	-0.135843	0.020583	1.99363	0.138897	0.149064	1.55126	-0.97801	0.138082	0.123451	0.330021	0.890406	0.0125519	0.98158	-0.0885607	0.998236
OG0000666	7.91678	0.00571797	1.29743	0.256934	0.0601032	0.806748	2.033	0.0603575	0.01497	0.816665	0.0568974	0.0610621	2.48939	1.06081	0.24516	0.0141546	0.290888	0.806748	0.0222817	0.979425	0.0959922	0.998236
OG0000667	1.12843	0.290227	1.04704	0.308232	1.38593	0.241404	2.69912	-0.180159	0.182054	2.06824	0.144095	0.154642	1.30504	-1.25028	1.17726	0.194357	0.213609	0.241404	0.106416	0.585233	-0.112935	0.998236
OG0000668	1.53698	0.217466	3.43631	0.0662134	3.88466	0.051012	1.83658	0.208783	0.317263	2.15286	0.149991	0.160969	0.853088	1.39198	1.97095	0.395296	0.166483	0.051012	0.176369	0.21111	0.125542	0.897894
OG0000669	3.93863	0.049452	0.424287	0.516041	0.136412	0.71252	2.62859	-0.049427	-0.0351177	1.27166	0.0885971	0.0950821	2.06706	-0.557885	-0.36934	0.0408616	0.577954	0.71252	-0.0335575	0.958225	-0.0506517	0.998236
OG0000670	4.17055	0.0433058	0.377669	0.540007	2.0782	0.152	2.70409	-0.0785683	0.133992	1.2431	0.0866076	0.0929469	2.17528	-0.907176	1.44159	0.031554	0.366117	0.152	0.129943	0.446453	-0.0821915	0.998236
OG0000671	3.18848	0.076664	2.10579	0.14933	0.0204908	0.886413	2.76321	-0.134602	0.0142768	1.3339	0.0929337	0.0997362	2.07152	-1.44837	0.143146	0.0404356	0.150101	0.886413	0.0130122	0.981453	-0.130543	0.995857
OG0000672	4.87231	0.029177	0.212746	0.645451	53.6372	2.93485e-11	2.48591	-0.0837925	0.594706	1.08603	0.0756641	0.0812024	2.289	-1.10743	7.32374	0.0238136	0.270305	2.93485e-11	0.554198	1.35955e-08	-0.100169	0.998236
OG0000673	1.62916	0.204264	1.82848	0.17883	9.47942	0.00257148	2.90735	-0.242398	0.405277	1.76049	0.122654	0.131632	1.65145	-1.97628	3.07887	0.10124	0.0503983	0.00257148	0.269538	0.0233367	-0.17683	0.998236
OG0000674	1.12102	0.291807	0.267959	0.605649	0.0755415	0.783902	1.83836	0.0620924	0.0409439	1.99236	0.138809	0.148969	0.922702	0.447323	0.274848	0.357999	0.655441	0.783902	0.0249784	0.974314	0.0406322	0.998236
OG0000675	2.84316	0.0943406	2.76044	0.0992104	0.0926115	0.761406	2.81592	-0.152335	-0.0319195	1.4028	0.0977337	0.104888	2.00736	-1.55868	-0.304321	0.0469401	0.121684	0.761406	-0.027655	0.970748	-0.140297	0.950476
OG0000676	3.96986	0.0485727	0.263556	0.608624	0.487762	0.486267	2.36789	-0.0286557	-0.0608372	1.16503	0.0811682	0.0871095	2.03247	-0.353041	-0.6984	0.0442949	0.724672	0.486267	-0.0633633	0.836616	-0.0320781	0.998236
OG0000677	0.816137	0.368107	1.28031	0.260079	6.26967	0.0136138	2.2945	-0.214812	0.352341	1.88197	0.131118	0.140715	1.2192	-1.63831	2.50393	0.22514	0.103955	0.0136138	0.221952	0.0837359	-0.147312	0.998236
OG0000678	2.52135	0.114924	0.0407083	0.840441	1.20716	0.274076	2.10522	0.00345321	-0.111238	1.35408	0.0943392	0.101245	1.55472	0.0366042	-1.09871	0.122624	0.970861	0.274076	-0.0993881	0.624598	0.00332764	0.998236
OG0000679	3.82513	0.052794	1.61398	0.206371	0.236225	0.627825	2.40103	-0.101893	0.0395226	1.08756	0.075771	0.0813172	2.20772	-1.34474	0.48603	0.0291495	0.181224	0.627825	0.0441415	0.922022	-0.121346	0.998236
OG0000680	2.71397	0.102068	0.0981874	0.754555	1.60573	0.207526	1.98398	0.0533965	-0.12612	1.33113	0.0927402	0.0995285	1.49045	0.575764	-1.26717	0.138707	0.565844	0.207526	-0.114441	0.536876	0.0522707	0.998236
OG0000681	1.56112	0.213913	0.0572092	0.811367	0.0511771	0.821409	2.27129	-0.0232535	-0.030421	1.79849	0.125302	0.134473	1.26289	-0.18558	-0.226224	0.209058	0.853085	0.821409	-0.0205614	0.979425	-0.0168685	0.998236
OG0000682	0.733292	0.393511	0.173136	0.678076	2.34124	0.128599	2.07311	-0.0133517	-0.270538	2.36471	0.16475	0.17681	0.876686	-0.0810423	-1.53011	0.382395	0.935542	0.128599	-0.137775	0.400258	-0.00736728	0.998236
OG0000683	2.48968	0.117206	0.289727	0.591384	0.342543	0.559455	2.02516	-0.0345715	-0.0540941	1.23613	0.0861218	0.0924256	1.63831	-0.401425	-0.585272	0.103956	0.688815	0.559455	-0.0531314	0.88305	-0.0364689	0.998236
OG0000684	1.54097	0.216874	0.0409087	0.840054	2.33845	0.128825	1.84211	0.0603808	-0.189484	1.65722	0.115459	0.12391	1.11157	0.522963	-1.5292	0.268528	0.601956	0.128825	-0.137694	0.400731	0.0474885	0.998236
OG0000685	0.785813	0.377128	0.47283	0.493004	0.909581	0.342127	2.15006	-0.124746	0.145957	2.0468	0.142602	0.15304	1.05045	-0.874787	0.95372	0.295604	0.383423	0.342127	0.0863777	0.708412	-0.0792758	0.998236
OG0000686	2.82062	0.095641	0.0524339	0.819268	0.644343	0.423716	2.13991	-0.0047573	-0.0773732	1.28915	0.0898158	0.09639	1.65994	-0.0529673	-0.80271	0.099517	0.957845	0.423716	-0.0727801	0.789646	-0.00481515	0.998236
OG0000687	3.17149	0.0774435	0.737176	0.392265	0.869695	0.352897	2.04131	-0.0753037	0.0726539	1.04195	0.0725932	0.0779068	1.95912	-1.03734	0.932575	0.0523985	0.301647	0.352897	0.0844765	0.721623	-0.0938869	0.998236
OG0000688	8.43833	0.00436916	0.0406119	0.840627	7.45257	0.00728064	2.19639	0.0442235	-0.166599	0.816192	0.0568645	0.0610268	2.69101	0.7777	-2.72994	0.00813151	0.438264	0.00728064	-0.240869	0.0523839	0.070524	0.998236
OG0000689	3.92253	0.0499118	0.180536	0.671668	7.27357	0.00799607	2.2832	0.0130446	-0.23805	1.1805	0.0822461	0.0882662	1.93409	0.158605	-2.69696	0.0554367	0.874245	0.00799607	-0.238125	0.0567042	0.0144171	0.998236
OG0000690	4.40064	0.0380064	1.47179	0.227426	21.1422	1.05661e-05	2.19083	-0.0146185	-0.348197	1.0128	0.070562	0.0757269	2.16315	-0.207173	-4.59806	0.0324962	0.836223	1.05661e-05	-0.385668	0.000217125	-0.0188305	0.998236
OG0000691	0.88432	0.348895	0.0712155	0.790029	2.00446	0.159406	1.88625	0.0914288	-0.247204	2.33523	0.162696	0.174605	0.807739	0.56196	-1.41579	0.420826	0.575183	0.159406	-0.127655	0.458791	0.0510207	0.998236
OG0000692	3.65943	0.058116	3.69379	0.0569668	4.23188	0.0418206	2.99238	-0.20404	0.194537	1.26476	0.0881163	0.0945661	2.36597	-2.31558	2.05715	0.0195715	0.0222651	0.0418206	0.183827	0.183706	-0.205993	0.897894
OG0000693	0.242633	0.623204	0.000532181	0.981633	4.54958	0.0349467	1.3195	-0.0726712	0.385747	2.41874	0.168515	0.180849	0.545534	-0.431246	2.13298	0.586391	0.667057	0.0349467	0.190361	0.16135	-0.0391741	0.998236
OG0000694	3.92839	0.0497439	0.00458286	0.946139	0.161204	0.688758	2.28203	-0.0123061	0.0349854	1.16539	0.0811932	0.0871362	1.95817	-0.151566	0.401503	0.0525112	0.879782	0.688758	0.036476	0.949317	-0.0137774	0.998236
OG0000695	0.452631	0.502371	0.528365	0.468699	6.84622	0.0100151	2.75451	-0.268099	0.594229	3.03739	0.211616	0.227106	0.906866	-1.26691	2.61653	0.36628	0.207621	0.0100151	0.23141	0.0677881	-0.114417	0.998236
OG0000696	4.24022	0.0416227	0.214401	0.644171	0.0993873	0.753109	2.23473	-0.0285869	-0.0250981	1.06475	0.0741816	0.0796115	2.09883	-0.385364	-0.315258	0.0379108	0.700644	0.753109	-0.028648	0.968349	-0.0350116	0.998236
OG0000697	2.05036	0.154748	0.864852	0.354236	0.627102	0.42997	1.75706	0.113972	-0.089922	1.51869	0.105808	0.113553	1.15696	1.07716	-0.791898	0.249567	0.283552	0.42997	-0.0718049	0.79529	0.0974574	0.998236
OG0000698	1.3799	0.242425	0.761854	0.384478	3.38507	0.0682402	2.86025	-0.0718575	-0.307486	2.23518	0.155726	0.167125	1.27965	-0.461435	-1.83986	0.203117	0.645315	0.0682402	-0.164968	0.256353	-0.0419117	0.998236
OG0000699	3.67867	0.0574692	3.8687	0.0514832	1.29989	0.256485	2.81451	-0.144792	-0.105499	1.23756	0.0862211	0.0925322	2.27425	-1.67931	-1.14013	0.0247128	0.0956713	0.256485	-0.103096	0.603716	-0.150916	0.897894
OG0000700	0.236784	0.627419	0.474542	0.492224	1.85533	0.175695	2.0533	-0.20403	0.309748	3.04137	0.211894	0.227404	0.675124	-0.962886	1.36211	0.500885	0.337525	0.175695	0.122889	0.486546	-0.0872016	0.998236
OG0000701	4.75075	0.0312222	0.024936	0.87479	2.59765	0.109628	2.24034	-0.0350929	0.122087	1.0131	0.0705829	0.0757493	2.21138	-0.497187	1.61172	0.0288884	0.619959	0.109628	0.144972	0.360007	-0.0451527	0.998236
OG0000702	0.0880765	0.767146	2.59939	0.10951	0.48769	0.4863	3.56409	-0.632139	0.274818	5.26315	0.366686	0.393526	0.677179	-1.72392	0.698348	0.499585	0.0872754	0.4863	0.0633586	0.836616	-0.154831	0.958426
OG0000703	1.85523	0.175707	1.11165	0.293825	13.542	0.000349605	2.24039	-0.0267757	-0.427589	1.55402	0.108269	0.116194	1.44168	-0.247306	-3.67995	0.151977	0.80509	0.000349605	-0.317258	0.00433016	-0.0224767	0.998236
OG0000704	3.33124	0.0704422	1.50296	0.222597	4.31814	0.0398226	2.65553	-0.142874	0.194286	1.25045	0.0871192	0.093496	2.12366	-1.63998	2.07801	0.0357346	0.103606	0.0398226	0.185627	0.177482	-0.147459	0.998236
OG0000705	96.2224	4.549e-17	0.00112624	0.973284	0.100824	0.751391	5.10732	-0.00373205	0.012674	0.533832	0.0371923	0.0399147	9.56727	-0.100344	0.317527	1.72693e-16	0.920237	0.751391	0.0288541	0.968011	-0.00912185	0.998236
OG0000706	7.49684	0.00711413	0.0993096	0.753203	0.0435566	0.835032	2.57301	-0.0230193	0.0146339	0.937787	0.065336	0.0701184	2.7437	-0.352321	0.208702	0.00699965	0.72521	0.835032	0.0189695	0.980476	-0.0320128	0.998236
OG0000707	3.42681	0.0665844	1.5298	0.218538	0.0790683	0.779044	3.10029	-0.130994	0.0311667	1.48239	0.103279	0.110838	2.09142	-1.26836	0.281191	0.0385823	0.207105	0.779044	0.0255545	0.974254	-0.114546	0.998236
OG0000708	0.384328	0.536462	6.43977	0.0124299	0.356914	0.551342	4.38043	-0.664111	0.163348	3.65683	0.254773	0.273422	1.19787	-2.60668	0.597422	0.233307	0.0102917	0.551342	0.0542312	0.876877	-0.230585	0.636112
OG0000709	2.18738	0.141745	0.00590335	0.938883	0.0665006	0.79694	1.90915	0.0122251	-0.0260382	1.35043	0.0940848	0.100971	1.41374	0.129937	-0.257877	0.160007	0.896832	0.79694	-0.0234369	0.977039	0.0118117	0.998236
OG0000710	9.70047	0.0023003	0.183358	0.669264	1.14696	0.286318	2.73621	0.0122278	0.0737534	0.921042	0.0641694	0.0688664	2.97078	0.190555	1.07096	0.00358366	0.849193	0.286318	0.0969021	0.641054	0.0173206	0.998236
OG0000711	3.17417	0.0773196	2.04504	0.15528	0.35692	0.551338	2.40846	-0.123095	0.0517731	1.15902	0.0807494	0.08666	2.07802	-1.52441	0.597428	0.0398222	0.130015	0.551338	0.0542317	0.876877	-0.137271	0.998236
OG0000712	4.03648	0.0467523	1.33983	0.249343	0.00448473	0.946718	2.46875	-0.0887292	0.00556814	1.11202	0.0774751	0.0831461	2.22005	-1.14526	0.0669682	0.0282781	0.254361	0.946718	0.0060879	0.989851	-0.103555	0.998236
OG0000714	5.31074	0.0228992	0.0537922	0.816983	1.61464	0.206278	2.11112	0.0340221	-0.0933597	0.982638	0.0684608	0.0734719	2.14842	0.496958	-1.27069	0.0336727	0.620121	0.206278	-0.114754	0.535887	0.0451319	0.998236
OG0000715	0.0757594	0.783598	4.63122	0.0333815	2.08426	0.151408	4.31339	-0.901554	0.579626	5.36962	0.374104	0.401487	0.803295	-2.4099	1.4437	0.42338	0.0174626	0.151408	0.130129	0.445923	-0.214007	0.856412
OG0000716	4.02731	0.0469984	0.0900064	0.764684	0.748459	0.388676	2.14831	0.0384668	-0.0748428	1.15701	0.0806096	0.0865099	1.85677	0.477199	-0.865135	0.065776	0.634082	0.388676	-0.0784065	0.756294	0.0433409	0.998236
OG0000717	1.89243	0.171469	2.02001	0.15781	8.13816	0.00509934	2.00962	-0.0699183	-0.273796	1.28362	0.0894303	0.0959763	1.56559	-0.781818	-2.85275	0.120056	0.435849	0.00509934	-0.251036	0.0394073	-0.0708955	0.998236
OG0000718	1.63695	0.203193	0.134009	0.714951	0.070775	0.790664	2.32826	0.0582472	-0.0401412	2.01801	0.140595	0.150886	1.15374	0.41429	-0.266036	0.25088	0.679395	0.790664	-0.024178	0.975297	0.037636	0.998236
OG0000719	6.47993	0.0121664	8.49784	0.00423772	0.00513317	0.943002	2.312	-0.146886	0.00394401	0.736236	0.0512939	0.0550485	3.14029	-2.86361	0.0716461	0.0021215	0.00493851	0.943002	0.00651315	0.98943	-0.251932	0.442109
OG0000720	2.96663	0.0875537	0.00228142	0.961983	0.0402121	0.841403	1.47985	-0.0054364	0.0130965	0.873475	0.0608554	0.0653098	1.69421	-0.0893331	0.20053	0.0927982	0.928965	0.841403	0.0182269	0.980955	-0.00812092	0.998236
OG0000721	2.06802	0.152998	1.62894	0.204293	0.159954	0.689904	2.47032	-0.134697	0.0433986	1.45128	0.101111	0.108512	1.70217	-1.33217	0.399942	0.091291	0.185308	0.689904	0.0363344	0.949597	-0.120228	0.998236
OG0000722	3.35977	0.0692656	1.9564	0.164457	0.0109884	0.916688	2.68824	-0.120047	-0.0100455	1.28167	0.0892947	0.0958308	2.09745	-1.34439	-0.104825	0.0380352	0.181337	0.916688	-0.00952915	0.986565	-0.121315	0.998236
OG0000723	3.77527	0.0543382	1.22928	0.269746	0.481502	0.489073	1.82861	0.0969674	-0.0586619	1.13065	0.078773	0.0845389	1.61731	1.23097	-0.693904	0.108415	0.22072	0.489073	-0.062957	0.839331	0.111212	0.998236
OG0000724	2.85215	0.0938273	0.772622	0.381149	0.258279	0.612231	2.41624	-0.0875191	0.0493635	1.29907	0.090507	0.0971318	1.85997	-0.966987	0.508211	0.0653181	0.335479	0.612231	0.0461518	0.911958	-0.0875702	0.998236
OG0000725	4.12126	0.0445401	1.04981	0.307594	6.60454	0.0113851	2.5276	-0.0377037	-0.228848	1.19096	0.0829748	0.0890483	2.12232	-0.454399	-2.56993	0.0358495	0.650356	0.0113851	-0.227504	0.0743612	-0.0412738	0.998236
OG0000726	4.14489	0.0439438	0.136416	0.712516	2.3177	0.130518	1.97646	0.0510408	-0.12178	1.06984	0.0745362	0.079992	1.84743	0.684778	-1.5224	0.0671268	0.494794	0.130518	-0.137093	0.404144	0.0621323	0.998236
OG0000727	2.14115	0.145988	2.22944	0.138006	0.166357	0.684091	2.11085	-0.115392	-0.0368099	1.20702	0.0840939	0.0902493	1.74881	-1.37217	-0.407869	0.0828604	0.172548	0.684091	-0.0370536	0.946974	-0.123784	0.985769
OG0000728	0.121518	0.728	12.2672	0.000646646	2.02064	0.157746	3.75965	-0.827061	0.338743	3.18712	0.222048	0.238301	1.17964	-3.7247	1.42149	0.240458	0.000298406	0.157746	0.128161	0.455805	-0.320721	0.16705
OG0000729	2.16533	0.14375	0.00494954	0.944029	0.0572058	0.811373	2.00427	0.0017505	0.0251613	1.40697	0.0980241	0.105199	1.42453	0.0178579	0.239177	0.156866	0.985782	0.811373	0.0217383	0.979425	0.00162344	0.998236
OG0000730	7.21358	0.00825186	0.445033	0.505973	0.118628	0.731125	2.20363	0.0454007	-0.0231436	0.898689	0.0626121	0.067195	2.45205	0.725112	-0.344425	0.0156318	0.469784	0.731125	-0.031296	0.963138	0.0657765	0.998236
OG0000731	1.48493	0.225376	1.95743	0.164346	0.342229	0.559635	1.10101	0.107207	0.0541663	1.23835	0.0862763	0.0925915	0.889094	1.2426	0.585004	0.375717	0.21642	0.559635	0.0531071	0.883077	0.112249	0.998236
OG0000732	5.7121	0.0183917	0.0245042	0.87587	5.34462	0.0224773	2.11228	0.0428602	-0.164919	0.954079	0.0664711	0.0713366	2.21394	0.644795	-2.31184	0.0287067	0.520281	0.0224773	-0.205674	0.119364	0.0585172	0.998236
OG0000733	6.02269	0.0155464	4.02491	0.0470629	1.57444	0.211982	2.66703	-0.112324	-0.0893245	0.952094	0.0663328	0.0711882	2.80123	-1.69334	-1.25477	0.00592906	0.0929635	0.211982	-0.113335	0.542709	-0.152148	0.889604
OG0000734	2.78321	0.0978431	0.916618	0.340274	1.5117	0.221266	2.4538	-0.0640164	-0.125344	1.36346	0.0949928	0.101946	1.79968	-0.673908	-1.22951	0.0744024	0.501655	0.221266	-0.111082	0.555883	-0.0611497	0.998236
OG0000735	0.632414	0.428029	0.493642	0.483657	0.0121214	0.912515	1.94443	-0.102655	0.0170852	2.07546	0.144598	0.155183	0.936864	-0.709935	0.110097	0.350695	0.47911	0.912515	0.0100084	0.986565	-0.0644055	0.998236
OG0000736	0.316346	0.574852	0.716465	0.398977	0.830681	0.363888	2.13949	-0.197753	0.189456	2.78012	0.193692	0.20787	0.769568	-1.02097	0.911417	0.443056	0.309307	0.363888	0.0825732	0.731938	-0.092418	0.998236
OG0000737	4.43583	0.0372588	0.000893336	0.976205	0.959029	0.329386	2.47957	-0.0196375	0.0868815	1.18654	0.082667	0.088718	2.08974	-0.237549	0.9793	0.0387356	0.812633	0.329386	0.0886766	0.694488	-0.0215903	0.998236
OG0000738	1.61216	0.206625	2.17238	0.143106	0.0434844	0.835167	2.72741	-0.169726	-0.0272128	1.74533	0.121598	0.130499	1.56269	-1.39579	-0.208529	0.120737	0.165333	0.835167	-0.0189538	0.980476	-0.125881	0.993295
OG0000739	5.97682	0.0159358	0.892632	0.346648	4.19638	0.0426735	2.74623	-0.0976696	0.158002	1.03157	0.0718699	0.0771305	2.66218	-1.35898	2.04851	0.00881877	0.176681	0.0426735	0.18308	0.186151	-0.122611	0.998236
OG0000740	3.09079	0.0812651	2.98169	0.0867631	8.53707	0.00415331	1.46132	0.192209	-0.261044	1.1949	0.0832493	0.0893429	1.22296	2.30884	-2.92183	0.22372	0.022649	0.00415331	-0.256719	0.0337807	0.205418	0.9171
OG0000741	5.68992	0.0186147	0.492086	0.484345	0.044408	0.833451	2.25897	-0.0461961	0.0143066	0.907983	0.0632596	0.06789	2.4879	-0.730262	0.210732	0.0142109	0.466642	0.833451	0.019154	0.979938	-0.0662416	0.998236
OG0000742	7.42074	0.00740281	1.93171	0.167124	1.71113	0.193319	2.35658	-0.0606542	-0.0788607	0.80629	0.0561746	0.0602864	2.92275	-1.07974	-1.3081	0.00414185	0.282403	0.193319	-0.118086	0.517785	-0.0976891	0.998236
OG0000743	1.63962	0.202827	3.46554	0.0650865	0.724082	0.396489	2.77158	-0.192917	-0.107559	1.69053	0.11778	0.126401	1.63947	-1.63795	-0.85093	0.103712	0.104031	0.396489	-0.0771269	0.76284	-0.14728	0.897894
OG0000744	0.155126	0.694377	1.54309	0.21656	1.40077	0.238915	2.58936	-0.375487	0.325425	3.67739	0.256206	0.274959	0.70413	-1.46557	1.18354	0.482705	0.145359	0.238915	0.106977	0.581774	-0.132067	0.998236
OG0000745	1.46043	0.229219	0.800315	0.372775	3.02119	0.0847271	1.62972	0.154213	-0.23126	1.77944	0.123974	0.133049	0.915862	1.24391	-1.73816	0.361561	0.215936	0.0847271	-0.156078	0.301406	0.112367	0.998236
OG0000746	2.39295	0.124495	0.101166	0.750983	3.6252	0.0592854	2.24521	-0.0682178	0.194723	1.3678	0.0952955	0.102271	1.64147	-0.715856	1.904	0.103296	0.475459	0.0592854	0.170554	0.234034	-0.0649404	0.998236
OG0000747	7.66425	0.00651942	0.827247	0.364878	0.0175825	0.894731	2.44655	-0.0506393	-0.00837447	0.844674	0.0588488	0.0631563	2.89645	-0.860499	-0.132599	0.00448039	0.391216	0.894731	-0.0120536	0.98158	-0.0779889	0.998236
OG0000748	3.78859	0.0539209	0.150981	0.698283	1.30143	0.256205	1.97802	0.0484916	-0.0953909	1.11833	0.0779143	0.0836173	1.76873	0.622371	-1.1408	0.079458	0.534869	0.256205	-0.103156	0.603522	0.0564888	0.998236
OG0000749	8.80978	0.00361256	0.295105	0.587967	0.101465	0.750627	2.25631	-0.0242487	-0.0179026	0.751675	0.0523695	0.0562028	3.00171	-0.463031	-0.318536	0.00326173	0.644174	0.750627	-0.0289457	0.968011	-0.0420565	0.998236
OG0000750	27.3911	7.08708e-07	0.0559546	0.813408	0.00487302	0.944463	2.26858	-0.00754819	0.00229888	0.440442	0.0306858	0.0329319	5.15069	-0.245983	0.069807	1.02024e-06	0.806112	0.944463	0.00634596	0.989709	-0.0223565	0.998236
OG0000751	1.80794	0.18127	0.0148718	0.903141	5.23708	0.0238453	2.14529	-0.0641051	0.259792	1.51829	0.10578	0.113522	1.41297	-0.606025	2.28847	0.160231	0.545633	0.0238453	0.203681	0.123672	-0.0550098	0.998236
OG0000752	0.417502	0.51941	1.1224	0.291513	5.4298	0.0214523	3.29895	-0.371697	0.607165	3.48488	0.242793	0.260565	0.946647	-1.53092	2.33019	0.345705	0.128398	0.0214523	0.207237	0.115112	-0.137846	0.998236
OG0000753	5.23289	0.0239004	4.03267	0.0468544	0.171556	0.679466	2.6936	-0.142757	0.0309502	0.999384	0.0696275	0.074724	2.69526	-2.0503	0.414193	0.00803445	0.0424957	0.679466	0.0376272	0.946053	-0.183235	0.889604
OG0000754	11.0056	0.00119998	4.07494	0.0457346	0.16713	0.683398	1.80912	0.0940866	-0.0200443	0.655747	0.0456862	0.0490303	2.75886	2.05941	-0.408815	0.00670162	0.0416004	0.683398	-0.0371394	0.946974	0.184022	0.889604
OG0000755	0.893462	0.346425	0.355988	0.551858	26.1845	1.18137e-06	2.46564	-0.234198	0.769384	2.01091	0.140101	0.150356	1.22613	-1.67164	5.11708	0.22253	0.09718	1.18137e-06	0.421785	3.48311e-05	-0.150242	0.998236
OG0000756	4.43078	0.0373651	0.046971	0.828785	3.23817	0.0744329	2.17802	0.0465107	-0.151061	1.12273	0.0782211	0.0839466	1.93993	0.594605	-1.79949	0.0547146	0.553218	0.0744329	-0.161444	0.273654	0.0539762	0.998236
OG0000757	7.60012	0.00674091	3.367	0.0689711	1.85071	0.17623	2.43384	-0.0834896	-0.0810728	0.797037	0.0555299	0.0595946	3.05361	-1.50351	-1.36041	0.00278095	0.135314	0.17623	-0.122738	0.487283	-0.135423	0.897894
OG0000758	2.51532	0.115354	0.03137	0.859714	7.15781	0.00849727	2.06662	0.0381602	-0.276595	1.3827	0.0963332	0.103384	1.49463	0.396127	-2.67541	0.137614	0.692709	0.00849727	-0.236329	0.0595095	0.0359882	0.998236
OG0000759	4.78174	0.0306868	0.704005	0.403096	0.981459	0.323816	2.25803	-0.0689422	0.0711225	0.960159	0.0668947	0.0717912	2.35172	-1.03061	0.990686	0.0203022	0.30478	0.323816	0.0896993	0.687824	-0.0932831	0.998236
OG0000760	6.8951	0.00975947	0.121131	0.728415	0.226277	0.635156	2.19054	-0.0139192	-0.0297475	0.836378	0.0582708	0.062536	2.61908	-0.23887	-0.475686	0.0099444	0.81161	0.635156	-0.0432038	0.924758	-0.0217104	0.998236
OG0000761	6.83148	0.0100935	0.194632	0.659877	1.64209	0.202489	2.25677	-0.0411764	0.0804714	0.839874	0.0585144	0.0627975	2.68704	-0.703696	1.28144	0.00822334	0.482974	0.202489	0.115712	0.530502	-0.0638418	0.998236
OG0000762	0.0362972	0.849222	0.0695002	0.792514	4.04136	0.0466218	1.81615	-0.277662	0.874155	5.81563	0.405178	0.434836	0.312287	-0.685284	2.01031	0.75536	0.494475	0.0466218	0.179778	0.199152	-0.062178	0.998236
OG0000763	6.29877	0.0134033	0.0238862	0.877432	2.4151	0.122782	2.15279	0.0111032	-0.103101	0.887298	0.0618184	0.0663433	2.42623	0.179609	-1.55406	0.016732	0.85776	0.122782	-0.139889	0.389015	0.016326	0.998236
OG0000764	8.02971	0.00539325	0.126244	0.722978	0.00895877	0.924749	2.40114	0.0229715	-0.00635273	0.897652	0.0625398	0.0671175	2.67491	0.36731	-0.0946508	0.00850915	0.714029	0.924749	-0.0086043	0.988508	0.0333733	0.998236
OG0000765	5.18629	0.0245216	1.20455	0.274593	0.015871	0.899957	1.90345	0.0702899	0.0090889	0.964897	0.0672248	0.0721454	1.9727	1.04559	0.12598	0.0508098	0.297833	0.899957	0.011452	0.983632	0.0946275	0.998236
OG0000766	4.91358	0.0285152	0.0351949	0.851502	0.0317897	0.858788	2.11418	-0.0097583	-0.0128441	0.963459	0.0671246	0.0720379	2.19436	-0.145376	-0.178297	0.030119	0.884656	0.858788	-0.0162067	0.980955	-0.0132148	0.998236
OG0000767	15.3615	0.000147587	0.00288528	0.957251	6.33926	0.0131159	2.10266	0.0189079	-0.105741	0.561689	0.0391331	0.0419975	3.74346	0.48317	-2.51779	0.00027913	0.629848	0.0131159	-0.22312	0.081598	0.0438822	0.998236
OG0000768	2.89903	0.0912007	2.34952	0.127932	10.7569	0.00135718	2.67168	-0.193312	0.309921	1.2638	0.0880498	0.0944948	2.114	-2.19549	3.27977	0.0365684	0.0300365	0.00135718	0.28573	0.013762	-0.195729	0.964757
OG0000769	2.03673	0.156115	0.930805	0.336578	15.9266	0.000113294	1.23403	0.148464	-0.354885	1.18932	0.0828602	0.0889253	1.03759	1.79173	-3.99082	0.301529	0.0756749	0.000113294	-0.34105	0.00166113	0.160766	0.998236
OG0000770	7.32878	0.00776792	0.121789	0.727708	0.0021732	0.962895	2.12095	-0.0190925	0.00272203	0.780936	0.0544082	0.0583907	2.71591	-0.350912	0.0466176	0.00757758	0.726265	0.962895	0.00423793	0.99594	-0.0318849	0.998236
OG0000771	4.18771	0.0428846	0.676502	0.412412	18.9557	2.81619e-05	2.00332	-0.0087689	0.334205	1.02663	0.0715259	0.0767614	1.95135	-0.122597	4.35381	0.0533267	0.902629	2.81619e-05	0.368022	0.000499276	-0.0111445	0.998236
OG0000772	3.58173	0.0608074	1.26649	0.262654	14.0576	0.000273333	1.93102	0.0237171	0.316049	1.12738	0.0785454	0.0842946	1.71284	0.301954	3.74934	0.0893041	0.763205	0.000273333	0.322623	0.00353898	0.02744	0.998236
OG0000773	6.72412	0.0106844	3.03452	0.0840519	9.5058	0.00253745	2.49368	-0.135583	0.190251	0.825287	0.0574981	0.0617068	3.0216	-2.35804	3.08315	0.00306911	0.0199753	0.00253745	0.269885	0.0231746	-0.209605	0.916504
OG0000774	4.67373	0.032596	0.018262	0.892728	1.12184	0.291633	2.04809	0.0063399	-0.0772463	0.975404	0.0679568	0.0729311	2.09974	0.093293	-1.05917	0.0378294	0.925825	0.291633	-0.0958448	0.64655	0.00848088	0.998236
OG0000775	3.34215	0.0699896	0.322674	0.571058	9.92109	0.00205892	2.25112	0.0100093	-0.294038	1.24852	0.0869851	0.0933521	1.80303	0.11507	-3.14978	0.0738724	0.908581	0.00205892	-0.27528	0.0195292	0.0104603	0.998236
OG0000776	13.3031	0.000392032	0.274462	0.601312	0.104037	0.747594	2.14018	-0.023522	0.0140259	0.581578	0.0405188	0.0434847	3.67995	-0.580519	0.322548	0.000349607	0.562644	0.747594	0.0293099	0.966866	-0.0527012	0.998236
OG0000778	5.59023	0.0196527	0.00326669	0.954516	0.0345098	0.852938	2.02637	-0.00580147	0.0121279	0.873142	0.0608322	0.0652849	2.32078	-0.0953684	0.185768	0.0219725	0.92418	0.852938	0.0168856	0.980955	-0.00866953	0.998236
OG0000779	2.10409	0.149493	0.919829	0.339432	0.000995334	0.974884	2.44873	-0.0974946	-0.00354789	1.50403	0.104787	0.112457	1.62811	-0.930409	-0.0315489	0.106103	0.354012	0.974884	-0.00286807	0.99846	-0.0842817	0.998236
OG0000780	1.67772	0.197694	3.01007	0.0852948	6.64966	0.0111153	2.15719	-0.193839	0.239071	1.23993	0.0863868	0.09271	1.73976	-2.24385	2.57869	0.0844435	0.0266606	0.0111153	0.228239	0.0730913	-0.19987	0.9171
OG0000781	1.69335	0.195633	0.119125	0.730585	0.537744	0.464788	1.46406	0.0432186	-0.0689553	1.25763	0.0876195	0.094033	1.16414	0.493253	-0.73331	0.246656	0.622728	0.464788	-0.0665169	0.823742	0.0447962	0.998236
OG0000782	3.43259	0.0663582	0.630062	0.428886	0.000125053	0.991096	2.33802	-0.0638853	0.000985517	1.17866	0.0821177	0.0881285	1.98362	-0.777972	0.0111827	0.0495619	0.438104	0.991096	0.00101661	0.99846	-0.0705485	0.998236
OG0000783	0.341335	0.560147	0.00536849	0.941712	13.127	0.000426662	1.49407	0.156758	-0.871723	3.21786	0.22419	0.2406	0.464305	0.69922	-3.62312	0.643264	0.485756	0.000426662	-0.312842	0.00503183	0.0634374	0.998236
OG0000784	7.87526	0.00584237	0.131311	0.717709	0.431274	0.512612	2.17273	-0.0263583	0.0376213	0.766178	0.05338	0.0572872	2.8358	-0.493787	0.656714	0.00535969	0.622352	0.512612	0.0595952	0.853566	-0.0448446	0.998236
OG0000785	0.239545	0.625421	0.00293028	0.956919	1.25767	0.264314	1.53141	0.0728769	-0.300914	3.58865	0.250023	0.268324	0.426736	0.291481	-1.12146	0.67033	0.771183	0.264314	-0.101425	0.614355	0.0264889	0.998236
OG0000786	2.78334	0.0978349	2.06151e-06	0.998857	10.9597	0.00122753	2.20752	-0.0625587	0.314947	1.27236	0.088646	0.0951346	1.73498	-0.705714	3.31054	0.0852905	0.481723	0.00122753	0.288189	0.0126124	-0.0640242	0.999566
OG0000787	5.29047	0.0231555	3.09419	0.0811002	0.0686653	0.793736	2.02948	-0.0948247	0.0150277	0.766998	0.0534371	0.0573486	2.64601	-1.77451	0.262041	0.00922698	0.0784938	0.793736	0.0238151	0.976421	-0.15926	0.914606
OG0000788	4.48282	0.0362847	0.813169	0.368977	20.8805	1.18695e-05	2.12224	-0.00669839	0.360812	1.05604	0.0735751	0.0789606	2.00961	-0.0910416	4.56952	0.0466975	0.92761	1.18695e-05	0.383627	0.000241168	-0.00827622	0.998236
OG0000789	5.68477	0.0186669	0.475776	0.491663	2.47881	0.118	2.27257	-0.0631465	0.105752	0.898338	0.0625876	0.0671688	2.52975	-1.00893	1.57442	0.0126993	0.315021	0.118	0.141686	0.377894	-0.0913376	0.998236
OG0000790	8.21635	0.00489776	0.226348	0.635103	1.56069	0.213975	2.12486	0.0409569	-0.0751546	0.804579	0.0560554	0.0601585	2.64095	0.73065	-1.24928	0.00935798	0.466405	0.213975	-0.112845	0.545566	0.0662767	0.998236
OG0000791	1.10908	0.294382	0.207162	0.649816	17.9935	4.36268e-05	2.00456	0.0647976	-0.64446	2.03193	0.141566	0.151928	0.986528	0.457721	-4.24188	0.325843	0.647974	4.36268e-05	-0.3598	0.000715031	0.041575	0.998236
OG0000792	17.0069	6.86307e-05	0.355633	0.552056	0.448594	0.50428	2.70837	-0.0328	0.0325108	0.649192	0.0452295	0.0485401	4.1719	-0.72519	0.669771	5.71405e-05	0.469735	0.50428	0.0607757	0.848548	-0.0657836	0.998236
OG0000793	40.4565	3.72686e-09	0.0386895	0.844395	0.0623702	0.803212	2.87409	-0.00447104	-0.00861725	0.461479	0.0321515	0.0345048	6.22799	-0.139062	-0.24974	7.09243e-09	0.889633	0.803212	-0.0226978	0.977525	-0.012641	0.998236
OG0000794	6.94522	0.00950443	0.0102647	0.919468	0.00741342	0.931528	1.98002	0.00637223	-0.00501917	0.779641	0.054318	0.0582939	2.53966	0.117313	-0.0861012	0.0123632	0.906806	0.931528	-0.00782714	0.98874	0.0106643	0.998236
OG0000795	21.3104	9.80618e-06	0.328169	0.567802	0.456572	0.50052	2.45403	-0.0154584	-0.0269472	0.533373	0.0371603	0.0398803	4.60096	-0.415992	-0.675701	1.04419e-05	0.678153	0.50052	-0.0613118	0.844199	-0.0377904	0.998236
OG0000796	10.937	0.00124137	0.0150455	0.90258	4.47754	0.0363926	2.2416	0.0162408	-0.111651	0.70569	0.0491657	0.0527645	3.17646	0.330327	-2.11602	0.00189192	0.741724	0.0363926	-0.188902	0.165629	0.0300162	0.998236
OG0000797	4.37064	0.0386564	0.0861125	0.769681	1.07642	0.301569	2.17005	-0.0359147	0.0788028	1.01583	0.0707736	0.075954	2.13623	-0.507459	1.03751	0.0346752	0.612756	0.301569	0.093902	0.659276	-0.0460836	0.998236
OG0000798	5.697	0.0185433	0.385023	0.536094	0.0909948	0.763434	2.16942	-0.0333912	-0.0199399	0.884071	0.0615936	0.0661021	2.4539	-0.542121	-0.301653	0.0155554	0.588732	0.763434	-0.0274127	0.970748	-0.049224	0.998236
OG0000799	5.84652	0.0170987	1.27112	0.261788	0.21895	0.640683	2.72179	-0.0867841	0.0362814	1.03701	0.0722492	0.0775376	2.62465	-1.20118	0.467921	0.00979218	0.232028	0.640683	0.0424998	0.926673	-0.108553	0.998236
OG0000800	20.2303	1.58653e-05	0.941957	0.333711	1.69744	0.195096	2.39638	0.0266644	0.0555511	0.570252	0.0397297	0.0426378	4.20231	0.671145	1.30286	5.08361e-05	0.503407	0.195096	0.11762	0.520609	0.0608999	0.998236
OG0000801	7.71986	0.00633347	0.277229	0.599487	8.85279	0.00353415	2.08473	-0.00641201	0.172735	0.776448	0.0540955	0.0580551	2.68495	-0.118531	2.97536	0.00827183	0.905843	0.00353415	0.261105	0.0298176	-0.010775	0.998236
OG0000802	7.72915	0.00630295	0.48393	0.487982	0.0467544	0.829174	2.35244	-0.0363591	-0.0133139	0.823504	0.0573739	0.0615735	2.85662	-0.633723	-0.216228	0.0050414	0.527458	0.829174	-0.0196533	0.979425	-0.0575158	0.998236
OG0000803	0.925414	0.337976	1.35499	0.246698	0.0192615	0.88985	2.13569	-0.137908	-0.0185407	1.78671	0.124481	0.133593	1.19532	-1.10787	-0.138786	0.2343	0.270117	0.88985	-0.0126159	0.98158	-0.100208	0.998236
OG0000805	7.92232	0.00570158	0.453514	0.501955	0.00571534	0.939862	1.94641	0.0353626	-0.00425617	0.752957	0.0524588	0.0562986	2.58503	0.674101	-0.0755999	0.0109238	0.501533	0.939862	-0.00687255	0.98874	0.0611672	0.998236
OG0000806	0.741565	0.390863	0.086754	0.76885	9.06478	0.00317258	1.63986	-0.105478	0.367128	1.63084	0.113621	0.121938	1.00553	-0.928335	3.01078	0.316646	0.355082	0.00317258	0.263997	0.0274065	-0.0840951	0.998236
OG0000807	3.53007	0.0626712	1.12183	0.291635	2.32236	0.130136	2.19243	-0.0979422	0.117856	1.03433	0.0720624	0.0773371	2.11966	-1.35913	1.52393	0.0360781	0.176633	0.130136	0.137228	0.403344	-0.122625	0.998236
OG0000808	7.25446	0.00807664	0.125501	0.72376	9.69546	0.00230611	2.05927	-0.0171514	0.181206	0.778323	0.0542261	0.0581953	2.64577	-0.316294	3.11375	0.00923304	0.752324	0.00230611	0.272367	0.0215701	-0.0287421	0.998236
OG0000809	3.51611	0.0631855	0.782859	0.378023	0.0853218	0.770711	1.78014	0.0711488	-0.0240684	1.10202	0.076778	0.0823979	1.61535	0.926681	-0.292099	0.10884	0.355937	0.770711	-0.0265451	0.971656	0.0839464	0.998236
OG0000810	3.60656	0.0599329	0.729112	0.394859	1.75985	0.187142	2.29191	-0.0441304	-0.113798	1.14728	0.0799316	0.0857823	1.99769	-0.552103	-1.32659	0.0479937	0.581896	0.187142	-0.119732	0.504824	-0.050128	0.998236
OG0000811	12.5288	0.00056954	0.357249	0.551155	7.11519	0.00868991	2.154	0.000729674	0.126372	0.633622	0.0441447	0.047376	3.39951	0.0165291	2.66743	0.00091486	0.986839	0.00868991	0.235664	0.060168	0.00150265	0.998236
OG0000812	3.93758	0.0494817	0.230149	0.632279	9.62125	0.00239393	2.13781	-0.0147766	0.257334	1.10957	0.077304	0.0829623	1.92671	-0.191149	3.10181	0.0563611	0.848729	0.00239393	0.271399	0.0221244	-0.0173746	0.998236
OG0000813	9.96568	0.00201339	4.65998	0.0328478	12.8351	0.000491114	1.81283	0.14714	-0.197017	0.735489	0.0512419	0.0549926	2.46479	2.87148	-3.58261	0.0151129	0.00482506	0.000491114	-0.309681	0.00568079	0.252579	0.856412
OG0000814	1.32337	0.252256	0.243134	0.622845	11.6705	0.000865195	2.38478	-0.149233	0.4527	1.7723	0.123477	0.132515	1.34558	-1.20859	3.41622	0.180953	0.229176	0.000865195	0.296591	0.00929443	-0.109215	0.998236
OG0000815	9.47061	0.00258294	0.00662916	0.935243	0.753769	0.387004	2.22906	0.0139196	-0.049078	0.756031	0.052673	0.0565285	2.94837	0.264263	-0.868199	0.0038349	0.792027	0.387004	-0.0786825	0.755488	0.024017	0.998236
OG0000816	1.54151	0.216795	0.115765	0.734264	1.28154	0.259852	1.73251	-0.00886165	-0.11752	1.38841	0.096731	0.103811	1.24784	-0.0916112	-1.13205	0.214499	0.927158	0.259852	-0.102373	0.609993	-0.008328	0.998236
OG0000817	1.36728	0.244577	0.176957	0.674748	8.42152	0.00440704	1.99167	0.0251937	-0.380225	1.75234	0.122086	0.131022	1.13658	0.20636	-2.90199	0.257961	0.836857	0.00440704	-0.255089	0.0354706	0.0187567	0.998236
OG0000818	4.40155	0.0379869	0.252227	0.616424	22.7836	5.12518e-06	2.31503	-0.0405346	0.395684	1.10869	0.0772428	0.0828967	2.08808	-0.524768	4.77322	0.0388879	0.600704	5.12518e-06	0.398067	0.00011585	-0.047652	0.998236
OG0000819	1.874	0.173554	0.000351376	0.985075	0.913747	0.341028	2.16648	-0.0244453	0.113124	1.58276	0.110272	0.118343	1.3688	-0.221682	0.955901	0.173599	0.824935	0.341028	0.0865739	0.707646	-0.0201488	0.998236
OG0000820	3.33115	0.070446	0.661062	0.417782	19.647	2.06129e-05	2.13843	0.01221	-0.390969	1.17969	0.0821893	0.0882053	1.81271	0.14856	-4.43249	0.0723554	0.882148	2.06129e-05	-0.373751	0.000389635	0.0135042	0.998236
OG0000821	1.46475	0.228535	0.134951	0.713994	3.14956	0.0784621	2.08862	0.00225367	-0.230566	1.73757	0.121057	0.129918	1.20204	0.0186166	-1.7747	0.231696	0.985178	0.0784621	-0.159277	0.285102	0.00169241	0.998236
OG0000822	4.29247	0.0404063	0.0265948	0.870728	0.512501	0.475438	1.97174	0.000482694	0.0526693	0.983972	0.0685538	0.0735717	2.00386	0.0070411	0.715892	0.0473185	0.994394	0.475438	0.0649437	0.830409	0.0006401	0.998236
OG0000823	3.89345	0.0507544	2.47817	0.118048	0.219838	0.640007	2.47428	-0.109645	-0.0383556	1.09408	0.0762251	0.0818046	2.26151	-1.43843	-0.468869	0.0255131	0.152894	0.640007	-0.0425858	0.926371	-0.129662	0.95889
OG0000824	20.827	1.21556e-05	3.87759	0.0512203	0.0779868	0.780521	2.39121	-0.0674696	0.0101945	0.488235	0.0340156	0.0365054	4.89765	-1.98349	0.279261	3.03486e-06	0.049577	0.780521	0.0253792	0.974312	-0.177456	0.897894
OG0000825	7.26596	0.00802807	0.968904	0.326918	0.00572615	0.939806	1.96119	0.0537565	0.00461625	0.815888	0.0568433	0.061004	2.40375	0.945696	0.0756713	0.0177454	0.346188	0.939806	0.00687905	0.98874	0.0856564	0.998236
OG0000826	19.21	2.51012e-05	0.000934069	0.975669	1.26056	0.263769	2.09856	-0.00911367	0.0408645	0.486785	0.0339145	0.0363969	4.31107	-0.268725	1.12275	3.33139e-05	0.788599	0.263769	0.10154	0.61422	-0.0244222	0.998236
OG0000827	9.60364	0.00241527	0.447664	0.504721	1.43651	0.233046	2.20909	-0.0196198	-0.0632857	0.706192	0.0492007	0.052802	3.12818	-0.398771	-1.19855	0.00220399	0.690765	0.233046	-0.108318	0.57441	-0.0362281	0.998236
OG0000828	6.01539	0.0156078	1.9415	0.16606	2.12623	0.147388	1.98782	0.0686472	0.102187	0.93727	0.0653	0.0700798	2.12087	1.05126	1.45816	0.0359742	0.295235	0.147388	0.13141	0.437116	0.0951355	0.998236
OG0000829	3.1433	0.0787555	0.152152	0.697173	1.2504	0.265691	2.78369	-0.064841	0.125701	1.50344	0.104745	0.112412	1.85155	-0.619035	1.11821	0.0665287	0.537057	0.265691	0.101135	0.614845	-0.056187	0.998236
OG0000830	5.68151	0.0187001	0.326595	0.568731	1.14724	0.286259	2.2171	-0.0488648	0.0714378	0.892016	0.0621472	0.0666961	2.48549	-0.786275	1.07109	0.0143026	0.433243	0.286259	0.0969137	0.641054	-0.0712977	0.998236
OG0000831	8.7087	0.00380397	0.0111429	0.916106	0.00834491	0.927365	2.16461	-0.00637508	0.00509875	0.746491	0.0520084	0.0558152	2.89971	-0.122578	0.0913505	0.00443705	0.902645	0.927365	0.0083043	0.988594	-0.0111428	0.998236
OG0000832	5.89255	0.0166781	0.000470755	0.982725	0.00613014	0.937723	2.38112	0.00266619	-0.00591773	1.01086	0.0704273	0.0755823	2.35553	0.0378573	-0.0782952	0.0201045	0.969864	0.937723	-0.00711756	0.98874	0.00344156	0.998236
OG0000833	4.02924	0.0469463	1.29749	0.256922	0.613655	0.434946	2.253	-0.0679614	-0.060375	1.03078	0.071815	0.0770717	2.18572	-0.94634	-0.783361	0.0307617	0.345861	0.434946	-0.0710348	0.800081	-0.0857143	0.998236
OG0000834	2.99417	0.0861143	0.0987648	0.753858	2.52757	0.114482	1.94991	-0.00254025	0.139094	1.17011	0.0815222	0.0874893	1.66643	-0.0311602	1.58983	0.0982147	0.975193	0.114482	0.143044	0.3699	-0.00283274	0.998236
OG0000835	1.36857	0.244358	7.65461	0.00655224	7.15444	0.00851233	2.65095	-0.235233	-0.31638	1.58195	0.110215	0.118283	1.67574	-2.1343	-2.67478	0.0963704	0.0348355	0.00851233	-0.236277	0.0595095	-0.190475	0.538793
OG0000836	2.653	0.105956	0.534954	0.465946	0.214291	0.644256	1.78328	0.05333	0.0429979	1.24227	0.0865498	0.0928849	1.4355	0.616177	0.462916	0.153726	0.538935	0.644256	0.0420461	0.928064	0.0559284	0.998236
OG0000837	4.79365	0.0304837	0.0129542	0.909572	0.461574	0.498187	2.0914	0.00227522	-0.0497743	0.979844	0.0682662	0.073263	2.13443	0.0333286	-0.679392	0.0348252	0.973467	0.498187	-0.0616455	0.843819	0.00302986	0.998236
OG0000838	11.1562	0.00111399	0.018752	0.891307	0.105451	0.745945	2.148	0.00945986	-0.0162491	0.669233	0.0466258	0.0500386	3.20964	0.202889	-0.324731	0.00170186	0.839563	0.745945	-0.0295082	0.966866	0.0184413	0.998236
OG0000839	5.55917	0.0199883	0.102461	0.749448	0.630471	0.428737	2.09252	-0.00895706	-0.0530636	0.893791	0.0622708	0.0668289	2.34117	-0.14384	-0.794022	0.0208587	0.885866	0.428737	-0.0719965	0.795239	-0.0130753	0.998236
OG0000840	10.9922	0.00120793	0.379645	0.538951	0.0408134	0.840238	1.97138	0.0248117	0.00962215	0.637005	0.0443804	0.0476289	3.09477	0.559068	0.202023	0.00244717	0.577149	0.840238	0.0183627	0.980955	0.0507588	0.998236
OG0000841	2.17367	0.142988	0.143535	0.705456	16.7979	7.55886e-05	2.81216	-0.0661402	0.57979	1.89197	0.131815	0.141463	1.48637	-0.501767	4.09852	0.139784	0.616743	7.55886e-05	0.349145	0.00117498	-0.0455678	0.998236
OG0000842	3.03038	0.084261	1.3447	0.24849	8.74761	0.00372908	1.35841	0.125089	-0.225301	1.0188	0.0709805	0.076176	1.33334	1.7623	-2.95764	0.184926	0.0805442	0.00372908	-0.259654	0.0309331	0.158192	0.998236
OG0000843	7.69282	0.0064232	1.03872	0.310153	0.21068	0.647058	2.20954	-0.0474269	-0.0260104	0.75789	0.0528026	0.0566675	2.91538	-0.898194	-0.458999	0.00423424	0.370866	0.647058	-0.0416909	0.930186	-0.0813831	0.998236
OG0000844	11.9887	0.000740579	0.253979	0.615203	0.0610464	0.805268	2.03262	0.0190794	0.0115016	0.622587	0.0433759	0.0465509	3.26479	0.439862	0.247076	0.00142479	0.660822	0.805268	0.0224558	0.978844	0.0399555	0.998236
OG0000845	7.59989	0.00674171	2.85506	0.0936616	0.191646	0.66233	2.30269	-0.0819035	-0.0247001	0.754608	0.0525739	0.0564221	3.05151	-1.55788	-0.437774	0.00279905	0.121874	0.66233	-0.0397662	0.936934	-0.140226	0.944199
OG0000846	3.19652	0.0762982	0.218679	0.64089	4.87235	0.0291764	2.00135	-0.0010351	0.193352	1.17153	0.0816208	0.0875952	1.70833	-0.0126818	2.20734	0.0901396	0.989903	0.0291764	0.196745	0.142705	-0.00115289	0.998236
OG0000847	6.05504	0.0152779	2.54148	0.1135	0.545962	0.461403	1.88509	0.11206	-0.0518169	0.937913	0.0653448	0.0701278	2.00988	1.7149	-0.738892	0.0466686	0.088923	0.461403	-0.067021	0.822581	0.15404	0.95889
OG0000848	4.7226	0.031717	0.00590752	0.938862	3.31428	0.0711516	1.98784	0.0314344	-0.132816	0.975723	0.0679791	0.0729549	2.0373	0.462413	-1.82052	0.0438015	0.644616	0.0711516	-0.16328	0.264672	0.0420004	0.998236
OG0000849	7.16333	0.00847263	0.00624267	0.937155	0.221147	0.639014	2.15874	-0.0101016	0.0287623	0.818004	0.0569907	0.0611622	2.63903	-0.177249	0.470263	0.0094083	0.859609	0.639014	0.0427122	0.926337	-0.0161115	0.998236
OG0000850	6.14749	0.0145365	0.074491	0.785372	0.254821	0.614619	1.92393	0.00901374	0.0306564	0.812223	0.056588	0.06073	2.36872	0.159287	0.504798	0.0194334	0.873708	0.614619	0.0458425	0.913791	0.0144791	0.998236
OG0000851	16.6786	7.98798e-05	0.0131587	0.908864	1.84035	0.177435	2.0691	0.0064322	-0.0530488	0.522995	0.0364373	0.0391044	3.95625	0.176528	-1.3566	0.000128809	0.860174	0.177435	-0.1224	0.48912	0.0160459	0.998236
OG0000852	3.6891	0.057122	0.0509387	0.821819	13.2478	0.000402595	1.97854	0.0808092	-0.317279	1.16585	0.0812251	0.0871705	1.69709	0.99488	-3.63975	0.0922512	0.32178	0.000402595	-0.314136	0.00477916	0.0900759	0.998236
OG0000853	5.93512	0.0162987	2.08346	0.151486	2.26976	0.134526	2.29824	-0.0659018	-0.0977682	0.867919	0.0604683	0.0648944	2.64799	-1.08986	-1.50657	0.0091761	0.277942	0.134526	-0.135694	0.413166	-0.0985951	0.997528
OG0000854	5.84288	0.0171324	5.72151	0.018298	16.6423	8.12327e-05	1.45609	0.194074	-0.2651	0.869111	0.0605514	0.0649835	1.67537	3.20511	-4.0795	0.0964434	0.00172671	8.12327e-05	-0.347721	0.00125195	0.279741	0.712026
OG0000855	8.2538	0.00480415	1.04825	0.307953	4.63202	0.0333665	2.3191	-0.0759969	0.12037	0.748007	0.052114	0.0559286	3.10037	-1.45828	2.15221	0.00240475	0.147354	0.0333665	0.192015	0.157102	-0.131421	0.998236
OG0000856	2.50495	0.116099	1.32556	0.251866	6.62555	0.0112586	3.51025	-0.216737	0.35796	1.85992	0.129582	0.139067	1.88731	-1.67259	2.57401	0.0615147	0.0969917	0.0112586	0.227846	0.0738977	-0.150326	0.998236
OG0000857	12.9597	0.000462465	0.408304	0.524039	0.00176088	0.966598	2.14619	-0.0259397	0.00184463	0.587917	0.0409605	0.0439586	3.6505	-0.633286	0.0419628	0.000387727	0.527742	0.966598	0.00381477	0.996309	-0.0574763	0.998236
OG0000858	6.3208	0.0132461	0.0758149	0.783521	1.46703	0.228176	2.13696	0.000697233	0.0797872	0.88102	0.0613811	0.065874	2.42555	0.0113591	1.21121	0.0167617	0.990956	0.228176	0.109448	0.566592	0.00103264	0.998236
OG0000859	4.95044	0.0279376	0.0230698	0.879529	0.0155788	0.900877	2.03684	0.0080967	0.00890036	0.953701	0.0664448	0.0713083	2.13572	0.121856	0.124815	0.0347173	0.903215	0.900877	0.0113461	0.983632	0.0110771	0.998236
OG0000860	4.78589	0.0306158	0.665696	0.416159	29.7033	2.69795e-07	2.22825	0.0263754	-0.425844	1.04501	0.0728062	0.0781354	2.13227	0.362269	-5.45007	0.0350055	0.717783	2.69795e-07	-0.443957	1.02352e-05	0.0329157	0.998236
OG0000861	7.79722	0.00608388	4.57604	0.034431	1.12753e-05	0.997326	2.5061	-0.113924	-0.00019648	0.782575	0.0545224	0.0585132	3.20238	-2.08948	-0.00335788	0.00174187	0.0387594	0.997326	-0.000305261	0.999146	-0.186616	0.85895
OG0000862	8.07553	0.00526698	1.29435	0.257496	0.197345	0.657666	2.24694	-0.0621374	0.0245607	0.739435	0.0515168	0.0552876	3.03873	-1.20616	0.444236	0.00291167	0.230109	0.657666	0.0403522	0.935872	-0.108998	0.998236
OG0000863	11.7238	0.000842936	0.0227106	0.880463	1.80623	0.181476	2.14214	0.0198665	-0.0661489	0.658277	0.0458624	0.0492194	3.25416	0.433175	-1.34396	0.00147468	0.665659	0.181476	-0.121276	0.495524	0.0393491	0.998236
OG0000864	12.392	0.000608611	3.05531	0.08301	0.784288	0.377589	2.28352	-0.0783204	0.0392533	0.592802	0.0413008	0.0443239	3.85209	-1.89634	0.885601	0.000188769	0.0602996	0.377589	0.0802495	0.746956	-0.169888	0.916504
OG0000865	8.65775	0.00390439	0.21599	0.642948	0.482671	0.488547	2.19211	-0.0307166	0.0380491	0.732472	0.0510317	0.054767	2.99275	-0.601913	0.694745	0.00335212	0.548358	0.488547	0.0630331	0.838989	-0.0546377	0.998236
OG0000866	16.1353	0.000102795	0.000591322	0.98064	1.40577	0.238083	2.04566	0.00840101	-0.0467855	0.527747	0.0367684	0.0394597	3.87621	0.228485	-1.18565	0.000172882	0.819655	0.238083	-0.107166	0.581255	0.0207669	0.998236
OG0000867	4.10483	0.04496	2.1186	0.14811	0.558096	0.456478	2.39033	-0.113172	0.0573849	1.02734	0.0715754	0.0768144	2.32672	-1.58115	0.747058	0.0216432	0.116454	0.456478	0.0677583	0.818371	-0.142279	0.993295
OG0000868	7.45451	0.00727324	0.0264093	0.871176	5.80493	0.0174883	2.14581	-0.0361677	0.139295	0.773229	0.0538712	0.0578144	2.77513	-0.671372	2.40934	0.00639482	0.503263	0.0174883	0.213959	0.0999725	-0.0609205	0.998236
OG0000869	0.631816	0.428246	3.64193	0.0587107	2.74229	0.100316	3.62897	-0.444486	0.356309	2.87768	0.200489	0.215165	1.26107	-2.217	1.65598	0.209708	0.0284912	0.100316	0.148867	0.339766	-0.197573	0.897894
OG0000870	3.67411	0.0576217	0.289943	0.591247	0.00941899	0.922846	2.1707	-0.0385202	-0.00793703	1.09378	0.0762038	0.0817817	1.98459	-0.505489	-0.0970515	0.0494527	0.614135	0.922846	-0.00882252	0.987853	-0.0459051	0.998236
OG0000871	8.86959	0.00350401	3.31022	0.0713228	0.754355	0.38682	2.73886	-0.0926162	-0.0541934	0.834509	0.0581406	0.0623963	3.282	-1.59297	-0.868536	0.00134733	0.113776	0.38682	-0.0787128	0.755488	-0.14332	0.897894
OG0000872	8.69241	0.00383579	0.00855197	0.926472	0.000354128	0.985017	2.07148	-0.00470966	0.00100797	0.716371	0.0499099	0.0535631	2.89164	-0.0943634	0.0188183	0.00454497	0.924977	0.985017	0.00171075	0.99846	-0.00857817	0.998236
OG0000873	7.6312	0.00663261	0.251684	0.616803	0.0882797	0.766885	1.98068	0.0297648	-0.0171502	0.771986	0.0537846	0.0577215	2.56569	0.553408	-0.297119	0.0115177	0.581005	0.766885	-0.027001	0.970748	0.0502463	0.998236
OG0000874	12.4595	0.000588996	2.64558	0.10644	14.8544	0.000187363	1.98748	0.0333241	0.179165	0.621725	0.0433159	0.0464864	3.19672	0.769328	3.85414	0.00177365	0.443198	0.000187363	0.330667	0.00253478	0.0697685	0.952982
OG0000875	13.7087	0.000322811	0.12279	0.726638	1.78082	0.184555	2.07057	0.0259591	-0.0593606	0.594922	0.0414485	0.0444824	3.48041	0.626298	-1.33447	0.00069695	0.532299	0.184555	-0.120433	0.501193	0.0568441	0.998236
OG0000876	0.378092	0.539781	0.815659	0.368247	0.0284034	0.866445	2.39099	-0.189175	0.0372594	2.9568	0.206002	0.22108	0.808642	-0.918318	0.168533	0.420308	0.360279	0.866445	0.0153194	0.980955	-0.0831941	0.998236
OG0000877	5.49255	0.0207285	0.662709	0.417204	29.9994	2.38703e-07	2.1725	-0.0245496	0.390198	0.952798	0.0663819	0.0712408	2.28012	-0.369824	5.47717	0.024351	0.71216	2.38703e-07	0.445727	9.31629e-06	-0.0336014	0.998236
OG0000878	18.1184	4.12092e-05	0.00844448	0.926934	2.24928	0.136281	2.04284	0.014288	-0.0562465	0.501587	0.0349458	0.0375037	4.07275	0.408861	-1.49976	8.33297e-05	0.683364	0.136281	-0.135092	0.415898	0.0371435	0.998236
OG0000879	6.13396	0.0146426	0.339251	0.561346	31.166	1.47735e-07	2.14373	0.039208	-0.37975	0.909766	0.0633838	0.0680233	2.35635	0.618581	-5.58265	0.0200624	0.537355	1.47735e-07	-0.452566	6.11803e-06	0.0561459	0.998236
OG0000880	6.01123	0.0156428	0.466557	0.495881	1.78947	0.183499	2.07019	-0.0530965	0.0800695	0.800528	0.0557732	0.0598556	2.58604	-0.952009	1.33771	0.0108936	0.34299	0.183499	0.120721	0.498989	-0.0862239	0.998236
OG0000881	0.42126	0.517539	0.039485	0.842824	0.00182949	0.965953	1.74582	-0.0333284	-0.00826697	2.58496	0.180095	0.193278	0.675378	-0.18506	-0.0427725	0.500725	0.853492	0.965953	-0.00388838	0.996309	-0.0168212	0.998236
OG0000882	2.55341	0.112665	4.13651	0.0441544	1.56097	0.213935	2.86483	-0.21855	0.130062	1.39228	0.0970004	0.104101	2.05766	-2.25308	1.24939	0.0417712	0.0260551	0.213935	0.112855	0.545566	-0.20066	0.889604
OG0000883	5.13884	0.0251718	0.848281	0.358872	2.33516	0.129092	2.33177	-0.0806941	0.108026	0.945458	0.0658705	0.070692	2.46629	-1.22504	1.52812	0.015053	0.222939	0.129092	0.137599	0.400871	-0.110683	0.998236
OG0000884	1.26968	0.262057	0.262825	0.609121	0.171848	0.679208	2.11149	-0.0706429	0.0533476	1.72113	0.119912	0.128689	1.2268	-0.589122	0.414546	0.22228	0.556878	0.679208	0.0376593	0.946053	-0.0534799	0.998236
OG0000885	10.8731	0.00128125	0.700538	0.404253	1.54505	0.216271	1.97068	0.0498805	-0.0614819	0.661528	0.0460889	0.0494625	2.97898	1.08227	-1.243	0.00349555	0.281286	0.216271	-0.112285	0.548718	0.0979151	0.998236
OG0000886	2.54484	0.113263	0.014153	0.905499	1.07612	0.301636	2.01695	-0.0293261	0.0968973	1.24926	0.0870367	0.0934075	1.61452	-0.33694	1.03736	0.10902	0.736746	0.301636	0.093889	0.659276	-0.0306165	0.998236
OG0000887	9.34077	0.00275818	0.46727	0.495553	1.36111	0.24564	1.94582	0.0198989	0.0593606	0.680493	0.0474103	0.0508806	2.85943	0.419716	1.16667	0.00499994	0.675437	0.24564	0.105469	0.591476	0.0381283	0.998236
OG0000888	11.4615	0.0009586	0.249947	0.61802	5.48681	0.0207937	2.07375	0.00042678	-0.109049	0.622636	0.0433793	0.0465545	3.3306	0.00983834	-2.34239	0.00114935	0.992166	0.0207937	-0.208275	0.112581	0.000894394	0.998236
OG0000889	4.25264	0.0413301	0.634685	0.427202	0.340755	0.56048	2.28155	-0.0650011	0.0451143	1.03363	0.0720135	0.0772847	2.20732	-0.902623	0.583742	0.0291781	0.368519	0.56048	0.0529929	0.883897	-0.0817818	0.998236
OG0000890	7.97411	0.00555066	0.000111401	0.991596	0.117325	0.732548	2.08046	-0.0032878	0.0193192	0.75434	0.0525552	0.0564021	2.75798	-0.062559	0.342527	0.00671859	0.950221	0.732548	0.0311237	0.963138	-0.00568709	0.998695
OG0000891	9.64429	0.0023663	0.473375	0.492755	0.254354	0.614943	2.11529	-0.0263318	-0.0252261	0.668964	0.046607	0.0500185	3.16203	-0.564976	-0.504335	0.00198059	0.573136	0.614943	-0.0458005	0.913991	-0.0512938	0.998236
OG0000892	3.47797	0.0646136	0.0420991	0.837776	3.38196	0.0683655	2.0237	-0.0146938	0.152021	1.10558	0.0770265	0.0826646	1.83044	-0.190762	1.83901	0.0696453	0.849031	0.0683655	0.164894	0.256489	-0.0173394	0.998236
OG0000893	21.5962	8.64085e-06	0.0437695	0.834635	2.94001	0.0889701	2.08396	-0.0178554	0.0577233	0.450245	0.0313688	0.0336648	4.62852	-0.56921	1.71465	9.32846e-06	0.570269	0.0889701	0.154017	0.311483	-0.0516772	0.998236
OG0000894	7.06557	0.0089199	0.077139	0.781687	4.05199	0.046339	2.12535	0.00899207	-0.123831	0.822748	0.0573212	0.0615169	2.58323	0.156872	-2.01295	0.0109779	0.875608	0.046339	-0.180007	0.198413	0.0142596	0.998236
OG0000895	7.63966	0.00660344	0.152099	0.697223	0.0833825	0.773259	2.12633	-0.0170989	-0.0165778	0.767822	0.0534945	0.0574101	2.7693	-0.319638	-0.28876	0.0065032	0.749794	0.773259	-0.0262419	0.971656	-0.0290457	0.998236
OG0000896	5.12331	0.0253885	0.333188	0.56486	0.291738	0.590102	1.95466	-0.0393077	0.0335609	0.831017	0.0578973	0.0621352	2.35213	-0.678921	0.540128	0.0202813	0.498484	0.590102	0.0490434	0.901367	-0.0616029	0.998236
OG0000897	5.00147	0.0271582	0.480843	0.48937	5.33269	0.0226249	2.07053	-0.0119054	-0.158406	0.917425	0.0639174	0.068596	2.2569	-0.186263	-2.30926	0.0258087	0.852551	0.0226249	-0.205454	0.119746	-0.0169306	0.998236
OG0000898	1.24274	0.267153	0.0358225	0.8502	2.3682	0.126441	1.93206	0.0178113	-0.206483	1.79452	0.125025	0.134176	1.07665	0.142462	-1.5389	0.28378	0.886952	0.126441	-0.13855	0.395583	0.01295	0.998236
OG0000899	0.112493	0.737904	3.46678	0.0650391	1.41244	0.236979	3.59505	-0.658922	0.405581	4.5642	0.31799	0.341266	0.787663	-2.07215	1.18846	0.432434	0.0403759	0.236979	0.107417	0.579378	-0.185121	0.897894
OG0000900	0.688585	0.40828	0.753336	0.38714	11.0882	0.00115199	1.94913	-0.189485	0.435045	1.74733	0.121737	0.130648	1.11549	-1.55651	3.3299	0.266851	0.122199	0.00115199	0.289734	0.0119952	-0.140105	0.998236
OG0000901	5.55223	0.0200641	0.732884	0.393642	14.4104	0.000231149	1.80362	0.104699	-0.259438	0.914044	0.0636818	0.0683431	1.97323	1.6441	-3.7961	0.0507493	0.102751	0.000231149	-0.326221	0.00305105	0.147822	0.998236
OG0000902	59.4859	3.86763e-12	0.826552	0.365079	0.255272	0.614306	2.39753	0.0228319	-0.0124319	0.329086	0.0229276	0.0246058	7.28543	0.995826	-0.505244	3.57631e-11	0.321322	0.614306	-0.0458829	0.913791	0.0901609	0.998236
OG0000903	8.61083	0.0039993	0.000604822	0.98042	9.68566	0.00231752	2.09773	-0.0338086	0.164573	0.707238	0.0492736	0.0528802	2.96609	-0.68614	3.11218	0.00363487	0.493937	0.00231752	0.272239	0.0216395	-0.0622554	0.998236
OG0000904	12.1668	0.000679008	1.95109	0.165026	9.63092	0.0023823	1.90192	0.0901757	-0.148307	0.639146	0.0445296	0.047789	2.97572	2.02507	-3.10337	0.0035303	0.0450605	0.0023823	-0.271526	0.022062	0.181055	0.998236
OG0000905	12.661	0.000534234	0.0219278	0.882526	0.0408199	0.840225	2.05835	0.00786129	-0.00908251	0.601231	0.0418881	0.0449541	3.42357	0.187674	-0.202039	0.00084416	0.851447	0.840225	-0.0183641	0.980955	0.0170588	0.998236
OG0000906	10.7909	0.00133448	0.354353	0.552771	0.371324	0.543426	1.96533	0.0320089	-0.0294294	0.645917	0.0450013	0.0482953	3.0427	0.711289	-0.609363	0.0028762	0.478274	0.543426	-0.0553119	0.870445	0.0645279	0.998236
OG0000907	8.26771	0.00476986	0.599372	0.440328	4.25554	0.041262	2.3392	-0.0640138	0.11856	0.768656	0.0535526	0.0574725	3.04323	-1.19535	2.0629	0.0028715	0.23429	0.041262	0.184323	0.182076	-0.108032	0.998236
OG0000908	8.4621	0.00431615	0.00290896	0.957076	2.69021	0.103564	2.16295	0.0160053	-0.0951006	0.775466	0.054027	0.0579817	2.78922	0.296246	-1.64018	0.00613932	0.76755	0.103564	-0.147477	0.345852	0.0269217	0.998236
OG0000909	8.45231	0.00433791	0.0585195	0.809261	5.80088	0.0175268	2.01223	0.0137987	-0.129211	0.717507	0.0499891	0.0536481	2.80447	0.276034	-2.4085	0.00587343	0.782993	0.0175268	-0.213888	0.100087	0.0250861	0.998236
OG0000910	6.74444	0.0105699	3.19448	0.0763909	2.78593	0.0976808	1.68381	0.119224	-0.101625	0.814308	0.0567332	0.0608859	2.06778	2.10149	-1.66911	0.0407917	0.0376723	0.0976808	-0.15002	0.333702	0.187651	0.902078
OG0000911	8.78091	0.00366619	2.67703	0.104404	8.15856	0.00504594	1.77236	0.112634	-0.156485	0.73272	0.0510489	0.0547856	2.41888	2.20638	-2.85632	0.0170574	0.029245	0.00504594	-0.25133	0.039162	0.196663	0.950476
OG0000912	0.34933	0.555595	0.0669758	0.796232	8.83826	0.00356044	1.04052	-0.044668	0.375423	1.68892	0.117668	0.126281	0.616083	-0.379611	2.97292	0.538997	0.704899	0.00356044	0.260905	0.0299767	-0.0344896	0.998236
OG0000913	2.73214	0.10094	1.66546	0.199328	1.21565	0.272403	2.4277	-0.130523	0.103269	1.25267	0.0872743	0.0936625	1.93802	-1.49555	1.10257	0.0549504	0.137374	0.272403	0.0997336	0.622227	-0.13472	0.998236
OG0000914	23.7673	3.33814e-06	0.71595	0.399146	0.0670158	0.796172	2.01579	0.0237515	0.00855096	0.441772	0.0307785	0.0330313	4.56296	0.771693	0.258874	1.21901e-05	0.441801	0.796172	0.0235275	0.976618	0.0699819	0.998236
OG0000915	11.6044	0.000893699	0.393171	0.531818	0.376816	0.540464	1.97795	-0.0193256	-0.0264092	0.575389	0.0400876	0.0430219	3.43758	-0.482083	-0.613854	0.000805372	0.630618	0.540464	-0.0557182	0.868597	-0.0437837	0.998236
OG0000916	11.7663	0.000825581	0.346763	0.557049	1.09463	0.297533	1.97385	-0.0141137	-0.0449187	0.574203	0.040005	0.0429332	3.43755	-0.352798	-1.04625	0.000805454	0.724854	0.297533	-0.0946859	0.654795	-0.0320561	0.998236
OG0000917	5.04557	0.0265031	0.294132	0.588582	0.0871322	0.768361	2.04226	0.0410589	-0.0219444	0.994276	0.0692716	0.0743421	2.05402	0.592723	-0.295182	0.0421277	0.554473	0.768361	-0.026825	0.97096	0.0538059	0.998236
OG0000918	24.5758	2.35301e-06	0.265046	0.607614	0.0722761	0.788509	2.27677	-0.0143351	-0.00927671	0.461497	0.0321527	0.0345061	4.93344	-0.445845	-0.268842	2.60638e-06	0.656506	0.788509	-0.0244329	0.975297	-0.0404981	0.998236
OG0000919	4.70862	0.0319658	0.000238218	0.987711	29.761	2.63422e-07	2.09966	0.0866625	-0.44292	1.08586	0.0756522	0.0811897	1.93364	1.14554	-5.45537	0.0554925	0.254247	2.63422e-07	-0.444303	1.00639e-05	0.10358	0.998236
OG0000920	6.19651	0.0141587	0.0102726	0.919437	3.73373	0.0556616	2.10632	-0.029816	0.121206	0.838928	0.0584485	0.0627267	2.51073	-0.510124	1.93229	0.0133676	0.610894	0.0556616	0.173013	0.223357	-0.0463251	0.998236
OG0000921	5.88384	0.0167569	0.431108	0.512692	4.34434	0.039236	1.98649	0.0120143	0.135644	0.870385	0.0606401	0.0650788	2.28231	0.198124	2.08431	0.0242177	0.84328	0.039236	0.18617	0.175913	0.0180084	0.998236
OG0000922	26.513	1.02744e-06	0.233515	0.629803	0.0207508	0.885699	2.22656	-0.0152145	0.00467783	0.434308	0.0302585	0.0324733	5.12668	-0.502818	0.144051	1.13299e-06	0.616006	0.885699	0.0130945	0.981453	-0.0456631	0.998236
OG0000923	7.73326	0.00628948	0.400169	0.528196	2.38488	0.125126	1.91985	0.0504	-0.0882371	0.764171	0.0532401	0.0571371	2.51233	0.946655	-1.5443	0.0133102	0.345701	0.125126	-0.139028	0.393284	0.0857426	0.998236
OG0000924	6.13306	0.0146496	0.0155731	0.900895	2.06194	0.153598	2.08403	-0.024954	0.0899688	0.837966	0.0583814	0.0626548	2.48701	-0.42743	1.43594	0.0142446	0.669826	0.153598	0.129442	0.448401	-0.0388279	0.998236
OG0000925	14.8973	0.000183609	0.555524	0.457515	0.387262	0.534913	2.28602	-0.034731	0.0269503	0.579207	0.0403536	0.0433074	3.94681	-0.860666	0.622304	0.000133387	0.391124	0.534913	0.0564827	0.865047	-0.0780039	0.998236
OG0000926	5.48871	0.0207722	0.014745	0.903553	0.688128	0.408436	2.03735	-0.0179344	0.0540984	0.872212	0.0607674	0.0652154	2.33584	-0.295131	0.829535	0.0211451	0.7684	0.408436	0.0751987	0.774793	-0.0268204	0.998236
OG0000927	15.1485	0.000163122	0.0595853	0.807566	0.163106	0.687026	2.17216	0.00616279	0.017505	0.579693	0.0403875	0.0433437	3.74709	0.152592	0.403864	0.000275538	0.878975	0.687026	0.0366902	0.948687	0.0138706	0.998236
OG0000928	1.98425	0.161508	0.0604898	0.80614	0.30217	0.583539	2.05814	-0.035445	0.058529	1.42402	0.0992125	0.106474	1.4453	-0.357264	0.5497	0.150959	0.721517	0.583539	0.0499104	0.898325	-0.0324614	0.998236
OG0000929	15.0442	0.000171327	0.529274	0.468317	6.02953	0.0154892	2.09091	-0.00711497	-0.0994932	0.541905	0.0377548	0.0405183	3.85845	-0.188452	-2.45551	0.000184448	0.850838	0.0154892	-0.217866	0.0917926	-0.0171295	0.998236
OG0000930	7.6541	0.00655395	0.85807	0.356123	29.4962	2.93968e-07	2.14146	0.0137234	-0.319532	0.786871	0.0548217	0.0588344	2.72148	0.250329	-5.43104	0.00745829	0.802758	2.93968e-07	-0.442711	1.10749e-05	0.0227513	0.998236
OG0000931	15.3267	0.000150019	0.00684672	0.934191	0.777461	0.379667	2.11388	-0.00411319	0.0364654	0.553112	0.0385356	0.0413563	3.82179	-0.106737	0.881738	0.000210685	0.915174	0.379667	0.0799017	0.74856	-0.00970295	0.998236
OG0000932	23.0836	4.49525e-06	0.313207	0.576753	0.774282	0.38064	2.29689	-0.012054	-0.031652	0.481087	0.0335176	0.035971	4.77437	-0.359633	-0.879933	5.10047e-06	0.719748	0.38064	-0.0797392	0.74856	-0.0326765	0.998236
OG0000933	0.512939	0.475249	0.4008	0.527871	0.202566	0.653462	1.20912	0.111674	-0.0755104	2.24386	0.156331	0.167773	0.538859	0.714347	-0.450074	0.590974	0.476388	0.653462	-0.0408816	0.933569	0.0648041	0.998236
OG0000935	3.04327	0.0836117	1.89162	0.17156	7.18635	0.00837073	2.00016	-0.127078	0.190993	0.952872	0.066387	0.0712463	2.09908	-1.9142	2.68074	0.0378882	0.0579563	0.00837073	0.236774	0.0588991	-0.171442	0.998236
OG0000936	6.54767	0.011735	0.106759	0.74443	0.210681	0.647058	2.06391	-0.0124984	-0.0277819	0.809509	0.0563988	0.0605271	2.54959	-0.221608	-0.459	0.0120343	0.824993	0.647058	-0.041691	0.930186	-0.0201421	0.998236
OG0000937	8.2111	0.00491103	0.471565	0.493582	13.2867	0.000395134	1.87697	0.0752918	-0.203623	0.747117	0.052052	0.055862	2.51229	1.44647	-3.6451	0.0133116	0.15063	0.000395134	-0.314552	0.00472444	0.130375	0.998236
OG0000938	0.0383785	0.845014	0.381628	0.537894	1.79281	0.183094	0.0406229	0.409034	-0.661545	6.60791	0.460376	0.494074	0.00614761	0.888479	-1.33896	0.995105	0.376046	0.183094	-0.120832	0.498386	0.0805086	0.998236
OG0000939	12.0723	0.000711015	1.73671	0.190046	0.000247915	0.987464	2.35859	-0.0573475	-0.00075452	0.640902	0.0446519	0.0479203	3.68012	-1.28432	-0.0157453	0.000349397	0.201483	0.987464	-0.00143139	0.99846	-0.115969	0.998236
OG0000940	9.04009	0.00321265	0.0207041	0.885827	4.63333	0.033342	2.07447	-0.0154628	0.112558	0.699361	0.0487248	0.0522913	2.96624	-0.317349	2.15252	0.00363329	0.751526	0.033342	0.192041	0.157102	-0.0288379	0.998236
OG0000941	11.0246	0.00118877	1.49909	0.223191	0.894611	0.346116	2.18197	-0.0434978	-0.04437	0.6274	0.0437113	0.0469108	3.4778	-0.995117	-0.945839	0.000703152	0.321665	0.346116	-0.0856692	0.712465	-0.0900972	0.998236
OG0000942	1.94511	0.16567	1.90663	0.169884	0.00447248	0.94679	2.15576	-0.120206	-0.0064626	1.29243	0.0900439	0.0966348	1.668	-1.33497	-0.0668766	0.0979023	0.184393	0.94679	-0.00607958	0.989851	-0.120477	0.998236
OG0000943	6.5515	0.0117111	4.40441	0.0379255	2.32176	0.130185	2.4331	-0.100369	-0.0950674	0.83444	0.0581358	0.0623912	2.91584	-1.72645	-1.52373	0.00422838	0.086818	0.130185	-0.137211	0.403344	-0.155052	0.884783
OG0000944	14.6688	0.000204529	0.230373	0.632114	8.93334	0.003392	1.91151	0.0418026	-0.121362	0.543059	0.0378351	0.0406046	3.5199	1.10486	-2.98887	0.000609291	0.271412	0.003392	-0.262208	0.0288426	0.099939	0.998236
OG0000945	3.78512	0.0540294	0.30146	0.58398	0.659767	0.418237	1.85791	0.0526892	-0.0647548	1.06622	0.0742844	0.0797217	1.74251	0.709291	-0.81226	0.0839599	0.479508	0.418237	-0.0736414	0.786518	0.0643474	0.998236
OG0000946	6.33937	0.0131151	1.04439	0.308841	0.0506084	0.822387	2.16262	-0.0535519	-0.0135995	0.808507	0.056329	0.0604521	2.67483	-0.950698	-0.224963	0.00851111	0.343653	0.822387	-0.0204469	0.979425	-0.0861061	0.998236
OG0000947	21.6644	8.38412e-06	1.38006	0.242398	0.168042	0.682583	1.98429	0.040162	-0.0143057	0.466737	0.0325178	0.034898	4.25142	1.23508	-0.409929	4.20418e-05	0.219194	0.682583	-0.0372404	0.946722	0.111579	0.998236
OG0000948	20.2511	1.57179e-05	0.000715392	0.978706	0.132771	0.716213	2.10441	0.00172219	-0.0131059	0.481048	0.0335148	0.035968	4.37463	0.051386	-0.364377	2.59392e-05	0.959103	0.716213	-0.033107	0.959708	0.00467141	0.998236
OG0000949	10.591	0.0014736	0.00433598	0.947607	0.790602	0.375682	2.03682	0.00561755	-0.0429437	0.645941	0.045003	0.0482971	3.15326	0.124826	-0.889158	0.00203639	0.900868	0.375682	-0.0805698	0.746002	0.0113471	0.998236
OG0000950	8.93833	0.0033834	1.14992	0.2857	9.25943	0.00287416	2.27269	-0.0824675	0.15887	0.698265	0.0486485	0.0522094	3.25476	-1.69517	3.04293	0.0014718	0.0926146	0.00287416	0.266617	0.0255194	-0.152309	0.998236
OG0000951	7.1277	0.00863289	0.020776	0.885631	2.73838	0.100555	1.9978	-0.0112142	0.0942892	0.762056	0.0530928	0.056979	2.6216	-0.211218	1.65481	0.00987542	0.833072	0.100555	0.148763	0.339841	-0.0191981	0.998236
OG0000952	25.2992	1.72415e-06	2.69549	0.103229	0.551888	0.458987	2.20341	-0.0423411	-0.0233427	0.420239	0.0292783	0.0314213	5.24322	-1.44616	-0.742892	6.79415e-07	0.150717	0.458987	-0.0673821	0.81962	-0.130348	0.950476
OG0000953	5.50142	0.0206284	0.0960689	0.757132	0.518097	0.473043	2.06098	-0.00922906	-0.047617	0.884766	0.0616421	0.0661541	2.3294	-0.14972	-0.71979	0.0214955	0.881235	0.473043	-0.0652958	0.829284	-0.0136097	0.998236
OG0000954	6.46138	0.0122874	0.28096	0.597044	0.00127572	0.971567	2.17019	-0.0306117	0.00223283	0.836081	0.0582502	0.0625139	2.59567	-0.525521	0.0357173	0.0106089	0.600183	0.971567	0.00324701	0.998094	-0.0477202	0.998236
OG0000955	8.54996	0.00412596	3.49736	0.0638832	0.424913	0.515732	1.78377	0.085834	0.0355594	0.729585	0.0508305	0.0545512	2.44492	1.68863	0.651854	0.0159291	0.093866	0.515732	0.0591556	0.855602	0.151734	0.897894
OG0000956	9.96379	0.0020153	0.0415711	0.838782	2.21404	0.139362	1.95487	0.0235973	-0.0730577	0.656668	0.0457503	0.0490991	2.97695	0.515784	-1.48796	0.00351713	0.606947	0.139362	-0.134049	0.422065	0.046838	0.998236
OG0000957	7.34762	0.00769163	0.518152	0.473019	1.32438	0.252076	1.94061	0.0525969	-0.06851	0.796194	0.0554712	0.0595315	2.43736	0.948183	-1.15082	0.0162495	0.344926	0.252076	-0.104052	0.599941	0.08588	0.998236
OG0000958	9.84813	0.00213572	0.38832	0.534357	12.8771	0.000481265	1.85987	0.0636446	-0.178605	0.665665	0.0463772	0.0497718	2.794	1.37233	-3.58847	0.00605476	0.1725	0.000481265	-0.310139	0.00560271	0.123797	0.998236
OG0000959	1.90882	0.16964	0.391015	0.532944	9.4787	0.00257242	1.57989	0.00350041	-0.262845	1.14182	0.0795512	0.0853741	1.38366	0.0440019	-3.07875	0.169011	0.964975	0.00257242	-0.269528	0.0233367	0.00400014	0.998236
OG0000960	13.2565	0.000400922	1.14074	0.287622	0.424319	0.516025	2.33163	-0.0504326	0.0298229	0.612317	0.0426604	0.045783	3.80787	-1.18219	0.651397	0.000221549	0.239449	0.516025	0.0591144	0.855602	-0.106856	0.998236
OG0000961	20.18	1.62265e-05	0.905298	0.343262	3.14665	0.0785982	1.91292	0.0425041	-0.0619061	0.466746	0.0325184	0.0348987	4.09842	1.30708	-1.77388	7.56193e-05	0.193664	0.0785982	-0.159205	0.285405	0.117995	0.998236
OG0000962	8.91464	0.00342448	1.35868	0.246058	1.04059	0.309719	1.83065	0.0662968	-0.0535259	0.701772	0.0488927	0.0524715	2.60861	1.35596	-1.02009	0.0102369	0.177636	0.309719	-0.0923397	0.669146	0.122344	0.998236
OG0000963	9.389	0.00269171	0.0166872	0.897431	0.864022	0.354466	2.01888	0.0155922	-0.0480104	0.690789	0.0481276	0.0516503	2.92257	0.323977	-0.929528	0.00414408	0.746515	0.354466	-0.0842024	0.722803	0.0294397	0.998236
OG0000964	29.0286	3.56983e-07	0.196733	0.658163	2.46675	0.11889	2.19155	-0.0217112	0.0476792	0.406012	0.028287	0.0303575	5.39775	-0.767532	1.57059	3.41431e-07	0.444261	0.11889	0.141347	0.380069	-0.0696064	0.998236
OG0000965	6.69191	0.0108686	0.914972	0.340706	0.245326	0.621284	2.03782	-0.053668	0.02743	0.740672	0.0516029	0.0553801	2.75131	-1.04002	0.495304	0.00684862	0.300405	0.621284	0.044982	0.918383	-0.0941274	0.998236
OG0000966	13.9578	0.000286626	0.00731446	0.931986	0.521672	0.471523	2.10687	-0.00946148	0.0309151	0.572459	0.0398835	0.0428028	3.68039	-0.237228	0.722268	0.00034906	0.812881	0.471523	0.0655197	0.828676	-0.0215612	0.998236
OG0000967	6.90538	0.00970661	0.0655435	0.798374	0.832682	0.363313	2.0353	-0.00307221	-0.0537082	0.787178	0.0548431	0.0588574	2.58557	-0.0560181	-0.912514	0.0109076	0.95542	0.363313	-0.0826718	0.731615	-0.00509249	0.998236
OG0000968	7.45437	0.00727376	1.6558	0.200628	4.64657	0.0330955	1.75104	0.0912305	-0.122996	0.763124	0.0531672	0.0570588	2.29456	1.71592	-2.15559	0.0234816	0.0887364	0.0330955	-0.192305	0.156669	0.154129	0.998236
OG0000969	12.3137	0.000632213	0.545555	0.46157	0.400152	0.528205	2.19829	0.0274997	0.031797	0.672273	0.0468376	0.0502659	3.26993	0.587128	0.632575	0.00140125	0.558211	0.528205	0.057412	0.863105	0.0532994	0.998236
OG0000970	5.15813	0.0249053	2.86014	0.0933735	37.016	1.4159e-08	2.2394	-0.0233722	-0.426153	0.936791	0.0652666	0.0700439	2.3905	-0.358103	-6.08408	0.018368	0.72089	1.4159e-08	-0.483999	9.13308e-07	-0.0325376	0.944199
OG0000971	34.2672	4.20962e-08	0.239363	0.625552	0.111741	0.738749	2.08606	-0.0102002	-0.00899238	0.359783	0.0250662	0.026901	5.79811	-0.406931	-0.334277	5.46214e-08	0.684778	0.738749	-0.0303748	0.965016	-0.0369684	0.998236
OG0000972	6.83592	0.0100698	0.0333114	0.855485	0.192949	0.661257	2.14794	-0.0156361	0.0271206	0.825754	0.0575307	0.0617417	2.60118	-0.271788	0.439259	0.0104489	0.786249	0.661257	0.0399009	0.936641	-0.0247004	0.998236
OG0000973	10.547	0.00150622	1.11818	0.292417	0.266634	0.606541	1.74399	0.03817	0.0229077	0.593328	0.0413374	0.0443632	2.93934	0.923376	0.516367	0.00394053	0.357649	0.606541	0.0468908	0.908722	0.0836491	0.998236
OG0000974	15.2057	0.000158792	1.40204	0.238703	2.9662	0.0875765	1.84434	0.0564043	-0.0684359	0.531442	0.0370258	0.0397359	3.47045	1.52338	-1.72227	0.000720872	0.130273	0.0875765	-0.154685	0.308595	0.13718	0.998236
OG0000975	18.9407	2.83537e-05	0.0215053	0.883655	6.81479	0.0101831	2.17561	0.014934	-0.101528	0.520154	0.0362394	0.038892	4.18263	0.412093	-2.61052	5.48356e-05	0.681001	0.0101831	-0.230906	0.0685848	0.0374367	0.998236
OG0000976	6.49009	0.0121007	0.230113	0.632306	1.32154	0.252583	1.88925	0.0402431	-0.0696056	0.809797	0.0564189	0.0605486	2.333	0.71329	-1.14958	0.0212992	0.47704	0.252583	-0.103941	0.599941	0.0647087	0.998236
OG0000977	9.91696	0.00206319	0.00473161	0.945273	0.109796	0.74095	2.07268	0.00654356	-0.0168978	0.682039	0.047518	0.0509961	3.03894	0.137707	-0.331355	0.00290974	0.890701	0.74095	-0.0301095	0.965778	0.0125178	0.998236
OG0000978	1.13207	0.289452	3.14054	0.0788856	19.4794	2.22287e-05	1.47396	0.10408	0.621973	1.88476	0.131312	0.140924	0.782041	0.792613	4.41354	0.435718	0.429555	2.22287e-05	0.372376	0.000407401	0.0718694	0.908813
OG0000979	6.68294	0.0109205	0.399501	0.528539	0.233185	0.630045	2.01811	-0.0273842	-0.0275641	0.763424	0.0531881	0.0570813	2.6435	-0.514857	-0.482893	0.00929178	0.607592	0.630045	-0.0438571	0.922383	-0.046754	0.998236
OG0000980	36.0641	2.06e-08	0.253451	0.615571	5.74193	0.0180962	2.09529	0.000443916	-0.063845	0.356345	0.0248267	0.0266439	5.87994	0.0178806	-2.39623	3.72409e-08	0.985764	0.0180962	-0.212848	0.102407	0.00162551	0.998236
OG0000981	3.55084	0.0619148	0.112006	0.738452	35.932	2.17043e-08	1.89677	0.0732863	-0.497176	1.10928	0.077284	0.0829409	1.70991	0.948273	-5.99433	0.0898458	0.344881	2.17043e-08	-0.478504	1.21387e-06	0.0858881	0.998236
OG0000982	4.09666	0.0451704	1.50223	0.222709	5.08594	0.025918	1.60614	0.0454259	0.153166	0.908339	0.0632844	0.0679166	1.76822	0.717806	2.2552	0.0795451	0.474261	0.025918	0.200841	0.131284	0.0651166	0.998236
OG0000983	7.62673	0.00664807	0.837011	0.362073	0.000257959	0.987212	1.82094	0.0455215	0.000881103	0.733708	0.0511178	0.0548594	2.48183	0.890522	0.0160611	0.0144429	0.374953	0.987212	0.0014601	0.99846	0.0806925	0.998236
OG0000984	5.42035	0.0215635	0.0802612	0.777428	53.3675	3.22792e-11	1.78517	0.076142	-0.467331	0.855575	0.0596083	0.0639714	2.08652	1.27737	-7.30531	0.0390319	0.203917	3.22792e-11	-0.55323	1.35955e-08	0.11535	0.998236
OG0000985	38.4239	8.16897e-09	2.61462	0.108487	1.2591	0.264043	2.3821	-0.0349838	-0.0314102	0.37438	0.0260832	0.0279924	6.36279	-1.34124	-1.1221	3.68619e-09	0.182355	0.264043	-0.101482	0.61422	-0.121034	0.958426
OG0000986	9.80341	0.00218424	1.70932	0.193553	0.0570488	0.811627	2.20433	-0.0564717	-0.0118007	0.66078	0.0460369	0.0494066	3.33594	-1.22666	-0.238849	0.00112932	0.222331	0.811627	-0.0217084	0.979425	-0.110828	0.998236
OG0000987	6.23028	0.0139045	0.282296	0.596174	0.245526	0.621142	1.80344	-0.0305749	0.0260322	0.702643	0.0489535	0.0525367	2.56665	-0.62457	0.495506	0.0114875	0.533429	0.621142	0.0450003	0.918383	-0.0566878	0.998236
OG0000988	2.75984	0.0992469	2.18317	0.142125	2.54666	0.113136	2.5084	-0.155435	0.149281	1.25109	0.0871643	0.0935445	2.00497	-1.78324	1.59583	0.0471986	0.0770547	0.113136	0.143572	0.367083	-0.160023	0.993295
OG0000989	10.8944	0.0012678	0.724056	0.396497	0.00450069	0.946623	2.07564	-0.0358861	0.0030551	0.609057	0.0424333	0.0455392	3.40796	-0.845708	0.0670872	0.000889421	0.399385	0.946623	0.00609872	0.989851	-0.0766563	0.998236
OG0000990	19.748	1.96968e-05	0.125858	0.723384	0.0254796	0.873444	2.25768	-0.0135701	0.00610784	0.511757	0.0356544	0.0382641	4.41162	-0.380602	0.159623	2.23994e-05	0.704166	0.873444	0.0145097	0.980955	-0.0345795	0.998236
OG0000991	7.15108	0.00852739	0.100563	0.751701	0.0258822	0.872457	2.14776	-0.019209	0.00963875	0.801294	0.0558265	0.0599129	2.68036	-0.344085	0.16088	0.00837955	0.73138	0.872457	0.0146239	0.980955	-0.0312651	0.998236
OG0000992	8.1497	0.00506906	2.06201	0.153591	36.354	1.83723e-08	2.27528	-0.00657233	-0.353378	0.783853	0.0546114	0.0586088	2.90268	-0.120347	-6.02943	0.00439789	0.904408	1.83723e-08	-0.480659	1.11169e-06	-0.01094	0.998236
OG0000993	13.7666	0.000314008	6.43915	0.012434	2.07221	0.152586	2.36995	-0.108626	0.0602413	0.559693	0.038994	0.0418483	4.23438	-2.78571	1.43952	4.49125e-05	0.00620206	0.152586	0.129759	0.447208	-0.245496	0.636112
OG0000994	3.9537	0.0490256	0.0888372	0.766172	0.0112285	0.915786	1.95002	0.022862	-0.00828579	1.04579	0.0728607	0.0781939	1.86463	0.313776	-0.105965	0.0646557	0.754231	0.915786	-0.00963271	0.986565	0.0285135	0.998236
OG0000995	8.39589	0.00446545	1.46137	0.22907	16.1229	0.000103391	2.38224	-0.104641	0.221534	0.737889	0.051409	0.055172	3.22846	-2.03545	4.01533	0.00160214	0.0439898	0.000103391	0.342899	0.0015367	-0.181952	0.998236
OG0000996	8.39575	0.00446577	0.274111	0.601545	8.3004	0.00469025	1.90069	0.0571424	-0.157118	0.72937	0.0508155	0.0545351	2.60593	1.12451	-2.88104	0.0103129	0.263024	0.00469025	-0.253367	0.0371997	0.101698	0.998236
OG0000997	7.66253	0.00652527	0.0915156	0.762779	0.00067831	0.979265	1.96098	0.0150841	0.00145359	0.746449	0.0520054	0.055812	2.62708	0.290049	0.0260444	0.00972616	0.772275	0.979265	0.00236766	0.99846	0.0263589	0.998236
OG0000998	29.5828	2.83605e-07	0.401129	0.527702	3.51655	0.0631692	2.09881	-0.0270562	0.0534984	0.381552	0.0265829	0.0285287	5.50071	-1.0178	1.87525	2.14552e-07	0.310802	0.0631692	0.168052	0.243676	-0.092134	0.998236
OG0000999	3.17248	0.0773977	3.90004	0.0505621	3.03418	0.0840688	1.54458	0.201461	-0.163727	1.2571	0.0875829	0.0939937	1.22869	2.30023	-1.74189	0.221574	0.0231483	0.0840688	-0.156405	0.299974	0.204684	0.897894
OG0001000	19.0121	2.74521e-05	1.98592	0.161333	1.89511	0.171168	2.15475	-0.0360249	-0.0490946	0.476967	0.0332305	0.0356629	4.51762	-1.08409	-1.37663	1.46475e-05	0.28048	0.171168	-0.12418	0.478161	-0.0980785	0.998236
OG0001001	5.18995	0.0244723	0.00462938	0.945866	0.395048	0.530842	1.97107	0.0126036	-0.0424655	0.903614	0.0629552	0.0675633	2.18131	0.2002	-0.628529	0.0310938	0.84166	0.530842	-0.0570459	0.86408	0.018197	0.998236
OG0001002	13.6559	0.000331062	0.747125	0.389098	6.1988	0.0141413	2.34468	-0.057916	0.112606	0.604895	0.0421433	0.0452281	3.87618	-1.37426	2.48974	0.000172905	0.1719	0.0141413	0.220756	0.0860257	-0.123969	0.998236
OG0001003	3.20273	0.0760167	0.500947	0.480445	6.48873	0.0121094	1.90088	-0.0109052	-0.199225	1.04601	0.0728761	0.0782104	1.81727	-0.14964	-2.5473	0.0716508	0.881298	0.0121094	-0.225602	0.0771053	-0.0136024	0.998236
OG0001004	11.9034	0.000772067	0.111994	0.738464	0.265364	0.607398	1.99821	0.018612	-0.0235679	0.611887	0.0426305	0.0457509	3.26564	0.436588	-0.515135	0.00142086	0.663188	0.607398	-0.0467792	0.909505	0.0396586	0.998236
OG0001005	4.53156	0.0353027	0.32407	0.570227	0.805049	0.37137	1.72387	0.0222358	0.0586046	0.873559	0.0608613	0.0653161	1.97338	0.365352	0.897245	0.0507312	0.715487	0.37137	0.0812977	0.740964	0.0331955	0.998236
OG0001006	0.292316	0.589734	1.2164	0.272258	5.23797	0.0238337	1.92521	-0.246188	0.386486	2.25852	0.157352	0.16887	0.852418	-1.56456	2.28866	0.395666	0.120297	0.0238337	0.203698	0.123672	-0.140816	0.998236
OG0001007	32.2017	9.68317e-08	0.049814	0.823764	0.508485	0.477169	2.03728	-0.00169724	-0.0195687	0.367024	0.0255707	0.0274424	5.55081	-0.0663744	-0.713081	1.70846e-07	0.947189	0.477169	-0.0646898	0.830901	-0.00603392	0.998236
OG0001008	3.16933	0.077543	0.927649	0.337396	0.000336485	0.985395	2.24812	-0.0752604	-0.00158088	1.15263	0.080304	0.086182	1.95044	-0.937194	-0.0183435	0.0534364	0.350526	0.985395	-0.00166759	0.99846	-0.0848919	0.998236
OG0001009	23.961	3.06928e-06	0.0497265	0.823916	0.000626165	0.980078	2.07707	-0.00670644	0.000806856	0.431244	0.030045	0.0322442	4.81645	-0.223213	0.0250233	4.2761e-06	0.823746	0.980078	0.00227484	0.99846	-0.0202879	0.998236
OG0001010	6.16399	0.0144082	0.332868	0.565047	0.796836	0.373813	2.07995	-0.0423749	0.0538645	0.807031	0.0562262	0.0603418	2.57729	-0.75365	0.892657	0.0111582	0.452523	0.373813	0.0808847	0.74447	-0.0683534	0.998236
OG0001011	10.0713	0.00190964	0.346183	0.557379	8.04864	0.00534071	2.16004	-0.0534622	0.138124	0.651147	0.0453657	0.0486863	3.31728	-1.17847	2.83701	0.0012007	0.240921	0.00534071	0.249738	0.0408263	-0.106524	0.998236
OG0001012	52.6419	4.17298e-11	1.06896	0.303242	20.2631	1.5634e-05	2.05851	0.00108008	0.0992706	0.294944	0.0205489	0.022053	6.97932	0.0525613	4.50146	1.71155e-10	0.958168	1.5634e-05	0.378738	0.000305088	0.00477824	0.998236
OG0001013	6.69278	0.0108636	0.0141751	0.905426	4.51936e-05	0.994647	2.0052	0.00660395	-0.000404584	0.804902	0.0560779	0.0601826	2.49123	0.117764	-0.00672262	0.0140849	0.90645	0.994647	-0.000611147	0.998748	0.0107052	0.998236
OG0001014	10.0377	0.00194205	0.642801	0.42427	11.7066	0.00085003	2.1821	-0.0679779	0.165162	0.645603	0.0449794	0.0482718	3.37995	-1.51131	3.4215	0.0009764	0.133316	0.00085003	0.297009	0.00914963	-0.136113	0.998236
OG0001015	12.1381	0.000688571	0.175159	0.676309	4.74815	0.0312676	2.10725	-0.0359918	0.0964647	0.592078	0.0412503	0.0442697	3.55907	-0.872522	2.17902	0.000532686	0.384652	0.0312676	0.194317	0.14998	-0.0790718	0.998236
OG0001016	26.0926	1.22851e-06	0.0370699	0.847646	4.3179	0.0398279	2.01169	0.00719523	-0.0631839	0.40667	0.0283329	0.0304067	4.94675	0.253954	-2.07796	2.46247e-06	0.799962	0.0398279	-0.185622	0.177482	0.0230805	0.998236
OG0001017	13.6527	0.00033158	0.00208991	0.963612	2.6848	0.103908	1.90523	-0.0142549	0.0637402	0.520271	0.0362475	0.0389007	3.66201	-0.393265	1.63854	0.000372387	0.694816	0.103908	0.147332	0.345852	-0.0357285	0.998236
OG0001018	16.5457	8.49513e-05	1.05877	0.305548	1.32174	0.252548	2.12601	-0.0437598	0.0431934	0.502478	0.0350079	0.0375703	4.23105	-1.25	1.14967	4.54966e-05	0.213712	0.252548	0.103949	0.599941	-0.11291	0.998236
OG0001019	12.2627	0.000648067	0.386829	0.535141	0.837199	0.362019	2.21544	-0.0345918	0.0423338	0.618793	0.0431116	0.0462672	3.58026	-0.802379	0.914986	0.000495124	0.423907	0.362019	0.0828942	0.730637	-0.0727502	0.998236
OG0001020	27.7623	6.06215e-07	0.253532	0.615515	0.0502064	0.823082	2.20093	-0.013013	-0.00704268	0.420369	0.0292873	0.031431	5.23571	-0.444322	-0.224068	7.0232e-07	0.657603	0.823082	-0.0203656	0.979425	-0.04036	0.998236
OG0001021	2.29565	0.132345	0.583775	0.446324	40.9506	3.08457e-09	1.97044	0.0588577	-0.657397	1.37394	0.0957234	0.10273	1.43415	0.614872	-6.39927	0.15411	0.539794	3.08457e-09	-0.502851	3.33791e-07	0.0558104	0.998236
OG0001022	16.1958	9.99414e-05	0.408611	0.523884	1.89529	0.171148	2.30604	-0.0132689	-0.0591019	0.574163	0.0400022	0.0429302	4.01635	-0.331704	-1.3767	0.000102999	0.740687	0.171148	-0.124185	0.478161	-0.0301412	0.998236
OG0001023	51.3859	6.52651e-11	1.0806	0.300635	4.58449	0.0342681	2.10308	-0.0295908	0.0462164	0.288684	0.0201127	0.0215849	7.28505	-1.47125	2.14114	3.58336e-11	0.14382	0.0342681	0.191063	0.159102	-0.132569	0.998236
OG0001024	17.2397	6.16482e-05	1.52411	0.219391	0.399416	0.528583	1.87854	0.037076	0.0234617	0.496499	0.0345913	0.0371232	3.78358	1.07183	0.631994	0.000241791	0.285929	0.528583	0.0573594	0.863157	0.0969799	0.998236
OG0001025	5.829	0.0172617	1.81095	0.18091	2.88076	0.0922145	1.79465	0.0567264	0.108331	0.853635	0.0594731	0.0638264	2.10236	0.953816	1.69728	0.0375948	0.342078	0.0922145	0.152494	0.320206	0.0863864	0.998236
OG0001026	3.85905	0.0517707	3.66951	0.0577761	14.5502	0.000216334	1.66459	0.0765546	0.295589	1.0364	0.0722063	0.0774915	1.60613	1.06022	3.81447	0.110852	0.291156	0.000216334	0.327631	0.0028769	0.0959392	0.897894
OG0001027	20.1245	1.66346e-05	0.880887	0.349829	0.215783	0.643107	1.93373	0.0330668	-0.0162267	0.46719	0.0325493	0.0349319	4.13906	1.0159	-0.464524	6.47894e-05	0.311706	0.643107	-0.0421919	0.927528	0.0919628	0.998236
OG0001028	6.67717	0.010954	0.0319382	0.858462	2.68523	0.10388	1.9088	0.0287506	-0.0966301	0.788667	0.0549468	0.0589687	2.42028	0.523245	-1.63867	0.0169949	0.601761	0.10388	-0.147344	0.345852	0.047514	0.998236
OG0001029	8.18	0.00499044	1.01651	0.315361	0.000169054	0.989648	2.15247	-0.0489113	-0.000694745	0.714635	0.0497889	0.0534333	3.01198	-0.982373	-0.0130021	0.00316092	0.327877	0.989648	-0.00118201	0.99846	-0.0889526	0.998236
OG0001030	7.77036	0.00616937	0.0126164	0.910754	2.73842	0.100553	2.01943	0.012703	-0.0931037	0.75247	0.0524249	0.0562623	2.68374	0.242308	-1.65482	0.00830027	0.808952	0.100553	-0.148764	0.339841	0.0220226	0.998236
OG0001031	102.66	7.64007e-18	1.49712	0.223493	0.220199	0.639733	2.44987	0.0231019	-0.0089812	0.255976	0.017834	0.0191393	9.57069	1.29539	-0.469253	1.69474e-16	0.197652	0.639733	-0.0426206	0.926337	0.116955	0.998236
OG0001032	8.10431	0.00518925	0.264782	0.607792	0.727561	0.39536	1.98055	0.0165236	0.0470738	0.738103	0.051424	0.055188	2.6833	0.321322	0.852972	0.00831053	0.748521	0.39536	0.0773108	0.762709	0.0291986	0.998236
OG0001033	5.3498	0.0224135	3.342	0.0699959	2.58868	0.110236	2.15542	-0.083027	-0.0992844	0.825305	0.0574993	0.0617081	2.61167	-1.44396	-1.60894	0.0101506	0.151333	0.110236	-0.144727	0.36085	-0.130153	0.897894
OG0001034	30.4036	2.02048e-07	0.156361	0.693225	0.000517019	0.981897	2.05975	-0.0100344	-0.000641783	0.377491	0.0263	0.0282251	5.45641	-0.381536	-0.022738	2.6218e-07	0.703475	0.981897	-0.00206709	0.99846	-0.0346642	0.998236
OG0001035	9.79546	0.00219299	0.684534	0.409658	3.79996	0.0535677	2.09022	-0.0180926	-0.0961389	0.659602	0.0459548	0.0493185	3.16891	-0.393705	-1.94935	0.00193786	0.694492	0.0535677	-0.174495	0.218336	-0.0357684	0.998236
OG0001036	14.6638	0.000205013	0.612849	0.435246	4.20261	0.0425225	1.98148	-0.0417291	0.0764384	0.498683	0.0347434	0.0372866	3.97343	-1.20106	2.05003	0.000120862	0.232072	0.0425225	0.183211	0.185935	-0.108543	0.998236
OG0001037	10.7758	0.00134448	0.192098	0.661958	1.53266	0.21811	2.16521	-0.0312742	0.060077	0.649018	0.0452174	0.0485272	3.33613	-0.69164	1.23801	0.00112862	0.490489	0.21811	0.11184	0.550919	-0.0627524	0.998236
OG0001038	6.93811	0.00954023	0.0754381	0.784046	0.0483567	0.826318	2.07322	-0.0172846	0.0129432	0.787201	0.0548446	0.0588591	2.63367	-0.315156	0.219902	0.00954981	0.753186	0.826318	0.0199871	0.979425	-0.0286388	0.998236
OG0001039	2.24569	0.136592	0.147039	0.702054	0.24386	0.622328	1.86069	-0.0398124	0.0439809	1.19115	0.0829878	0.0890623	1.5621	-0.479738	0.493821	0.120876	0.63228	0.622328	0.0448477	0.919425	-0.0435711	0.998236
OG0001040	5.65112	0.0190118	1.03387	0.311279	4.77988	0.0307187	2.13499	-0.0318036	-0.141225	0.863921	0.0601898	0.0645955	2.47128	-0.528389	-2.18629	0.0148547	0.598197	0.0307187	-0.194941	0.148277	-0.04798	0.998236
OG0001041	9.2255	0.00292403	4.91307	0.0285234	24.7347	2.19733e-06	2.47296	-0.153243	0.253708	0.682265	0.0475337	0.051013	3.62463	-3.22388	4.9734	0.000424429	0.00162587	2.19733e-06	0.411976	6.02047e-05	-0.28125	0.840976
OG0001042	10.2214	0.00177158	0.107045	0.7441	1.32891	0.251272	2.18973	-0.026726	0.0585273	0.679021	0.0473077	0.0507705	3.22484	-0.564939	1.15278	0.00162088	0.573161	0.251272	0.104228	0.599451	-0.0512905	0.998236
OG0001043	14.0353	0.000276242	0.0662579	0.797303	3.013	0.0851448	1.92665	0.0236015	-0.0708216	0.54568	0.0380178	0.0408005	3.53074	0.620802	-1.7358	0.000587114	0.535898	0.0851448	-0.155871	0.302548	0.0563468	0.998236
OG0001044	65.4544	5.24249e-13	0.137599	0.711328	0.410303	0.523027	2.20872	-0.00438437	-0.0133258	0.278235	0.0193848	0.0208037	7.93833	-0.226176	-0.640549	1.17601e-12	0.821446	0.523027	-0.0581332	0.860276	-0.0205571	0.998236
OG0001045	25.9874	1.28483e-06	0.115738	0.734293	0.00103562	0.974381	2.05781	0.00955188	0.00101327	0.421112	0.0293391	0.0314866	4.88661	0.325568	0.032181	3.18034e-06	0.745313	0.974381	0.00292553	0.99846	0.0295842	0.998236
OG0001046	10.6186	0.00145355	0.577888	0.44862	1.24462	0.266793	2.12495	-0.0429113	0.0524184	0.628402	0.0437811	0.0469857	3.38151	-0.980134	1.11563	0.000971338	0.328976	0.266793	0.100903	0.615895	-0.0887514	0.998236
OG0001047	20.5192	1.39431e-05	6.41454	0.0125985	0.931656	0.336358	2.26428	-0.0723129	-0.033008	0.457365	0.0318648	0.0341972	4.9507	-2.26936	-0.965223	2.42133e-06	0.0250171	0.336358	-0.0874117	0.702635	-0.202051	0.636112
OG0001048	39.3793	5.6414e-09	0.185684	0.6673	2.80351	0.0966412	2.15968	-0.0186756	0.0431753	0.344871	0.0240273	0.025786	6.26228	-0.777264	1.67437	6.00842e-09	0.43852	0.0966412	0.150482	0.330984	-0.0704846	0.998236
OG0001049	2.38064	0.125459	0.297742	0.586306	3.91192	0.0502175	1.60781	-0.00807239	-0.152471	1.03101	0.0718311	0.0770889	1.55945	-0.11238	-1.97786	0.121502	0.910708	0.0502175	-0.176967	0.208758	-0.0102159	0.998236
OG0001050	11.4242	0.000976329	0.239296	0.6256	0.000566565	0.981049	2.22759	-0.0215853	-0.00116595	0.655127	0.045643	0.0489839	3.40024	-0.472916	-0.0238026	0.000912635	0.637125	0.981049	-0.00216387	0.99846	-0.0429527	0.998236
OG0001051	9.21629	0.00293771	1.89681	0.170978	1.6125	0.206577	1.82489	0.0509119	0.0645081	0.679416	0.0473352	0.0508	2.68596	1.07556	1.26984	0.00824837	0.284264	0.206577	0.114679	0.535887	0.0973142	0.998236
OG0001052	17.7926	4.78273e-05	0.46091	0.498495	0.00133165	0.97095	2.16336	-0.0232028	-0.00138604	0.507989	0.0353918	0.0379824	4.25868	-0.655598	-0.0364917	4.08718e-05	0.513327	0.97095	-0.00331741	0.998094	-0.0594943	0.998236
OG0001053	8.48997	0.00425487	4.68381	0.0324125	0.509981	0.476522	2.38218	-0.112286	0.0379672	0.711056	0.0495396	0.0531658	3.3502	-2.2666	0.714129	0.00107748	0.0251909	0.476522	0.0647845	0.830766	-0.201814	0.856412
OG0001054	57.3029	8.17354e-12	1.02548	0.313243	0.480511	0.489519	2.12421	0.0236435	-0.0154704	0.298484	0.0207955	0.0223177	7.11667	1.13695	-0.693189	8.5046e-11	0.257805	0.489519	-0.0628924	0.839331	0.102812	0.998236
OG0001055	11.6244	0.000884974	0.287644	0.592719	0.816852	0.367898	1.91481	0.0301704	-0.0408527	0.604534	0.0421182	0.0452011	3.16742	0.716328	-0.903799	0.00194706	0.475169	0.367898	-0.0818876	0.737019	0.0649831	0.998236
OG0001056	9.76903	0.00222232	0.47434	0.492316	0.00182859	0.965962	1.90837	0.0314296	-0.00211474	0.661411	0.0460808	0.0494538	2.8853	0.682054	-0.042762	0.00463134	0.496508	0.965962	-0.00388743	0.996309	0.0618861	0.998236
OG0001057	19.5707	2.13327e-05	0.942016	0.333696	2.3561	0.127404	2.08537	-0.020188	-0.0534837	0.466011	0.0324672	0.0348437	4.47494	-0.621796	-1.53496	1.73926e-05	0.535246	0.127404	-0.138203	0.397451	-0.0564368	0.998236
OG0001058	11.9017	0.000772701	0.433166	0.51169	6.53352e-05	0.993564	2.24226	-0.0285691	-0.000386406	0.639355	0.0445442	0.0478046	3.50707	-0.641367	-0.00808302	0.000636562	0.522497	0.993564	-0.00073482	0.998748	-0.0582072	0.998236
OG0001059	16.8446	7.39737e-05	1.37366	0.243487	0.241648	0.623909	1.91953	0.0371462	0.0188319	0.512359	0.0356963	0.0383092	3.74646	1.04062	0.491577	0.000276158	0.300127	0.623909	0.0446443	0.920102	0.0941812	0.998236
OG0001060	31.7511	1.16323e-07	0.0759504	0.783332	0.116138	0.733852	2.25624	-0.00558716	-0.0103843	0.407533	0.028393	0.0304713	5.53633	-0.196779	-0.340791	1.825e-07	0.84433	0.733852	-0.0309661	0.963138	-0.0178862	0.998236
OG0001061	9.14731	0.00304234	0.0585136	0.80927	0.0012727	0.9716	2.11523	0.0116629	0.00195188	0.731748	0.0509812	0.0547129	2.89065	0.228768	0.0356749	0.00455827	0.819435	0.9716	0.00324316	0.998094	0.0207926	0.998236
OG0001062	90.2763	2.48154e-16	0.000516362	0.981908	0.0449409	0.832469	2.0333	-0.000350623	0.00348377	0.219786	0.0153126	0.0164334	9.25126	-0.0228976	0.211993	9.79665e-16	0.98177	0.832469	0.0192685	0.979938	-0.0020816	0.998236
OG0001063	7.56175	0.00687715	0.350236	0.555084	0.382958	0.537188	2.17995	-0.0243097	-0.0361504	0.781286	0.0544326	0.0584168	2.7902	-0.446603	-0.618836	0.00612187	0.65596	0.537188	-0.056169	0.866818	-0.0405668	0.998236
OG0001064	71.356	7.75018e-14	0.0429622	0.836145	6.41669	0.012584	2.20592	0.00631593	-0.0510424	0.269493	0.0187757	0.02015	8.18546	0.336388	-2.53312	3.15684e-13	0.737161	0.012584	-0.22441	0.0792896	0.0305665	0.998236
OG0001065	8.51021	0.00421092	0.143084	0.705897	0.0183766	0.892394	1.90594	-0.0154914	-0.00661376	0.65251	0.0454607	0.0487883	2.92093	-0.340765	-0.13556	0.00416447	0.733872	0.892394	-0.0123227	0.98158	-0.0309638	0.998236
OG0001066	8.21701	0.0048961	6.38959	0.0127676	7.11402	0.00869524	1.69225	0.0972084	0.14626	0.733401	0.0510964	0.0548365	2.3074	1.90245	2.66721	0.0227321	0.0594888	0.00869524	0.235646	0.060168	0.17042	0.636112
OG0001067	2.56816	0.111642	1.34505	0.248429	0.61472	0.434548	2.00209	-0.0750409	-0.0653363	1.11452	0.0776491	0.0833328	1.79637	-0.966409	-0.784041	0.0749309	0.335767	0.434548	-0.0710961	0.800081	-0.0875183	0.998236
OG0001068	14.1491	0.000261687	0.0982389	0.754493	0.0773886	0.781343	2.86506	0.0136991	0.0165534	0.795833	0.055446	0.0595045	3.60008	0.247071	0.278188	0.000462271	0.805272	0.781343	0.0252817	0.974312	0.0224554	0.998236
OG0001069	11.7168	0.000845829	0.133856	0.715106	4.09019	0.0453376	2.06347	0.0355931	-0.0980676	0.648524	0.045183	0.0484902	3.1818	0.787754	-2.02242	0.00186008	0.432381	0.0453376	-0.180826	0.195514	0.0714311	0.998236
OG0001070	5.41272	0.0216537	0.188129	0.665251	6.38565	0.0127945	1.72121	0.0553693	-0.156184	0.826623	0.0575912	0.0618067	2.08222	0.96142	-2.52698	0.0394299	0.338258	0.0127945	-0.223894	0.080336	0.0870699	0.998236
OG0001071	2.63865	0.106894	3.57782	0.0609464	6.13599	0.0146266	2.38122	-0.113763	-0.228903	1.23589	0.0861053	0.0924079	1.92672	-1.32121	-2.47709	0.0563595	0.188923	0.0146266	-0.219689	0.0879702	-0.119253	0.897894
OG0001072	10.0754	0.00190569	0.334287	0.56422	4.24648	0.0414748	2.28305	-0.0485135	0.106931	0.694004	0.0483516	0.0518907	3.28968	-1.00335	2.0607	0.00131406	0.317695	0.0414748	0.184133	0.182631	-0.0908365	0.998236
OG0001073	22.9265	4.81471e-06	0.781727	0.378367	1.74772	0.188657	2.09635	-0.017666	-0.0430172	0.435189	0.0303198	0.0325391	4.81711	-0.582656	-1.32202	4.26419e-06	0.561209	0.188657	-0.119325	0.507922	-0.0528946	0.998236
OG0001074	7.89922	0.00577025	0.00785722	0.929514	0.955034	0.330391	2.08959	0.0064841	-0.0560639	0.767267	0.0534558	0.0573686	2.72342	0.121298	-0.977258	0.00741733	0.903656	0.330391	-0.0884931	0.695707	0.0110264	0.998236
OG0001075	27.7144	6.18534e-07	0.133154	0.715821	4.92064	0.0284037	1.95824	0.0227512	-0.0653753	0.394162	0.0274615	0.0294715	4.9681	0.828478	-2.21825	2.24775e-06	0.409031	0.0284037	-0.19768	0.139448	0.0751035	0.998236
OG0001076	11.778	0.000820843	0.757035	0.385981	2.05415	0.154371	1.86933	0.0485888	-0.0647025	0.603778	0.0420655	0.0451445	3.09605	1.15508	-1.43323	0.00243744	0.250335	0.154371	-0.129202	0.449477	0.104433	0.998236
OG0001077	7.36057	0.00763964	1.97884	0.162076	12.0073	0.000733874	2.34269	-0.112078	0.197374	0.761794	0.0530745	0.0569594	3.07523	-2.11172	3.46516	0.00260072	0.0367679	0.000733874	0.300459	0.00802674	-0.188531	0.998236
OG0001078	21.1777	1.04006e-05	0.0226408	0.880645	0.23082	0.631784	2.16063	0.00846959	-0.0175213	0.487756	0.0339822	0.0364696	4.42974	0.249236	-0.480437	2.08403e-05	0.803601	0.631784	-0.0436345	0.923338	0.022652	0.998236
OG0001079	21.3952	9.44458e-06	6.00165	0.0157238	0.267753	0.605788	2.64318	-0.0908608	0.020152	0.520863	0.0362887	0.038945	5.07461	-2.50383	0.517448	1.42074e-06	0.0136176	0.605788	0.0469888	0.908604	-0.221944	0.66642
OG0001080	37.7127	1.07782e-08	0.00762274	0.930571	0.309241	0.579173	2.24022	-0.00528217	0.0154819	0.372348	0.0259416	0.0278405	6.01649	-0.203618	0.556094	1.95381e-08	0.838994	0.579173	0.0504896	0.895416	-0.0185075	0.998236
OG0001081	13.3412	0.000384926	0.0896118	0.765185	0.089089	0.765851	2.02549	-0.0089431	-0.0125097	0.56054	0.0390531	0.0419116	3.61346	-0.228999	-0.298478	0.000441268	0.819257	0.765851	-0.0271244	0.970748	-0.0208135	0.998236
OG0001082	4.18778	0.0428829	0.409946	0.523207	0.392965	0.531926	2.12635	-0.0344611	-0.0470979	1.00484	0.0700077	0.075132	2.11611	-0.492247	-0.626869	0.0363849	0.623436	0.531926	-0.0568958	0.86449	-0.044705	0.998236
OG0001083	13.4135	0.000371815	1.29524	0.257333	0.024535	0.875792	2.20052	-0.0433192	-0.00675071	0.576406	0.0401584	0.0430979	3.81767	-1.07871	-0.156637	0.000213852	0.282864	0.875792	-0.0142382	0.980955	-0.0975962	0.998236
OG0001084	19.2748	2.43779e-05	0.0841002	0.772312	0.733064	0.393584	1.96449	0.015244	-0.0300896	0.470021	0.0327465	0.0351435	4.17959	0.465515	-0.856192	5.54796e-05	0.6424	0.393584	-0.0776009	0.76121	0.0422817	0.998236
OG0001085	12.6111	0.000547294	0.164032	0.686186	1.25857	0.264143	2.08668	-0.0257186	0.0488084	0.581872	0.0405393	0.0435067	3.58615	-0.634411	1.12186	0.000485143	0.52701	0.264143	0.101461	0.61422	-0.057578	0.998236
OG0001086	9.67403	0.00233113	0.236974	0.627281	0.977643	0.324754	1.96404	0.0123032	0.04921	0.665634	0.046375	0.0497695	2.95063	0.265299	0.988758	0.00380878	0.79123	0.324754	0.0895262	0.688305	0.0241111	0.998236
OG0001087	8.77466	0.00367791	0.338501	0.561778	2.18586	0.141881	1.93293	0.0440016	-0.0790649	0.715227	0.0498302	0.0534776	2.70254	0.88303	-1.47847	0.00787063	0.378971	0.141881	-0.133208	0.427615	0.0800181	0.998236
OG0001088	13.8574	0.000300694	0.355429	0.55217	9.28038	0.00284383	2.16039	-0.047981	0.127468	0.559615	0.0389886	0.0418425	3.8605	-1.23064	3.04637	0.000183078	0.220844	0.00284383	0.266897	0.0253746	-0.111183	0.998236
OG0001089	0.0417265	0.838485	2.59025	0.11013	0.248366	0.619133	4.0169	-0.810227	0.258157	6.92803	0.482679	0.518009	0.579805	-1.67861	0.498363	0.563124	0.0958097	0.619133	0.0452593	0.916702	-0.150854	0.958426
OG0001090	27.9735	5.54773e-07	0.928529	0.337167	0.47509	0.491975	1.96704	0.0303879	-0.0206569	0.40082	0.0279253	0.0299694	4.90754	1.08818	-0.689267	2.91001e-06	0.278677	0.491975	-0.062538	0.839595	0.0984452	0.998236
OG0001091	37.1792	1.3281e-08	0.0201921	0.887238	3.53173	0.0626104	2.14044	0.00659043	-0.0509327	0.362472	0.0252536	0.0271021	5.90511	0.26097	-1.87929	3.30854e-08	0.79456	0.0626104	-0.168405	0.242789	0.0237178	0.998236
OG0001092	7.37737	0.00757274	0.287551	0.592779	2.75882	0.0993083	2.147	-0.0465211	0.0945211	0.761094	0.0530258	0.0569071	2.82094	-0.87733	1.66097	0.00559805	0.382046	0.0993083	0.149305	0.337561	-0.0795048	0.998236
OG0001093	8.61717	0.00398633	1.13321	0.289211	2.92545	0.0897559	1.76576	0.0674837	-0.0882258	0.689876	0.048064	0.0515821	2.55953	1.40404	-1.71039	0.0117129	0.162869	0.0897559	-0.153644	0.313136	0.126613	0.998236
OG0001094	9.3859	0.00269593	0.38736	0.534862	0.234288	0.629237	1.92916	0.0338288	-0.0247118	0.682811	0.0475717	0.0510538	2.82532	0.711111	-0.484033	0.00552685	0.478384	0.629237	-0.0439605	0.922241	0.0645118	0.998236
OG0001095	5.36281	0.0222541	2.14657	0.145482	18.1471	4.06714e-05	2.19639	-0.032893	-0.286282	0.898798	0.0626197	0.0672033	2.44369	-0.525283	-4.25995	0.0159806	0.600348	4.06714e-05	-0.361133	0.0006789	-0.0476986	0.993295
OG0001096	15.2089	0.000158551	0.126272	0.722947	0.929923	0.336806	2.06607	-0.0203401	0.0381088	0.528535	0.0368233	0.0395186	3.90905	-0.552372	0.964325	0.000153295	0.581713	0.336806	0.087331	0.7033	-0.0501524	0.998236
OG0001097	3.8311	0.0526124	0.297833	0.586249	1.96969	0.163042	1.89808	0.0634017	-0.114801	1.094	0.0762196	0.0817987	1.73498	0.83183	-1.40346	0.08529	0.407144	0.163042	-0.126561	0.466018	0.0754056	0.998236
OG0001098	64.7221	6.67512e-13	0.175577	0.675945	6.55345	0.0116989	2.0417	-0.0169386	0.0487773	0.254833	0.0177543	0.0190539	8.01193	-0.954055	2.55997	7.95795e-13	0.341958	0.0116989	0.226667	0.0758557	-0.0864079	0.998236
OG0001099	47.0238	3.17029e-10	0.0849373	0.771214	0.0740746	0.785958	2.04066	0.00487329	0.00627434	0.308323	0.021481	0.0230533	6.61859	0.226865	0.272167	1.04663e-09	0.820911	0.785958	0.0247348	0.974605	0.0206197	0.998236
OG0001100	9.82836	0.00215703	1.56485	0.21337	1.20121	0.275256	2.23275	-0.0671513	0.0542675	0.662219	0.0461371	0.0495142	3.37162	-1.45547	1.096	0.00100376	0.148128	0.275256	0.0991453	0.62532	-0.131173	0.998236
OG0001101	27.3433	7.23134e-07	1.73597	0.19014	2.13363	0.146691	1.90574	0.0267866	0.0429955	0.393673	0.0274274	0.029435	4.84091	0.976639	1.4607	3.85783e-06	0.330696	0.146691	0.131635	0.436054	0.0884375	0.998236
OG0001102	17.1359	6.4667e-05	3.39936	0.0676685	1.25635	0.264563	1.81376	0.0541167	0.0416476	0.496942	0.0346222	0.0371564	3.64983	1.56306	1.12087	0.000388632	0.120649	0.264563	0.101372	0.614406	0.140683	0.897894
OG0001103	17.4956	5.4806e-05	0.111493	0.739029	1.85195	0.176086	1.98476	0.0215528	-0.0511176	0.502374	0.0350006	0.0375626	3.95077	0.615782	-1.36086	0.000131448	0.539195	0.176086	-0.122779	0.487132	0.0558927	0.998236
OG0001104	9.63915	0.00237244	0.260345	0.610812	7.94741e-05	0.992902	1.865	0.0221985	0.000427616	0.641524	0.0446953	0.0479668	2.90713	0.496663	0.00891482	0.00433987	0.620328	0.992902	0.000810438	0.998748	0.0451052	0.998236
OG0001105	38.3375	8.44792e-09	0.000581814	0.980796	0.0326176	0.856981	2.01327	0.000345709	-0.00451088	0.334047	0.0232732	0.0249767	6.0269	0.0148544	-0.180603	1.85946e-08	0.988173	0.856981	-0.0164163	0.980955	0.0013504	0.998236
OG0001106	16.8237	7.46918e-05	0.342237	0.55963	0.414443	0.520941	1.99774	0.0256901	-0.0250489	0.520389	0.0362558	0.0389096	3.83893	0.708579	-0.643773	0.000198003	0.479949	0.520941	-0.0584248	0.857959	0.0642831	0.998236
OG0001107	8.92695	0.00340305	5.37177	0.0221451	1.99693	0.160185	1.9353	-0.0993817	0.0587531	0.55606	0.0387409	0.0415766	3.48037	-2.56529	1.41313	0.000697042	0.0115304	0.160185	0.127419	0.460278	-0.227114	0.753453
OG0001108	216.122	1.0756e-28	1.2836	0.25947	0.0792006	0.778864	2.03912	0.0118031	-0.00305497	0.145183	0.0101149	0.0108553	14.0452	1.1669	-0.281426	3.55547e-27	0.245546	0.778864	-0.0255758	0.974254	0.10549	0.998236
OG0001109	10.5203	0.00152638	0.00401314	0.949593	0.183788	0.6689	2.00151	-0.00129433	0.0203194	0.633904	0.0441644	0.0473971	3.15743	-0.0293071	0.428705	0.00200969	0.976668	0.6689	0.0389436	0.939126	-0.00266427	0.998236
OG0001110	5.47942	0.0208778	0.00705495	0.9332	0.0260991	0.871928	2.0896	0.00306585	0.0111433	0.922518	0.0642723	0.0689768	2.2651	0.047701	0.161552	0.0252854	0.962033	0.871928	0.014685	0.980955	0.00433641	0.998236
OG0001111	0.266372	0.606717	1.5736	0.212103	13.3111	0.000390531	2.98489	-0.458377	0.896529	3.28646	0.228969	0.245729	0.908238	-2.00191	3.64844	0.365558	0.0475306	0.000390531	0.314812	0.00468724	-0.179051	0.998236
OG0001112	2.05377	0.154408	0.0940999	0.759556	39.5552	5.27095e-09	1.80527	0.104103	-0.676741	1.43911	0.100263	0.107602	1.25444	1.0383	-6.28929	0.212099	0.3012	5.27095e-09	-0.496352	4.46795e-07	0.0939733	0.998236
OG0001113	47.0186	3.17638e-10	0.0627214	0.80267	0.0885249	0.766571	1.99597	0.00648131	-0.00671913	0.302031	0.0210427	0.0225829	6.60847	0.308008	-0.297531	1.10053e-09	0.758606	0.766571	-0.0270384	0.970748	0.0279898	0.998236
OG0001114	7.65266	0.00655889	0.000957498	0.975366	0.224342	0.636605	1.9631	0.00671025	-0.0260371	0.735207	0.0512222	0.0549715	2.67013	0.131003	-0.473647	0.00862428	0.895991	0.636605	-0.043019	0.925397	0.0119085	0.998236
OG0001115	9.49736	0.00254829	4.69197	0.0322649	1.19001	0.277495	1.71535	0.113485	-0.0565699	0.693557	0.0483204	0.0518573	2.47327	2.34859	-1.09088	0.0147762	0.0204662	0.277495	-0.0986864	0.628827	0.208802	0.856412
OG0001116	23.6932	3.44734e-06	0.240843	0.624487	5.04863	0.0264582	2.11984	-0.0287174	0.0723185	0.430462	0.0299905	0.0321857	4.92457	-0.95755	2.24692	2.70669e-06	0.340199	0.0264582	0.200133	0.132412	-0.0867221	0.998236
OG0001117	7.26245	0.00804284	0.161578	0.688417	0.151126	0.698144	2.30212	-0.0279612	0.0245347	0.844079	0.0588073	0.0631118	2.72738	-0.475471	0.38875	0.00733409	0.635309	0.698144	0.0353188	0.953533	-0.0431843	0.998236
OG0001118	16.14	0.00010257	0.882064	0.349508	2.17863	0.142537	2.09185	-0.021594	-0.0566644	0.513441	0.0357716	0.03839	4.07417	-0.603662	-1.47602	8.28826e-05	0.547198	0.142537	-0.132992	0.428875	-0.0547959	0.998236
OG0001119	52.5023	4.38506e-11	0.551966	0.458956	11.1785	0.00110185	1.93719	0.0286365	-0.0714924	0.285983	0.0199246	0.021383	6.77377	1.43724	-3.34342	4.82605e-10	0.15323	0.00110185	-0.290811	0.0115259	0.129557	0.998236
OG0001120	31.0818	1.52922e-07	1.42488	0.234938	0.0111672	0.916015	2.11477	-0.0307248	0.00293101	0.370952	0.0258444	0.0277361	5.70093	-1.18884	0.105675	8.57674e-08	0.236832	0.916015	0.00960636	0.986565	-0.10745	0.998236
OG0001121	18.0207	4.30888e-05	0.363747	0.547562	4.09318	0.0452602	1.7763	0.0321246	-0.068401	0.452172	0.0315031	0.033809	3.92836	1.01973	-2.02316	0.000142783	0.309891	0.0452602	-0.18089	0.195335	0.092307	0.998236
OG0001122	14.9604	0.000178226	0.0853115	0.770725	3.43588	0.0662301	1.94512	-0.00392595	0.0716776	0.517173	0.0360317	0.0386691	3.76106	-0.108958	1.85361	0.000262124	0.913416	0.0662301	0.166168	0.250945	-0.00990481	0.998236
OG0001123	26.1345	1.20677e-06	0.0375582	0.846658	0.317574	0.574112	2.01741	-0.00195226	-0.0169955	0.403352	0.0281017	0.0301587	5.00162	-0.0694712	-0.563537	1.94678e-06	0.944729	0.574112	-0.0511635	0.891818	-0.00631544	0.998236
OG0001124	17.2305	6.19107e-05	0.593273	0.442657	0.121926	0.727561	2.13203	-0.0290586	0.013169	0.5044	0.0351418	0.0377141	4.22686	-0.826897	0.34918	4.62401e-05	0.409923	0.727561	0.0317276	0.963138	-0.0749609	0.998236
OG0001125	8.65715	0.00390559	0.264437	0.608026	1.6621	0.199779	2.12333	-0.0380017	0.0676916	0.702228	0.0489245	0.0525056	3.02371	-0.776743	1.28923	0.00304925	0.438826	0.199779	0.116406	0.526372	-0.0704376	0.998236
OG0001126	68.5559	1.9049e-13	0.0370491	0.847688	0.0265242	0.870898	2.03112	-0.00388662	0.00305005	0.250471	0.0174504	0.0187277	8.10921	-0.222724	0.162863	4.74229e-13	0.824126	0.870898	0.0148041	0.980955	-0.0202435	0.998236
OG0001127	203.003	1.20059e-27	1.40931	0.237496	0.0302121	0.8623	1.96275	0.0120392	-0.00187625	0.144369	0.0100582	0.0107945	13.5954	1.19695	-0.173816	4.01108e-26	0.233667	0.8623	-0.0157995	0.980955	0.108175	0.998236
OG0001128	44.3112	8.66182e-10	0.101333	0.750785	6.60363	0.0113906	1.96011	0.0185278	-0.0595708	0.310037	0.0216004	0.0231815	6.32218	0.857751	-2.56975	4.49263e-09	0.392726	0.0113906	-0.227489	0.0743612	0.0777414	0.998236
OG0001129	32.9375	7.18652e-08	0.298328	0.585938	1.53855	0.217234	1.99166	0.00680104	0.0335557	0.361812	0.0252076	0.0270527	5.50466	0.269801	1.24038	2.10742e-07	0.787773	0.217234	0.112052	0.55005	0.02452	0.998236
OG0001130	26.3502	1.101e-06	0.00449869	0.946635	3.54788	0.0620218	1.94151	0.00916086	-0.0552467	0.392278	0.0273302	0.0293307	4.94933	0.335192	-1.88358	2.43551e-06	0.738061	0.0620218	-0.168778	0.241369	0.0304579	0.998236
OG0001131	29.2713	3.22728e-07	0.221671	0.638617	1.62303	0.205112	2.05372	-0.00507306	-0.0366979	0.385256	0.026841	0.0288057	5.33078	-0.189004	-1.27398	4.60679e-07	0.850406	0.205112	-0.115047	0.534204	-0.0171797	0.998236
OG0001132	89.2788	3.31432e-16	0.975623	0.325253	0.335313	0.563624	1.95241	0.0165311	-0.00943954	0.218021	0.0151896	0.0163014	8.95516	1.08832	-0.579062	4.94199e-15	0.278618	0.563624	-0.0525692	0.884674	0.0984573	0.998236
OG0001133	2.2961	0.132307	0.0104061	0.918917	0.0486887	0.825733	1.49722	0.0105869	-0.017099	1.0364	0.0722067	0.077492	1.44463	0.146619	-0.220655	0.151147	0.883677	0.825733	-0.0200555	0.979425	0.0133278	0.998236
OG0001134	11.3467	0.00101423	0.0326526	0.856905	10.3523	0.00165953	2.03062	-0.021479	0.146012	0.606935	0.0422854	0.0453806	3.3457	-0.507953	3.2175	0.00109361	0.612411	0.00165953	0.280737	0.0162802	-0.0461284	0.998236
OG0001135	8.70896	0.00380346	3.46451	0.0651257	0.83608	0.362339	1.70709	0.0989047	-0.0482086	0.705136	0.0491271	0.0527231	2.42094	2.01324	-0.914374	0.0169658	0.0463085	0.362339	-0.0828392	0.730856	0.180031	0.897894
OG0001136	30.6276	1.84254e-07	0.000301539	0.986174	1.1975	0.275995	1.85091	0.00519794	-0.0282819	0.345655	0.0240819	0.0258446	5.35479	0.215844	-1.0943	4.1388e-07	0.829473	0.275995	-0.0989936	0.626212	0.0196184	0.998236
OG0001137	16.7284	7.80577e-05	0.904861	0.343378	0.399535	0.528522	2.1253	-0.0373493	0.0238134	0.503867	0.0351047	0.0376742	4.21797	-1.06394	0.632088	4.78565e-05	0.289474	0.528522	0.0573679	0.863157	-0.0962726	0.998236
OG0001138	9.19888	0.00296376	0.121141	0.728405	0.202199	0.653757	1.91351	0.0203212	-0.022505	0.669363	0.0466348	0.0500483	2.8587	0.435751	-0.449665	0.00501065	0.663794	0.653757	-0.0408445	0.933569	0.0395827	0.998236
OG0001139	17.6315	5.14908e-05	5.43113	0.0214367	1.61891	0.205683	1.73562	0.0875846	-0.0469408	0.493413	0.0343763	0.0368925	3.51757	2.54782	-1.27237	0.000614156	0.0120923	0.205683	-0.114903	0.534914	0.225646	0.745487
OG0001140	8.04392	0.00535376	0.151391	0.697893	1.81879	0.179977	1.80845	0.0319853	-0.0693952	0.688194	0.0479468	0.0514563	2.62782	0.6671	-1.34862	0.00970633	0.505978	0.179977	-0.121691	0.493617	0.0605343	0.998236
OG0001141	0.320179	0.572548	2.40735	0.123378	0.258316	0.612205	2.71061	-0.300412	-0.116385	3.06261	0.213373	0.228992	0.885066	-1.40791	-0.508248	0.377877	0.16172	0.612205	-0.0461551	0.911958	-0.126957	0.95889
OG0001142	50.0633	1.04917e-10	0.00393385	0.950093	4.51751	0.0355828	2.052	-0.0105273	0.0467663	0.294276	0.0205024	0.0220031	6.97302	-0.513469	2.12544	1.7671e-10	0.60856	0.0355828	0.189713	0.16318	-0.0466282	0.998236
OG0001143	15.1562	0.000162535	2.61493	0.108466	1.84097	0.177363	2.18259	-0.0477728	-0.0538673	0.530975	0.0369933	0.039701	4.11053	-1.29139	-1.35682	7.22229e-05	0.199029	0.177363	-0.12242	0.48912	-0.116599	0.958426
OG0001144	23.0242	4.61347e-06	0.0101339	0.919981	0.000578825	0.980845	2.03472	-0.00312473	0.000779657	0.433413	0.0301961	0.0324064	4.69465	-0.103481	0.0240588	7.1048e-06	0.917752	0.980845	0.00218716	0.99846	-0.00940696	0.998236
OG0001145	3.07264	0.0821526	0.102211	0.749743	0.1314	0.717617	2.13471	-0.0323472	0.0323073	1.19199	0.0830468	0.0891256	1.79087	-0.389505	0.362492	0.0758144	0.697587	0.717617	0.0329359	0.960541	-0.0353874	0.998236
OG0001146	52.4198	4.51542e-11	1.11678	0.292719	18.2513	3.87847e-05	1.97921	0.00245358	0.0909463	0.284715	0.0198362	0.0212882	6.95156	0.123692	4.27215	1.97014e-10	0.901764	3.87847e-05	0.362032	0.000651414	0.011244	0.998236
OG0001147	15.1434	0.000163511	0.177533	0.674249	3.88696	0.0509444	2.28174	0.0364287	-0.092737	0.6291	0.0438297	0.0470379	3.62699	0.831142	-1.97154	0.000420948	0.40753	0.0509444	-0.176419	0.21111	0.0753436	0.998236
OG0001148	69.2942	1.50078e-13	0.542998	0.462619	7.13877	0.00858277	2.15216	-0.0231104	0.0514318	0.25745	0.0179366	0.0192495	8.35953	-1.28845	2.67185	1.24227e-13	0.200049	0.00858277	0.236032	0.0597709	-0.116336	0.998236
OG0001149	9.28385	0.00283883	0.904246	0.343541	0.405427	0.525502	1.85413	0.0503828	-0.032339	0.67927	0.047325	0.0507891	2.72959	1.06461	-0.636732	0.00728785	0.289171	0.525502	-0.057788	0.861284	0.0963328	0.998236
OG0001150	10.9814	0.00121443	0.218655	0.640908	0.092865	0.76109	1.91843	0.0224233	-0.0140558	0.616882	0.0429784	0.0461243	3.10988	0.521733	-0.304738	0.00233429	0.60281	0.76109	-0.0276928	0.970748	0.047377	0.998236
OG0001151	14.7238	0.000199284	0.000291563	0.986405	0.0642214	0.800374	2.09153	-0.00274503	0.0105747	0.558085	0.038882	0.0417281	3.74769	-0.0705989	0.253419	0.000274947	0.943834	0.800374	0.023032	0.977314	-0.00641795	0.998236
OG0001152	25.9213	1.32155e-06	0.161951	0.688076	0.0089056	0.924972	1.971	0.011673	-0.00286044	0.405391	0.0282438	0.0303111	4.86198	0.413296	-0.0943695	3.52966e-06	0.680121	0.924972	-0.00857873	0.988508	0.0375459	0.998236
OG0001153	24.6856	2.24429e-06	0.865047	0.354182	0.10825	0.742714	2.23344	-0.0301104	0.0108623	0.441551	0.0307631	0.0330148	5.05817	-0.978784	0.329014	1.52555e-06	0.32964	0.742714	0.029897	0.965778	-0.0886302	0.998236
OG0001154	13.826	0.000305234	0.0942063	0.759424	6.19014	0.0142072	1.99267	0.0332039	-0.106917	0.574738	0.0400422	0.0429732	3.4671	0.829221	-2.488	0.000729074	0.408612	0.0142072	-0.220609	0.0861161	0.0751705	0.998236
OG0001155	3.90799	0.0503313	0.0415946	0.838737	0.193935	0.660447	1.79186	-0.0067395	-0.0301661	0.916142	0.063828	0.0685	1.95587	-0.105588	-0.440381	0.0527844	0.916084	0.660447	-0.0400026	0.936586	-0.00959851	0.998236
OG0001156	1.08063	0.30063	1.71649	0.192627	7.84473	0.00593566	1.53954	0.0907306	0.398554	1.90314	0.132593	0.142298	0.808945	0.684281	2.80084	0.420135	0.495106	0.00593566	0.246749	0.0445603	0.0620873	0.998236
OG0001157	5.61936	0.0193433	3.68119	0.0573851	1.71581	0.192715	2.40628	-0.129595	0.0846013	0.863803	0.0601815	0.0645866	2.78569	-2.1534	1.30989	0.0062025	0.0332713	0.192715	0.118245	0.51654	-0.192117	0.897894
OG0001158	4.33367	0.0394737	3.72614	0.055907	14.5499	0.000216364	2.3297	-0.0746654	-0.28443	0.99728	0.069481	0.0745667	2.33606	-1.07462	-3.81443	0.0211335	0.284684	0.000216364	-0.327628	0.0028769	-0.0972296	0.897894
OG0001159	7.37549	0.00758021	0.00868242	0.925915	3.83043	0.0526328	1.9494	0.0169979	-0.109741	0.749925	0.0522476	0.056072	2.59946	0.325333	-1.95715	0.0104987	0.745491	0.0526328	-0.175171	0.215986	0.0295628	0.998236
OG0001160	0.206379	0.650435	0.433786	0.511388	0.0031644	0.955233	1.49036	-0.114742	0.0105673	2.51241	0.175041	0.187853	0.593202	-0.655514	0.056253	0.554153	0.513381	0.955233	0.00511384	0.992758	-0.0594867	0.998236
OG0001161	78.7005	7.80118e-15	1.53982	0.217046	0.323788	0.570395	1.927	0.0214771	-0.00983507	0.231163	0.0161053	0.0172841	8.33609	1.33354	-0.569024	1.40888e-13	0.184858	0.570395	-0.0516603	0.888938	0.12035	0.998236
OG0001162	5.46396	0.0210551	1.62941	0.204229	0.228454	0.633535	2.3443	-0.0853823	0.0324677	0.908499	0.0632955	0.0679285	2.58041	-1.34895	0.477969	0.0110631	0.179873	0.633535	0.0434108	0.924402	-0.12172	0.998236
OG0001163	13.3238	0.000388167	0.00657371	0.935514	1.5325	0.218134	2.02943	-0.00728035	0.0525249	0.567462	0.0395353	0.0424292	3.57634	-0.184148	1.23794	0.000501887	0.854206	0.218134	0.111834	0.550919	-0.0167384	0.998236
OG0001164	7.83627	0.00596175	0.330619	0.566362	2.43322	0.1214	2.06504	-0.0118034	-0.085922	0.736691	0.0513256	0.0550825	2.80312	-0.22997	-1.55988	0.00589645	0.818503	0.1214	-0.140402	0.386727	-0.0209018	0.998236
OG0001165	40.1225	4.23671e-09	0.00640554	0.936342	0.287837	0.592595	2.12369	-0.000862361	0.0138162	0.344419	0.0239959	0.0257523	6.166	-0.0359379	0.536504	9.5618e-09	0.971391	0.592595	0.0487152	0.903782	-0.00326707	0.998236
OG0001166	73.01	4.58522e-14	0.0496678	0.824018	6.97232	0.00936946	2.04313	-0.0131215	0.0477002	0.241604	0.0168326	0.0180647	8.45655	-0.779525	2.64051	7.37122e-14	0.437192	0.00936946	0.233416	0.0642596	-0.0706887	0.998236
OG0001167	13.7651	0.000314231	3.17209	0.0774156	0.683418	0.41004	1.83201	0.0768863	-0.0355995	0.575934	0.0401256	0.0430627	3.18094	1.91614	-0.826691	0.00186515	0.0577062	0.41004	-0.0749424	0.776427	0.17161	0.902078
OG0001168	10.9094	0.0012584	0.157401	0.692259	6.35173	0.0130287	2.10936	-0.0400575	0.117277	0.622356	0.0433599	0.0465336	3.38931	-0.923837	2.52026	0.000946485	0.35741	0.0130287	0.223328	0.081242	-0.0836906	0.998236
OG0001169	4.35206	0.0390649	0.164294	0.68595	4.45771	0.0368018	1.71137	-0.0459529	0.123189	0.780347	0.0543671	0.0583466	2.19309	-0.845234	2.11133	0.0302131	0.399649	0.0368018	0.188498	0.167071	-0.0766136	0.998236
OG0001170	22.4952	5.81553e-06	0.943593	0.333293	2.01858	0.157956	2.07936	-0.0195665	-0.0461199	0.434148	0.0302473	0.0324613	4.78951	-0.646884	-1.42077	4.78748e-06	0.518933	0.157956	-0.128097	0.455805	-0.0587062	0.998236
OG0001171	37.0959	1.37221e-08	0.205445	0.651173	1.64059	0.202694	1.94975	0.0168021	-0.0322851	0.337112	0.0234868	0.0252059	5.78368	0.715384	-1.28086	5.84211e-08	0.47575	0.202694	-0.11566	0.530702	0.0648978	0.998236
OG0001172	20.5043	1.4036e-05	0.12392	0.725434	1.04623	0.308417	2.01624	0.0183703	-0.035909	0.469528	0.0327122	0.0351066	4.29419	0.561574	-1.02285	3.55883e-05	0.575445	0.308417	-0.0925873	0.668274	0.0509858	0.998236
OG0001173	26.6715	9.60651e-07	0.650626	0.421471	0.0443495	0.833559	2.08127	-0.0231511	0.00628168	0.398936	0.0277941	0.0298285	5.21706	-0.832952	0.210593	7.62498e-07	0.406513	0.833559	0.0191413	0.979938	-0.0755067	0.998236
OG0001174	120.479	7.10424e-20	0.20224	0.653723	0.035007	0.851894	2.15032	-0.00555322	-0.00279039	0.199462	0.0138966	0.0149138	10.7806	-0.399611	-0.187102	2.10194e-19	0.690148	0.851894	-0.0170068	0.980955	-0.0363043	0.998236
OG0001175	6.5634	0.0116371	0.492	0.484384	33.2828	6.25156e-08	1.83121	0.0281092	-0.321097	0.744387	0.0518618	0.0556579	2.46002	0.542002	-5.76912	0.0153053	0.588814	6.25156e-08	-0.464463	2.97498e-06	0.0492132	0.998236
OG0001176	14.0105	0.00027953	1.6132	0.20648	0.0115551	0.914575	2.17169	-0.0485998	0.00443593	0.551912	0.038452	0.0412665	3.93485	-1.26391	0.107495	0.000139409	0.208692	0.914575	0.00977176	0.986565	-0.11415	0.998236
OG0001177	22.43	5.98444e-06	0.492924	0.483974	3.00595	0.0855064	2.11084	-0.0321371	0.0566863	0.437279	0.0304655	0.0326954	4.82722	-1.05487	1.73377	4.08674e-06	0.293587	0.0855064	0.155693	0.303383	-0.0954592	0.998236
OG0001178	28.5456	4.36614e-07	0.0247255	0.875315	0.0670612	0.796105	2.01247	-0.00264301	-0.00745344	0.38494	0.026819	0.028782	5.22802	-0.0985499	-0.258962	7.26549e-07	0.921659	0.796105	-0.0235355	0.976618	-0.00895873	0.998236
OG0001179	64.2761	7.73686e-13	0.29532	0.587831	8.20822	0.00491834	1.94961	0.0204218	-0.055055	0.257007	0.0179058	0.0192164	7.58584	1.14052	-2.865	7.51913e-12	0.256324	0.00491834	-0.252046	0.0385021	0.10313	0.998236
OG0001180	37.2876	1.27286e-08	3.49639	0.0639196	2.70806	0.102437	2.31903	-0.054769	0.0444276	0.361074	0.0251562	0.0269975	6.42259	-2.17716	1.64562	2.75185e-09	0.0314098	0.102437	0.147955	0.343967	-0.194157	0.897894
OG0001181	17.2732	6.07067e-05	0.768076	0.382549	0.538683	0.464399	2.12061	-0.0245156	-0.0275786	0.502548	0.0350128	0.0375756	4.21971	-0.70019	-0.73395	4.75361e-05	0.485153	0.464399	-0.0665747	0.823649	-0.063525	0.998236
OG0001182	72.231	5.86761e-14	0.0677344	0.795107	8.78085	0.0036663	2.03783	0.0154777	-0.0556348	0.251102	0.0174944	0.0187749	8.11553	0.884726	-2.96325	4.58514e-13	0.378059	0.0036663	-0.260114	0.0305056	0.0801708	0.998236
OG0001183	33.167	6.55051e-08	1.0586	0.305588	0.0252732	0.873953	2.09364	-0.0242907	-0.00426583	0.358877	0.0250031	0.0268332	5.83388	-0.971506	-0.158976	4.62161e-08	0.333235	0.873953	-0.0144508	0.980955	-0.0879762	0.998236
OG0001184	54.3606	2.27543e-11	1.46009	0.229272	22.4581	5.91091e-06	1.97524	0.00336075	0.0991059	0.279695	0.0194865	0.0209128	7.06214	0.172466	4.739	1.12333e-10	0.863359	5.91091e-06	0.395662	0.000130884	0.0156768	0.998236
OG0001185	21.0417	1.10485e-05	2.7414	0.10037	2.23863	0.137204	2.21442	-0.0610826	0.0506586	0.452829	0.0315488	0.0338581	4.89019	-1.93613	1.4962	3.13243e-06	0.055184	0.137204	0.134777	0.417524	-0.173347	0.950476
OG0001186	3.53409	0.0625239	0.398679	0.528963	18.8373	2.97134e-05	1.90086	0.0221989	-0.337452	1.03986	0.0724474	0.0777503	1.828	0.306413	-4.3402	0.0700131	0.759816	2.97134e-05	-0.367027	0.000525066	0.027845	0.998236
OG0001187	97.3129	3.34988e-17	0.387548	0.534762	0.264992	0.60765	2.23291	-0.00797716	-0.00883585	0.229564	0.0159938	0.0171645	9.72675	-0.498765	-0.514774	7.1729e-17	0.618851	0.60765	-0.0467465	0.909606	-0.0452957	0.998236
OG0001188	7.93282	0.00567064	1.07524	0.301833	36.1354	2.00281e-08	2.10662	0.0140485	-0.341117	0.758942	0.0528759	0.0567462	2.77574	0.265688	-6.01127	0.00638354	0.790932	2.00281e-08	-0.479545	1.16483e-06	0.0241464	0.998236
OG0001189	41.4129	2.58578e-09	4.96302	0.0277434	4.39265	0.0381784	2.16405	-0.05782	0.049588	0.316436	0.0220462	0.0236599	6.83885	-2.62267	2.09586	3.4805e-10	0.00984594	0.0381784	0.187166	0.172025	-0.231924	0.835391
OG0001190	5.05114	0.0264215	0.149547	0.699648	1.69447	0.195486	1.91768	-0.00604137	-0.0836268	0.859212	0.0598617	0.0642434	2.23191	-0.100922	-1.30172	0.0274618	0.919779	0.195486	-0.117518	0.521329	-0.00917436	0.998236
OG0001191	18.4258	3.58205e-05	4.05356	0.0462972	0.891541	0.346942	2.24321	-0.0726218	0.0339415	0.480764	0.0334951	0.0359468	4.66593	-2.16813	0.944215	7.99886e-06	0.0321058	0.346942	0.0855232	0.713209	-0.193383	0.889604
OG0001192	10.8744	0.00128039	0.493253	0.483829	0.0585327	0.80924	2.047	-0.0311526	0.0109644	0.60612	0.0422287	0.0453197	3.37721	-0.737713	0.241935	0.000985305	0.462117	0.80924	0.0219888	0.979425	-0.0669145	0.998236
OG0001193	40.8302	3.22988e-09	0.00731165	0.931999	0.313916	0.576323	2.00555	-0.000800855	0.0135083	0.322452	0.0224654	0.0241098	6.2197	-0.0356484	0.560282	7.38209e-09	0.971621	0.576323	0.0508688	0.89279	-0.00324075	0.998236
OG0001194	24.5843	2.34438e-06	0.273492	0.601955	0.11801	0.731799	1.96366	0.0126932	0.0106863	0.416045	0.028986	0.0311077	4.71982	0.437908	0.343526	6.40128e-06	0.662234	0.731799	0.0312144	0.963138	0.0397783	0.998236
OG0001195	36.8555	1.50806e-08	0.255471	0.614168	0.402691	0.526901	2.07399	-0.0150312	0.0162777	0.343068	0.0239017	0.0256512	6.04542	-0.628876	0.634579	1.70255e-08	0.530616	0.526901	0.0575933	0.862427	-0.0570774	0.998236
OG0001196	22.6755	5.37365e-06	2.61331	0.108574	16.5108	8.63367e-05	1.9059	0.0215542	0.131441	0.432632	0.0301417	0.032348	4.40535	0.715096	4.06335	2.29649e-05	0.475927	8.63367e-05	0.34651	0.0013231	0.0648718	0.958426
OG0001197	37.9571	9.79714e-09	0.857618	0.35625	0.11181	0.738671	1.93648	0.0227949	-0.00838113	0.335223	0.0233551	0.0250646	5.7767	0.976015	-0.33438	6.03505e-08	0.331004	0.738671	-0.0303842	0.965016	0.0883814	0.998236
OG0001198	13.3849	0.00037695	0.871686	0.352348	0.251954	0.616615	1.90079	0.0316815	0.0211881	0.564552	0.0393326	0.0422116	3.36691	0.805478	0.50195	0.00101956	0.422124	0.616615	0.0455844	0.915222	0.0730298	0.998236
OG0001199	37.3092	1.26211e-08	2.65801	0.10563	4.87099	0.0291986	2.10989	-0.02646	-0.0557846	0.338047	0.0235519	0.0252758	6.24141	-1.12347	-2.20703	6.64708e-09	0.26346	0.0291986	-0.196719	0.142705	-0.101605	0.950476
OG0001200	3.69402	0.0569592	0.299011	0.58551	0.334445	0.564128	1.52142	0.0403242	-0.0380733	0.880502	0.061345	0.0658352	1.7279	0.657335	-0.578312	0.0865573	0.512214	0.564128	-0.0525013	0.884674	0.0596513	0.998236
OG0001201	12.9706	0.000460035	1.8775	0.173156	0.125386	0.723882	2.17148	-0.0558917	0.0150191	0.567274	0.0395222	0.0424151	3.82792	-1.41418	0.354098	0.000206064	0.159876	0.723882	0.0321741	0.963138	-0.127513	0.998236
OG0001202	23.4771	3.7869e-06	0.254389	0.614919	3.86761e-05	0.995048	1.99689	0.0148561	0.000201735	0.433842	0.030226	0.0324384	4.60281	0.491501	0.00621901	1.03631e-05	0.623963	0.995048	0.000565365	0.998748	0.0446373	0.998236
OG0001203	17.3105	5.96733e-05	0.934152	0.335714	8.55243	0.00412074	1.97118	0.0112623	0.109699	0.501686	0.0349527	0.0375111	3.92911	0.322217	2.92445	0.000142388	0.747844	0.00412074	0.256934	0.0335661	0.0292799	0.998236
OG0001204	40.5081	3.65394e-09	2.97458	0.0871354	7.62572	0.00665159	2.09761	-0.0247034	-0.0666939	0.323012	0.0225044	0.0241516	6.49391	-1.09772	-2.76147	1.93863e-09	0.274508	0.00665159	-0.243487	0.0489618	-0.0992992	0.9171
OG0001205	11.8629	0.00078749	6.03161	0.0154719	0.704336	0.402986	2.33652	-0.0931707	-0.0377806	0.602075	0.0419469	0.0450172	3.88077	-2.22116	-0.839247	0.000170026	0.0282006	0.402986	-0.0760741	0.768705	-0.197929	0.666152
OG0001206	5.1924	0.0244393	0.55816	0.456452	1.63641	0.203267	2.24032	-0.0643683	0.0881788	0.921914	0.0642302	0.0689316	2.43007	-1.00215	1.27922	0.0165639	0.318271	0.203267	0.115514	0.531689	-0.0907288	0.998236
OG0001207	0.544179	0.462134	0.308639	0.579542	0.0960755	0.757124	1.95371	-0.0778779	-0.0543226	2.34394	0.163303	0.175256	0.833516	-0.476891	-0.309961	0.406196	0.6343	0.757124	-0.028167	0.969325	-0.0433131	0.998236
OG0001208	0.924023	0.338338	0.203795	0.652483	0.0424848	0.837045	1.17188	0.0385907	0.0214889	1.39434	0.0971443	0.104255	0.840458	0.397251	0.206118	0.402309	0.691882	0.837045	0.0187347	0.980955	0.0360902	0.998236
OG0001209	7.51657	0.00704124	0.00204122	0.964038	0.355168	0.552315	2.05306	0.00926574	-0.0346694	0.778038	0.0542063	0.058174	2.63877	0.170935	-0.59596	0.00941511	0.864561	0.552315	-0.0540988	0.876884	0.0155377	0.998236
OG0001210	5.8117	0.0174242	0.504684	0.478816	1.86619	0.174446	2.1143	-0.0568153	0.0845829	0.82809	0.0576934	0.0619163	2.55323	-0.98478	1.36608	0.0119157	0.326697	0.174446	0.123243	0.484821	-0.0891688	0.998236
OG0001211	89.7835	2.86238e-16	0.169904	0.680927	0.0195597	0.889006	2.02213	-0.00653651	0.00226835	0.21692	0.0151129	0.0162191	9.32202	-0.432511	0.139856	6.64645e-16	0.66614	0.889006	0.0127132	0.981453	-0.0392889	0.998236
OG0001212	7.126	0.00864061	3.80562	0.0533926	46.6804	3.59695e-10	2.1387	-0.0239816	-0.388534	0.760561	0.0529886	0.0568672	2.81201	-0.45258	-6.83231	0.00574588	0.651662	3.59695e-10	-0.527626	6.96909e-08	-0.0411088	0.897894
OG0001213	17.9769	4.39596e-05	0.00299017	0.956482	0.0250613	0.874478	2.00506	0.00296093	-0.00577484	0.487877	0.0339906	0.0364786	4.10977	0.0871103	-0.158308	7.24305e-05	0.930728	0.874478	-0.0143901	0.980955	0.00791887	0.998236
OG0001214	15.5501	0.0001351	0.196385	0.658446	5.72057	0.0183074	2.09457	-0.0341991	0.093203	0.521174	0.0363104	0.0389682	4.01895	-0.941853	2.39177	0.000102003	0.348145	0.0183074	0.212469	0.102707	-0.0853108	0.998236
OG0001215	10.6542	0.00142811	0.108258	0.742705	4.92753	0.0282952	1.90932	0.0348605	-0.104627	0.630376	0.0439186	0.0471333	3.02886	0.793752	-2.2198	0.00300144	0.428894	0.0282952	-0.197813	0.139211	0.0719722	0.998236
OG0001216	19.2154	2.504e-05	4.51619	0.0356093	0.00510708	0.943147	1.76427	0.0668764	0.0024883	0.46568	0.0324441	0.0348189	3.7886	2.06128	0.0714639	0.000237476	0.0414187	0.943147	0.00649658	0.98943	0.184183	0.865235
OG0001217	106.264	2.87851e-18	0.0800556	0.777706	0.00229009	0.961911	2.06137	0.00412936	-0.00073985	0.206771	0.0144058	0.0154603	9.96934	0.286645	-0.0478548	1.87955e-17	0.774875	0.961911	-0.0043504	0.995571	0.0260498	0.998236
OG0001218	437.529	5.29596e-42	1.82068	0.179751	0.108967	0.741895	2.03812	-0.00953571	0.00243266	0.0985613	0.00686681	0.00736944	20.6787	-1.38867	0.330101	1.56965e-41	0.167485	0.741895	0.0299957	0.965778	-0.125248	0.998236
OG0001219	128.261	1.02702e-20	0.00108771	0.973745	1.48231	0.225782	1.99232	0.00368298	-0.0165229	0.181505	0.0126456	0.0135712	10.9767	0.291247	-1.2175	7.08889e-20	0.771361	0.225782	-0.11001	0.562972	0.0264677	0.998236
OG0001220	23.2732	4.13842e-06	0.455413	0.501063	0.358171	0.550642	2.07585	-0.0233682	0.0190779	0.426341	0.0297033	0.0318775	4.869	-0.786718	0.598474	3.4265e-06	0.432985	0.550642	0.0543264	0.876279	-0.0713376	0.998236
OG0001221	14.2856	0.000245251	0.032051	0.858215	4.53937	0.0351479	2.10499	-0.024302	0.088454	0.555254	0.0386848	0.0415164	3.79105	-0.628206	2.13058	0.000235391	0.531053	0.0351479	0.190155	0.161772	-0.0570168	0.998236
OG0001222	110.104	1.03521e-18	0.027084	0.869555	0.0182629	0.892725	2.00887	0.00181518	0.00199358	0.197297	0.0137458	0.0147519	10.1819	0.132054	0.13514	5.79957e-18	0.895161	0.892725	0.0122846	0.98158	0.012004	0.998236
OG0001223	56.4176	1.11017e-11	1.14315	0.287115	4.62841	0.0334341	2.0411	-0.0111567	-0.0438821	0.272799	0.0190061	0.0203972	7.48206	-0.587006	-2.15137	1.29178e-11	0.558294	0.0334341	-0.191943	0.157175	-0.0532883	0.998236
OG0001224	26.6103	9.85907e-07	0.183217	0.669384	2.54863	0.112998	2.0177	-0.00218134	-0.0475488	0.398343	0.0277528	0.0297842	5.06523	-0.078599	-1.59644	1.47965e-06	0.937481	0.112998	-0.143627	0.366855	-0.00714518	0.998236
OG0001225	24.0048	3.0115e-06	3.07799	0.0818899	1.36635	0.244738	2.36954	-0.0471854	-0.0403887	0.462116	0.0321958	0.0345525	5.12758	-1.46557	-1.16891	1.12854e-06	0.145358	0.244738	-0.10567	0.590089	-0.132067	0.914606
OG0001226	31.2994	1.39887e-07	3.85154	0.0519955	0.686997	0.40882	1.84186	0.0540184	-0.0229474	0.370278	0.0257975	0.0276858	4.97425	2.09394	-0.828853	2.18935e-06	0.0383526	0.40882	-0.0751373	0.774929	0.187	0.897894
OG0001227	23.495	3.75752e-06	0.219469	0.640288	1.33336	0.250483	2.03374	0.00646104	0.0377521	0.437259	0.030464	0.0326939	4.6511	0.212087	1.15471	8.50242e-06	0.832396	0.250483	0.1044	0.598886	0.0192771	0.998236
OG0001228	5.63587	0.0191701	1.85015	0.176295	33.9374	4.80454e-08	2.1858	-0.0056334	-0.392723	0.901611	0.0628157	0.0674136	2.42433	-0.0896814	-5.82558	0.0168157	0.928689	4.80454e-08	-0.468016	2.34816e-06	-0.00815259	0.998236
OG0001229	0.551306	0.459223	1.62113	0.205375	5.679	0.0187256	4.02817	-0.450602	0.658117	3.69351	0.257328	0.276164	1.09061	-1.75108	2.38307	0.277612	0.0824662	0.0187256	0.211731	0.104298	-0.15721	0.998236
OG0001230	14.9894	0.000175808	0.252917	0.615943	2.15819	0.144407	2.09143	-0.0297935	0.0584282	0.531924	0.0370594	0.039772	3.93181	-0.803939	1.46908	0.000140979	0.423009	0.144407	0.132377	0.43262	-0.072891	0.998236
OG0001231	12.3778	0.000612818	0.277775	0.599128	0.392289	0.532278	2.0603	-0.015552	-0.0273852	0.58477	0.0407412	0.0437233	3.52326	-0.381727	-0.62633	0.000602341	0.703333	0.532278	-0.056847	0.86449	-0.0346816	0.998236
OG0001232	4.97636	0.0275388	1.14908	0.285875	17.357	5.84095e-05	1.94332	0.0105444	0.29271	0.939662	0.0654667	0.0702586	2.06811	0.161065	4.16617	0.0407607	0.872311	5.84095e-05	0.354191	0.000923824	0.0146407	0.998236
OG0001233	8.47347	0.00429105	0.569866	0.451779	2.24131	0.136971	2.19884	-0.0217307	-0.0833065	0.744217	0.05185	0.0556452	2.95457	-0.419108	-1.4971	0.00376378	0.675881	0.136971	-0.134857	0.41722	-0.0380731	0.998236
OG0001234	100.892	1.24045e-17	0.0476915	0.827498	0.0258592	0.872513	2.07304	0.00265851	0.00256067	0.21297	0.0148377	0.0159238	9.73398	0.179173	0.160808	6.89267e-17	0.858102	0.872513	0.0146173	0.980955	0.0162863	0.998236
OG0001235	3.12111	0.0798055	0.331884	0.565622	0.937458	0.334864	1.90109	-0.026005	-0.0757086	1.04578	0.0728601	0.0781932	1.81786	-0.356917	-0.968224	0.0715591	0.721775	0.334864	-0.0876814	0.700322	-0.03243	0.998236
OG0001236	14.4299	0.000229018	1.56754	0.21298	5.79418	0.0175905	2.19462	-0.0653301	0.0972465	0.540319	0.0376443	0.0403997	4.06171	-1.73546	2.40711	8.68728e-05	0.0852053	0.0175905	0.21377	0.100346	-0.155841	0.998236
OG0001237	14.8846	0.000184713	3.39428	0.0678712	2.4922	0.117023	2.26142	-0.0796458	0.063172	0.535187	0.0372867	0.040016	4.22547	-2.13604	1.57867	4.64891e-05	0.0346909	0.117023	0.14206	0.376454	-0.190625	0.897894
OG0001238	17.9629	4.42424e-05	0.531339	0.467453	0.42011	0.51811	2.09732	-0.0288055	0.0235694	0.486338	0.0338834	0.0363636	4.31248	-0.850137	0.648159	3.31308e-05	0.396928	0.51811	0.0588215	0.855892	-0.0770554	0.998236
OG0001239	47.9243	2.27957e-10	0.58688	0.44512	0.421366	0.517486	2.23641	-0.0199229	0.0156536	0.322519	0.0224701	0.0241148	6.93418	-0.886643	0.649127	2.15141e-10	0.37703	0.517486	0.0589091	0.855783	-0.0803434	0.998236
OG0001240	23.3612	3.9829e-06	0.135066	0.713878	2.05348	0.154438	1.98597	0.00160688	0.0455667	0.425279	0.0296294	0.0317982	4.66979	0.0542327	1.433	7.8727e-06	0.956839	0.154438	0.129181	0.449477	0.00493019	0.998236
OG0001241	14.575	0.000213813	0.191429	0.66251	0.830618	0.363906	2.18761	0.00976073	0.040866	0.5997	0.0417814	0.0448396	3.64784	0.233615	0.911382	0.000391354	0.815679	0.363906	0.08257	0.731938	0.0212329	0.998236
OG0001242	7.05152	0.00898618	0.968504	0.327017	0.182478	0.670011	2.14836	-0.0466532	-0.0245635	0.769053	0.0535802	0.0575021	2.79352	-0.870716	-0.427175	0.00606325	0.385634	0.670011	-0.0388048	0.939713	-0.0789091	0.998236
OG0001243	4.88215	0.0290179	2.14062	0.146037	27.1556	7.82759e-07	2.14288	-0.0207597	-0.361749	0.928432	0.0646843	0.0694189	2.30806	-0.320939	-5.2111	0.0226938	0.74881	7.82759e-07	-0.428125	2.5127e-05	-0.0291638	0.993295
OG0001244	2.84616	0.0941691	0.0814569	0.775821	2.38036	0.125481	1.95549	-0.0470375	0.128286	1.11206	0.0774778	0.0831489	1.75844	-0.607109	1.54284	0.0812013	0.544916	0.125481	0.138899	0.393609	-0.0551079	0.998236
OG0001245	9.21627	0.00293774	1.19274	0.276947	0.283228	0.595569	2.24486	-0.0468457	-0.0280487	0.704884	0.0491096	0.0527042	3.18473	-0.953903	-0.532191	0.0018428	0.342035	0.595569	-0.0483245	0.904255	-0.0863942	0.998236
OG0001246	25.0259	1.93866e-06	0.0686806	0.793713	0.0133554	0.908188	2.03123	-0.0080513	0.00355794	0.411758	0.0286874	0.0307872	4.93306	-0.280657	0.115566	2.61059e-06	0.779453	0.908188	0.0105054	0.985976	-0.0255059	0.998236
OG0001247	2.03614	0.156174	0.0138519	0.906505	36.4123	1.79549e-08	2.07999	0.139497	-0.772924	1.71311	0.119353	0.128089	1.21416	1.16878	-6.03426	0.227049	0.244791	1.79549e-08	-0.480955	1.11169e-06	0.105658	0.998236
OG0001248	2.00957	0.15888	0.520973	0.47182	18.6861	3.18241e-05	2.16409	0.023106	-0.499979	1.54691	0.107774	0.115663	1.39898	0.214394	-4.32274	0.164378	0.830601	3.18241e-05	-0.365748	0.000556078	0.0194866	0.998236
OG0001249	2.08007	0.151817	0.444739	0.506113	0.0225402	0.880909	2.0245	-0.0563927	-0.0146627	1.30619	0.0910029	0.097664	1.54992	-0.61968	-0.150134	0.123771	0.536634	0.880909	-0.0136473	0.981453	-0.0562454	0.998236
OG0001250	20.102	1.68034e-05	0.000106727	0.991774	0.00542473	0.941408	1.98941	0.000819068	-0.00251291	0.45631	0.0317913	0.0341184	4.35979	0.0257639	-0.0736528	2.75059e-05	0.979488	0.941408	-0.00669555	0.988934	0.00234216	0.998695
OG0001251	10.8742	0.00128052	0.0136623	0.907144	5.82096	0.017337	2.04014	-0.0268878	0.110948	0.615025	0.042849	0.0459854	3.31717	-0.6275	2.41267	0.00120113	0.531514	0.017337	0.214241	0.0994478	-0.0569529	0.998236
OG0001252	19.7738	1.94702e-05	0.0364035	0.849004	0.041123	0.839641	2.01644	-0.0046114	-0.00700407	0.461934	0.0321831	0.0345388	4.36522	-0.143286	-0.202788	2.69221e-05	0.886302	0.839641	-0.0184322	0.980955	-0.0130249	0.998236
OG0001253	102.047	9.0344e-18	1.18747	0.278006	0.36796	0.545255	1.98681	0.0134816	0.00937946	0.2068	0.0144078	0.0154624	9.60743	0.935711	0.606597	1.38437e-16	0.351286	0.545255	0.0550615	0.872569	0.0847586	0.998236
OG0001254	129.914	6.86392e-21	0.242911	0.623005	1.47974	0.226182	1.98819	0.00279908	0.0164026	0.180339	0.0125643	0.013484	11.0247	0.22278	1.21645	5.4317e-20	0.824082	0.226182	0.109916	0.563379	0.0202486	0.998236
OG0001256	31.6124	1.23092e-07	0.0636807	0.801198	0.418767	0.518779	1.95952	0.00972412	-0.0175754	0.363238	0.0253069	0.0271593	5.3946	0.384247	-0.647122	3.46294e-07	0.70147	0.518779	-0.0587277	0.856442	0.0349103	0.998236
OG0001257	22.0466	7.08337e-06	0.14043	0.708509	0.131516	0.717498	2.1219	-0.0140404	0.0123264	0.454587	0.0316713	0.0339895	4.66775	-0.443315	0.362652	7.93908e-06	0.658329	0.717498	0.0329504	0.960541	-0.0402687	0.998236
OG0001258	17.0005	6.88337e-05	0.00392918	0.950122	1.66682	0.199146	2.0848	-0.0119849	0.049434	0.512098	0.0356781	0.0382896	4.0711	-0.335917	1.29105	8.38492e-05	0.737515	0.199146	0.116568	0.525727	-0.0305237	0.998236
OG0001259	18.9667	2.80212e-05	0.106234	0.745036	0.199795	0.655686	1.9312	0.0134057	-0.0155493	0.465256	0.0324146	0.0347872	4.15084	0.41357	-0.446984	6.19408e-05	0.679921	0.655686	-0.0406014	0.934847	0.0375707	0.998236
OG0001260	35.9961	2.11612e-08	1.14733	0.286241	2.66372	0.10526	2.10184	-0.033256	0.0417909	0.34246	0.0238594	0.0256058	6.13749	-1.39384	1.63209	1.09647e-08	0.165922	0.10526	0.146765	0.349045	-0.125707	0.998236
OG0001261	62.0348	1.63378e-12	0.00417113	0.948612	0.4617	0.498128	2.02124	0.00383272	-0.0134587	0.264908	0.0184563	0.0198072	7.62995	0.207665	-0.679485	5.96972e-12	0.83584	0.498128	-0.0616539	0.843819	0.0188753	0.998236
OG0001262	16.7539	7.71423e-05	2.36915	0.126366	1.12523	0.290907	2.18236	-0.0452255	-0.0402768	0.507815	0.0353797	0.0379694	4.29755	-1.27829	-1.06077	3.51249e-05	0.203594	0.290907	-0.0959883	0.645839	-0.115431	0.961813
OG0001263	16.2274	9.84832e-05	0.0644943	0.79996	0.073639	0.786573	1.63632	-0.00546805	-0.00836323	0.412185	0.0287171	0.0308191	3.96988	-0.190411	-0.271365	0.000122465	0.849306	0.786573	-0.0246621	0.974605	-0.0173075	0.998236
OG0001264	6.49392	0.012076	2.33976	0.128719	23.9906	3.03012e-06	2.15063	-0.0254606	-0.295724	0.80749	0.0562582	0.0603761	2.66335	-0.452567	-4.89802	0.0087899	0.651671	3.03012e-06	-0.406772	7.64576e-05	-0.0411076	0.967173
OG0001265	18.6351	3.25693e-05	1.75619	0.187598	3.32055	0.0708884	1.67128	0.0509998	-0.0592768	0.435063	0.030311	0.0325297	3.84148	1.68255	-1.82224	0.000196185	0.0950408	0.0708884	-0.163431	0.264309	0.151201	0.998236
OG0001266	32.0642	1.02398e-07	3.70048	0.0567457	0.438757	0.508982	1.85542	-0.03793	-0.0155078	0.313119	0.0218151	0.0234119	5.92562	-1.7387	-0.662388	3.00378e-08	0.0846304	0.508982	-0.0601082	0.851064	-0.156126	0.897894
OG0001267	3.83484	0.052499	0.186011	0.667025	14.3075	0.000242708	2.24877	-0.0901767	0.298549	1.05561	0.073545	0.0789283	2.13029	-1.22614	3.78253	0.035172	0.222526	0.000242708	0.325178	0.00318041	-0.110781	0.998236
OG0001268	6.23314	0.0138831	0.738246	0.391922	0.04907	0.825063	1.77405	0.0436595	0.0130983	0.79082	0.0550968	0.0591297	2.2433	0.792415	0.221518	0.0266969	0.42967	0.825063	0.0201339	0.979425	0.0718515	0.998236
OG0001269	55.8282	1.36238e-11	0.00850264	0.926684	0.0181725	0.89299	2.00544	-0.00117716	-0.0027728	0.275095	0.019166	0.0205689	7.28998	-0.0614192	-0.134805	3.49347e-11	0.951127	0.89299	-0.0122541	0.98158	-0.00558348	0.998236
OG0001270	7.30838	0.00785144	0.0360283	0.849775	0.494458	0.483296	1.93555	0.017614	-0.0396709	0.754534	0.0525688	0.0564166	2.56523	0.335066	-0.703177	0.0115322	0.738156	0.483296	-0.063795	0.834819	0.0304464	0.998236
OG0001271	10.8831	0.00127493	0.186542	0.666579	0.647055	0.422745	2.01232	-0.0107161	-0.0368734	0.613076	0.0427133	0.0458397	3.28233	-0.250884	-0.804398	0.00134591	0.80233	0.422745	-0.0729323	0.789475	-0.0228017	0.998236
OG0001272	36.7315	1.58342e-08	0.000577964	0.98086	0.225244	0.635929	1.97376	0.00180907	-0.0118925	0.335135	0.023349	0.0250581	5.88946	0.0774795	-0.474599	3.56131e-08	0.93837	0.635929	-0.0431052	0.924758	0.00704341	0.998236
OG0001273	34.5827	3.71086e-08	0.513377	0.475061	0.291635	0.590167	2.02902	-0.0140959	-0.0139598	0.345727	0.0240869	0.02585	5.86884	-0.585209	-0.540032	3.92335e-08	0.559497	0.590167	-0.0490348	0.901367	-0.0531257	0.998236
OG0001274	4.82561	0.0299455	0.0562487	0.812928	4.06786	0.0459201	1.92839	0.044009	-0.14415	0.95588	0.0665966	0.0714713	2.0174	0.660829	-2.01689	0.0458668	0.509978	0.0459201	-0.180347	0.197561	0.0599672	0.998236
OG0001275	5.49485	0.0207025	0.434008	0.51128	7.38337	0.00754898	2.03252	-0.0039708	-0.17645	0.868491	0.0605082	0.0649372	2.34029	-0.0656242	-2.71724	0.0209062	0.947785	0.00754898	-0.239813	0.0540994	-0.00596573	0.998236
OG0001276	59.659	3.64631e-12	0.187802	0.665524	0.225467	0.635762	2.09772	-0.00619916	-0.00979785	0.27597	0.0192269	0.0206343	7.60125	-0.322421	-0.474833	6.93701e-12	0.74769	0.635762	-0.0431265	0.924758	-0.0292984	0.998236
OG0001277	9.12312	0.00307992	1.18357	0.278793	0.252803	0.616023	2.23047	-0.0567566	0.0261762	0.696287	0.0485106	0.0520615	3.20338	-1.16998	0.502795	0.00173633	0.244307	0.616023	0.0456609	0.91489	-0.105765	0.998236
OG0001278	14.0779	0.000270701	5.23344	0.0238932	0.348713	0.555944	2.27721	-0.089395	0.0239962	0.543477	0.0378643	0.0406358	4.19007	-2.36093	0.590519	5.32896e-05	0.0198273	0.555944	0.0536064	0.880764	-0.209851	0.790368
OG0001280	30.0484	2.33916e-07	0.0282507	0.866801	0.145757	0.703293	2.01164	-0.00216986	-0.0107104	0.375199	0.0261403	0.0280537	5.36152	-0.0830083	-0.381782	4.01614e-07	0.933982	0.703293	-0.0346865	0.954389	-0.00754599	0.998236
OG0001281	11.2675	0.00105455	0.355913	0.551899	0.384062	0.536602	1.89926	0.0189287	0.0279091	0.602306	0.041963	0.0450345	3.15332	0.451081	0.619728	0.00203599	0.652739	0.536602	0.0562497	0.866647	0.0409729	0.998236
OG0001282	12.0463	0.000720074	0.783795	0.377739	0.0625128	0.802992	2.15092	-0.0383572	0.0112086	0.599568	0.0417722	0.0448298	3.58745	-0.918247	0.250026	0.000482961	0.360316	0.802992	0.0227237	0.977525	-0.0831877	0.998236
OG0001283	7.30719	0.00785634	1.39963	0.239104	0.764646	0.383611	2.24566	-0.0528746	-0.0511577	0.782444	0.0545132	0.0585034	2.87006	-0.969942	-0.87444	0.00484535	0.33401	0.383611	-0.0792446	0.75211	-0.0878357	0.998236
OG0001284	9.31276	0.00279757	1.20395	0.274713	0.108751	0.742141	1.8804	-0.0409174	-0.0144527	0.586145	0.040837	0.0438261	3.20808	-1.00197	-0.329774	0.00171039	0.318358	0.742141	-0.029966	0.965778	-0.0907125	0.998236
OG0001285	7.18292	0.00838584	3.47786	0.0646178	0.273391	0.602022	2.40292	-0.0950463	-0.031172	0.797341	0.0555511	0.0596173	3.01367	-1.71097	-0.522868	0.00314461	0.0896493	0.602022	-0.0474799	0.90639	-0.153695	0.897894
OG0001286	44.6524	7.62566e-10	0.46959	0.494487	0.0983272	0.754386	2.0557	-0.0158086	0.00722539	0.308174	0.0214706	0.0230422	6.67056	-0.73629	0.313572	8.08272e-10	0.462979	0.754386	0.0284949	0.969063	-0.066786	0.998236
OG0001287	2.96494	0.0876428	6.29103	0.0134589	18.6823	3.18784e-05	2.44527	-0.124244	-0.376386	1.16464	0.0811407	0.0870799	2.0996	-1.53121	-4.3223	0.037842	0.128327	3.18784e-05	-0.365716	0.000556078	-0.137872	0.636112
OG0001289	95.3334	5.84458e-17	0.174283	0.677073	0.137151	0.711778	2.02086	-0.00712934	0.00582187	0.21025	0.0146482	0.0157204	9.61173	-0.486704	0.370339	1.35203e-16	0.627348	0.711778	0.0336481	0.958225	-0.0442026	0.998236
OG0001290	10.0414	0.00193842	1.27206	0.261612	0.741701	0.39082	2.31955	-0.0448418	-0.0451076	0.700499	0.0488041	0.0523764	3.31129	-0.918813	-0.861221	0.00122452	0.360021	0.39082	-0.0780539	0.757529	-0.0832386	0.998236
OG0001291	7.29773	0.00789538	1.27936	0.260256	0.0725086	0.788177	1.88454	0.0645438	-0.0160451	0.796931	0.0555226	0.0595866	2.36474	1.16248	-0.269274	0.0196337	0.247328	0.788177	-0.0244721	0.975297	0.105095	0.998236
OG0001292	2.71741	0.101853	1.95949	0.164127	28.3965	4.64701e-07	2.12632	-0.0198876	-0.485897	1.21951	0.0849636	0.0911827	1.74359	-0.234071	-5.32883	0.0837702	0.815325	4.64701e-07	-0.435975	1.64771e-05	-0.0212744	0.998236
OG0001293	39.5465	5.28864e-09	4.79918	0.0303899	0.511226	0.475986	1.97901	0.0485262	0.0187262	0.350281	0.0244042	0.0261905	5.64977	1.98844	0.715001	1.08591e-07	0.0490206	0.475986	0.0648632	0.830766	0.177884	0.854223
OG0001294	10.766	0.00135102	0.250966	0.617306	0.787544	0.376604	2.09204	-0.0296252	0.0415966	0.626891	0.0436758	0.0468727	3.33716	-0.678297	0.887437	0.00112482	0.498879	0.376604	0.0804148	0.746194	-0.0615465	0.998236
OG0001295	44.4467	8.2343e-10	0.761925	0.384456	0.70495	0.402781	1.64726	0.018898	-0.016508	0.262958	0.0183204	0.0196614	6.26434	1.03153	-0.839613	5.9488e-09	0.304351	0.402781	-0.0761071	0.768705	0.0933655	0.998236
OG0001296	9.53917	0.00249508	0.166341	0.684105	0.0471433	0.828477	2.05519	-0.0204996	0.0107414	0.661643	0.0460969	0.0494711	3.10619	-0.444705	0.217125	0.00236138	0.657327	0.828477	0.0197348	0.979425	-0.0403948	0.998236
OG0001297	30.1837	2.21211e-07	0.499926	0.480892	1.99964	0.159904	1.92876	0.0100108	0.0389522	0.368407	0.0256671	0.0275458	5.23541	0.390023	1.41409	7.03243e-07	0.697205	0.159904	0.127504	0.459936	0.0354344	0.998236
OG0001298	20.9197	1.16639e-05	0.404772	0.525837	0.75795	0.385695	1.78246	-0.0216625	0.0250844	0.38535	0.0268475	0.0288127	4.62557	-0.806871	0.870603	9.44191e-06	0.421324	0.385695	0.078899	0.754016	-0.0731554	0.998236
OG0001299	37.6659	1.09769e-08	0.268317	0.605409	5.28183	0.0232657	1.94362	0.0233108	-0.0577792	0.336242	0.0234261	0.0251408	5.78042	0.995078	-2.29822	5.93131e-08	0.321684	0.0232657	-0.204513	0.122184	0.0900937	0.998236
OG0001300	6.09785	0.0149297	3.48044	0.06452	0.00608688	0.937942	2.3498	-0.106458	0.00484571	0.830678	0.0578737	0.0621099	2.82877	-1.83948	0.0780184	0.00547125	0.0682954	0.937942	0.00709241	0.98874	-0.164936	0.897894
OG0001301	194.52	6.02447e-27	0.0473149	0.82817	0.0654172	0.798564	1.97403	0.00160659	0.00278886	0.145832	0.0101602	0.0109039	13.5363	0.158126	0.255768	5.52108e-26	0.874621	0.798564	0.0232453	0.977314	0.0143736	0.998236
OG0001303	104.568	4.54783e-18	0.244218	0.622072	0.000148609	0.990294	2.01533	-0.00669927	-0.000182489	0.20021	0.0139488	0.0149698	10.066	-0.480277	-0.0121905	1.10126e-17	0.631897	0.990294	-0.00110823	0.99846	-0.04362	0.998236
OG0001304	5.0113	0.0270107	0.0845122	0.771771	4.43718	0.0372304	1.94218	0.0102102	-0.140663	0.893098	0.0622226	0.066777	2.17465	0.164091	-2.10646	0.0316019	0.869933	0.0372304	-0.188079	0.168734	0.0149157	0.998236
OG0001305	21.5492	8.82234e-06	0.0123355	0.911749	0.303002	0.583021	1.98873	-0.000263651	0.01814	0.440744	0.0307068	0.0329545	4.51221	-0.00858608	0.550457	1.49709e-05	0.993164	0.583021	0.049979	0.898038	-0.000780553	0.998236
OG0001306	1.68815	0.196315	0.161115	0.68884	0.0365307	0.848744	1.89475	0.0393158	0.0229404	1.60525	0.111839	0.120025	1.18034	0.35154	0.19113	0.240178	0.725795	0.848744	0.0173728	0.980955	0.0319419	0.998236
OG0001307	110.586	9.11656e-19	0.881531	0.349653	0.0448317	0.83267	1.93189	0.0117047	0.00304885	0.192582	0.0134173	0.0143994	10.0315	0.872359	0.211735	1.33268e-17	0.384741	0.83267	0.0192451	0.979938	0.0790571	0.998236
OG0001308	42.7702	1.54535e-09	12.8686	0.000483247	1.25914	0.264037	2.24247	-0.0810603	0.0260736	0.310769	0.0216514	0.0232362	7.21589	-3.74388	1.12211	5.11512e-11	0.000278706	0.264037	0.101484	0.61422	-0.322202	0.163851
OG0001309	72.5487	5.30561e-14	1.09555	0.297332	0.00468359	0.945551	1.76221	0.0158154	-0.00111983	0.218844	0.0152469	0.016363	8.05238	1.03728	-0.0684367	6.41831e-13	0.301673	0.945551	-0.0062214	0.989851	0.0938819	0.998236
OG0001310	4.46913	0.0365655	0.191909	0.662113	43.1666	1.33076e-09	1.93579	0.0674971	-0.490777	0.999038	0.0696035	0.0746982	1.93766	0.969738	-6.57013	0.0549953	0.334111	1.33076e-09	-0.512781	1.88108e-07	0.0878174	0.998236
OG0001311	12.2441	0.000653963	3.25294e-05	0.995459	2.15339	0.14485	2.19834	-0.01408	0.0697801	0.635978	0.0443089	0.0475521	3.45663	-0.317769	1.46744	0.000755321	0.751208	0.14485	0.132233	0.433191	-0.0288761	0.998695
OG0001312	12.9745	0.00045917	2.34595	0.128219	0.0520114	0.819985	1.559	0.0532411	-0.00843368	0.494584	0.0344579	0.0369801	3.15214	1.5451	-0.22806	0.00204358	0.124932	0.819985	-0.0207283	0.979425	0.139099	0.964757
OG0001313	7.76551	0.00618493	0.371464	0.54335	29.8371	2.55262e-07	2.04096	0.0301937	-0.312403	0.764908	0.0532915	0.0571922	2.66825	0.566576	-5.46233	0.00867005	0.572052	2.55262e-07	-0.444758	9.84113e-06	0.0514387	0.998236
OG0001314	18.1106	4.13549e-05	0.504463	0.478913	0.893862	0.346317	2.04825	-0.029466	0.0334	0.47248	0.0329179	0.0353274	4.33511	-0.895137	0.945443	3.03138e-05	0.372491	0.346317	0.0856336	0.712465	-0.0811079	0.998236
OG0001315	9.71716	0.00228107	0.000196262	0.988846	0.151328	0.697953	1.91142	-0.00302143	0.018262	0.627856	0.043743	0.0469449	3.04436	-0.0690723	0.389009	0.00286152	0.945046	0.697953	0.0353424	0.953533	-0.00627918	0.998236
OG0001316	24.0082	3.00715e-06	0.339054	0.561459	0.0373811	0.847015	1.9021	-0.0164726	0.00560242	0.387545	0.0270004	0.0289767	4.90809	-0.610086	0.193342	2.90329e-06	0.542949	0.847015	0.0175738	0.980955	-0.0553773	0.998236
OG0001317	59.8876	3.37367e-12	0.0458211	0.830862	6.27349	0.013586	2.06452	-0.0139234	0.0504383	0.269326	0.018764	0.0201375	7.66552	-0.742027	2.50469	4.95458e-12	0.459509	0.013586	0.222017	0.0836597	-0.0673041	0.998236
OG0001318	43.0779	1.37601e-09	2.09053	0.150799	3.60002	0.0601621	1.9066	0.0218834	0.0441581	0.311265	0.021686	0.0232733	6.12535	1.00911	1.89737	1.16219e-08	0.314938	0.0601621	0.169978	0.236507	0.0913533	0.997528
OG0001319	7.13935	0.00858017	0.187793	0.665531	0.00399585	0.949701	2.10778	-0.0237501	0.00368798	0.780291	0.0543632	0.0583424	2.70128	-0.436879	0.0632127	0.00789887	0.662978	0.949701	0.00574652	0.990695	-0.0396849	0.998236
OG0001320	53.3901	3.20222e-11	0.000437972	0.983338	0.445438	0.50578	2.00573	-0.00317915	0.0140182	0.280913	0.0195713	0.0210039	7.14004	-0.162439	0.667412	7.5464e-11	0.871231	0.50578	0.0605624	0.849627	-0.0147656	0.998236
OG0001321	42.9212	1.45975e-09	1.66191	0.199805	0.0521071	0.819822	2.09503	-0.0285975	0.00535528	0.313766	0.0218602	0.0234603	6.67706	-1.3082	0.22827	7.82541e-10	0.193285	0.819822	0.0207473	0.979425	-0.118095	0.998236
OG0001322	0.729872	0.394613	0.0300674	0.862627	0.0553701	0.814367	1.15262	-0.0200575	0.0230768	1.31163	0.0913818	0.0980706	0.878771	-0.219491	0.235308	0.381267	0.826637	0.814367	0.0213868	0.979425	-0.0199498	0.998236
OG0001324	22.0215	7.16212e-06	0.000226506	0.988017	0.085618	0.770325	1.93214	0.00140301	-0.00926637	0.423545	0.0295085	0.0316685	4.56184	0.0475457	-0.292606	1.22454e-05	0.962157	0.770325	-0.0265911	0.971656	0.0043223	0.998236
OG0001325	3.90913	0.0502981	0.220485	0.639515	15.0452	0.000171248	1.9717	0.0264707	-0.300737	1.03696	0.0722452	0.0775333	1.90143	0.366401	-3.87881	0.0596238	0.714706	0.000171248	-0.33255	0.00236393	0.0332907	0.998236
OG0001326	3.37661	0.0685811	0.23852	0.626161	23.1335	4.39846e-06	1.61903	-0.0334951	0.316624	0.88043	0.0613399	0.0658298	1.83891	-0.546057	4.80973	0.0683798	0.586032	4.39846e-06	0.400625	0.000101539	-0.0495805	0.998236
OG0001327	5.65928	0.0189275	0.280963	0.597042	41.0139	3.01093e-09	1.82642	0.0483679	-0.393615	0.822013	0.05727	0.061462	2.22188	0.844559	-6.40421	0.0281505	0.400024	3.01093e-09	-0.503141	3.33353e-07	0.0765528	0.998236
OG0001328	20.0656	1.70802e-05	0.0513585	0.821098	0.186324	0.666762	2.07501	-0.00426067	-0.0152292	0.471862	0.0328748	0.0352811	4.3975	-0.129603	-0.431652	2.36915e-05	0.897096	0.666762	-0.0392109	0.938843	-0.0117813	0.998236
OG0001329	20.8727	1.19108e-05	0.0270177	0.869714	0.0362363	0.849347	1.93561	0.0061582	-0.00625575	0.439521	0.0306216	0.0328631	4.40389	0.201106	-0.190358	2.30979e-05	0.840953	0.849347	-0.0173027	0.980955	0.0182793	0.998236
OG0001330	7.82999	0.00598122	0.236922	0.627319	48.8907	1.60338e-10	2.24817	-0.100236	0.383138	0.732848	0.0510579	0.0547951	3.06771	-1.96318	6.99219	0.00266212	0.0519196	1.60338e-10	0.536449	3.87325e-08	-0.175695	0.998236
OG0001331	23.0965	4.47007e-06	2.8444	0.0942694	3.42119	0.0668045	2.16379	-0.060085	0.058425	0.422457	0.0294327	0.0315871	5.12193	-2.04143	1.84965	1.15668e-06	0.0433822	0.0668045	0.165822	0.252554	-0.182469	0.944199
OG0001332	5.13232	0.0252625	0.253892	0.615264	1.12617	0.290708	1.84794	0.0449713	-0.0713221	0.898865	0.0626243	0.0672082	2.05586	0.718113	-1.06121	0.0419472	0.474072	0.290708	-0.0960278	0.645839	0.0651443	0.998236
OG0001333	27.7977	5.97258e-07	7.51924	0.00703141	0.381041	0.538207	1.47841	0.0644609	-0.0151933	0.329183	0.0229343	0.024613	4.49116	2.81067	-0.617285	1.62953e-05	0.00576824	0.538207	-0.0560287	0.867431	0.247562	0.569334
OG0001334	25.2435	1.76583e-06	2.17289	0.143059	0.106827	0.74435	2.12672	-0.0389565	-0.00996848	0.407906	0.028419	0.0304992	5.21375	-1.37079	-0.326844	7.73669e-07	0.172978	0.74435	-0.0297	0.966284	-0.123661	0.993295
OG0001335	6.89146	0.00977828	2.70825	0.102426	0.148392	0.700753	2.29549	-0.0919009	0.0224817	0.780542	0.0543807	0.0583612	2.9409	-1.68996	0.385217	0.00392216	0.0936114	0.700753	0.0349983	0.954389	-0.151851	0.950476
OG0001336	11.4344	0.000971455	0.0275663	0.86841	0.0920636	0.762091	2.05607	0.00428637	0.0142895	0.62986	0.0438826	0.0470947	3.26432	0.0976779	0.30342	0.00142695	0.92235	0.762091	0.0275731	0.970748	0.00887946	0.998236
OG0001337	10.0599	0.00192052	0.351951	0.554118	1.87371	0.173586	1.89555	-0.0119939	-0.0610818	0.596805	0.0415797	0.0446232	3.17617	-0.288456	-1.36884	0.00189371	0.773491	0.173586	-0.123487	0.483422	-0.0262142	0.998236
OG0001338	8.01755	0.00542726	1.40846	0.237638	0.0585603	0.809196	2.1021	-0.0584777	0.0125398	0.693046	0.0482848	0.0518191	3.03313	-1.2111	0.241992	0.00296223	0.228218	0.809196	0.021994	0.979425	-0.109439	0.998236
OG0001339	9.70876	0.00229073	0.521716	0.471504	0.332428	0.565304	1.96303	-0.0250979	-0.0266331	0.617796	0.0430422	0.0461927	3.17747	-0.5831	-0.576566	0.00188589	0.560911	0.565304	-0.0523432	0.885327	-0.0529348	0.998236
OG0001340	0.365848	0.546409	0.326821	0.568597	6.79974	0.0102646	2.66921	-0.257101	0.646237	3.3145	0.230922	0.247825	0.805313	-1.11336	2.60763	0.422219	0.267759	0.0102646	0.230665	0.0690027	-0.1007	0.998236
OG0001341	15.5048	0.000137992	0.0569618	0.811768	3.29527	0.0719564	2.04642	0.00570054	-0.0725873	0.534795	0.0372594	0.0399867	3.82655	0.152996	-1.81529	0.000207093	0.878656	0.0719564	-0.162824	0.266824	0.0139074	0.998236
OG0001342	12.1975	0.000668942	2.0651	0.153286	0.476677	0.491254	2.10429	-0.0497892	-0.0293427	0.568409	0.0396013	0.0425	3.70207	-1.25726	-0.690418	0.000323336	0.21108	0.491254	-0.062642	0.839595	-0.113557	0.998236
OG0001343	3.48547	0.0643299	0.0570681	0.811596	12.6169	0.000545764	1.95757	0.0406363	-0.296604	1.1168	0.0778077	0.0835029	1.75284	0.522266	-3.55202	0.0821615	0.60244	0.000545764	-0.307288	0.0062332	0.0474253	0.998236
OG0001344	31.4074	1.33846e-07	0.0714451	0.789699	0.0229146	0.879932	1.61117	-0.00466374	-0.00330898	0.292355	0.0203685	0.0218594	5.511	-0.228968	-0.151376	2.04767e-07	0.81928	0.879932	-0.0137601	0.981453	-0.0208108	0.998236
OG0001345	15.5956	0.000132252	1.89231	0.171483	1.31088	0.254495	1.86417	0.0590052	-0.0456648	0.533423	0.0371638	0.0398841	3.49473	1.5877	-1.14494	0.000663877	0.114963	0.254495	-0.103526	0.600833	0.142856	0.998236
OG0001346	41.9602	2.09988e-09	0.950436	0.331553	15.9328	0.000112966	1.96681	0.00227805	0.094396	0.316285	0.0220357	0.0236487	6.21848	0.10338	3.9916	7.42574e-09	0.917833	0.000112966	0.341109	0.00166081	0.00939777	0.998236
OG0001347	15.7121	0.000125234	1.31179	0.254332	0.472491	0.493159	2.1391	-0.0455402	0.0265497	0.516578	0.0359902	0.0386246	4.14091	-1.26535	0.687379	6.43348e-05	0.208177	0.493159	0.0623674	0.841052	-0.114278	0.998236
OG0001348	6.97	0.00938094	1.54827	0.215796	36.1158	2.01832e-08	2.79202	0.00460321	-0.473253	1.05321	0.0733778	0.0787488	2.65096	0.062733	-6.00965	0.00910028	0.950083	2.01832e-08	-0.479445	1.16483e-06	0.00570291	0.998236
OG0001349	2.6212	0.108048	0.806614	0.370907	0.610053	0.436293	1.34278	0.0725063	-0.0582308	0.997106	0.0694688	0.0745537	1.34668	1.04372	-0.781059	0.180602	0.298693	0.436293	-0.070827	0.800081	0.0944598	0.998236
OG0001350	20.8218	1.21838e-05	0.0187941	0.891186	0.0375598	0.846655	2.18064	-0.00594149	0.00705408	0.4868	0.0339156	0.0363981	4.47954	-0.175185	0.193803	1.70748e-05	0.861227	0.846655	0.0176158	0.980955	-0.0159239	0.998236
OG0001353	9.77106	0.00222005	0.0708126	0.79061	0.00576872	0.939583	1.97787	-0.0108375	-0.00362254	0.63789	0.0444421	0.0476951	3.10064	-0.243856	-0.0759521	0.00240271	0.807755	0.939583	-0.00690457	0.98874	-0.0221633	0.998236
OG0001354	9.0265	0.00323493	0.465351	0.496438	0.523275	0.470844	2.07127	-0.024216	-0.036671	0.678001	0.0472366	0.0506942	3.05496	-0.512652	-0.723377	0.00276935	0.609129	0.470844	-0.0656198	0.828343	-0.0465542	0.998236
OG0001355	7.76977	0.00617125	0.936836	0.335024	7.83755	0.00595779	1.85266	0.0174639	0.149853	0.715893	0.0498766	0.0535274	2.5879	0.350143	2.79956	0.0108379	0.72684	0.00595779	0.246643	0.0446423	0.0318151	0.998236
OG0001356	4.11453	0.0447116	1.62432	0.204932	1.34289	0.248808	1.52533	0.0962349	-0.0802243	0.925888	0.064507	0.0692287	1.64742	1.49185	-1.15883	0.102066	0.138341	0.248808	-0.104768	0.59672	0.134393	0.998236
OG0001357	60.5749	2.67226e-12	0.838315	0.3617	0.278825	0.598439	2.04318	-0.0183739	0.0103402	0.261899	0.0182466	0.0195822	7.8014	-1.00697	0.528039	2.42508e-12	0.315957	0.598439	0.0479484	0.905083	-0.0911619	0.998236
OG0001358	44.589	7.80823e-10	0.64569	0.423234	7.60246	0.00673268	1.65749	-0.0233835	0.0504418	0.244672	0.0170464	0.0182942	6.77434	-1.37175	2.75726	4.81228e-10	0.172678	0.00673268	0.243138	0.0492248	-0.123746	0.998236
OG0001359	10.6729	0.00141487	1.55859	0.214282	0.187867	0.66547	2.0835	-0.0547708	0.0194177	0.599162	0.0417439	0.0447994	3.47735	-1.31207	0.433436	0.00070422	0.191981	0.66547	0.0393727	0.9387	-0.118439	0.998236
OG0001360	18.8435	2.96304e-05	0.87532	0.35135	0.3987	0.528953	2.24288	-0.027592	-0.0239764	0.507847	0.035382	0.0379718	4.41644	-0.779832	-0.631427	2.19743e-05	0.437012	0.528953	-0.0573081	0.86323	-0.0707164	0.998236
OG0001361	29.138	3.41099e-07	0.0593437	0.807949	1.09339	0.297807	1.99116	0.0123688	-0.0301422	0.385532	0.0268602	0.0288263	5.1647	0.460489	-1.04565	9.59598e-07	0.645992	0.297807	-0.0946325	0.654795	0.041826	0.998236
OG0001362	7.30238	0.00787616	9.09185	0.00312923	7.69069	0.00643031	1.36077	0.180688	-0.152072	0.733397	0.0510961	0.0548362	1.85544	3.53624	-2.77321	0.065967	0.000576162	0.00643031	-0.244461	0.0476563	0.30605	0.378363
OG0001363	3.72241	0.0560281	0.656936	0.419235	2.12379	0.147618	2.23687	-0.0373102	-0.121084	1.11123	0.0774201	0.083087	2.01296	-0.481918	-1.45732	0.0463383	0.630734	0.147618	-0.131336	0.437133	-0.0437688	0.998236
OG0001364	0.22314	0.637508	2.33066	0.129458	0.404322	0.526066	3.04226	-0.41716	0.17497	3.68021	0.256402	0.275169	0.826655	-1.62698	0.635863	0.41006	0.106343	0.526066	0.0577094	0.861688	-0.146315	0.96924
OG0001365	16.5672	8.41079e-05	0.000689601	0.979093	0.00432459	0.947676	1.97311	-0.00040444	-0.00244621	0.4975	0.0346611	0.0371981	3.96605	-0.0116684	-0.0657616	0.000124215	0.990709	0.947676	-0.00597822	0.990568	-0.00106076	0.998236
OG0001366	10.5987	0.00146798	1.64934	0.201503	0.0167972	0.897095	1.42636	0.0423066	0.00479466	0.494779	0.0344715	0.0369947	2.88283	1.22729	0.129604	0.00466548	0.222096	0.897095	0.0117814	0.982263	0.110884	0.998236
OG0001367	5.6483	0.0190409	0.0412895	0.839321	23.3303	4.0368e-06	1.98991	-0.0473211	0.295876	0.819259	0.0570782	0.0612561	2.42891	-0.829058	4.83014	0.0166147	0.408704	4.0368e-06	0.402051	9.52159e-05	-0.0751557	0.998236
OG0001368	3.56656	0.0613485	2.69017	0.103566	3.81312	0.0531617	2.30002	-0.0887113	-0.156596	1.07253	0.074724	0.0801935	2.14448	-1.18719	-1.95272	0.0339944	0.23748	0.0531617	-0.174787	0.21717	-0.107303	0.950476
OG0001369	7.03312	0.00907377	0.204427	0.65198	0.426165	0.515115	2.09399	-0.0313082	0.0377744	0.773892	0.0539174	0.057864	2.7058	-0.58067	0.652813	0.00779827	0.562543	0.515115	0.0592424	0.855259	-0.0527148	0.998236
OG0001370	9.84523	0.00213883	0.397866	0.529383	0.00836985	0.927257	2.06052	-0.0285199	0.00440425	0.643851	0.0448574	0.0481408	3.20031	-0.63579	0.0914869	0.00175345	0.526114	0.927257	0.0083167	0.988594	-0.0577028	0.998236
OG0001371	0.378505	0.53956	0.00219432	0.962715	8.97969	0.00331289	1.38618	-0.0929954	0.437686	1.95346	0.136098	0.14606	0.709603	-0.683295	2.99661	0.479315	0.495727	0.00331289	0.262841	0.0282142	-0.0619982	0.998236
OG0001372	6.66282	0.0110378	1.68566	0.196643	0.862719	0.354828	2.20536	-0.0592866	-0.0551798	0.794543	0.0553562	0.0594081	2.77563	-1.071	-0.928826	0.00638553	0.2863	0.354828	-0.0841393	0.722803	-0.0969056	0.998236
OG0001373	88.126	4.63881e-16	0.151501	0.697789	0.00527157	0.94224	1.5996	0.00487472	-0.000959752	0.176791	0.0123171	0.0132187	9.04797	0.395768	-0.0726056	2.97856e-15	0.692973	0.94224	-0.00660036	0.989097	0.0359556	0.998236
OG0001374	22.7928	5.10453e-06	0.382718	0.537315	0.330933	0.566179	2.09694	-0.0220921	0.0187642	0.436247	0.0303935	0.0326182	4.80678	-0.726867	0.575267	4.45327e-06	0.468712	0.566179	0.0522257	0.885691	-0.065935	0.998236
OG0001375	3.73108	0.0557471	0.0950464	0.758387	1.18115	0.279282	1.4588	0.00385338	0.0641858	0.789875	0.055031	0.0590591	1.84687	0.070022	1.08681	0.0672086	0.944292	0.279282	0.0983219	0.631929	0.00636551	0.998236
OG0001376	4.36815	0.0387108	0.15632	0.693264	31.7652	1.15656e-07	1.90972	0.0558608	-0.415729	0.986523	0.0687315	0.0737624	1.93581	0.81274	-5.63606	0.0552239	0.417963	1.15656e-07	-0.455999	5.10111e-06	0.0736846	0.998236
OG0001377	1.76555	0.186434	0.172034	0.679045	8.66917	0.00388164	2.05677	-0.0995038	0.304764	1.38435	0.0964485	0.103508	1.48572	-1.03168	2.94435	0.139953	0.30428	0.00388164	0.258565	0.0319983	-0.0933791	0.998236
OG0001378	13.6292	0.000335319	0.0699189	0.791905	0.268149	0.605522	1.97201	0.0143981	-0.0217116	0.560758	0.0390683	0.0419279	3.51669	0.368536	-0.517831	0.000616022	0.713118	0.605522	-0.0470235	0.908604	0.0334845	0.998236
OG0001379	11.7982	0.000812786	0.0068856	0.934005	1.93287	0.166997	1.94409	-0.00862557	0.059943	0.576646	0.0401752	0.0431159	3.37138	-0.214699	1.39028	0.00100455	0.830363	0.166997	0.125391	0.471853	-0.0195144	0.998236
OG0001380	10.781	0.00134103	0.62974	0.429004	0.947152	0.332387	1.82032	0.0417519	-0.0443872	0.609986	0.042498	0.0456087	2.9842	0.982445	-0.973217	0.00344054	0.327841	0.332387	-0.0881301	0.697023	0.0889591	0.998236
OG0001381	6.41817	0.0125741	3.3719	0.0687721	5.57636	0.0198018	2.18374	-0.118016	0.130228	0.737567	0.0513866	0.0551479	2.96073	-2.29663	2.36143	0.00369431	0.0233598	0.0198018	0.209893	0.10873	-0.204377	0.897894
OG0001382	19.6182	2.08817e-05	0.129944	0.719118	0.136831	0.712098	1.69413	0.00760987	0.0110445	0.399325	0.0278211	0.0298575	4.2425	0.273529	0.369907	4.35228e-05	0.784913	0.712098	0.0336089	0.958225	0.0248585	0.998236
OG0001383	4.53543	0.0352258	0.0117149	0.913988	0.318699	0.573436	1.76263	-0.000852109	0.0359858	0.852535	0.0593965	0.0637442	2.06752	-0.0143461	0.564534	0.0408175	0.988577	0.573436	0.0512538	0.891818	-0.00130419	0.998236
OG0001384	11.4208	0.00097797	5.5689	0.0198825	1.55289	0.215117	1.82421	-0.0845276	0.0439699	0.471908	0.032878	0.0352846	3.86561	-2.57094	1.24615	0.000179701	0.0113536	0.215117	0.112566	0.547377	-0.227589	0.7288
OG0001385	18.0544	4.24307e-05	0.296491	0.587093	0.489725	0.485393	2.06768	-0.0229029	0.0252607	0.482771	0.0336349	0.0360968	4.28295	-0.680927	0.699804	3.71855e-05	0.497219	0.485393	0.0634902	0.836616	-0.0617842	0.998236
OG0001386	2.64541	0.106451	0.00506157	0.9434	9.08436	0.00314116	1.93632	0.0653801	-0.297549	1.32033	0.0919882	0.0987214	1.46654	0.710745	-3.01403	0.145095	0.47861	0.00314116	-0.264262	0.0273528	0.0644787	0.998236
OG0001387	5.25664	0.0235902	1.87292	0.173677	3.49352	0.064027	2.33903	-0.108564	0.125526	0.898202	0.0625781	0.0671586	2.60413	-1.73486	1.8691	0.0103644	0.0853116	0.064027	0.167517	0.245168	-0.155789	0.998236
OG0001388	0.0121675	0.912349	0.774996	0.380421	3.35372	0.0695134	-1.1751	0.668492	-1.05124	7.67731	0.534882	0.574033	-0.153062	1.24979	-1.83132	0.878604	0.213787	0.0695134	-0.164223	0.260435	0.112891	0.998236
OG0001389	7.94461	0.0056361	0.546434	0.46121	0.486788	0.486702	1.69838	-0.0351103	0.0301928	0.578769	0.0403231	0.0432746	2.93448	-0.870724	0.697702	0.00399864	0.385629	0.486702	0.0633002	0.836616	-0.0789099	0.998236
OG0001390	1.03826	0.310259	0.657691	0.418968	38.9649	6.62199e-09	1.90702	0.0735901	-0.920443	1.97211	0.137398	0.147455	0.966991	0.535598	-6.24219	0.335477	0.593219	6.62199e-09	-0.493542	5.13204e-07	0.0486331	0.998236
OG0001391	10.2777	0.00172242	2.80638	0.0964724	0.0471467	0.82847	2.25341	-0.0714989	-0.0104742	0.64516	0.0449486	0.0482387	3.49279	-1.59068	-0.217133	0.000668271	0.114291	0.82847	-0.0197355	0.979425	-0.143119	0.948121
OG0001392	22.2196	6.56402e-06	0.286284	0.593594	0.444954	0.506011	2.04975	-0.0200601	0.0216039	0.433158	0.0301783	0.0323873	4.73211	-0.664719	0.667048	6.08274e-06	0.507495	0.506011	0.0605296	0.849627	-0.060319	0.998236
OG0001393	14.5297	0.000218448	9.16787e-07	0.999238	3.39938	0.0676677	1.56019	-0.0112766	0.0570204	0.413621	0.0288172	0.0309265	3.77202	-0.391317	1.84374	0.000252031	0.696251	0.0676677	0.165307	0.254929	-0.0355517	0.999566
OG0001394	4.62585	0.0334821	2.195	0.141059	0.868868	0.353125	1.53548	0.0746857	0.0598023	0.858051	0.0597808	0.0641566	1.78949	1.24933	0.932131	0.0760367	0.213957	0.353125	0.0844365	0.721818	0.11285	0.992537
OG0001395	5.06136	0.0262726	1.95837e-06	0.998886	7.54395	0.0069413	1.48411	0.0288661	-0.145274	0.707391	0.0492842	0.0528917	2.098	0.585707	-2.74663	0.0379854	0.559163	0.0069413	-0.242255	0.050478	0.0531708	0.999566
OG0001396	8.11355	0.00516454	0.00484301	0.944633	3.41928	0.0668799	2.01889	-0.0162369	0.099022	0.716204	0.0498983	0.0535506	2.81888	-0.3254	1.84913	0.00563186	0.74544	0.0668799	0.165777	0.252663	-0.0295689	0.998236
OG0001397	4.92371	0.0283552	8.41443	0.00442313	4.61203	0.0337426	2.11548	-0.167941	0.117604	0.732401	0.0510267	0.0547617	2.88842	-3.29125	2.14756	0.00458856	0.00130738	0.0337426	0.191615	0.157805	-0.286648	0.450861
OG0001398	3.28504	0.0723934	0.287541	0.592785	50.3985	9.29904e-11	1.4778	0.061601	-0.475804	0.896379	0.0624512	0.0670224	1.64864	0.986386	-7.09919	0.101816	0.325912	9.29904e-11	-0.542257	2.96749e-08	0.0893131	0.998236
OG0001399	10.5603	0.00149626	0.158294	0.691434	0.330699	0.566315	2.12725	-0.0231452	0.0279482	0.649994	0.0452853	0.0486001	3.27272	-0.511097	0.575065	0.00138858	0.610214	0.566315	0.0522073	0.885691	-0.0464133	0.998236
OG0001400	10.824	0.00131277	3.24462	0.0741487	4.80954	0.0302147	2.15009	-0.054778	-0.0996733	0.607854	0.0423494	0.0454493	3.53719	-1.29348	-2.19307	0.000574289	0.198311	0.0302147	-0.195522	0.146746	-0.116784	0.897894
OG0001401	23.5685	3.63935e-06	2.67781	0.104354	2.38142	0.125398	2.20574	-0.0387059	-0.0504492	0.437229	0.0304619	0.0326917	5.04481	-1.27063	-1.54318	1.61623e-06	0.206298	0.125398	-0.138929	0.393609	-0.114749	0.950476
OG0001402	5.01019	0.0270273	1.05426	0.306576	40.832	3.2277e-09	2.01268	0.0227244	-0.437508	0.915709	0.0637979	0.0684677	2.19794	0.356194	-6.38999	0.0298564	0.722316	3.2277e-09	-0.502306	3.33791e-07	0.0323643	0.998236
OG0001403	11.9154	0.000767563	0.174632	0.676768	0.142774	0.7062	1.93777	0.0135048	0.0166995	0.591086	0.0411812	0.0441956	3.27832	0.327935	0.377855	0.00136357	0.743527	0.7062	0.0343302	0.955274	0.029799	0.998236
OG0001404	13.5517	0.000347988	0.386619	0.535252	0.365756	0.546459	2.04423	-0.018413	-0.0249554	0.551876	0.0384495	0.0412638	3.70415	-0.478887	-0.604777	0.000320962	0.632883	0.546459	-0.0548969	0.872953	-0.043494	0.998236
OG0001405	30.6547	1.82213e-07	1.08205	0.300314	0.0319817	0.858367	1.66952	-0.0202514	-0.00397273	0.297105	0.0206995	0.0222146	5.61928	-0.978355	-0.178834	1.24921e-07	0.329851	0.858367	-0.0162555	0.980955	-0.0885917	0.998236
OG0001406	29.2031	3.31994e-07	2.98725	0.0864734	0.519825	0.472307	1.97812	0.0523978	-0.0220083	0.408254	0.0284432	0.0305252	4.84532	1.84219	-0.720989	3.78687e-06	0.0678959	0.472307	-0.0654041	0.828676	0.165171	0.9171
OG0001407	32.7159	7.86058e-08	3.10126	0.0807579	0.0576713	0.810621	1.75562	0.0394444	0.00608868	0.33909	0.0236246	0.0253538	5.17743	1.66963	0.240149	9.07513e-07	0.0975772	0.810621	0.0218265	0.979425	0.150066	0.914606
OG0001408	5.32106	0.0227697	0.924671	0.338169	31.3212	1.38643e-07	1.86111	0.0143017	-0.342132	0.817611	0.0569633	0.0611328	2.27628	0.251069	-5.59654	0.0245873	0.802187	1.38643e-07	-0.45346	5.78567e-06	0.0228185	0.998236
OG0001410	25.5834	1.52665e-06	0.454489	0.501497	0.350467	0.554953	1.9298	0.0222036	-0.0179779	0.40615	0.0282966	0.0303678	4.75145	0.784672	-0.592003	5.61246e-06	0.43418	0.554953	-0.0537407	0.880041	0.071153	0.998236
OG0001411	81.3975	3.43123e-15	1.38614	0.241369	1.99248e-05	0.996446	1.90952	0.0179862	-7.4836e-05	0.224226	0.0156219	0.0167654	8.51606	1.15134	-0.00446372	5.34843e-14	0.251862	0.996446	-0.000405792	0.998883	0.104099	0.998236
OG0001412	4.39869	0.0380484	2.56864	0.111609	0.914145	0.340923	1.59851	0.11965	-0.0693857	0.970588	0.0676213	0.0725709	1.64695	1.76942	-0.956109	0.102164	0.0793435	0.340923	-0.0865925	0.707646	0.158815	0.958426
OG0001413	5.06904	0.0261613	3.78609	0.0539989	34.3373	4.09333e-08	2.21629	-0.0414842	-0.398548	0.909641	0.0633751	0.068014	2.43644	-0.654582	-5.8598	0.0162889	0.513979	4.09333e-08	-0.470159	2.11489e-06	-0.0594024	0.897894
OG0001414	4.18244	0.0430135	2.03692	0.156096	45.6163	5.32898e-10	2.09083	0.00295505	-0.505606	1.00121	0.0697546	0.0748604	2.08831	0.0423635	-6.75398	0.0388669	0.966279	5.32898e-10	-0.52324	9.96886e-08	0.0038512	0.998236
OG0001415	5.6044	0.0195015	0.060036	0.806854	1.17331	0.280875	1.92718	0.000526739	0.0682996	0.843302	0.0587532	0.0630538	2.28528	0.00896527	1.0832	0.0240376	0.992862	0.280875	0.0979983	0.634367	0.000815024	0.998236
OG0001416	6.36537	0.012934	4.61174	0.0337481	40.0718	4.32009e-09	2.13086	-0.0408611	-0.369342	0.780335	0.0543663	0.0583457	2.7307	-0.751589	-6.33023	0.00726488	0.453758	4.32009e-09	-0.498781	4.04077e-07	-0.0681674	0.856412
OG0001417	16.3378	9.3558e-05	0.432621	0.511955	0.712689	0.400219	2.08476	0.0176347	0.034502	0.546596	0.0380816	0.040869	3.81408	0.463077	0.844209	0.000216639	0.644141	0.400219	0.0765212	0.766242	0.0420607	0.998236
OG0001418	15.2146	0.000158133	2.27989	0.133668	0.12246	0.72699	1.52038	0.0476721	-0.0115521	0.441506	0.0307599	0.0330115	3.44363	1.54981	-0.349942	0.000789147	0.123798	0.72699	-0.0317968	0.963138	0.139514	0.977292
OG0001419	0.143589	0.705403	0.858289	0.356062	0.903563	0.343723	2.28539	-0.288913	0.266132	3.74447	0.260879	0.279974	0.610337	-1.10746	0.950559	0.542783	0.270292	0.343723	0.0860936	0.70982	-0.100172	0.998236
OG0001420	0.637552	0.426163	1.03296	0.311493	0.309496	0.579017	1.87254	-0.115414	-0.078776	1.89382	0.131943	0.141601	0.988762	-0.874722	-0.556323	0.324752	0.383458	0.579017	-0.0505103	0.895416	-0.07927	0.998236
OG0001421	4.03454	0.0468042	1.02297	0.313834	13.2685	0.000398609	1.63095	0.124853	-0.27681	1.01635	0.0708096	0.0759926	1.60472	1.76322	-3.6426	0.111163	0.0803878	0.000398609	-0.314358	0.00475264	0.158272	0.998236
OG0001422	6.13507	0.0146338	2.55643	0.112454	33.4684	5.80112e-08	2.02065	-0.018089	-0.338795	0.783235	0.0545683	0.0585626	2.57988	-0.331492	-5.78519	0.0110791	0.740846	5.80112e-08	-0.465476	2.78505e-06	-0.030122	0.958426
OG0001423	18.5127	3.44324e-05	0.00197501	0.964626	0.478221	0.490554	1.96299	0.00627136	-0.0244261	0.472403	0.0329125	0.0353216	4.15534	0.190547	-0.691535	6.08844e-05	0.8492	0.490554	-0.062743	0.839443	0.0173198	0.998236
OG0001424	1.36715	0.2446	0.610745	0.436034	1.90937	0.16958	1.51084	0.0490669	0.154936	1.49961	0.104479	0.112126	1.00749	0.469636	1.3818	0.31571	0.639461	0.16958	0.124638	0.475928	0.0426553	0.998236
OG0001425	17.4963	5.47874e-05	0.0858158	0.770067	0.184671	0.668153	2.01901	-0.00664508	-0.0157313	0.489594	0.0341103	0.036607	4.12385	-0.194812	-0.429734	6.86562e-05	0.845867	0.668153	-0.039037	0.938843	-0.0177074	0.998236
OG0001426	7.93238	0.00567192	1.53702	0.21746	1.42241	0.23534	1.93442	-0.0432737	-0.0578373	0.648586	0.0451873	0.0484948	2.98253	-0.957652	-1.19265	0.00345809	0.340148	0.23534	-0.107791	0.577701	-0.0867312	0.998236
OG0001427	2.83584	0.0947607	1.49142	0.224371	5.54174	0.0201793	1.99248	0.0666825	0.243291	1.38221	0.0962995	0.103348	1.44151	0.692449	2.35409	0.152022	0.489982	0.0201793	0.20927	0.110244	0.0628256	0.998236
OG0001428	3.98362	0.0481906	0.00557178	0.940621	38.0926	9.29327e-09	1.77592	0.0874955	-0.467324	1.01268	0.0705536	0.0757178	1.75369	1.24013	-6.17192	0.0820153	0.217327	9.29327e-09	-0.489323	6.72213e-07	0.112029	0.998236
OG0001429	5.81625	0.0173813	0.120373	0.729233	1.22611	0.270362	2.04037	-0.0331592	0.0685798	0.828332	0.0577102	0.0619344	2.46323	-0.57458	1.1073	0.0151755	0.566642	0.270362	0.100157	0.61939	-0.0521635	0.998236
OG0001430	5.90349	0.0165797	0.180569	0.671639	0.0182693	0.892707	2.00161	-0.0251067	0.00820321	0.811699	0.0565514	0.0606908	2.46596	-0.443962	0.135164	0.0150662	0.657863	0.892707	0.0122867	0.98158	-0.0403273	0.998236
OG0001431	13.6733	0.000328327	0.0247199	0.875329	0.765047	0.383486	2.03136	-0.0131201	0.0362535	0.554343	0.0386213	0.0414483	3.66445	-0.339711	0.87467	0.000369206	0.734663	0.383486	0.0792652	0.75211	-0.0308681	0.998236
OG0001432	3.62289	0.0593652	0.443702	0.506609	20.1379	1.65355e-05	1.94831	0.022249	-0.352642	1.05099	0.073223	0.0785827	1.85378	0.303852	-4.48753	0.0662057	0.761762	1.65355e-05	-0.377733	0.000319235	0.0276124	0.998236
OG0001433	3.24461	0.0741492	4.46329	0.0366861	29.0929	3.47562e-07	2.33201	-0.0726034	-0.458428	1.13671	0.079195	0.0849918	2.05155	-0.916768	-5.39378	0.0423719	0.361088	3.47562e-07	-0.440264	1.28267e-05	-0.0830546	0.872904
OG0001434	6.09726	0.0149345	1.10601	0.295046	35.7025	2.37687e-08	1.88299	0.0130859	-0.344461	0.771015	0.0537169	0.0576488	2.44223	0.243609	-5.97516	0.0160424	0.807946	2.37687e-08	-0.477322	1.30248e-06	0.0221408	0.998236
OG0001436	1.46211	0.228952	5.28024	0.023286	0.558299	0.456396	1.9543	-0.169866	-0.0652892	1.16864	0.0814195	0.0873791	1.67229	-2.08631	-0.747194	0.097052	0.0390511	0.456396	-0.0677706	0.818371	-0.186342	0.779794
OG0001437	1.24036	0.26761	3.56153	0.0615292	16.2792	9.61377e-05	2.34938	-0.117194	-0.514867	1.70667	0.118905	0.127608	1.37658	-0.985611	-4.03475	0.171183	0.326291	9.61377e-05	-0.344361	0.00145176	-0.0892435	0.897894
OG0001438	6.75284	0.0105229	1.52949	0.218585	5.19371	0.0244217	1.71552	0.0931073	-0.134486	0.789245	0.054987	0.0590119	2.17362	1.69326	-2.27897	0.0316813	0.0929792	0.0244217	-0.202871	0.125458	0.152141	0.998236
OG0001439	4.35667	0.0389632	0.00561862	0.940372	0.315641	0.575278	1.93583	-0.0030695	0.0399859	0.951879	0.0663178	0.0711721	2.03369	-0.0462847	0.56182	0.04417	0.96316	0.575278	0.051008	0.892244	-0.00420766	0.998236
OG0001440	12.3307	0.000626988	0.000273072	0.986843	1.71929	0.192267	1.50193	-0.00795186	0.0425772	0.434284	0.0302568	0.0324715	3.45842	-0.262813	1.31122	0.000750785	0.793142	0.192267	0.118364	0.51562	-0.0238853	0.998236
OG0001441	2.01682	0.158136	0.147335	0.701769	3.52856	0.0627266	1.61669	-0.00203833	0.167165	1.1902	0.0829217	0.0889913	1.35833	-0.0245813	1.87845	0.176886	0.980429	0.0627266	0.168331	0.243066	-0.00223466	0.998236
OG0001442	1.9309	0.167211	4.73906	0.0314266	19.1281	2.6048e-05	2.28793	-0.112243	-0.440264	1.34632	0.093799	0.100665	1.69939	-1.19663	-4.37357	0.0918156	0.233789	2.6048e-05	-0.369465	0.000471035	-0.108147	0.856412
OG0001443	8.49142	0.00425169	0.0856782	0.770246	3.06445	0.0825566	2.00203	-0.00426104	0.0926306	0.707701	0.0493058	0.0529149	2.82891	-0.0864205	1.75056	0.00546896	0.931275	0.0825566	0.157164	0.29621	-0.00785617	0.998236
OG0001444	2.76295	0.099059	1.7484	0.188572	13.2519	0.000401801	2.11385	-0.0424418	-0.320387	1.17709	0.0820082	0.0880109	1.79583	-0.517531	-3.64032	0.0750175	0.605731	0.000401801	-0.31418	0.00477916	-0.0469963	0.998236
OG0001445	3.71848	0.0561559	4.13515	0.0441886	18.1209	4.11611e-05	2.38689	-0.0819106	-0.346065	1.08728	0.075751	0.0812958	2.19529	-1.08131	-4.25687	0.0300506	0.281708	4.11611e-05	-0.360906	0.000684966	-0.0978297	0.889604
OG0001446	4.96709	0.0276807	0.048376	0.826284	0.000344269	0.985227	1.83843	0.0127433	0.00120283	0.867018	0.0604056	0.0648271	2.12041	0.210963	0.0185545	0.0360138	0.833271	0.985227	0.00168677	0.99846	0.0191749	0.998236
OG0001447	15.2345	0.000156656	0.00920627	0.92372	2.55292	0.112699	2.01683	-0.00902858	0.0628892	0.526416	0.0366757	0.0393602	3.83125	-0.246173	1.59779	0.000203599	0.805965	0.112699	0.143745	0.366574	-0.0223738	0.998236
OG0001448	5.74847	0.0180321	0.330437	0.566469	48.7427	1.69193e-10	2.0714	-0.0546953	0.44369	0.849957	0.0592169	0.0635513	2.43707	-0.923645	6.98159	0.0162619	0.357509	1.69193e-10	0.53587	3.87325e-08	-0.0836733	0.998236
OG0001450	8.97132	0.00332704	0.685825	0.409218	1.12681	0.290571	2.15522	-0.0495158	0.0545003	0.686666	0.0478404	0.0513421	3.13867	-1.03502	1.06151	0.00213237	0.302723	0.290571	0.0960549	0.645839	-0.0936791	0.998236
OG0001452	9.88762	0.00209379	1.90717	0.169823	3.98959	0.0480257	2.25767	-0.0811223	0.0980052	0.656231	0.0457199	0.0490665	3.44036	-1.77433	1.9974	0.00079788	0.0785235	0.0480257	0.17866	0.202755	-0.159244	0.998236
OG0001453	6.55423	0.011694	0.53632	0.465378	4.54605	0.0350161	1.96662	0.01497	0.130761	0.820226	0.0571455	0.0613284	2.39765	0.261963	2.13215	0.0180294	0.793796	0.0350161	0.19029	0.161533	0.023808	0.998236
OG0001454	2.79015	0.0974299	1.87798	0.173101	0.0887976	0.766222	2.08177	-0.104513	0.0238326	1.06965	0.0745231	0.079978	1.94622	-1.40242	0.297989	0.0539469	0.16335	0.766222	0.02708	0.970748	-0.126469	0.998236
OG0001455	1.71909	0.192293	0.000830718	0.977054	0.200409	0.655191	1.89143	-0.00688007	0.0492772	1.47217	0.102567	0.110075	1.28479	-0.0670788	0.447671	0.201321	0.94663	0.655191	0.0406637	0.934388	-0.00609796	0.998236
OG0001456	1.8337	0.178215	0.0798617	0.777968	0.242397	0.623372	1.76146	0.0165521	0.0510299	1.38622	0.0965788	0.103648	1.27069	0.171385	0.492339	0.206276	0.864208	0.623372	0.0447133	0.920102	0.0155785	0.998236
OG0001457	0.306614	0.580787	6.51738	0.0119259	14.3837	0.000234091	0.133627	0.178856	0.431368	1.52119	0.105982	0.11374	0.0878436	1.68761	3.79259	0.930146	0.0940631	0.000234091	0.325951	0.00308239	0.151644	0.636112
OG0001458	10.3991	0.00162123	6.61426	0.0113264	1.56575	0.213239	2.3706	-0.100846	-0.0602768	0.644259	0.0448858	0.0481713	3.67958	-2.24673	-1.2513	0.000350062	0.0264704	0.213239	-0.113026	0.545155	-0.200117	0.636112
OG0001459	5.16754	0.0247765	0.20435	0.652041	0.207688	0.649402	3.06058	0.0548157	-0.049771	1.46064	0.101763	0.109212	2.09537	0.538658	-0.455728	0.0382234	0.591113	0.649402	-0.0413943	0.931979	0.0489103	0.998236
OG0001461	0.24075	0.624554	11.2737	0.00105137	0.259227	0.611579	4.57975	-0.861864	0.138956	3.65013	0.254306	0.272921	1.25468	-3.38908	0.509144	0.212013	0.000947205	0.611579	0.0462363	0.911543	-0.29444	0.196678
OG0001462	0.493799	0.483587	0.214123	0.644386	0.570653	0.451467	2.76525	-0.145042	0.191867	3.39694	0.236666	0.253989	0.814043	-0.612854	0.755416	0.41722	0.541123	0.451467	0.0685128	0.814501	-0.0556277	0.998236
OG0001463	11.6697	0.000865528	1.36118	0.245628	0.0464858	0.829658	1.97148	0.048974	0.0103572	0.642471	0.0447612	0.0480376	3.06859	1.09412	0.215606	0.00265491	0.276078	0.829658	0.0195968	0.979425	0.0989767	0.998236
OG0001464	25.1596	1.83049e-06	6.09358	0.0149641	3.80446	0.0534283	1.77787	0.0563567	0.0590724	0.405051	0.0282201	0.0302857	4.38925	1.99704	1.9505	2.44797e-05	0.0480649	0.0534283	0.174595	0.217931	0.178629	0.662051
OG0001465	3.99473	0.0478842	0.0981876	0.754555	47.7879	2.39607e-10	1.7887	-0.0985248	0.411364	0.795865	0.0554483	0.0595069	2.24749	-1.77688	6.91288	0.0264202	0.0781011	2.39607e-10	0.532094	5.19946e-08	-0.159467	0.998236
OG0001466	7.84699	0.00592868	1.11807	0.292442	3.06033	0.0827608	1.67726	0.0676055	-0.0903147	0.690473	0.0481055	0.0516267	2.42915	1.40536	-1.74938	0.016604	0.162477	0.0827608	-0.157061	0.296551	0.12673	0.998236
OG0001468	8.10636	0.00518378	0.121172	0.728372	1.04314	0.30913	1.85117	-0.0249228	0.0490081	0.641754	0.0447113	0.047984	2.88454	-0.557418	1.02134	0.00464175	0.578272	0.30913	0.0924516	0.668672	-0.0506094	0.998236
OG0001469	0.349886	0.555281	1.56571	0.213245	0.295025	0.588017	2.41468	-0.221481	-0.116618	2.87149	0.200058	0.214702	0.840916	-1.10708	-0.543162	0.402054	0.270455	0.588017	-0.0493183	0.900545	-0.100138	0.998236
OG0001470	14.9889	0.000175853	3.43708	0.0661834	1.46188	0.228989	1.77062	0.0771272	-0.0483771	0.535126	0.0372825	0.0400114	3.3088	2.06872	-1.20908	0.00123454	0.0407019	0.228989	-0.109258	0.566985	0.184826	0.897894
OG0001471	23.7679	3.33736e-06	0.315993	0.575066	0.00307372	0.955878	1.418	0.0114918	0.00127217	0.306893	0.0213813	0.0229464	4.6205	0.537468	0.0554411	9.63974e-06	0.591931	0.955878	0.00504004	0.993037	0.0488025	0.998236
OG0001472	5.82332	0.0173149	4.09272	0.0452722	17.4119	5.69545e-05	1.86829	0.0698065	0.287062	0.920078	0.0641023	0.0687944	2.03058	1.08899	4.17275	0.0444894	0.278324	5.69545e-05	0.35468	0.00090876	0.0985172	0.889604
OG0001473	3.66699	0.057861	0.166856	0.683643	0.743614	0.390211	1.7969	-0.0140056	-0.0600987	0.932101	0.0649399	0.0696933	1.9278	-0.21567	-0.862331	0.0562239	0.829608	0.390211	-0.0781539	0.757387	-0.0196026	0.998236
OG0001475	9.41932	0.00265076	0.0373511	0.847076	5.45819	0.0211216	1.93024	0.0140336	-0.114168	0.653568	0.0455344	0.0488673	2.95338	0.308199	-2.33628	0.00377729	0.758461	0.0211216	-0.207755	0.113901	0.0280071	0.998236
OG0001476	13.7398	0.000318048	0.59584	0.441675	0.0993184	0.753192	2.12815	-0.0270076	-0.0132924	0.564107	0.0393016	0.0421784	3.77259	-0.687188	-0.315148	0.000251518	0.493279	0.753192	-0.0286381	0.968349	-0.0623501	0.998236
OG0001477	0.0847736	0.771428	1.24722	0.266297	0.913456	0.341105	2.61701	-0.415441	0.329163	4.60617	0.320914	0.344404	0.568154	-1.29456	0.955749	0.570983	0.197938	0.341105	0.0865601	0.707646	-0.11688	0.998236
OG0001478	5.89192	0.0166838	1.26131	0.263627	0.21437	0.644195	2.13809	-0.067666	0.0281156	0.812152	0.056583	0.0607247	2.63262	-1.19587	0.463001	0.00957772	0.234085	0.644195	0.0420537	0.928064	-0.108079	0.998236
OG0001479	9.67207	0.00233342	2.74368	0.100231	0.325069	0.569634	1.72269	-0.0531106	-0.0217056	0.509162	0.0354736	0.0380701	3.38339	-1.49719	-0.570148	0.000965303	0.136948	0.569634	-0.0517622	0.888499	-0.134865	0.950476
OG0001480	1.9345	0.166819	0.491996	0.484385	3.27401	0.0728678	1.57893	-0.0748421	0.135785	1.00366	0.0699251	0.0750434	1.57318	-1.07032	1.80942	0.118289	0.286607	0.0728678	0.162312	0.268917	-0.0968443	0.998236
OG0001481	15.9079	0.000114288	0.446897	0.505085	0.00663492	0.935215	1.80066	0.0213633	0.00293695	0.482226	0.0335969	0.0360561	3.73406	0.63587	0.081455	0.000288633	0.526062	0.935215	0.0074048	0.98874	0.0577101	0.998236
OG0001482	4.48055	0.0363311	0.155801	0.693747	0.0546484	0.815559	1.9071	-0.0208377	-0.0155614	0.89029	0.0620269	0.0665671	2.14211	-0.335946	-0.23377	0.0341881	0.737493	0.815559	-0.021247	0.979425	-0.0305263	0.998236
OG0001483	3.69763	0.0568399	0.220735	0.639326	10.9391	0.00124007	1.85629	0.0169352	-0.245775	0.993845	0.0692416	0.0743099	1.86778	0.244582	-3.30743	0.0642117	0.807195	0.00124007	-0.287941	0.0127171	0.0222292	0.998236
OG0001484	1.34672	0.248137	1.26336	0.26324	24.7189	2.21234e-06	2.0543	-0.00476121	-0.626961	1.68655	0.117502	0.126103	1.21805	-0.0405201	-4.97181	0.225574	0.967745	2.21234e-06	-0.411866	6.03113e-05	-0.00368362	0.998236
OG0001485	34.6413	3.62492e-08	1.06668	0.303757	0.00317107	0.955186	1.90003	0.0240107	0.00145518	0.345609	0.0240787	0.0258412	5.49765	0.997176	0.0563123	2.17558e-07	0.320669	0.955186	0.00511923	0.992758	0.0902822	0.998236
OG0001486	4.39477	0.0381327	1.53846	0.217248	8.33273	0.00461285	2.31068	-0.12158	0.20626	0.955639	0.0665798	0.0714532	2.41794	-1.82608	2.88665	0.0170996	0.0703039	0.00461285	0.253828	0.036747	-0.163766	0.998236
OG0001487	6.57294	0.0115782	0.00930517	0.923312	2.0429	0.155495	1.91026	0.0218508	-0.0841433	0.787352	0.0548551	0.0588704	2.42618	0.398336	-1.4293	0.016734	0.691085	0.155495	-0.128853	0.451585	0.0361886	0.998236
OG0001488	3.22156	0.075171	0.97655	0.325024	3.31877	0.0709631	3.53709	-0.16412	0.237128	1.74087	0.121287	0.130165	2.03179	-1.35316	1.82175	0.0443646	0.178528	0.0709631	0.163388	0.264406	-0.122094	0.998236
OG0001489	6.49747	0.0120531	6.55655	0.0116796	37.8703	1.01346e-08	2.25108	-0.0655101	-0.362739	0.788347	0.0549245	0.0589448	2.85545	-1.19273	-6.15389	0.00505891	0.235309	1.01346e-08	-0.488234	7.04877e-07	-0.107798	0.636112
OG0001490	4.86546	0.0292885	0.0959806	0.75724	0.285604	0.594032	1.57928	-0.0204978	0.0282323	0.706539	0.0492249	0.052828	2.23524	-0.416412	0.53442	0.0272361	0.677846	0.594032	0.0485264	0.903961	-0.0378285	0.998236
OG0001491	13.5369	0.000350466	2.58908	0.110209	2.84646	0.0941519	2.39478	-0.0520454	-0.0776694	0.615701	0.0428962	0.046036	3.88952	-1.21329	-1.68714	0.000164676	0.227383	0.0941519	-0.151604	0.325127	-0.109634	0.958426
OG0001492	3.02391	0.0845886	0.0971272	0.755841	40.4102	3.79359e-09	2.01788	-0.0803017	0.522792	1.09991	0.076631	0.0822401	1.8346	-1.0479	6.3569	0.069022	0.296772	3.79359e-09	0.500357	3.74186e-07	-0.0948345	0.998236
OG0001493	6.72313	0.01069	1.42295	0.235253	3.1272	0.079516	1.39971	0.0684969	-0.0843148	0.637673	0.044427	0.0476789	2.19503	1.54179	-1.76839	0.0300702	0.125737	0.079516	-0.158725	0.288178	0.138806	0.998236
OG0001494	3.18875	0.0766518	0.643194	0.424129	0.131074	0.717952	1.23295	0.0478608	-0.0216066	0.79818	0.0556095	0.05968	1.5447	0.860658	-0.362042	0.12503	0.391129	0.717952	-0.0328951	0.960753	0.0780032	0.998236
OG0001495	8.95297	0.00335827	0.209594	0.647907	1.5605	0.214003	1.84605	-0.0299907	0.0563831	0.603654	0.0420569	0.0451353	3.05813	-0.713099	1.2492	0.00274235	0.477157	0.214003	0.112838	0.545566	-0.0646914	0.998236
OG0001496	2.69742	0.103107	0.138393	0.710535	0.653401	0.420486	1.81676	-0.0396349	0.0642119	1.06242	0.0740194	0.0794374	1.71002	-0.535467	0.808332	0.089825	0.59331	0.420486	0.0732872	0.788774	-0.0486212	0.998236
OG0001497	2.57551	0.111136	3.03178	0.08419	8.55576	0.00411371	2.18305	-0.0882966	-0.256869	1.17451	0.0818283	0.0878179	1.8587	-1.07905	-2.92502	0.0654997	0.282713	0.00411371	-0.256981	0.0335661	-0.0976265	0.916504
OG0001498	2.00766	0.159076	6.9918	0.00927365	0.0902588	0.764364	3.67177	-0.327562	-0.0419141	1.86589	0.129998	0.139513	1.96783	-2.51975	-0.300431	0.0513747	0.0130467	0.764364	-0.0273017	0.970748	-0.223285	0.613328
OG0001500	0.886847	0.348209	1.04969	0.307623	4.98545	0.0274004	1.36569	0.0659112	0.300231	1.79835	0.125292	0.134463	0.759409	0.526061	2.23281	0.449085	0.599809	0.0274004	0.198926	0.135875	0.0477691	0.998236
OG0001501	0.961417	0.328787	0.762949	0.384137	6.75227	0.0105261	0.726102	0.106183	-0.210562	1.08374	0.075505	0.0810317	0.669993	1.4063	-2.59851	0.504139	0.162197	0.0105261	-0.229901	0.0702385	0.126814	0.998236
OG0001502	3.67554	0.0575739	3.25742	0.0735879	22.0926	6.94135e-06	2.19659	-0.0551739	-0.364505	1.03718	0.0722606	0.0775498	2.11785	-0.76354	-4.70027	0.0362341	0.446628	6.94135e-06	-0.392929	0.000151232	-0.0692461	0.897894
OG0001503	9.28313	0.00283987	0.254778	0.614649	0.558865	0.456168	1.93111	-0.0147147	-0.0353295	0.632056	0.0440357	0.0472589	3.05528	-0.334155	-0.747573	0.00276663	0.738841	0.456168	-0.0678048	0.818371	-0.0303637	0.998236
OG0001504	2.76035	0.0992158	1.10019	0.296314	1.00109	0.319044	1.81861	-0.0830565	0.0720536	0.963144	0.0671027	0.0720144	1.8882	-1.23775	1.00054	0.0613933	0.218204	0.319044	0.0905846	0.681691	-0.111817	0.998236
OG0001505	1.45947	0.22937	0.659421	0.418359	24.9882	1.97029e-06	1.43953	0.0227034	-0.451046	1.20677	0.0840763	0.0902304	1.19288	0.270034	-4.99882	0.23525	0.787594	1.97029e-06	-0.413722	5.48145e-05	0.0245411	0.998236
OG0001506	5.87088	0.0168748	0.776656	0.379913	0.282433	0.596085	2.20923	-0.0582085	0.0340792	0.857637	0.0597519	0.0641256	2.57595	-0.97417	0.531444	0.0111992	0.331916	0.596085	0.0482568	0.904255	-0.0882156	0.998236
OG0001507	7.21894	0.00822864	1.66356	0.199583	5.5398	0.0202006	1.65834	0.0906308	-0.129999	0.738697	0.0514654	0.0552324	2.24496	1.76101	-2.35368	0.0265873	0.0807637	0.0202006	-0.209235	0.11025	0.158079	0.998236
OG0001508	5.79915	0.0175431	0.863977	0.354479	0.000675025	0.979315	1.91876	-0.0472525	-0.00145956	0.751336	0.0523459	0.0561775	2.55379	-0.902697	-0.0259812	0.0118975	0.36848	0.979315	-0.00236192	0.99846	-0.0817884	0.998236
OG0001509	15.7702	0.000121879	0.0327647	0.856662	4.07321	0.0457797	1.46321	0.0164478	-0.058764	0.389417	0.0271308	0.0291167	3.75743	0.606239	-2.01822	0.000265545	0.545492	0.0457797	-0.180462	0.197264	0.0550291	0.998236
OG0001511	1.47041	0.227643	6.25937	0.0136892	16.327	9.4026e-05	2.00414	-0.137304	-0.375664	1.24342	0.0866298	0.0929708	1.61179	-1.58495	-4.04067	0.109613	0.115587	9.4026e-05	-0.344806	0.00142484	-0.142614	0.636112
OG0001512	1.82279	0.179502	0.100528	0.751744	0.98434	0.323109	2.26685	-0.0579648	0.11849	1.59727	0.111283	0.119428	1.4192	-0.520878	0.992139	0.158412	0.603404	0.323109	0.0898298	0.686861	-0.0472996	0.998236
OG0001513	6.16074	0.0144334	2.74709	0.100022	4.60086	0.0339547	2.47209	-0.124874	0.138478	0.863442	0.0601564	0.0645597	2.86306	-2.07583	2.14496	0.00494662	0.0400279	0.0339547	0.191392	0.158467	-0.185439	0.950476
OG0001514	9.35718	0.00273538	3.99449	0.0478909	0.903626	0.343706	2.19644	-0.0788283	-0.0459368	0.646307	0.0450285	0.0483244	3.39845	-1.75063	-0.950592	0.000918082	0.082544	0.343706	-0.0860966	0.70982	-0.15717	0.891088
OG0001515	0.326998	0.568493	8.38616	0.00448783	4.35807	0.0389322	-0.504445	0.682523	-0.467091	2.99244	0.208485	0.223745	-0.168573	3.27373	-2.0876	0.866414	0.00138408	0.0389322	-0.186454	0.174985	0.285247	0.450861
OG0001516	0.121825	0.72767	0.115864	0.734154	2.74963	0.099867	0.6107	0.140645	-0.365186	2.94543	0.205209	0.22023	0.207338	0.685375	-1.6582	0.836094	0.494418	0.099867	-0.149061	0.339176	0.0621862	0.998236
OG0001517	2.38979	0.124741	0.438915	0.508907	1.06267	0.304664	1.93503	-0.0691638	0.08829	1.14547	0.0798057	0.0856472	1.68928	-0.866653	1.03086	0.0937409	0.387848	0.304664	0.0933055	0.662977	-0.0785432	0.998236
OG0001518	1.09095	0.298343	1.05275	0.306922	0.129158	0.719933	1.57395	-0.093829	0.0335393	1.24815	0.086959	0.0933241	1.26103	-1.079	0.359385	0.209723	0.282732	0.719933	0.032654	0.96198	-0.0976227	0.998236
OG0001519	4.19429	0.0427242	1.35945	0.245926	2.41533	0.122764	2.13667	-0.0947448	0.107507	0.925164	0.0644566	0.0691746	2.3095	-1.4699	1.55413	0.0226112	0.144184	0.122764	0.139896	0.389015	-0.13245	0.998236
OG0001520	3.43866	0.0661222	0.371395	0.543388	44.4103	8.34679e-10	1.42629	0.0474932	-0.413066	0.828989	0.0577561	0.0619836	1.72052	0.822306	-6.66411	0.0878942	0.41252	8.34679e-10	-0.518156	1.37216e-07	0.0745471	0.998236
OG0001521	3.24283	0.0742276	0.938676	0.334551	12.0798	0.000708392	1.99838	-0.0155446	-0.279773	1.07658	0.0750061	0.0804963	1.85623	-0.207244	-3.47561	0.0658536	0.836167	0.000708392	-0.301283	0.0077849	-0.0188371	0.998236
OG0001522	3.15265	0.0783175	0.195207	0.659406	4.02177	0.0471478	1.67427	0.0641225	-0.160779	1.07224	0.0747034	0.0801715	1.56147	0.85836	-2.00543	0.121024	0.392391	0.0471478	-0.179356	0.200609	0.0777963	0.998236
OG0001523	1.71637	0.192643	2.56193	0.112073	4.30533	0.0401126	2.369	-0.118131	-0.234344	1.5105	0.105237	0.11294	1.56835	-1.12252	-2.07493	0.119411	0.263862	0.0401126	-0.185361	0.178078	-0.10152	0.958426
OG0001524	2.98313	0.0866882	4.76706	0.0309391	31.6294	1.22241e-07	1.1983	0.0568852	0.366472	0.871498	0.0607177	0.065162	1.37498	0.93688	5.62401	0.171677	0.350686	1.22241e-07	0.455226	5.26315e-06	0.0848637	0.856412
OG0001525	10.8537	0.00129362	0.0122849	0.911929	1.19929	0.275638	1.87679	-0.0136521	0.0470136	0.57416	0.040002	0.04293	3.26876	-0.341285	1.09512	0.00140657	0.733481	0.275638	0.0990668	0.625664	-0.031011	0.998236
OG0001527	2.24944	0.136268	0.405465	0.525483	23.0499	4.56189e-06	1.90748	0.0367471	-0.474261	1.32116	0.0920457	0.0987832	1.4438	0.399227	-4.80103	0.151381	0.69043	4.56189e-06	-0.400017	0.000104423	0.0362694	0.998236
OG0001529	3.39254	0.0679406	0.211441	0.646465	0.507052	0.477789	2.14124	-0.0466591	0.0593495	1.11471	0.0776625	0.0833471	1.92089	-0.600793	0.712076	0.0570979	0.549101	0.477789	0.064599	0.831285	-0.0545363	0.998236
OG0001530	0.574979	0.449762	0.0245367	0.875788	2.07538	0.152275	1.52061	-0.0216495	0.218152	2.02526	0.141101	0.151429	0.75082	-0.153433	1.44062	0.454219	0.878312	0.152275	0.129856	0.446778	-0.0139471	0.998236
OG0001531	6.09407	0.0149601	0.00593665	0.938711	3.53916	0.062339	1.81594	-0.0242255	0.102857	0.731231	0.0509452	0.0546742	2.48341	-0.475521	1.88127	0.0143825	0.635273	0.062339	0.168576	0.242082	-0.0431889	0.998236
OG0001532	0.86195	0.355042	0.227933	0.633922	7.6135	0.00669408	1.17916	-0.0783948	0.220351	1.06806	0.0744122	0.0798589	1.10402	-1.05352	2.75926	0.271777	0.294202	0.00669408	0.243304	0.0490826	-0.0953384	0.998236
OG0001533	9.86261	0.00212024	0.0113215	0.915439	0.649237	0.421966	1.78067	0.0113649	-0.0356863	0.59234	0.0412686	0.0442894	3.00617	0.275389	-0.805752	0.00321763	0.783487	0.421966	-0.0730545	0.78944	0.0250275	0.998236
OG0001534	9.20842	0.00294945	1.79846	0.182411	23.3632	3.97928e-06	5.28614	0.0369392	0.679406	1.8799	0.130973	0.14056	2.81192	0.282036	4.83355	0.00574726	0.778398	3.97928e-06	0.402289	9.50997e-05	0.0256312	0.998236
OG0001536	3.43733	0.0661737	0.0353672	0.851143	1.70924	0.193563	1.8499	-0.0314804	0.0956254	0.978237	0.0681542	0.0731429	1.89106	-0.461899	1.30738	0.0610077	0.644983	0.193563	0.118022	0.517946	-0.0419538	0.998236
OG0001537	3.61296	0.0597097	0.504004	0.479112	0.239537	0.625427	1.63553	-0.0448398	0.0295211	0.806712	0.056204	0.0603179	2.0274	-0.797804	0.489426	0.0448183	0.426547	0.625427	0.0444493	0.921212	-0.0723376	0.998236
OG0001538	3.01328	0.0851306	2.58773	0.110301	23.6558	3.50384e-06	2.09681	-0.0414793	-0.403134	1.10854	0.0772328	0.0828859	1.8915	-0.537069	-4.86372	0.060948	0.592206	3.50384e-06	-0.40439	8.64016e-05	-0.0487663	0.958426
OG0001539	0.386422	0.535355	0.103936	0.747713	5.54441e-05	0.994071	1.50122	-0.048813	0.00123208	2.21301	0.154181	0.165467	0.678362	-0.316595	0.00744608	0.498837	0.752097	0.994071	0.000676916	0.998748	-0.0287694	0.998236
OG0001540	0.202389	0.653605	2.08318	0.151514	6.22543	0.0139406	2.9233	-0.466208	0.643125	3.44733	0.240177	0.257757	0.847991	-1.9411	2.49508	0.398117	0.054571	0.0139406	0.221206	0.0852626	-0.173779	0.997528
OG0001541	4.32521	0.0396634	0.163295	0.686854	0.691885	0.407163	2.11493	-0.0393017	0.0613559	0.986533	0.0687322	0.0737632	2.1438	-0.57181	0.831796	0.0340502	0.568512	0.407163	0.0754026	0.773631	-0.0519126	0.998236
OG0001542	1.37335	0.24354	2.83438	0.0948446	24.9394	2.01206e-06	2.33396	-0.069907	-0.643125	1.72236	0.119998	0.128781	1.35509	-0.582569	-4.99394	0.177913	0.561268	2.01206e-06	-0.413387	5.5691e-05	-0.0528867	0.944199
OG0001543	3.62332	0.0593504	9.5375	0.00249718	3.03786	0.0838834	2.62282	-0.237205	0.130946	1.0048	0.0700051	0.0751293	2.61028	-3.38839	1.74295	0.0101896	0.000949368	0.0838834	0.156497	0.299584	-0.294386	0.356505
OG0001544	0.77582	0.380169	1.00067	0.319146	1.17976	0.279563	1.15507	0.163528	-0.157731	1.94219	0.135314	0.145218	0.594725	1.20851	-1.08617	0.553138	0.229207	0.279563	-0.0982648	0.631929	0.109208	0.998236
OG0001545	0.741791	0.390791	1.55171	0.21529	3.75344	0.0550293	2.34645	-0.224757	0.286812	1.97995	0.137944	0.148041	1.18511	-1.62933	1.93738	0.238298	0.105843	0.0550293	0.173456	0.222786	-0.146523	0.998236
OG0001546	1.50222	0.22271	6.59537	0.0114408	0.241558	0.623974	2.31786	-0.235702	0.0475621	1.29426	0.0901719	0.0967722	1.79088	-2.61392	0.491485	0.0758134	0.0100878	0.623974	0.044636	0.920102	-0.231191	0.636112
OG0001547	2.81234	0.0961233	0.299293	0.585334	13.7029	0.000323709	1.76222	0.117195	-0.352155	1.27233	0.0886438	0.0951322	1.38503	1.32209	-3.70174	0.168591	0.188632	0.000323709	-0.318947	0.00408401	0.119331	0.998236
OG0001548	0.453214	0.502096	0.0532508	0.81789	0.130689	0.71835	0.95826	0.0341569	-0.0438239	1.6213	0.112957	0.121225	0.591042	0.302389	-0.361509	0.555594	0.762875	0.71835	-0.0328467	0.961041	0.0274795	0.998236
OG0001549	3.79589	0.0536938	0.246264	0.620618	2.71901	0.101753	1.71255	0.0576626	-0.122104	0.990367	0.0689993	0.0740498	1.72921	0.835699	-1.64894	0.086322	0.404972	0.101753	-0.148248	0.343031	0.0757543	0.998236
OG0001550	3.12381	0.0796769	2.42318	0.122164	12.1533	0.00068351	2.32368	-0.0644888	-0.309584	1.18769	0.0827471	0.0888039	1.95646	-0.779348	-3.48615	0.0527145	0.437297	0.00068351	-0.302114	0.00757615	-0.0706726	0.95889
OG0001551	42.9557	1.44087e-09	6.40174	0.0126849	0.0114338	0.915023	1.62467	0.048659	-0.00223804	0.279927	0.0195027	0.0209302	5.80389	2.49499	-0.106929	5.31678e-08	0.013944	0.915023	-0.00972034	0.986565	0.221199	0.636112
OG0001553	2.26309	0.135095	0.0314301	0.859581	0.0909638	0.763473	2.23897	-0.0244484	0.0333348	1.47821	0.102987	0.110526	1.51465	-0.237392	0.301602	0.132468	0.812754	0.763473	0.0274081	0.970748	-0.0215761	0.998236
OG0001554	3.78796	0.0539406	1.53777	0.21735	4.10998	0.0448279	2.23018	-0.113811	0.150712	0.994262	0.0692707	0.0743411	2.24305	-1.64299	2.02731	0.0267135	0.102982	0.0448279	0.181248	0.193932	-0.147724	0.998236
OG0001555	7.01617	0.00915522	0.000818291	0.977226	0.247165	0.619981	1.48261	0.00312964	-0.0214578	0.577251	0.0402173	0.0431611	2.5684	0.0778183	-0.497157	0.0114327	0.938101	0.619981	-0.04515	0.917199	0.00707421	0.998236
OG0001556	6.60479	0.0113836	1.55061	0.215452	13.9007	0.000294543	2.87295	-0.0318797	-0.301185	1.08041	0.0752724	0.0807821	2.65913	-0.423524	-3.72836	0.00889448	0.672665	0.000294543	-0.321004	0.00377062	-0.0384737	0.998236
OG0001557	5.77792	0.0177463	0.0370652	0.847655	5.55983	0.0199811	6.1103	-0.0561953	0.453557	2.5726	0.179235	0.192354	2.37514	-0.313529	2.35793	0.0191135	0.754418	0.0199811	0.209596	0.109603	-0.0284911	0.998236
OG0001558	3.20626	0.0758575	0.587003	0.445072	0.127105	0.722073	2.21416	-0.0544901	-0.0309892	1.16252	0.0809932	0.0869217	1.90462	-0.672773	-0.356518	0.0592035	0.502374	0.722073	-0.0323938	0.963138	-0.0610471	0.998236
OG0001559	1.23953	0.267769	0.0195157	0.88913	24.0509	2.95205e-06	0.794645	0.052759	-0.306199	0.835047	0.0581781	0.0624366	0.951617	0.906852	-4.90417	0.343188	0.366287	2.95205e-06	-0.407198	7.52924e-05	0.0821624	0.998236
OG0001560	4.23287	0.0417969	0.00354587	0.952615	1.14962	0.285762	1.98982	-0.0116322	0.0787702	0.982553	0.0684549	0.0734656	2.02515	-0.169926	1.0722	0.0450526	0.865352	0.285762	0.0970134	0.640868	-0.0154459	0.998236
OG0001561	3.57598	0.0610121	0.187971	0.665383	0.00230525	0.961785	1.76947	0.0307185	-0.0036484	1.01629	0.0708051	0.0759878	1.74112	0.433846	-0.048013	0.0842051	0.665173	0.961785	-0.00436477	0.995571	0.0394099	0.998236
OG0001562	2.41121	0.123081	0.194915	0.659645	13.5741	0.000344285	1.49431	0.024651	-0.276554	1.00391	0.0699432	0.0750628	1.48849	0.352443	-3.6843	0.139224	0.725119	0.000344285	-0.317595	0.00429366	0.0320239	0.998236
OG0001563	2.31132	0.131044	2.13328	0.146724	16.8841	7.26371e-05	1.8112	-0.0416983	-0.332544	1.08239	0.0754105	0.0809303	1.67333	-0.552951	-4.10902	0.096845	0.581317	7.26371e-05	-0.34993	0.00113561	-0.0502049	0.993295
OG0001564	2.22791	0.13814	1.56821	0.212882	8.3982	0.00446017	2.95454	-0.206615	0.349206	1.61161	0.112282	0.1205	1.83329	-1.84015	2.89796	0.0692181	0.0681968	0.00446017	0.254759	0.0356879	-0.164994	0.998236
OG0001565	7.99842	0.00548125	0.28157	0.596646	0.276676	0.599851	1.83579	0.0308274	-0.0276053	0.701906	0.0489021	0.0524816	2.61544	0.63039	-0.526	0.0100454	0.529628	0.599851	-0.0477636	0.905603	0.0572143	0.998236
OG0001566	5.32664	0.0227001	0.68011	0.411171	0.15999	0.689871	1.84474	0.0446745	0.0266087	0.889712	0.0619866	0.0665238	2.07341	0.720712	0.399988	0.0402563	0.472477	0.689871	0.0363385	0.949597	0.0653791	0.998236
OG0001567	9.47478	0.00257751	0.033967	0.854085	3.2341	0.0746132	1.43555	0.0068012	-0.0648161	0.482035	0.0335836	0.0360418	2.9781	0.202515	-1.79836	0.00350488	0.839854	0.0746132	-0.161345	0.273739	0.0184074	0.998236
OG0001568	4.13522	0.0441868	2.15579	0.144628	17.7672	4.83869e-05	1.7616	0.0369214	0.310509	0.985227	0.0686412	0.0736655	1.78802	0.53789	4.21512	0.076276	0.591641	4.83869e-05	0.357821	0.000781247	0.0488407	0.993295
OG0001569	1.39493	0.23989	2.12161	0.147824	0.377562	0.540064	2.25553	-0.139218	-0.0710293	1.54602	0.107712	0.115596	1.45892	-1.2925	-0.614461	0.147177	0.198645	0.540064	-0.0557731	0.868597	-0.116698	0.993295
OG0001570	26.5463	1.01304e-06	1.4	0.239044	0.00790223	0.929313	1.37167	0.0228759	0.00191906	0.288727	0.0201157	0.0215881	4.75076	1.13721	0.0888945	5.62848e-06	0.257696	0.929313	0.00808105	0.98874	0.102835	0.998236
OG0001571	0.0983854	0.754316	0.112509	0.737887	23.6147	3.56693e-06	0.822003	0.184689	-1.36409	3.75426	0.261561	0.280706	0.218952	0.706104	-4.8595	0.827056	0.481481	3.56693e-06	-0.404096	8.71648e-05	0.0640595	0.998236
OG0001572	33.8704	4.93557e-08	1.39129	0.240501	0.298175	0.586034	2.16741	-0.0264608	-0.0149627	0.366476	0.0255326	0.0274015	5.91419	-1.03636	-0.546054	3.17003e-08	0.302103	0.586034	-0.0495802	0.899614	-0.0937988	0.998236
OG0001573	8.86503	0.00351217	0.0270809	0.869563	1.78026	0.184623	1.7588	0.0193447	-0.0622957	0.624436	0.0435048	0.0466892	2.81661	0.444658	-1.33426	0.00566917	0.657362	0.184623	-0.120414	0.501193	0.0403904	0.998236
OG0001574	4.56366	0.0346713	0.989439	0.321865	0.025827	0.872591	1.34501	0.0472486	0.00869003	0.723196	0.0503854	0.0540734	1.85981	0.937743	0.160708	0.0653412	0.350244	0.872591	0.0146082	0.980955	0.0849413	0.998236
OG0001575	2.29885	0.132078	0.389963	0.533495	0.222664	0.637867	1.37884	-0.0417981	0.0297891	0.844315	0.0588238	0.0631295	1.63309	-0.710564	0.471873	0.10505	0.478722	0.637867	0.0428582	0.926337	-0.0644624	0.998236
OG0001577	3.60836	0.0598702	1.46689	0.228198	2.18869	0.141626	2.09417	-0.0611125	-0.111697	1.00977	0.0703511	0.0755005	2.07391	-0.868679	-1.47942	0.0402086	0.386742	0.141626	-0.133293	0.427082	-0.0787258	0.998236
OG0001578	2.82383	0.0954545	0.0512206	0.821335	1.48212	0.225811	1.76131	-0.00285897	0.0986457	1.0837	0.0755016	0.0810281	1.62528	-0.0378664	1.21743	0.106705	0.969857	0.225811	0.110003	0.562972	-0.00344238	0.998236
OG0001579	0.0383842	0.845002	0.0141745	0.905428	0.814446	0.368602	1.2772	-0.0347215	0.44443	6.58633	0.458873	0.492461	0.193916	-0.075667	0.902467	0.846567	0.939809	0.368602	0.0817677	0.737612	-0.00687865	0.998236
OG0001580	2.18567	0.141899	2.87737	0.0924039	16.2747	9.63381e-05	2.26075	-0.074554	-0.403889	1.33899	0.093288	0.100116	1.6884	-0.799181	-4.0342	0.0939102	0.425752	9.63381e-05	-0.34432	0.00145176	-0.0724618	0.940275
OG0001581	0.431347	0.512576	6.43324	0.0124733	1.89547	0.171128	1.63594	-0.213351	-0.144245	1.40124	0.0976251	0.104771	1.16749	-2.18541	-1.37676	0.245307	0.0307846	0.171128	-0.124191	0.478161	-0.194865	0.636112
OG0001582	2.44616	0.120424	0.305448	0.581506	11.1667	0.00110825	1.34414	-0.0106062	0.222553	0.890722	0.062057	0.0665993	1.50905	-0.170911	3.34166	0.133894	0.864579	0.00110825	0.290671	0.011562	-0.0155355	0.998236
OG0001583	0.0756026	0.783816	1.45675	0.229803	0.226309	0.635132	2.60594	-0.417576	0.166485	4.68053	0.326095	0.349964	0.55676	-1.28054	0.47572	0.578719	0.202806	0.635132	0.0432069	0.924758	-0.115631	0.998236
OG0001584	0.785057	0.377356	0.600515	0.439893	3.65417	0.0582941	1.39417	0.0453348	0.265347	1.85649	0.129343	0.13881	0.750968	0.350502	1.91159	0.45413	0.726571	0.0582941	0.171215	0.231188	0.0318477	0.998236
OG0001585	6.29852	0.0134051	0.132618	0.716368	1.30281	0.255954	1.42241	0.0255442	-0.0522673	0.612436	0.0426687	0.0457919	2.32255	0.598664	-1.14141	0.0218742	0.550516	0.255954	-0.10321	0.603193	0.0543435	0.998236
OG0001586	0.231865	0.631014	1.35346	0.246963	0.368971	0.544704	2.13846	-0.250692	0.129089	2.84226	0.198022	0.212516	0.75238	-1.26598	0.60743	0.453284	0.207952	0.544704	0.0551369	0.871944	-0.114334	0.998236
OG0001587	1.0655	0.304023	0.0647955	0.799503	7.90565	0.00575105	1.73176	-0.0404973	0.349683	1.66333	0.115885	0.124367	1.04114	-0.349461	2.8117	0.299884	0.72735	0.00575105	0.247647	0.0434533	-0.0317532	0.998236
OG0001588	2.835	0.0948087	0.551858	0.459	0.59326	0.442662	1.98797	-0.0672302	0.0624609	1.08457	0.0755624	0.0810934	1.83296	-0.889731	0.770234	0.0692665	0.375376	0.442662	0.0698502	0.805973	-0.0806213	0.998236
OG0001589	1.3498	0.247599	0.784556	0.377508	8.87863	0.0034879	1.77828	-0.129814	0.276858	1.24267	0.0865775	0.0929147	1.43101	-1.4994	2.9797	0.155004	0.136374	0.0034879	0.261459	0.0295193	-0.13506	0.998236
OG0001590	1.53077	0.218393	3.42746	0.0665589	6.2102	0.014055	2.37619	-0.137447	-0.287456	1.54273	0.107483	0.11535	1.54025	-1.27878	-2.49203	0.126111	0.203421	0.014055	-0.220949	0.0856724	-0.115475	0.897894
OG0001591	2.09778	0.150099	0.00200548	0.964354	0.128594	0.720519	1.35989	0.00819548	-0.0262728	0.979868	0.0682678	0.0732648	1.38783	0.120049	-0.3586	0.167738	0.904644	0.720519	-0.0325827	0.962526	0.0109129	0.998236
OG0001592	16.0151	0.000108715	1.41468	0.236611	1.58521	0.210435	1.598	0.0271406	0.0410066	0.435594	0.030348	0.0325694	3.66854	0.894311	1.25905	0.000363927	0.372931	0.210435	0.113717	0.54079	0.0810336	0.998236
OG0001593	5.44264	0.021302	0.00103258	0.974418	40.256	4.0249e-09	1.804	0.0846071	-0.417094	0.879207	0.0612547	0.0657384	2.05185	1.38123	-6.34476	0.0423415	0.169752	4.0249e-09	-0.49964	3.83071e-07	0.124588	0.998236
OG0001594	24.0105	3.00407e-06	6.03934	0.0154076	0.744487	0.389934	1.73444	0.0631647	0.0263745	0.408815	0.0284823	0.0305671	4.2426	2.21768	0.862837	4.35045e-05	0.0284437	0.389934	0.0781995	0.75712	0.197631	0.666152
OG0001595	1.11709	0.292651	0.00700602	0.933432	0.0704259	0.791169	1.57448	0.0151484	-0.0312078	1.57278	0.109577	0.117597	1.00108	0.138245	-0.265379	0.318788	0.890277	0.791169	-0.0241183	0.975297	0.0125667	0.998236
OG0001596	0.443288	0.506807	5.01255	0.0269921	1.63424	0.203564	2.50151	-0.300175	-0.21498	2.24911	0.156697	0.168166	1.11222	-1.91565	-1.27838	0.268247	0.0577699	0.203564	-0.115439	0.531953	-0.171567	0.835391
OG0001597	0.788039	0.376455	1.60627	0.207451	0.016479	0.898069	1.91331	-0.140776	-0.0160142	1.66845	0.116242	0.12475	1.14676	-1.21106	-0.12837	0.253743	0.228232	0.898069	-0.0116692	0.982857	-0.109435	0.998236
OG0001598	2.06514	0.153282	1.11733	0.2926	0.136083	0.712852	1.74488	-0.0818523	0.029159	1.05717	0.0736532	0.0790443	1.65053	-1.11132	0.368894	0.101428	0.268634	0.712852	0.033517	0.958225	-0.100517	0.998236
OG0001599	3.20092	0.0760989	1.86285	0.174828	45.2917	6.01104e-10	1.89678	0.00710452	-0.522758	1.03888	0.0723789	0.0776768	1.8258	0.0981574	-6.72991	0.0703458	0.92197	6.01104e-10	-0.521884	1.087e-07	0.00892304	0.998236
OG0001600	2.09629	0.150243	2.72338	0.101482	5.37047	0.0221608	2.47663	-0.113251	-0.251605	1.45206	0.101166	0.108571	1.70559	-1.11946	-2.31743	0.0906499	0.265161	0.0221608	-0.20615	0.118329	-0.101246	0.950476
OG0001602	0.451096	0.503095	0.450805	0.503233	0.333152	0.564881	1.59727	-0.105047	0.0835472	1.9359	0.134875	0.144747	0.82508	-0.778846	0.577193	0.41095	0.437591	0.564881	0.0524	0.885054	-0.0706274	0.998236
OG0001603	1.72413	0.191647	0.0978097	0.755013	0.862908	0.354776	1.05945	-0.00604603	-0.0558313	0.803836	0.0560036	0.0601029	1.31799	-0.107958	-0.928928	0.189997	0.914208	0.354776	-0.0841485	0.722803	-0.00981388	0.998236
OG0001604	0.236383	0.62771	0.0736405	0.786571	3.49995	0.0637865	0.970894	-0.0189452	0.286303	2.04676	0.142599	0.153036	0.474357	-0.132857	1.87081	0.6361	0.894527	0.0637865	0.167666	0.244657	-0.012077	0.998236
OG0001605	1.10846	0.294515	4.61435	0.0336987	25.175	1.81848e-06	2.28787	-0.122372	-0.638836	1.70285	0.118638	0.127322	1.34355	-1.03147	-5.01747	0.181608	0.304378	1.81848e-06	-0.415	5.11154e-05	-0.0933604	0.856412
OG0001606	1.93005	0.167305	0.41274	0.521798	5.25602	0.0235982	1.50875	-0.0103539	-0.181971	1.06157	0.0739598	0.0793734	1.42125	-0.139994	-2.2926	0.157816	0.888897	0.0235982	-0.204034	0.123071	-0.0127257	0.998236
OG0001607	8.03271	0.00538489	0.0710306	0.790296	2.98986	0.0863379	2.0091	0.00544639	-0.0940578	0.727515	0.0506863	0.0543963	2.76159	0.107453	-1.72912	0.00664934	0.914608	0.0863379	-0.155286	0.305793	0.00976799	0.998236
OG0001608	1.72395	0.191669	0.0031907	0.955048	2.77657	0.0982395	1.2952	0.0305608	-0.133394	1.07066	0.0745937	0.0800537	1.20972	0.409696	-1.6663	0.228745	0.682753	0.0982395	-0.149774	0.334766	0.0372193	0.998236
OG0001609	2.32799	0.129676	1.63026	0.204112	30.4828	1.95563e-07	1.43435	-0.00458697	-0.372428	0.902167	0.0628544	0.0674551	1.5899	-0.0729777	-5.52113	0.114467	0.941944	1.95563e-07	-0.448586	7.91738e-06	-0.00663419	0.998236
OG0001610	0.259915	0.611107	5.49036	0.0207534	0.293064	0.589259	3.16054	-0.506813	0.122448	3.02511	0.210761	0.226188	1.04477	-2.40468	0.541354	0.298212	0.0177023	0.589259	0.0491545	0.900545	-0.213564	0.744078
OG0001611	5.13572	0.0252152	0.11111	0.73946	0.711258	0.400691	1.71798	-0.0261763	0.0469032	0.743808	0.0518214	0.0556146	2.30972	-0.505125	0.843361	0.0225989	0.61439	0.400691	0.0764448	0.766242	-0.0458721	0.998236
OG0001612	3.71153	0.0563828	0.188206	0.665186	0.0539734	0.816681	1.37518	0.0200997	0.0133827	0.770414	0.0536751	0.057604	1.78498	0.37447	0.232322	0.0767694	0.70871	0.816681	0.0211155	0.979425	0.034023	0.998236
OG0001613	0.182631	0.669881	0.474901	0.49206	0.20966	0.647855	0.709652	0.103427	0.0882456	2.57755	0.179579	0.192724	0.27532	0.57594	0.457886	0.78354	0.565725	0.647855	0.04159	0.931024	0.0522866	0.998236
OG0001614	1.67861	0.197575	5.54083	0.0201892	0.875136	0.351401	2.13993	-0.204119	0.0820026	1.17236	0.081679	0.0876577	1.82531	-2.49903	0.935487	0.07042	0.0137939	0.351401	0.0847384	0.720333	-0.22154	0.730839
OG0001615	0.359254	0.550042	1.03217	0.311676	0.959215	0.329339	2.30232	-0.227682	0.19925	2.7209	0.189566	0.203442	0.846162	-1.20107	0.979395	0.399133	0.232071	0.329339	0.0886851	0.694488	-0.108543	0.998236
OG0001616	1.66377	0.199555	0.99646	0.320161	0.554995	0.457729	1.82541	-0.0957204	0.067494	1.21169	0.0844193	0.0905985	1.50649	-1.13387	0.74498	0.134547	0.259091	0.457729	0.0675706	0.81872	-0.102536	0.998236
OG0001617	1.70956	0.193522	9.36672	0.00272221	7.34728	0.00769301	2.35204	-0.210949	-0.254229	1.25439	0.087394	0.093791	1.87505	-2.41377	-2.71059	0.0631968	0.017287	0.00769301	-0.23926	0.0548418	-0.214334	0.360195
OG0001618	1.33555	0.250097	4.36933	0.0386851	20.6624	1.30802e-05	2.56818	-0.133036	-0.603502	1.77566	0.123711	0.132766	1.44633	-1.07537	-4.54559	0.150671	0.284347	1.30802e-05	-0.381912	0.000262815	-0.0972975	0.889604
OG0001619	1.33218	0.250692	4.47364	0.0364727	27.9067	5.70534e-07	2.35758	-0.108604	-0.653071	1.6534	0.115193	0.123625	1.4259	-0.942797	-5.28268	0.156472	0.347663	5.70534e-07	-0.43291	1.93062e-05	-0.0853957	0.871649
OG0001620	1.14417	0.286902	4.59768	0.0340153	15.6822	0.000126999	2.52992	-0.158344	-0.53723	1.81438	0.126409	0.135662	1.39437	-1.25263	-3.96007	0.165761	0.212754	0.000126999	-0.338725	0.00183237	-0.113145	0.856412
OG0001621	1.15547	0.284546	0.00810072	0.928433	2.25854	0.135485	1.34762	0.0392236	-0.155178	1.38099	0.0962139	0.103256	0.97584	0.407671	-1.50284	0.331091	0.684236	0.135485	-0.135365	0.414789	0.0370355	0.998236
OG0001622	3.52272	0.0629416	2.73346	0.100858	4.45212	0.0369178	2.41118	-0.0919674	-0.17852	1.13155	0.0788358	0.0846063	2.13086	-1.16657	-2.11001	0.0351241	0.245679	0.0369178	-0.188384	0.167458	-0.10546	0.950476
OG0001623	1.75071	0.188283	6.01027	0.0156509	3.02428	0.0845699	3.01904	-0.23869	-0.219936	1.69144	0.117843	0.126469	1.78489	-2.02548	-1.73905	0.0767845	0.0450178	0.0845699	-0.156156	0.301071	-0.18109	0.66642
OG0001624	2.94491	0.0887079	1.21588	0.27236	4.19586	0.042686	2.52699	-0.133971	0.194626	1.27076	0.0885343	0.0950147	1.98857	-1.51321	2.04838	0.0490059	0.132833	0.042686	0.183069	0.186151	-0.136281	0.998236
OG0001625	11.2663	0.00105518	0.0213892	0.883967	1.24879	0.265998	1.7678	0.00357956	-0.045264	0.541728	0.0377424	0.040505	3.26327	0.0948418	-1.11749	0.00143185	0.924597	0.265998	-0.10107	0.614845	0.00862166	0.998236
OG0001626	2.7009	0.102888	4.26694	0.0409958	19.9439	1.80376e-05	2.11384	-0.082015	-0.367959	1.10196	0.0767741	0.0823937	1.91825	-1.06826	-4.46586	0.0574352	0.287528	1.80376e-05	-0.376168	0.000344557	-0.0966602	0.889604
OG0001627	3.93485	0.0495596	2.91035	0.0905786	0.00193681	0.96497	2.12884	-0.107227	0.0030212	0.918137	0.0639671	0.0686492	2.31865	-1.67628	0.0440092	0.0220919	0.096265	0.96497	0.00400081	0.996309	-0.15065	0.934199
OG0001630	2.25578	0.135722	3.50264	0.0636858	2.24278	0.136844	1.78453	-0.137917	0.103228	0.921883	0.064228	0.0689293	1.93574	-2.1473	1.49759	0.0552321	0.033764	0.136844	0.1349	0.417065	-0.191593	0.897894
OG0001631	1.66673	0.199158	2.56257	0.112028	1.74107	0.189494	2.31349	-0.178788	0.137233	1.39099	0.0969107	0.104004	1.6632	-1.84488	1.3195	0.0988604	0.0675009	0.189494	0.119101	0.509923	-0.165406	0.958426
OG0001632	7.5609	0.00688018	0.0151986	0.902088	0.00617756	0.937483	2.95744	-0.00791066	-0.0064322	1.09452	0.0762556	0.0818372	2.70204	-0.103739	-0.0785975	0.0078817	0.917548	0.937483	-0.00714504	0.98874	-0.00943038	0.998236
OG0001633	5.01349	0.026978	0.45639	0.500605	10.0431	0.00193676	1.73475	0.0839532	-0.213989	0.903086	0.0629184	0.0675239	1.92091	1.33432	-3.16909	0.0570961	0.184605	0.00193676	-0.276839	0.0186844	0.120419	0.998236
OG0001634	1.01712	0.315215	3.27756	0.0727146	24.6581	2.27102e-06	2.29655	-0.093011	-0.695661	1.87366	0.130539	0.140094	1.22571	-0.712517	-4.96569	0.22269	0.477516	2.27102e-06	-0.411446	6.1295e-05	-0.0646388	0.897894
OG0001635	0.676182	0.412522	0.349642	0.555419	8.32547	0.00463012	1.25401	0.00376309	-0.322858	1.49651	0.104263	0.111894	0.837957	0.0360924	-2.88539	0.403707	0.971268	0.00463012	-0.253724	0.0368305	0.00328111	0.998236
OG0001636	0.123161	0.726242	0.608978	0.436697	0.794654	0.374466	0.926109	0.189778	0.316934	4.75502	0.331284	0.355533	0.194765	0.572854	0.891434	0.845904	0.567806	0.374466	0.0807746	0.744708	0.0520072	0.998236
OG0001637	2.8598	0.0933932	0.00691069	0.933885	0.466604	0.49586	1.37304	-0.00371559	0.0424953	0.832029	0.0579678	0.0622109	1.65023	-0.0640974	0.683084	0.10149	0.948998	0.49586	0.0619792	0.842101	-0.00582694	0.998236
OG0001638	2.07344	0.152466	6.20672e-05	0.993727	0.0410514	0.839779	1.69679	0.00431078	-0.0184505	1.21791	0.0848526	0.0910635	1.39319	0.0508031	-0.202612	0.166116	0.959566	0.839779	-0.0184161	0.980955	0.00461842	0.998695
OG0001639	1.0862	0.299392	0.0919708	0.762207	3.51575	0.0631986	1.45577	-0.0103165	0.202364	1.44343	0.100565	0.107926	1.00854	-0.102586	1.87503	0.315206	0.918461	0.0631986	0.168034	0.243676	-0.00932559	0.998236
OG0001641	4.40712	0.0378675	0.329775	0.566858	2.69574	0.103214	2.17233	-0.0618317	0.119671	0.974814	0.0679158	0.072887	2.22845	-0.910418	1.64187	0.0276975	0.364412	0.103214	0.147625	0.345732	-0.0824833	0.998236
OG0001642	1.12443	0.291079	9.04279	0.00320824	0.54899	0.460166	2.61166	-0.324176	0.0832632	1.50295	0.104711	0.112375	1.7377	-3.09591	0.740938	0.0848084	0.00243846	0.460166	0.0672058	0.820645	-0.270921	0.378363
OG0001643	3.29353	0.0720305	0.132707	0.716278	5.19889	0.0243521	1.3148	-0.00671987	0.127333	0.74689	0.0520361	0.055845	1.76036	-0.129139	2.28011	0.0808729	0.897462	0.0243521	0.202968	0.125223	-0.0117391	0.998236
OG0001644	16.2783	9.61804e-05	0.355889	0.551913	0.283284	0.595533	1.83916	-0.0148785	-0.0180948	0.45469	0.0316784	0.0339972	4.04486	-0.469673	-0.532245	9.25583e-05	0.639434	0.595533	-0.0483293	0.904255	-0.0426587	0.998236
OG0001645	1.38116	0.242212	0.00211695	0.963378	1.78218	0.184388	1.3747	0.0289316	-0.125999	1.2623	0.0879453	0.0943826	1.08904	0.328973	-1.33498	0.2783	0.742745	0.184388	-0.120478	0.501154	0.0298932	0.998236
OG0001646	2.65035	0.106129	6.60706	0.0113699	0.00186742	0.965602	2.36747	-0.190629	-0.00353294	1.09342	0.0761792	0.0817553	2.16519	-2.50238	-0.0432136	0.0323356	0.0136706	0.965602	-0.00392848	0.996309	-0.221822	0.636112
OG0001647	4.58408	0.0342761	0.327731	0.56806	0.00151079	0.969059	1.84774	-0.0329887	0.00242422	0.834145	0.0581153	0.0623691	2.21513	-0.567642	0.0388689	0.0286229	0.57133	0.969059	0.00353352	0.997327	-0.0515352	0.998236
OG0001648	0.994542	0.320625	1.27476	0.261108	1.36334	0.245256	2.57938	-0.191953	0.17796	2.03842	0.142018	0.152413	1.26538	-1.35162	1.16762	0.208165	0.179019	0.245256	0.105554	0.590813	-0.121957	0.998236
OG0001649	3.61829	0.0595247	0.316907	0.574514	1.46501	0.228493	1.44895	-0.0403663	0.0649296	0.717454	0.0499853	0.0536441	2.01957	-0.807563	1.21038	0.0456369	0.420927	0.228493	0.109374	0.566858	-0.0732177	0.998236
OG0001650	0.151783	0.697522	3.24672	0.0740563	2.1247	0.147532	2.88918	-0.498697	0.37674	3.45673	0.240832	0.25846	0.835814	-2.07073	1.45764	0.404907	0.040511	0.147532	0.131364	0.437116	-0.184998	0.897894
OG0001651	0.589688	0.444036	4.00719	0.0475434	9.66055	0.00234701	2.46233	-0.2025	-0.52171	2.24492	0.156404	0.167853	1.09685	-1.29472	-3.10814	0.274887	0.197883	0.00234701	-0.271912	0.0218772	-0.116895	0.891088
OG0001652	2.78261	0.0978784	0.484183	0.487868	0.696431	0.40563	1.27972	0.0531453	-0.0555107	0.889631	0.061981	0.0665178	1.43848	0.857446	-0.834524	0.152879	0.392893	0.40563	-0.0756485	0.772094	0.0777139	0.998236
OG0001653	1.26789	0.262391	1.83915	0.177576	0.275617	0.600549	1.54404	-0.0942075	-0.043743	1.11437	0.0776383	0.0833212	1.38558	-1.21341	-0.524992	0.168425	0.227335	0.600549	-0.0476723	0.906001	-0.109645	0.998236
OG0001654	4.64118	0.0331956	0.36823	0.545107	0.583299	0.446509	1.97611	-0.0460176	0.0499304	0.874362	0.0609172	0.0653762	2.26006	-0.755412	0.76374	0.025606	0.45147	0.446509	0.0692642	0.809496	-0.0685125	0.998236
OG0001655	1.7335	0.190453	0.250556	0.617593	18.262	3.85961e-05	2.64542	-0.0590487	0.644689	2.01766	0.140571	0.150861	1.31113	-0.420062	4.2734	0.192296	0.675185	3.85961e-05	0.362124	0.00065026	-0.0381596	0.998236
OG0001656	9.10292	0.00311168	0.566737	0.453021	8.40024	0.00445549	1.67842	0.0592248	-0.136235	0.628659	0.043799	0.0470049	2.66985	1.3522	-2.89832	0.00863114	0.178834	0.00445549	-0.254788	0.0356879	0.122009	0.998236
OG0001657	2.55681	0.112428	1.94608	0.165566	17.2773	6.05916e-05	1.92598	-0.0370597	-0.345293	1.11102	0.0774053	0.0830711	1.73352	-0.478774	-4.1566	0.0855506	0.632963	6.05916e-05	-0.353478	0.00095555	-0.0434837	0.998236
OG0001658	1.22811	0.269973	4.29825	0.040274	1.1405	0.287672	2.30228	-0.190747	-0.121552	1.52225	0.106056	0.113819	1.51242	-1.79856	-1.06794	0.133034	0.0745817	0.287672	-0.0966314	0.643025	-0.161363	0.889604
OG0001659	3.14711	0.0785766	0.0169308	0.896689	0.00557952	0.94058	1.7648	-0.00779886	-0.00561974	1.00621	0.0701033	0.0752347	1.75391	-0.111248	-0.0746962	0.0819784	0.911604	0.94058	-0.00679041	0.988885	-0.0101129	0.998236
OG0001660	7.29543	0.00790494	0.0261664	0.871764	0.318395	0.573618	1.76475	0.00178952	0.0285095	0.675738	0.047079	0.050525	2.61158	0.0380109	0.564265	0.0101531	0.969742	0.573618	0.0512295	0.891818	0.00345552	0.998236
OG0001662	0.247052	0.62006	0.897137	0.345438	11.0504	0.0011737	1.59068	-0.0411927	-0.673284	2.70883	0.188725	0.202539	0.587222	-0.218268	-3.32422	0.558149	0.827588	0.0011737	-0.289281	0.0121979	-0.0198387	0.998236
OG0001663	0.215973	0.642961	4.5209	0.0355149	0.0632676	0.801831	3.37126	-0.531307	0.0673002	3.57847	0.249314	0.267563	0.942095	-2.13108	0.251531	0.348021	0.035106	0.801831	0.0228604	0.9775	-0.190198	0.865235
OG0001664	1.95499	0.164608	0.0130141	0.909364	1.11048	0.294076	2.02223	0.0363751	-0.122557	1.55545	0.108369	0.116301	1.30009	0.335661	-1.0538	0.196039	0.737708	0.294076	-0.095363	0.649578	0.0305004	0.998236
OG0001665	0.339383	0.56127	3.18252	0.0769363	8.04775	0.00534316	2.54474	-0.390404	0.506502	2.3879	0.166366	0.178544	1.06568	-2.34666	2.83686	0.288689	0.0205678	0.00534316	0.249725	0.0408263	-0.208638	0.902078
OG0001667	1.00535	0.318021	5.5739	0.0198283	2.64226	0.106657	2.32812	-0.218435	-0.194314	1.59878	0.111387	0.119541	1.45619	-1.96104	-1.6255	0.14793	0.0521715	0.106657	-0.146185	0.3524	-0.175509	0.7288
OG0001668	1.21378	0.272771	2.21726	0.139077	5.73055	0.0182084	1.70343	-0.0844102	-0.229315	1.28117	0.0892596	0.0957931	1.32959	-0.94567	-2.39386	0.186154	0.346201	0.0182084	-0.212646	0.10246	-0.0856541	0.989284
OG0001669	4.50964	0.0357406	0.56524	0.453617	0.0471659	0.828436	1.82462	-0.0392399	-0.0132854	0.81815	0.0570009	0.0611731	2.23018	-0.688409	-0.217177	0.0275792	0.492513	0.828436	-0.0197395	0.979425	-0.0624604	0.998236
OG0001670	1.31994	0.252869	0.284232	0.594919	0.741809	0.390786	1.99875	-0.0388534	-0.106349	1.65143	0.115056	0.123477	1.21032	-0.337692	-0.861283	0.228516	0.73618	0.390786	-0.0780596	0.757529	-0.0306848	0.998236
OG0001671	2.16243	0.144016	0.924182	0.338296	4.65718	0.0328994	2.19605	-0.12431	0.205873	1.27588	0.0888911	0.0953976	1.7212	-1.39846	2.15805	0.08777	0.164534	0.0328994	0.192516	0.156132	-0.126117	0.998236
OG0001672	1.47848	0.226379	0.059047	0.80842	1.83854	0.177647	1.5577	-0.0444515	0.122997	1.2132	0.0845239	0.0907108	1.28397	-0.525904	1.35593	0.201607	0.599917	0.177647	0.12234	0.489454	-0.0477549	0.998236
OG0001673	6.13144	0.0146624	0.157171	0.692473	1.70205	0.194496	1.76636	-0.00550104	-0.0701376	0.719013	0.050094	0.0537607	2.45665	-0.109815	-1.30463	0.0154427	0.912738	0.194496	-0.117777	0.519708	-0.00998264	0.998236
OG0001674	1.46407	0.228642	0.144414	0.704598	0.268007	0.605617	1.49423	0.0245138	0.0521463	1.34717	0.0938579	0.100728	1.10916	0.26118	0.517694	0.269561	0.794398	0.605617	0.0470111	0.908604	0.023737	0.998236
OG0001675	5.8418	0.0171425	1.20576	0.274353	0.0239191	0.877349	1.73149	0.0635504	-0.00953847	0.824857	0.0574682	0.0616747	2.09914	1.10584	-0.154658	0.0378834	0.270991	0.877349	-0.0140584	0.98096	0.100026	0.998236
OG0001676	1.47541	0.22686	0.420954	0.517691	1.67094	0.198596	1.0712	0.0683564	-0.104326	1.0794	0.0752024	0.080707	0.992399	0.908965	-1.29265	0.322984	0.365175	0.198596	-0.11671	0.525296	0.0823525	0.998236
OG0001679	0.586156	0.4454	2.45345	0.119878	0.0774692	0.781232	0.699426	0.179219	0.036386	1.7484	0.121812	0.130728	0.400037	1.47128	0.278333	0.689834	0.143812	0.781232	0.0252949	0.974312	0.132572	0.95889
OG0001680	2.65405	0.105887	0.42798	0.514223	4.03049	0.0469129	2.02002	-0.083325	0.16836	1.12158	0.0781412	0.0838608	1.80105	-1.06634	2.00761	0.0741858	0.288393	0.0469129	0.179544	0.199923	-0.0964877	0.998236
OG0001681	9.62158	0.00239353	0.735103	0.392929	2.41853	0.122519	2.28241	0.0280126	0.0922339	0.793208	0.0552631	0.0593082	2.87745	0.506895	1.55516	0.00474046	0.613151	0.122519	0.139986	0.389015	0.0460325	0.998236
OG0001682	0.767855	0.382618	2.44032	0.120864	0.847526	0.359085	0.919781	0.160821	0.119419	1.73488	0.12087	0.129717	0.53017	1.33053	0.920612	0.596965	0.185845	0.359085	0.0834004	0.727447	0.120082	0.95889
OG0001683	5.93629	0.0162884	0.214361	0.644202	0.303735	0.582566	1.4551	-0.0231456	0.0240322	0.583201	0.0406319	0.043606	2.49503	-0.569642	0.551122	0.0139427	0.569977	0.582566	0.0500392	0.897592	-0.0517163	0.998236
OG0001686	4.41088	0.0377873	0.0038663	0.950522	3.49067	0.0641344	1.67681	-0.0187967	0.111927	0.801221	0.0558214	0.0599074	2.09282	-0.336728	1.86833	0.0384543	0.736905	0.0641344	0.16745	0.245168	-0.0305973	0.998236
OG0001687	1.98833	0.161081	0.486208	0.486961	0.281091	0.596959	2.01984	-0.0721803	0.0517173	1.30462	0.0908936	0.0975468	1.54822	-0.794118	0.53018	0.124181	0.428681	0.596959	0.0481423	0.904255	-0.0720052	0.998236
OG0001688	1.54594	0.21614	1.02867	0.312494	14.9698	0.000177435	1.53212	0.0161435	0.399298	1.38026	0.0961632	0.103202	1.11003	0.167876	3.86909	0.269188	0.866961	0.000177435	0.331808	0.00243693	0.0152597	0.998236
OG0001689	0.13924	0.70969	2.87636	0.0924607	2.40289	0.123723	3.22824	-0.559362	0.468332	4.04072	0.281519	0.302125	0.798928	-1.98694	1.55013	0.425898	0.049188	0.123723	0.139542	0.391123	-0.177755	0.940275
OG0001690	2.0759	0.152225	0.475982	0.491569	0.0473237	0.828154	1.46423	-0.0412819	-0.0153508	0.943762	0.0657524	0.0705652	1.55148	-0.627839	-0.21754	0.123399	0.531293	0.828154	-0.0197725	0.979425	-0.0569835	0.998236
OG0001691	0.271378	0.603361	1.15351	0.284952	3.31591	0.0710834	2.16534	-0.267257	0.363499	2.66977	0.186004	0.199619	0.811057	-1.43684	1.82096	0.418925	0.153345	0.0710834	0.163319	0.264672	-0.129521	0.998236
OG0001692	0.0516062	0.820675	0.915017	0.340694	0.0436993	0.834766	2.03498	-0.293043	-0.0738522	4.72496	0.32919	0.353286	0.430688	-0.890193	-0.209044	0.667462	0.375129	0.834766	-0.0190005	0.980476	-0.0806629	0.998236
OG0001694	5.46533	0.0210393	1.93822	0.166415	1.43226	0.233735	1.52335	0.058658	0.0681355	0.761438	0.0530497	0.0569328	2.00062	1.10572	1.19677	0.0476715	0.271043	0.233735	0.108159	0.575585	0.100016	0.998236
OG0001695	0.33718	0.562541	0.538094	0.464642	0.124212	0.725124	0.915178	0.0995638	0.0586785	2.22674	0.155138	0.166494	0.410994	0.641776	0.352437	0.681804	0.522233	0.725124	0.0320233	0.963138	0.0582442	0.998236
OG0001696	3.50034	0.0637717	0.00232159	0.96165	0.842647	0.360467	2.09197	0.0198489	-0.0806778	1.17545	0.081894	0.0878884	1.77972	0.242374	-0.917958	0.0776324	0.808901	0.360467	-0.0831616	0.728589	0.0220286	0.998236
OG0001697	0.142533	0.706437	0.000466728	0.9828	1.75232	0.188081	0.782147	-0.0348933	0.19028	1.92247	0.133939	0.143743	0.406846	-0.260517	1.32375	0.68484	0.794908	0.188081	0.119479	0.506623	-0.0236767	0.998236
OG0001698	1.48622	0.225175	0.602241	0.439238	0.60538	0.438051	1.45449	0.0950287	-0.0858948	1.47647	0.102866	0.110396	0.985111	0.923807	-0.778062	0.326535	0.357425	0.438051	-0.0705566	0.801223	0.0836879	0.998236
OG0001699	1.0756	0.301753	5.44583	0.0212648	13.8946	0.000295404	1.0804	0.184765	0.497001	1.78323	0.124238	0.133332	0.605866	1.48718	3.72754	0.545739	0.139569	0.000295404	0.320941	0.00377075	0.133979	0.745487
OG0001700	0.178052	0.673801	2.34964	0.127923	0.0108505	0.91721	2.29459	-0.3192	0.0234772	3.01434	0.210011	0.225383	0.761222	-1.51992	0.104166	0.448005	0.131139	0.91721	0.0094692	0.986565	-0.136874	0.964757
OG0001701	1.88064	0.172799	2.69685	0.103143	6.52079	0.0119043	2.20227	-0.100434	-0.25933	1.35824	0.0946289	0.101555	1.62142	-1.06134	-2.55358	0.107531	0.290648	0.0119043	-0.226131	0.076608	-0.0960397	0.950476
OG0001702	0.479509	0.489972	0.230784	0.631811	1.57693	0.211623	1.87129	-0.035588	-0.237149	2.52572	0.175968	0.188849	0.740893	-0.202241	-1.25576	0.460194	0.840068	0.211623	-0.113423	0.542045	-0.0183825	0.998236
OG0001703	2.47305	0.118424	0.520911	0.471846	2.16646	0.143647	1.46515	0.0788505	-0.122309	1.11136	0.0774288	0.0830963	1.31834	1.01836	-1.47189	0.189881	0.310538	0.143647	-0.132626	0.431737	0.0921841	0.998236
OG0001704	1.03733	0.310475	1.38087	0.242261	12.2819	0.00064205	2.14789	-0.206176	0.409467	1.56264	0.10887	0.116838	1.37453	-1.89379	3.50455	0.171818	0.0606408	0.00064205	0.303562	0.0072264	-0.169666	0.998236
OG0001705	0.520452	0.472041	0.0712391	0.789996	1.0039	0.318368	1.32824	0.00652708	0.147343	1.96679	0.137027	0.147057	0.675335	0.0476335	1.00195	0.500751	0.962087	0.318368	0.0907107	0.680602	0.00433028	0.998236
OG0001706	0.0823556	0.774621	2.39144	0.124613	4.30929	0.0400228	2.9125	-0.567048	0.646956	4.16815	0.290397	0.311653	0.69875	-1.95266	2.07588	0.486049	0.0531684	0.0400228	0.185443	0.177825	-0.174782	0.95889
OG0001707	0.0880926	0.767125	2.08969	0.150881	0.0750836	0.784541	2.87815	-0.471649	0.0943026	4.60281	0.32068	0.344153	0.625302	-1.47078	0.274014	0.532951	0.143947	0.784541	0.0249026	0.974314	-0.132528	0.997528
OG0001708	2.79207	0.0973164	4.7403	0.0314049	27.7621	6.06267e-07	2.13208	-0.0769228	-0.432198	1.09706	0.0764324	0.082027	1.94346	-1.00642	-5.26898	0.0542827	0.316224	6.06267e-07	-0.431996	2.00549e-05	-0.0911118	0.856412
OG0001709	33.3683	6.03973e-08	0.000616419	0.980233	5.06805	0.0261756	1.86182	-0.0114431	0.0549414	0.326401	0.0227405	0.024405	5.7041	-0.503205	2.25123	8.45189e-08	0.615735	0.0261756	0.200502	0.131682	-0.0456981	0.998236
OG0001711	2.13748	0.14633	2.21557	0.139226	0.317676	0.574051	1.88671	-0.116325	0.0446943	1.06055	0.0738891	0.0792976	1.77898	-1.57432	0.563628	0.0777532	0.118026	0.574051	0.0511717	0.891818	-0.141676	0.989284
OG0001712	1.38508	0.241548	1.77704	0.185017	0.656157	0.41951	2.08889	-0.115804	-0.0890734	1.47067	0.102462	0.109962	1.42036	-1.13021	-0.810035	0.158073	0.260624	0.41951	-0.0734407	0.787489	-0.102208	0.998236
OG0001713	0.494505	0.483276	0.0143244	0.904931	9.79569	0.00219274	1.53071	-0.102283	0.438881	1.87543	0.130662	0.140226	0.816189	-0.782805	3.12981	0.415996	0.435271	0.00219274	0.273666	0.020688	-0.0709846	0.998236
OG0001714	0.629397	0.429129	0.297561	0.58642	20.2148	1.59756e-05	2.38165	-0.236301	0.765469	2.27701	0.15864	0.170252	1.04595	-1.48954	4.49609	0.297667	0.138948	1.59756e-05	0.378351	0.000309528	-0.134188	0.998236
OG0001715	0.629424	0.42912	0.0151173	0.902349	0.0167152	0.897345	1.23366	0.0171446	-0.016112	1.66673	0.116122	0.124622	0.740166	0.147643	-0.129287	0.460633	0.88287	0.897345	-0.0117526	0.982263	0.0134209	0.998236
OG0001716	1.8381	0.177698	0.117224	0.732659	4.00902	0.0474934	1.63763	-0.0592625	0.167444	1.11846	0.0779238	0.0836276	1.46418	-0.760518	2.00225	0.145738	0.448425	0.0474934	0.179081	0.200976	-0.0689733	0.998236
OG0001717	0.673969	0.413286	0.289929	0.591255	2.05464	0.154322	1.32877	-0.0234489	-0.163095	1.52176	0.106022	0.113782	0.873182	-0.221171	-1.4334	0.384294	0.825332	0.154322	-0.129217	0.449477	-0.0201024	0.998236
OG0001718	0.0232845	0.878974	0.317433	0.574197	0.383324	0.536993	2.31656	-0.371041	0.36137	7.80622	0.543863	0.583672	0.296758	-0.682233	0.619132	0.76716	0.496396	0.536993	0.0561958	0.866805	-0.0619022	0.998236
OG0001719	0.240627	0.624642	0.694875	0.406154	0.56476	0.453808	1.85761	-0.182415	0.150987	2.68707	0.187209	0.200912	0.691317	-0.97439	0.751505	0.490691	0.331807	0.453808	0.0681597	0.81627	-0.0882354	0.998236
OG0001720	0.666437	0.415901	1.12395	0.291181	18.2381	3.9018e-05	1.85741	-0.0184718	-0.664886	2.08223	0.14507	0.155689	0.892029	-0.12733	-4.27061	0.374148	0.89889	3.9018e-05	-0.361919	0.00065331	-0.0115747	0.998236
OG0001723	0.208086	0.64909	0.370105	0.544088	0.540394	0.463692	1.46694	-0.12656	0.132981	2.4194	0.168561	0.180899	0.606325	-0.750829	0.735115	0.545435	0.454213	0.463692	0.0666799	0.823535	-0.0680988	0.998236
OG0001724	8.71109	0.00379932	0.0546215	0.815603	12.2597	0.000649027	2.45436	0.0314435	-0.228737	0.873715	0.0608721	0.0653277	2.80911	0.51655	-3.50138	0.00579464	0.606413	0.000649027	-0.303312	0.00727473	0.0469074	0.998236
OG0001725	6.12806	0.0146891	6.64226	0.0111591	0.080845	0.776642	2.64184	-0.151614	-0.0188237	0.885422	0.0616878	0.0662031	2.98371	-2.45777	-0.284333	0.00344569	0.015397	0.776642	-0.0258398	0.972941	-0.218057	0.636112
OG0001726	0.173572	0.677695	1.60456	0.207691	0.74248	0.390572	2.09104	-0.231506	-0.203039	3.15145	0.219563	0.235634	0.663517	-1.05439	-0.861673	0.508262	0.293803	0.390572	-0.0780946	0.757529	-0.0954167	0.998236
OG0001727	0.422603	0.516873	0.200323	0.655261	5.34395	0.0224855	1.6168	-0.128995	0.344431	1.9927	0.138833	0.148995	0.811361	-0.929138	2.3117	0.418751	0.354668	0.0224855	0.205662	0.119364	-0.0841673	0.998236
OG0001728	4.18095	0.0430501	1.54929	0.215646	1.13272	0.289315	1.45765	0.0875613	-0.069326	0.871178	0.0606954	0.0651381	1.67319	1.44263	-1.06429	0.0968729	0.151707	0.289315	-0.0963042	0.645633	0.130035	0.998236
OG0001730	0.261515	0.610013	1.35691	0.246366	8.76209	0.0037016	2.2614	-0.323751	0.581734	2.62841	0.183122	0.196526	0.860369	-1.76795	2.96008	0.391287	0.07959	0.0037016	0.259854	0.0307522	-0.158686	0.998236
OG0001731	0.897695	0.345289	1.30152	0.256188	0.0945811	0.758961	1.4564	-0.0909765	-0.0286162	1.24446	0.0867024	0.0930487	1.1703	-1.0493	-0.30754	0.24418	0.296133	0.758961	-0.0279473	0.969704	-0.0949595	0.998236
OG0001732	5.61276	0.0194129	1.64966	0.201459	0.286083	0.593723	1.35588	0.0530159	0.0266669	0.666803	0.0464565	0.049857	2.03341	1.14119	0.534868	0.0441987	0.256043	0.593723	0.0485669	0.903961	0.103191	0.998236
OG0001733	11.6027	0.000894447	0.755342	0.386511	0.0471441	0.828475	3.68065	0.065864	0.0191125	1.17727	0.0820209	0.0880245	3.12643	0.803015	0.217127	0.00221615	0.423541	0.828475	0.019735	0.979425	0.0728076	0.998236
OG0001734	3.22756	0.0749032	1.65547	0.200672	0.000354762	0.985004	1.42214	-0.0612328	0.000981403	0.696868	0.0485511	0.0521049	2.04076	-1.2612	0.0188351	0.0434508	0.209662	0.985004	0.00171228	0.99846	-0.113908	0.998236
OG0001735	4.10055	0.04507	2.51372	0.115469	0.150942	0.69832	1.4929	0.0938471	0.0266819	0.91851	0.063993	0.0686771	1.62535	1.46652	0.388512	0.106689	0.145101	0.69832	0.0352973	0.953533	0.132151	0.95889
OG0001736	0.754709	0.386709	1.02461	0.313449	39.8625	4.68238e-09	1.94527	0.0555595	-1.06295	2.25165	0.156874	0.168356	0.86393	0.354167	-6.31367	0.389336	0.72383	4.68238e-09	-0.4978	4.16425e-07	0.0321803	0.998236
OG0001737	0.239224	0.625652	0.194728	0.659798	0.581843	0.447076	0.918027	0.108213	-0.14927	2.61722	0.182343	0.19569	0.350764	0.593459	-0.762786	0.726376	0.553982	0.447076	-0.0691781	0.809811	0.0538725	0.998236
OG0001738	2.74585	0.100098	0.724835	0.396244	0.000148092	0.990311	2.06798	-0.0665633	0.00104176	1.14492	0.079767	0.0856057	1.80622	-0.834471	0.0121693	0.0733692	0.40566	0.990311	0.0011063	0.99846	-0.0756437	0.998236
OG0001739	1.37852	0.242659	1.17392	0.280752	0.175585	0.675938	1.20587	0.089342	0.04144	1.32266	0.0921504	0.0988955	0.9117	0.969523	0.419029	0.363739	0.334218	0.675938	0.0380659	0.944074	0.0877981	0.998236
OG0001741	0.411451	0.522447	0.0364	0.849012	2.26373	0.13504	0.769258	0.0511246	-0.162978	1.44874	0.100934	0.108322	0.530986	0.506515	-1.50457	0.596402	0.613417	0.13504	-0.135517	0.414156	0.045998	0.998236
OG0001742	7.21162	0.00826037	0.74591	0.389483	0.0181547	0.893042	1.65077	0.0415676	-0.00688868	0.683775	0.0476389	0.0511259	2.41421	0.872555	-0.134739	0.0172674	0.384634	0.893042	-0.0122481	0.98158	0.0790748	0.998236
OG0001743	2.05496	0.15429	0.177585	0.674205	15.551	0.000135041	2.54224	-0.136527	0.46197	1.56678	0.109158	0.117148	1.62259	-1.25073	3.94347	0.107279	0.213447	0.000135041	0.337467	0.00192283	-0.112975	0.998236
OG0001744	5.67316	0.0187851	0.0612628	0.804931	6.21747	0.0140003	1.77932	-0.0389521	0.134962	0.723899	0.0504344	0.054126	2.45797	-0.772331	2.49349	0.0153888	0.441424	0.0140003	0.221072	0.0855233	-0.0700395	0.998236
OG0001745	1.6414	0.202584	0.139451	0.709481	0.955115	0.330371	1.16699	0.0412132	-0.075464	1.03272	0.0719503	0.0772168	1.13001	0.572801	-0.9773	0.260708	0.567842	0.330371	-0.0884968	0.695707	0.0520023	0.998236
OG0001746	1.16543	0.282489	2.56939	0.111557	0.158737	0.691024	1.77717	-0.13098	-0.0378033	1.269	0.0884121	0.0948836	1.40044	-1.48147	-0.398418	0.16394	0.14108	0.691024	-0.0361961	0.949786	-0.133474	0.958426
OG0001747	1.29771	0.256883	0.811608	0.369435	3.65275	0.0583421	0.810229	0.027597	0.119504	0.836269	0.0582633	0.0625279	0.968862	0.473661	1.91122	0.334547	0.636595	0.0583421	0.171182	0.231195	0.0430202	0.998236
OG0001748	4.80935	0.030218	0.243488	0.622593	0.385615	0.535781	1.92682	-0.0211114	-0.040194	0.865678	0.0603122	0.0647268	2.2258	-0.350036	-0.620979	0.0278797	0.72692	0.535781	-0.0563629	0.865996	-0.0318054	0.998236
OG0001749	3.2213	0.0751822	0.055799	0.813663	0.145473	0.703569	1.82689	-0.0218958	0.0287302	1.00744	0.070189	0.0753266	1.8134	-0.311954	0.381409	0.0722494	0.755612	0.703569	0.0346527	0.954389	-0.0283481	0.998236
OG0001750	0.984296	0.32312	0.0130622	0.909197	0.00885632	0.925179	1.37205	-0.00886289	-0.00976649	1.38798	0.0967013	0.10378	0.988524	-0.0916522	-0.094108	0.324869	0.927126	0.925179	-0.00855496	0.988508	-0.00833173	0.998236
OG0001752	0.231114	0.631567	0.0510711	0.821591	1.42482	0.234946	1.386	-0.0820101	0.221283	2.47937	0.172739	0.185382	0.559015	-0.474764	1.19366	0.577184	0.635811	0.234946	0.107881	0.577257	-0.0431202	0.998236
OG0001753	0.695366	0.405988	0.937146	0.334944	0.457492	0.500089	2.41003	-0.173696	0.115695	2.28767	0.159383	0.171049	1.05349	-1.0898	0.676382	0.294217	0.277967	0.500089	0.0613733	0.844199	-0.0985901	0.998236
OG0001754	0.416253	0.520034	0.791884	0.375297	0.254	0.615189	0.899858	0.107766	0.0764646	2.02916	0.141372	0.15172	0.443464	0.762285	0.503984	0.658222	0.447373	0.615189	0.0457687	0.914106	0.0691328	0.998236
OG0001755	0.559304	0.455992	0.0211282	0.884672	0.0838984	0.772578	1.38475	0.0110062	0.0425511	1.96475	0.136885	0.146904	0.704799	0.080405	0.289652	0.48229	0.936048	0.772578	0.0263229	0.971656	0.00730935	0.998236
OG0001756	0.143061	0.705919	2.20576	0.140097	0.140654	0.708288	2.75669	-0.410146	0.107827	3.84524	0.2679	0.287509	0.716911	-1.53097	0.375039	0.474811	0.128387	0.708288	0.0340747	0.956312	-0.13785	0.990905
OG0001757	0.475835	0.491636	0.689546	0.407954	4.3117	0.0399682	1.24789	0.0581202	0.350413	2.25698	0.157245	0.168755	0.5529	0.369616	2.07646	0.581352	0.712315	0.0399682	0.185493	0.177825	0.0335825	0.998236
OG0001758	0.104688	0.746834	1.00069	0.319139	12.0784	0.000708892	1.20311	-0.0469164	-0.735054	2.8287	0.197077	0.211502	0.425323	-0.238062	-3.4754	0.671357	0.812236	0.000708892	-0.301266	0.0077849	-0.0216369	0.998236
OG0001759	1.04588	0.308497	0.195415	0.659237	9.04866	0.00319867	1.08164	-0.0675341	0.203394	0.904312	0.0630038	0.0676155	1.19609	-1.07191	3.0081	0.233998	0.285896	0.00319867	0.263778	0.0274914	-0.0969865	0.998236
OG0001761	0.975234	0.325349	1.84163	0.177286	0.850963	0.358116	1.6994	-0.10807	-0.0947021	1.37302	0.0956588	0.102661	1.23771	-1.12974	-0.922477	0.218219	0.260819	0.358116	-0.0835682	0.726759	-0.102167	0.998236
OG0001764	0.0833789	0.773264	0.400276	0.528141	0.171416	0.679589	0.743364	0.180965	0.151683	4.89984	0.341374	0.366362	0.151712	0.530107	0.414025	0.879667	0.597009	0.679589	0.037612	0.946053	0.0481357	0.998236
OG0001765	0.561664	0.455045	1.39454	0.239955	2.27005	0.134502	1.79285	-0.109969	-0.213378	1.8941	0.131963	0.141622	0.946543	-0.833333	-1.50667	0.345758	0.406299	0.134502	-0.135703	0.413166	-0.0755411	0.998236
OG0001766	0.415888	0.520217	4.12702	0.0443941	0.680905	0.410899	2.64274	-0.314278	-0.153812	2.49298	0.173687	0.186401	1.06007	-1.80945	-0.82517	0.291223	0.0728643	0.410899	-0.0748052	0.777512	-0.162314	0.889604
OG0001767	0.683363	0.410058	1.56456	0.213413	0.125004	0.724285	1.55184	0.27516	-0.0804728	3.04411	0.212084	0.227608	0.509784	1.29741	-0.353558	0.611132	0.19696	0.724285	-0.0321251	0.963138	0.117134	0.998236
OG0001768	0.272528	0.602596	0.118961	0.730763	8.89539	0.00345822	1.61891	-0.159764	0.526357	2.36032	0.164444	0.176481	0.685888	-0.971536	2.98251	0.494096	0.33322	0.00345822	0.261689	0.0293139	-0.087979	0.998236
OG0001769	0.546776	0.46107	0.00128133	0.971504	0.0871065	0.768394	1.32559	-0.0122382	0.039649	1.79672	0.125178	0.134341	0.737787	-0.0977662	0.295138	0.462072	0.92228	0.768394	0.0268211	0.97096	-0.00888749	0.998236
OG0001770	0.568914	0.452156	0.508415	0.477199	19.2881	2.42312e-05	1.58608	0.0350625	-0.695408	2.11771	0.147542	0.158341	0.748959	0.237644	-4.39183	0.455335	0.812559	2.42312e-05	-0.370796	0.000439646	0.021599	0.998236
OG0001771	0.209311	0.648129	0.966371	0.327548	10.6823	0.0014083	3.03725	-0.450925	0.955185	3.90865	0.272318	0.29225	0.777059	-1.65588	3.26838	0.438641	0.100338	0.0014083	0.284819	0.0142272	-0.148857	0.998236
OG0001772	0.471129	0.493782	0.188183	0.665206	26.2022	1.17253e-06	2.32763	-0.145574	1.2023	3.14136	0.21886	0.23488	0.740963	-0.665147	5.11881	0.460151	0.507223	1.17253e-06	0.421902	3.47594e-05	-0.0603576	0.998236
OG0001773	1.14826	0.286045	0.0533967	0.817645	0.738654	0.391792	1.33085	0.00390518	0.0838823	1.30533	0.0909432	0.0975999	1.01954	0.0429409	0.85945	0.309979	0.965819	0.391792	0.0778944	0.758284	0.00390368	0.998236
OG0001774	0.484152	0.487882	2.29562	0.132347	0.0588771	0.80869	1.93125	-0.189931	-0.0346155	1.90796	0.132928	0.142658	1.01221	-1.42882	-0.242646	0.313458	0.155632	0.80869	-0.0220534	0.979425	-0.128811	0.974514
OG0001775	0.592903	0.442799	0.167405	0.683151	4.03201	0.0468719	1.37259	-0.0869752	0.226642	1.50956	0.105172	0.11287	0.909261	-0.826981	2.00799	0.36502	0.409876	0.0468719	0.179577	0.199906	-0.0749685	0.998236
OG0001776	5.1556	0.0249401	0.237943	0.626579	1.20814	0.273884	1.76029	0.0139353	0.0677071	0.82385	0.057398	0.0615994	2.13666	0.242784	1.09915	0.0346394	0.808584	0.273884	0.0994278	0.624598	0.0220659	0.998236
OG0001777	4.41716	0.0376534	0.910729	0.341824	0.0834956	0.773109	1.7691	-0.0476638	-0.01697	0.785456	0.0547231	0.0587286	2.25232	-0.870999	-0.288956	0.026105	0.385479	0.773109	-0.0262597	0.971656	-0.0789347	0.998236
OG0001778	0.339215	0.561366	3.74455	0.0553135	0.167543	0.683029	2.96328	-0.400855	0.0890291	2.90898	0.20267	0.217505	1.01867	-1.97787	0.40932	0.310394	0.0502165	0.683029	0.0371852	0.946722	-0.176968	0.897894
OG0001779	0.465858	0.496203	2.85344	0.0937539	6.4945	0.0120723	2.94508	-0.397476	0.49577	2.60184	0.181271	0.19454	1.13192	-2.19272	2.54843	0.259905	0.0302407	0.0120723	0.225698	0.0770494	-0.195492	0.944199
OG0001781	0.195302	0.659329	1.45764	0.229661	1.80324	0.181835	2.08444	-0.284369	0.279666	2.78538	0.194059	0.208263	0.748349	-1.46538	1.34285	0.455702	0.145412	0.181835	0.121177	0.495955	-0.132049	0.998236
OG0001782	7.00802	0.0091946	0.00448931	0.94669	1.18511	0.278481	2.0523	-0.0161597	0.0635522	0.780768	0.0543965	0.0583781	2.62857	-0.297072	1.08863	0.00968617	0.766921	0.278481	0.0984852	0.630533	-0.0269967	0.998236
OG0001783	3.0489	0.0833296	1.06811	0.303434	0.0793624	0.778645	1.78263	-0.0683749	0.0193238	0.917399	0.0639156	0.068594	1.94314	-1.06977	0.281713	0.0543218	0.286853	0.778645	0.0256019	0.974231	-0.0967951	0.998236
OG0001784	0.392219	0.532315	0.0386703	0.844433	0.341713	0.55993	0.691186	0.0279345	-0.0553685	1.26679	0.0882577	0.0947178	0.545621	0.316511	-0.584563	0.586331	0.75216	0.55993	-0.0530672	0.883286	0.0287618	0.998236
OG0001785	0.327716	0.568069	0.445623	0.505692	3.07485	0.0820442	0.54413	0.111824	-0.20524	1.56539	0.109061	0.117044	0.347601	1.02533	-1.75352	0.728744	0.307254	0.0820442	-0.157424	0.294761	0.0928092	0.998236
OG0001786	0.276947	0.599673	1.54838	0.21578	26.7036	9.47673e-07	2.4089	-0.402003	0.962936	2.49221	0.173633	0.186343	0.96657	-2.31524	5.16755	0.335687	0.0222844	9.47673e-07	0.425196	2.90459e-05	-0.205964	0.998236
OG0001787	0.800743	0.372648	3.13726	0.0790399	0.0914597	0.762849	2.42881	-0.223444	-0.043521	1.92467	0.134092	0.143908	1.26194	-1.66634	-0.302423	0.209399	0.0982319	0.762849	-0.0274826	0.970748	-0.149777	0.908813
OG0001791	14.2049	0.000254832	0.00525311	0.942341	0.168903	0.681816	2.34483	0.00710482	-0.0198014	0.644392	0.0448951	0.0481812	3.63882	0.158254	-0.410978	0.000403907	0.874521	0.681816	-0.0373355	0.946722	0.0143852	0.998236
OG0001792	0.21619	0.642794	7.65383	0.0065549	0.307799	0.580058	2.80775	-0.476934	-0.109845	2.648	0.184487	0.197991	1.06033	-2.58519	-0.554796	0.291107	0.010919	0.580058	-0.050372	0.896454	-0.228784	0.538793
OG0001793	0.139404	0.709527	2.00805	0.159036	2.74351	0.100241	0.231364	0.169738	0.292304	2.36023	0.164438	0.176475	0.0980262	1.03223	1.65635	0.922074	0.304023	0.100241	0.148899	0.339766	0.0934287	0.998236
OG0001794	0.367004	0.545777	1.52965	0.21856	3.87183	0.0513905	1.59899	-0.193777	0.251493	1.70938	0.119093	0.127811	0.935421	-1.6271	1.9677	0.351435	0.106317	0.0513905	0.176086	0.21201	-0.146326	0.998236
OG0001795	4.05754	0.046192	0.380682	0.538398	1.42126	0.235528	1.54508	-0.0430762	0.0643467	0.721873	0.0502932	0.0539745	2.14038	-0.856501	1.19217	0.0343311	0.393414	0.235528	0.107748	0.577902	-0.0776288	0.998236
OG0001796	0.48233	0.4887	1.92358	0.168012	0.751011	0.387872	1.89379	-0.199349	0.120427	1.85854	0.129485	0.138963	1.01897	-1.53955	0.866609	0.310252	0.126281	0.387872	0.0785392	0.756294	-0.138608	0.998236
OG0001797	0.464686	0.496745	0.151212	0.698063	0.206205	0.650572	1.0739	0.0358871	0.0617228	1.81789	0.126653	0.135924	0.590741	0.283349	0.454098	0.555796	0.777394	0.650572	0.0412465	0.932704	0.0257505	0.998236
OG0001799	0.262699	0.609206	1.61617	0.206066	4.41174	0.0377689	2.27167	-0.311975	0.416354	2.65113	0.184705	0.198225	0.85687	-1.68904	2.10041	0.393211	0.0937869	0.0377689	0.187558	0.170605	-0.15177	0.998236
OG0001800	0.400598	0.527975	2.48868	0.117278	8.53274	0.00416255	0.571471	0.102713	0.35	1.60249	0.111646	0.119818	0.356614	0.919986	2.92109	0.722002	0.359411	0.00416255	0.256658	0.0338052	0.0833441	0.95889
OG0001803	0.212604	0.645562	0.184079	0.668654	3.73261	0.0556975	1.5275	-0.00181106	-0.458321	3.17275	0.221047	0.237227	0.481443	-0.0081931	-1.932	0.631071	0.993476	0.0556975	-0.172988	0.223357	-0.000744827	0.998236
OG0001807	0.304739	0.581945	3.51021	0.0634041	13.5181	0.000353633	1.6096	-0.140192	-0.527607	1.91922	0.133713	0.1435	0.838673	-1.04845	-3.6767	0.403307	0.296519	0.000353633	-0.317006	0.00435025	-0.094884	0.897894
OG0001808	0.553235	0.458441	1.15323	0.285011	21.4053	9.40261e-06	1.52497	-0.00849893	-0.649182	1.87663	0.130746	0.140316	0.812611	-0.0650036	-4.62658	0.418037	0.948278	9.40261e-06	-0.387701	0.000196189	-0.00590932	0.998236
OG0001810	0.766547	0.383022	1.57749	0.211542	1.16482	0.282614	1.68532	-0.106435	-0.123575	1.53134	0.106689	0.114499	1.10055	-0.997617	-1.07927	0.273276	0.320456	0.282614	-0.0976466	0.637497	-0.0903218	0.998236
OG0001811	3.59227	0.0604347	0.791687	0.375356	2.68586	0.10384	1.86191	-0.0751987	0.108583	0.886119	0.0617363	0.0662552	2.1012	-1.21806	1.63886	0.037699	0.22557	0.10384	0.147361	0.345852	-0.11006	0.998236
OG0001812	0.291986	0.589944	0.586274	0.445355	0.0456337	0.831203	0.715256	0.114441	-0.0330598	2.0698	0.144204	0.154759	0.345567	0.793604	-0.21362	0.730268	0.42898	0.831203	-0.0194164	0.979425	0.0719588	0.998236
OG0001813	0.486319	0.486912	3.36254	0.0691527	0.0334421	0.855205	3.20769	-0.371906	0.0398707	2.91594	0.203155	0.218025	1.10005	-1.83065	0.182872	0.273493	0.0696137	0.855205	0.0166224	0.980955	-0.164165	0.897894
OG0001814	0.0314967	0.859433	0.109631	0.741138	0.234156	0.629334	1.5218	-0.171355	0.208659	5.76707	0.401794	0.431204	0.263877	-0.426474	0.483897	0.792324	0.670521	0.629334	0.0439481	0.922241	-0.0387412	0.998236
OG0001815	0.707615	0.401896	5.43109	0.021437	0.147002	0.70209	2.40861	-0.27627	-0.0517762	1.8061	0.125832	0.135042	1.3336	-2.19555	-0.383408	0.184841	0.0300318	0.70209	-0.0348341	0.954389	-0.195735	0.745487
OG0001816	1.79253	0.183128	0.0311177	0.860273	21.839	7.76215e-06	1.53376	-0.0831407	0.357432	1.02294	0.0712686	0.0764852	1.49936	-1.16658	4.67322	0.136384	0.245673	7.76215e-06	0.391014	0.000165786	-0.105462	0.998236
OG0001817	0.305065	0.581743	3.29753	0.0718603	0.234621	0.628994	2.39117	-0.324139	0.0897511	2.47815	0.172654	0.185292	0.964901	-1.87739	0.484377	0.336519	0.0628728	0.628994	0.0439916	0.922241	-0.168239	0.897894
OG0001818	0.278219	0.598837	0.453672	0.501881	4.31903	0.0398025	2.01993	-0.210567	0.426837	2.74689	0.191377	0.205385	0.735353	-1.10027	2.07823	0.463547	0.273398	0.0398025	0.185646	0.177482	-0.099528	0.998236
OG0001819	0.098277	0.754447	0.0121544	0.912396	10.0594	0.001921	1.75129	-0.179166	1.07549	4.53515	0.315966	0.339094	0.38616	-0.567042	3.17166	0.700056	0.571736	0.001921	0.277047	0.0186097	-0.051481	0.998236
OG0001820	0.204298	0.652083	1.3694	0.244215	3.21377	0.0755196	1.98221	-0.27535	0.34742	2.59191	0.180579	0.193797	0.76477	-1.52482	1.7927	0.445898	0.129915	0.0755196	0.160851	0.27626	-0.137307	0.998236
OG0001821	0.188716	0.664761	0.046529	0.82958	7.9331	0.00566982	1.0472	-0.0605397	0.471088	2.23693	0.155848	0.167256	0.468143	-0.388454	2.81658	0.640524	0.698363	0.00566982	0.24805	0.0429592	-0.035292	0.998236
OG0001822	0.0933776	0.760451	1.67372	0.198225	0.794107	0.37463	2.58255	-0.421814	0.277503	4.16486	0.290168	0.311407	0.620082	-1.45369	0.891127	0.53637	0.148621	0.37463	0.080747	0.744708	-0.131015	0.998236
OG0001823	0.249507	0.61833	0.121629	0.72788	2.68843	0.103677	0.828504	-0.00100704	0.219814	1.79299	0.124918	0.134062	0.462079	-0.00806159	1.63964	0.644854	0.993581	0.103677	0.14743	0.345852	-0.000732872	0.998236
OG0001824	0.435358	0.510625	2.68121	0.104137	0.19833	0.656868	2.09364	-0.219978	-0.0698483	2.09765	0.146145	0.156842	0.998086	-1.50521	-0.445343	0.32023	0.134877	0.656868	-0.0404526	0.93555	-0.135574	0.950476
OG0001825	0.352633	0.553735	9.4316	0.00263436	0.0326488	0.856913	3.26025	-0.539631	0.0344308	2.5485	0.177555	0.190552	1.27928	-3.03923	0.18069	0.203247	0.00290718	0.856913	0.0164241	0.980955	-0.266315	0.357285
OG0001826	0.618927	0.432984	3.53878	0.0623529	0.280727	0.597196	2.23234	-0.250882	0.0731264	1.84588	0.128603	0.138017	1.20936	-1.95082	0.529837	0.228881	0.0533902	0.597196	0.0481112	0.904255	-0.174622	0.897894
OG0001827	0.793945	0.374678	2.88392	0.092038	2.38992	0.124732	1.97841	-0.152799	-0.190544	1.64845	0.114848	0.123255	1.20017	-1.33044	-1.54594	0.23242	0.185875	0.124732	-0.139172	0.392955	-0.120074	0.940275
OG0001828	0.703756	0.403179	3.38822	0.0681139	0.0338672	0.854298	2.19298	-0.226533	0.0243456	1.76931	0.123268	0.132291	1.23945	-1.83772	0.18403	0.217576	0.0685564	0.854298	0.0167277	0.980955	-0.164782	0.897894
OG0001829	1.09437	0.29759	0.00384103	0.950684	0.0394859	0.842823	1.42899	0.0102614	-0.0212803	1.43228	0.0997879	0.107092	0.997703	0.102833	-0.198711	0.320414	0.918266	0.842823	-0.0180616	0.980955	0.009348	0.998236
OG0001830	2.38937	0.124774	0.00368347	0.951705	0.435321	0.510644	1.76849	-0.00660145	0.0576609	1.16882	0.0814325	0.087393	1.51305	-0.0810666	0.659788	0.132874	0.935523	0.510644	0.0598732	0.851455	-0.00736949	0.998236
OG0001831	0.763839	0.383861	1.29069	0.258165	1.6241	0.204964	1.53255	-0.128182	0.126927	1.33205	0.0928045	0.0995975	1.15052	-1.38121	1.2744	0.252197	0.169761	0.204964	0.115085	0.534204	-0.124586	0.998236
OG0001832	2.33458	0.129139	3.54247	0.0622185	6.93812	0.00954014	2.20918	-0.184524	0.217391	1.10381	0.0769027	0.0825317	2.00142	-2.39944	2.63403	0.0475846	0.0179457	0.00954014	0.232874	0.0652652	-0.21312	0.897894
OG0001833	0.653419	0.42048	3.35953	0.0692754	3.16313	0.0778301	2.05486	-0.246247	0.216663	1.62929	0.113513	0.121822	1.2612	-2.16932	1.77852	0.209664	0.0320138	0.0778301	0.159611	0.283184	-0.193484	0.897894
OG0001834	3.10798	0.080434	1.68062	0.197308	0.716499	0.398966	1.45935	-0.0721827	0.0453225	0.716107	0.0498915	0.0535434	2.0379	-1.44679	0.846463	0.0437401	0.15054	0.398966	0.0767243	0.765072	-0.130404	0.998236
OG0001835	0.969195	0.326846	1.36153	0.245566	4.83284e-05	0.994465	1.53338	-0.0995245	-0.000652106	1.25455	0.0874052	0.093803	1.22225	-1.13866	-0.00695186	0.223987	0.257096	0.994465	-0.000631987	0.998748	-0.102964	0.998236
OG0001836	0.557009	0.456915	0.697739	0.405191	4.48701	0.036199	1.04677	0.0438299	0.272587	1.72107	0.119908	0.128685	0.608206	0.36553	2.11826	0.544191	0.715354	0.036199	0.189095	0.165288	0.0332117	0.998236
OG0001837	0.143407	0.705581	7.33944	0.00772467	0.0829726	0.773802	3.10283	-0.590508	0.0673999	3.12942	0.218028	0.233987	0.991504	-2.7084	0.28805	0.323418	0.00774087	0.773802	0.0261774	0.971656	-0.239078	0.582032
OG0001839	0.816525	0.367994	1.44146	0.232248	1.75916	0.187227	1.57206	-0.088141	-0.140818	1.41996	0.0989294	0.106171	1.10711	-0.890948	-1.32634	0.270442	0.374725	0.187227	-0.119709	0.504824	-0.0807309	0.998236
OG0001840	3.69605	0.0568919	0.668668	0.415124	2.27979	0.133677	1.80659	-0.0669179	0.096797	0.857406	0.0597359	0.0641084	2.10704	-1.12023	1.5099	0.037179	0.264835	0.133677	0.135988	0.411109	-0.101315	0.998236
OG0001841	0.196104	0.658675	2.06255	0.153538	0.194704	0.659817	0.345044	0.260702	0.094284	2.85774	0.1991	0.213673	0.12074	1.3094	0.441253	0.904097	0.192878	0.659817	0.0400817	0.936269	0.118202	0.998236
OG0001842	0.4317	0.512404	4.25218	0.0413409	2.87717	0.092415	2.07421	-0.227701	-0.250605	1.97597	0.137666	0.147743	1.04972	-1.65401	-1.69622	0.295938	0.100718	0.092415	-0.152401	0.320352	-0.148693	0.889604
OG0001843	0.143595	0.705397	0.329022	0.5673	0.286635	0.593368	1.74416	-0.158626	0.13515	3.37616	0.235219	0.252436	0.51661	-0.674375	0.535383	0.606371	0.501359	0.593368	0.0486136	0.903782	-0.0611919	0.998236
OG0001844	8.39937	0.00445749	0.258153	0.612317	0.414093	0.521117	4.86011	0.0798797	-0.0870993	1.81025	0.126121	0.135352	2.68478	0.63336	-0.6435	0.00827597	0.527694	0.521117	-0.0584002	0.857959	0.0574829	0.998236
OG0001845	0.194763	0.659769	0.206591	0.650267	23.3179	4.05866e-06	1.78219	-0.263342	0.927467	2.56877	0.178968	0.192067	0.693791	-1.47145	4.82886	0.489143	0.143766	4.05866e-06	0.401962	9.53169e-05	-0.132587	0.998236
OG0001846	0.322331	0.571262	1.52365	0.21946	7.5913	0.00677197	2.69067	-0.363568	0.599817	2.91161	0.202853	0.217701	0.92412	-1.79227	2.75523	0.357263	0.0755878	0.00677197	0.24297	0.0494454	-0.160813	0.998236
OG0001847	1.94073	0.166144	0.731416	0.394115	0.837654	0.361889	1.36168	0.0863526	-0.0823183	1.20292	0.0838078	0.0899423	1.13198	1.03036	-0.915235	0.25988	0.304894	0.361889	-0.0829166	0.730637	0.0932613	0.998236
OG0001848	0.571368	0.451185	2.39409	0.124406	7.94226	0.00564296	0.771051	0.102158	0.338679	1.60727	0.111979	0.120175	0.479728	0.912296	2.8182	0.632287	0.363427	0.00564296	0.248184	0.0428154	0.0826522	0.95889
OG0001849	0.619401	0.432809	0.292728	0.589473	3.94777	0.0491929	1.274	0.0132443	0.266558	1.79427	0.125008	0.134158	0.710038	0.105948	1.9869	0.479047	0.915799	0.0491929	0.177751	0.205804	0.00963117	0.998236
OG0001850	1.47781	0.226484	0.24076	0.624546	0.921353	0.339034	2.4981	-0.037945	-0.142021	1.97884	0.137866	0.147958	1.26241	-0.27523	-0.959871	0.20923	0.783609	0.339034	-0.0869307	0.705623	-0.0250131	0.998236
OG0001851	0.175235	0.676243	3.26094	0.0734342	14.8918	0.000184082	0.220538	0.11357	0.498524	1.72776	0.120374	0.129185	0.127644	0.943474	3.859	0.898643	0.347318	0.000184082	0.331038	0.00251366	0.0854566	0.897894
OG0001852	4.22338	0.042023	0.587703	0.444802	0.651069	0.421314	2.16764	0.077246	-0.07265	1.20419	0.0838963	0.0900372	1.80009	0.920732	-0.806888	0.0743387	0.359023	0.421314	-0.0731569	0.78944	0.0834112	0.998236
OG0001854	1.90948	0.169567	0.215571	0.64327	7.9799	0.00553406	2.03384	-0.0967496	0.27811	1.31671	0.0917359	0.0984507	1.54463	-1.05465	2.82487	0.125046	0.293685	0.00553406	0.248735	0.0421661	-0.0954399	0.998236
OG0001855	0.676935	0.412263	0.0833583	0.773291	0.273493	0.601955	1.31577	-0.0408033	0.0582166	1.48883	0.103728	0.11132	0.883756	-0.393369	0.522965	0.378581	0.694739	0.601955	0.0474887	0.90639	-0.0357379	0.998236
OG0001856	1.15376	0.284901	0.000441454	0.983272	0.198839	0.656457	1.21911	0.00609747	-0.0392529	1.17732	0.0820242	0.0880281	1.0355	0.0743374	-0.445913	0.302502	0.940865	0.656457	-0.0405043	0.935455	0.00675779	0.998236
OG0001857	1.44046	0.232409	0.00512238	0.943062	0.175223	0.676253	1.56867	0.0152664	-0.0431368	1.37824	0.0960226	0.103051	1.13817	0.158988	-0.418597	0.257298	0.873943	0.676253	-0.0380267	0.944074	0.0144519	0.998236
OG0001858	0.369159	0.544602	0.238472	0.626196	0.0762496	0.782917	1.65348	-0.0868011	0.0479995	2.32482	0.161971	0.173827	0.711228	-0.535904	0.276133	0.478312	0.593009	0.782917	0.0250951	0.974314	-0.0486608	0.998236
OG0001859	2.83849	0.0946082	0.659878	0.418198	0.109115	0.741726	2.17802	-0.0605538	-0.0296722	1.20138	0.0837006	0.0898273	1.81293	-0.723456	-0.330325	0.0723215	0.470796	0.741726	-0.030016	0.965778	-0.065627	0.998236
OG0001861	2.43114	0.121558	0.109567	0.74121	0.012441	0.911374	1.93905	0.0325873	-0.0112363	1.34731	0.0938679	0.100739	1.43919	0.347162	-0.111539	0.152677	0.729073	0.911374	-0.0101394	0.986449	0.0315444	0.998236
OG0001862	0.507471	0.477607	3.78556	0.0540157	7.76577	0.00618409	1.77595	-0.155524	-0.355534	1.70632	0.11888	0.127582	1.0408	-1.30824	-2.78671	0.300041	0.193271	0.00618409	-0.245579	0.0460833	-0.118099	0.897894
OG0001863	0.548706	0.460282	2.13078	0.146959	1.20641	0.274224	2.16575	-0.177325	-0.175264	2.13411	0.148684	0.159568	1.01483	-1.19262	-1.09837	0.312213	0.23535	0.274224	-0.0993577	0.624598	-0.107789	0.993295
OG0001864	0.450761	0.503253	0.00176708	0.966539	3.05397	0.083077	1.60147	-0.0525313	0.297903	2.27989	0.158841	0.170468	0.702433	-0.330716	1.74756	0.483758	0.741431	0.083077	0.156901	0.297487	-0.0300515	0.998236
OG0001867	0.916319	0.340352	0.0244529	0.875999	7.4537	0.00727634	1.4863	-0.0448783	0.307198	1.50489	0.104846	0.112521	0.987647	-0.428039	2.73015	0.325297	0.669383	0.00727634	0.240887	0.0523839	-0.0388832	0.998236
OG0001868	5.74758	0.0180408	0.00610266	0.937862	24.1057	2.88285e-06	2.54607	-0.0692491	0.376863	1.02659	0.0715228	0.0767581	2.48012	-0.968209	4.90975	0.0145089	0.334871	2.88285e-06	0.407584	7.44737e-05	-0.08768	0.998236
OG0001869	0.445593	0.505706	1.25594	0.26464	0.184582	0.668229	1.68528	-0.132532	-0.0608867	1.8954	0.132053	0.141719	0.889146	-1.00363	-0.42963	0.375689	0.31756	0.668229	-0.0390276	0.938843	-0.0908617	0.998236
OG0001870	3.62746	0.0592074	0.230119	0.632302	0.00489809	0.94432	1.67323	-0.028691	0.00445593	0.851524	0.0593261	0.0636685	1.96499	-0.483615	0.0699864	0.0517073	0.629533	0.94432	0.00636227	0.989709	-0.0439226	0.998236
OG0001871	3.86342	0.0516405	2.9813	0.0867838	0.0292123	0.864575	1.08588	0.0859589	-0.00914845	0.715874	0.0498752	0.053526	1.51686	1.72348	-0.170916	0.131909	0.0873565	0.864575	-0.015536	0.980955	0.154791	0.9171
OG0001872	0.286636	0.593367	0.515189	0.474285	3.98147	0.04825	1.71755	-0.179556	0.341526	2.28915	0.159486	0.17116	0.750303	-1.12584	1.99536	0.454529	0.262459	0.04825	0.178484	0.203543	-0.101818	0.998236
OG0001873	0.486027	0.487042	0.694496	0.406281	0.0499834	0.823469	1.51722	-0.104144	0.0289932	1.73442	0.120838	0.129683	0.874768	-0.86185	0.22357	0.383433	0.390475	0.823469	0.0203203	0.979425	-0.0781106	0.998236
OG0001874	0.510638	0.476239	0.207406	0.649624	0.365754	0.546461	1.50364	-0.0733846	0.0830282	1.83613	0.127924	0.137288	0.818921	-0.573658	0.604776	0.414442	0.567264	0.546461	0.0548967	0.872953	-0.05208	0.998236
OG0001875	2.04065	0.155721	0.313231	0.576739	0.336341	0.563027	1.5635	-0.0475111	0.0441198	1.01746	0.0708866	0.0760753	1.53667	-0.670241	0.579949	0.126984	0.503981	0.563027	0.0526495	0.884571	-0.0608182	0.998236
OG0001877	0.964871	0.327923	1.84432	0.176973	0.387219	0.534936	0.932363	0.150944	-0.0690738	1.48459	0.103432	0.111003	0.628027	1.45935	-0.622269	0.53117	0.147059	0.534936	-0.0564796	0.865047	0.131516	0.998236
OG0001878	0.865009	0.354192	0.00387468	0.950469	0.727991	0.395221	1.37342	-0.0244617	0.0924267	1.44879	0.100938	0.108326	0.947975	-0.242344	0.853224	0.345032	0.808924	0.395221	0.0773335	0.762709	-0.0220259	0.998236
OG0001879	0.713155	0.400065	0.000442548	0.983251	0.101209	0.750932	1.35815	0.01035	-0.0400476	1.6836	0.117297	0.125883	0.806694	0.0882376	-0.318134	0.421426	0.929834	0.750932	-0.0289091	0.968011	0.00802134	0.998236
OG0001880	0.407703	0.524344	3.74031	0.0554497	0.43561	0.510503	1.97178	-0.257896	0.0899809	1.82336	0.127035	0.136333	1.0814	-2.03013	0.660008	0.281671	0.0445361	0.510503	0.059893	0.851455	-0.181492	0.897894
OG0001881	0.439167	0.508785	0.339872	0.560988	1.55652	0.214584	1.63042	-0.115855	0.18576	1.99135	0.138738	0.148893	0.818752	-0.835065	1.24761	0.414537	0.405327	0.214584	0.112696	0.546535	-0.0756972	0.998236
OG0001882	0.850091	0.358361	0.935523	0.335361	15.6442	0.000129273	1.29022	0.0114873	0.470652	1.59146	0.110878	0.118993	0.810719	0.103603	3.95528	0.419119	0.917656	0.000129273	0.338362	0.0018556	0.00941806	0.998236
OG0001883	4.34689	0.0391794	2.45347	0.119877	5.39273	0.0218921	1.02429	0.0422019	0.101477	0.584434	0.0407178	0.0436982	1.75262	1.03645	2.32223	0.0822005	0.30206	0.0218921	0.206559	0.117241	0.093807	0.95889
OG0001884	13.1979	0.000412373	1.48885	0.224768	0.169201	0.68155	1.9557	-0.0396227	-0.0158331	0.514798	0.0358662	0.0384915	3.79897	-1.10474	-0.411341	0.000228776	0.271466	0.68155	-0.0373685	0.946722	-0.0999279	0.998236
OG0001885	0.214323	0.644232	0.701647	0.403882	1.53896	0.217172	1.89924	-0.210093	0.258417	2.78599	0.194101	0.208309	0.681713	-1.08239	1.24055	0.496723	0.281231	0.217172	0.112067	0.55005	-0.0979264	0.998236
OG0001886	0.579504	0.447988	1.47834	0.226401	11.5044	0.000938604	1.11251	0.0624264	0.487182	1.92101	0.133838	0.143634	0.579128	0.466433	3.39182	0.56358	0.641745	0.000938604	0.294658	0.0100038	0.0423649	0.998236
OG0001887	1.07005	0.302997	0.855274	0.356905	0.430126	0.513172	2.02384	-0.0902035	-0.0830892	1.69441	0.11805	0.126691	1.19442	-0.76411	-0.65584	0.234649	0.446289	0.513172	-0.0595161	0.853569	-0.0692976	0.998236
OG0001888	0.495083	0.48302	0.366305	0.546159	2.04201	0.155584	1.17966	0.147113	-0.251969	2.35825	0.164301	0.176327	0.500224	0.89539	-1.42899	0.617826	0.372356	0.155584	-0.128826	0.451601	0.0811308	0.998236
OG0001890	0.52643	0.469513	0.722566	0.396982	3.49922	0.0638137	1.51406	-0.134825	0.220314	1.57517	0.109743	0.117776	0.961203	-1.22855	1.87062	0.338367	0.221625	0.0638137	0.16765	0.244657	-0.110996	0.998236
OG0001891	0.633029	0.427805	0.206811	0.650093	0.037829	0.846113	0.556125	0.028297	-0.01216	0.836168	0.0582562	0.0625204	0.665087	0.485733	-0.194497	0.50726	0.628035	0.846113	-0.0176788	0.980955	0.0441146	0.998236
OG0001892	0.549062	0.460137	1.17728	0.280068	5.27289	0.0233804	0.460582	0.124545	-0.19818	1.15427	0.0804185	0.0863049	0.399024	1.54871	-2.29628	0.690579	0.124062	0.0233804	-0.204347	0.122313	0.139417	0.998236
OG0001893	0.249341	0.618446	0.722516	0.396999	0.823715	0.3659	1.6479	-0.165803	0.157766	2.32486	0.161974	0.17383	0.708816	-1.02364	0.907588	0.479802	0.308049	0.3659	0.0822285	0.734644	-0.0926576	0.998236
OG0001894	0.215986	0.642951	0.45411	0.501675	0.226975	0.634635	0.713234	0.087662	0.0804548	2.25858	0.157356	0.168874	0.315789	0.557093	0.476419	0.752707	0.578493	0.634635	0.0432702	0.924758	0.05058	0.998236
OG0001895	0.482952	0.488421	0.0159142	0.899821	43.3059	1.26279e-09	0.593231	0.108746	-0.601525	1.22251	0.0851728	0.0914072	0.485257	1.27677	-6.58072	0.628372	0.204127	1.26279e-09	-0.51339	1.88108e-07	0.115296	0.998236
OG0001896	5.49174	0.0207378	1.17433	0.280667	0.216162	0.642815	1.28917	-0.040906	0.0176292	0.507126	0.0353317	0.0379178	2.5421	-1.15777	0.464933	0.0122814	0.249238	0.642815	0.0422289	0.927528	-0.104674	0.998236
OG0001897	0.491927	0.484416	0.355427	0.552171	1.76869	0.186045	1.43682	-0.0387823	-0.184762	1.85805	0.129451	0.138927	0.773296	-0.29959	-1.32992	0.440855	0.765004	0.186045	-0.120028	0.502637	-0.0272254	0.998236
OG0001898	1.08362	0.299965	0.0114789	0.914855	2.87898	0.0923138	1.44381	-0.0428063	0.16739	1.31942	0.0919244	0.098653	1.09428	-0.465669	1.69676	0.276005	0.64229	0.0923138	0.152448	0.320206	-0.0422956	0.998236
OG0001899	0.174023	0.6773	1.04798	0.308016	10.3861	0.00163179	0.726198	0.0564471	0.620494	2.57503	0.179404	0.192535	0.282015	0.314637	3.22275	0.778414	0.753579	0.00163179	0.281159	0.0160873	0.0285917	0.998236
OG0001901	0.500693	0.480557	1.29197	0.257932	5.71224	0.0183904	1.85532	-0.203994	0.323166	1.8084	0.125992	0.135214	1.02595	-1.6191	2.39003	0.306963	0.108029	0.0183904	0.212321	0.103007	-0.145622	0.998236
OG0001903	0.714212	0.399717	0.0299825	0.862819	26.8275	8.99219e-07	1.48054	-0.126696	0.554043	1.43062	0.0996721	0.106968	1.03489	-1.27113	5.17953	0.302783	0.206122	8.99219e-07	0.426003	2.81488e-05	-0.114793	0.998236
OG0001904	0.5858	0.445538	0.100355	0.75195	0.783543	0.377815	1.00083	0.0539218	-0.102889	1.55457	0.108308	0.116236	0.643797	0.497856	-0.88518	0.520926	0.619489	0.377815	-0.0802116	0.746956	0.0452134	0.998236
OG0001906	0.468886	0.49481	0.825991	0.365241	0.355393	0.55219	0.815199	0.130717	-0.0824057	1.84873	0.128802	0.13823	0.44095	1.01486	-0.596149	0.660036	0.312196	0.55219	-0.0541159	0.876884	0.0918702	0.998236
OG0001907	1.49929	0.223159	0.013863	0.906468	32.9808	7.06184e-08	0.956503	0.091512	-0.421901	0.982543	0.0684542	0.0734648	0.973497	1.33684	-5.74289	0.332248	0.183784	7.06184e-08	-0.462804	3.24665e-06	0.120643	0.998236
OG0001908	0.941861	0.333736	1.32723	0.25157	26.9491	8.54111e-07	1.69426	-0.190904	0.476914	1.22868	0.0856028	0.0918686	1.37893	-2.23011	5.19125	0.170462	0.0275843	8.54111e-07	0.426792	2.70968e-05	-0.198695	0.998236
OG0001910	46.8599	3.36706e-10	0.229128	0.633035	0.283126	0.595635	6.09509	-0.0363309	0.0357134	0.897663	0.0625406	0.0671184	6.78996	-0.580918	0.532096	4.4498e-10	0.562376	0.595635	0.0483159	0.904255	-0.0527372	0.998236
OG0001912	0.245141	0.621415	1.31892	0.253052	0.0214194	0.883886	1.79466	-0.193084	0.0262961	2.40303	0.16742	0.179675	0.746831	-1.15329	0.146354	0.456614	0.251066	0.883886	0.0133037	0.981453	-0.104273	0.998236
OG0001914	0.72114	0.397447	0.855498	0.356843	2.04105	0.15568	1.02267	0.0642633	0.164268	1.5378	0.107139	0.114981	0.665025	0.599813	1.42865	0.5073	0.549752	0.15568	0.128796	0.451639	0.0544476	0.998236
OG0001915	8.86615	0.00351016	0.267736	0.605799	0.0960166	0.757196	1.07794	-0.0109866	-0.00830989	0.358669	0.0249887	0.0268177	3.00539	-0.439663	-0.309866	0.00322528	0.660965	0.757196	-0.0281584	0.969325	-0.0399375	0.998236
OG0001916	0.497958	0.481755	0.190685	0.663125	0.346631	0.557124	1.2388	-0.0591422	0.0677054	1.53802	0.107155	0.114998	0.805451	-0.551934	0.588754	0.422139	0.582011	0.557124	0.0534466	0.881422	-0.0501128	0.998236
OG0001917	0.230546	0.631986	3.92692	0.0497859	0.631001	0.428543	2.21325	-0.344431	0.139472	2.34825	0.163603	0.175579	0.94251	-2.10528	0.794356	0.347809	0.0373352	0.428543	0.0720266	0.795239	-0.187977	0.897894
OG0001918	0.433732	0.511415	0.261163	0.610254	5.61571	0.0193817	1.05274	-0.000584487	0.308526	1.74125	0.121314	0.130194	0.604588	-0.00481797	2.36975	0.546585	0.996164	0.0193817	0.2106	0.106856	-0.000437997	0.998236
OG0001921	2.11137	0.148797	3.03702	0.083926	28.2097	5.02468e-07	1.85197	-0.0453014	-0.45077	1.13508	0.0790818	0.0848703	1.63158	-0.572842	-5.31128	0.105369	0.567815	5.02468e-07	-0.434811	1.74867e-05	-0.0520061	0.916504
OG0001922	0.286949	0.593166	1.42238	0.235346	12.2164	0.000662815	1.99279	-0.29183	0.573444	2.19427	0.152876	0.164066	0.908176	-1.90893	3.4952	0.365591	0.0586395	0.000662815	0.302826	0.00739871	-0.170984	0.998236
OG0001923	2.82913	0.0951473	0.606959	0.437456	0.649074	0.422024	1.62745	0.0737369	-0.0683591	1.13481	0.0790624	0.0848495	1.43412	0.932641	-0.805651	0.154117	0.352862	0.422024	-0.0730454	0.78944	0.0844825	0.998236
OG0001924	7.40345	0.00747007	2.72869	0.101153	0.562677	0.45464	1.71199	-0.0694132	0.0315054	0.561729	0.0391359	0.0420005	3.04772	-1.77364	0.750118	0.00283204	0.0786375	0.45464	0.0680346	0.81687	-0.159184	0.950476
OG0001925	5.23428	0.0238821	0.113595	0.736671	2.86092	0.0933294	2.84447	-0.0578727	0.152433	1.20531	0.0839744	0.090121	2.35995	-0.689171	1.69143	0.0198775	0.492035	0.0933294	0.15198	0.322492	-0.0625293	0.998236
OG0001927	4.87814	0.0290826	0.0771118	0.781724	0.000464363	0.982843	1.5789	-0.0132642	-0.00114997	0.713725	0.0497256	0.0533653	2.2122	-0.266748	-0.0215491	0.0288303	0.790117	0.982843	-0.001959	0.99846	-0.0242427	0.998236
OG0001928	1.2259	0.270402	3.61559	0.0596183	3.426	0.0666159	2.26185	-0.226	0.199373	1.4406	0.100367	0.107714	1.57007	-2.25173	1.85095	0.11901	0.0261435	0.0666159	0.165935	0.252192	-0.200544	0.897894
OG0001929	0.606447	0.437649	0.0737146	0.786466	0.241135	0.624277	1.09719	0.0172407	0.0564977	1.53877	0.107207	0.115054	0.713032	0.160818	0.491055	0.477199	0.872505	0.624277	0.0445969	0.9203	0.0146182	0.998236
OG0001930	1.39801	0.239375	0.633544	0.427617	2.00438	0.159414	1.01348	0.08249	-0.116165	1.09738	0.0764551	0.0820514	0.923547	1.07893	-1.41576	0.35756	0.282763	0.159414	-0.127653	0.458791	0.0976164	0.998236
OG0001931	0.372333	0.542879	0.0263938	0.871213	0.901097	0.34438	1.14179	-0.0433113	0.122328	1.7235	0.120077	0.128866	0.662486	-0.360696	0.949261	0.50892	0.718956	0.34438	0.0859769	0.710906	-0.0327729	0.998236
OG0001932	2.22223	0.138639	0.00140725	0.970137	0.185857	0.667155	1.51087	0.009461	-0.0340983	1.05783	0.0736995	0.0790941	1.42828	0.128373	-0.431111	0.155789	0.898067	0.667155	-0.0391619	0.938843	0.0116695	0.998236
OG0001933	0.329733	0.566882	3.26231	0.0733747	1.31454	0.253836	2.28354	-0.317637	0.194567	2.26962	0.158126	0.1697	1.00613	-2.00876	1.14654	0.316359	0.0467885	0.253836	0.103669	0.600833	-0.179644	0.897894
OG0001934	1.10265	0.295779	3.10116	0.0807628	4.10329	0.0449996	0.952775	0.123852	0.20876	1.37833	0.0960288	0.103058	0.691254	1.28974	2.02566	0.49073	0.1996	0.0449996	0.181106	0.19452	0.116451	0.914606
OG0001935	1.74184	0.189397	0.244549	0.621836	47.6717	2.50007e-10	1.14264	0.0672941	-0.505866	0.979889	0.0682693	0.0732664	1.16609	0.985715	-6.90447	0.245871	0.32624	2.50007e-10	-0.53163	5.21649e-08	0.0892528	0.998236
OG0001936	0.931124	0.336496	5.23732	0.0238422	0.644438	0.423682	1.58995	-0.159925	-0.0667105	1.11141	0.0774327	0.0831006	1.43056	-2.06534	-0.802769	0.155134	0.0410263	0.423682	-0.0727854	0.789646	-0.184534	0.790368
OG0001937	0.700414	0.404294	3.90858	0.0503142	3.47026	0.0649065	1.92639	-0.235916	0.202591	1.45449	0.101335	0.108753	1.32444	-2.32807	1.86286	0.187852	0.0215685	0.0649065	0.166974	0.247274	-0.207057	0.897894
OG0001938	0.633768	0.427536	0.103768	0.74791	0.464619	0.496776	1.31001	-0.0187753	-0.0809152	1.58764	0.110612	0.118708	0.825125	-0.16974	-0.68163	0.410924	0.865498	0.496776	-0.0618477	0.84298	-0.0154291	0.998236
OG0001940	0.825395	0.365413	3.85009	0.0520388	1.47645	0.226696	1.89198	-0.20947	0.125546	1.38186	0.0962749	0.103322	1.36915	-2.17575	1.21509	0.173488	0.0315173	0.226696	0.109795	0.56414	-0.194037	0.897894
OG0001941	0.310203	0.578584	0.0889191	0.766067	18.521	3.43027e-05	1.52636	-0.107336	0.794187	2.4681	0.171954	0.18454	0.618434	-0.624217	4.3036	0.537452	0.53366	3.43027e-05	0.364345	0.000590768	-0.0566558	0.998236
OG0001942	0.398342	0.529137	1.28043	0.260057	10.3835	0.00163393	0.639176	0.0401554	0.330547	1.37193	0.0955833	0.10258	0.465894	0.420109	3.22234	0.642129	0.675151	0.00163393	0.281126	0.0160873	0.0381639	0.998236
OG0001943	2.4791	0.117979	2.0541	0.154375	27.3845	7.10704e-07	1.46484	0.0211834	0.414392	1.05909	0.073787	0.079188	1.38312	0.287089	5.23302	0.169175	0.774535	7.10704e-07	0.429594	2.33671e-05	0.0260901	0.998236
OG0001944	1.3577	0.246228	0.684605	0.409634	1.60379	0.2078	1.55079	-0.0853886	0.107666	1.13704	0.0792181	0.0850166	1.36389	-1.07789	1.26641	0.175135	0.283226	0.2078	0.114372	0.536991	-0.0975231	0.998236
OG0001945	0.438429	0.509141	1.12855	0.290201	6.67743	0.0109525	1.64583	-0.187432	0.327371	1.69437	0.118047	0.126688	0.971355	-1.58777	2.58407	0.333309	0.114949	0.0109525	0.22869	0.0721958	-0.142862	0.998236
OG0001946	1.36631	0.244744	0.162239	0.687814	0.0184936	0.892054	1.2363	-0.0256488	-0.0102659	1.00962	0.0703407	0.0754894	1.22452	-0.364636	-0.135991	0.223136	0.716019	0.892054	-0.0123619	0.98158	-0.0331306	0.998236
OG0001947	0.288798	0.591979	0.317666	0.574057	1.00889	0.317172	1.29948	-0.0494393	-0.15813	2.10554	0.146694	0.157431	0.617173	-0.337024	-1.00444	0.538281	0.736683	0.317172	-0.0909342	0.679029	-0.0306241	0.998236
OG0001948	2.08532	0.151305	1.34697	0.248094	0.453299	0.502056	0.911986	0.0724238	-0.0409708	0.813868	0.0567026	0.060853	1.12056	1.27726	-0.673275	0.264695	0.203957	0.502056	-0.0610925	0.846118	0.115339	0.998236
OG0001949	0.76197	0.384442	0.0483227	0.826378	0.167834	0.682768	1.48119	-0.0341217	0.0496839	1.62199	0.113004	0.121276	0.913195	-0.30195	0.409676	0.362956	0.763209	0.682768	0.0372175	0.946722	-0.0274396	0.998236
OG0001950	3.81135	0.0532162	0.44178	0.507529	4.62388	0.0335192	1.62091	-0.058888	0.12277	0.763589	0.0531996	0.0570936	2.12275	-1.10693	2.15032	0.0358124	0.270522	0.0335192	0.191852	0.157286	-0.100124	0.998236
OG0001951	0.33639	0.562999	0.34654	0.557176	0.952663	0.33099	0.922507	0.0509162	0.145108	1.98835	0.13853	0.148669	0.463955	0.367548	0.976045	0.643514	0.713853	0.33099	0.0883841	0.695707	0.0333948	0.998236
OG0001952	0.82898	0.364378	2.0862	0.151219	0.15956	0.690266	0.701547	0.11319	0.0365847	1.22493	0.0853411	0.0915878	0.572726	1.32632	0.399449	0.567893	0.187231	0.690266	0.0362897	0.949618	0.119708	0.997528
OG0001953	0.499493	0.481082	1.17563	0.280403	0.00177488	0.966465	0.452891	0.076416	-0.00323379	1.0266	0.0715234	0.0767586	0.441159	1.06841	-0.0421293	0.659885	0.287464	0.966465	-0.00382991	0.996309	0.0966729	0.998236
OG0001954	2.48091	0.117847	0.843616	0.360192	3.64286	0.058679	1.48456	-0.0746956	0.117376	0.822489	0.0573032	0.0614976	1.80496	-1.30352	1.90863	0.0735671	0.194873	0.058679	0.170957	0.23236	-0.117678	0.998236
OG0001955	1.31487	0.253777	3.3219	0.070832	1.01167	0.316511	1.71636	-0.125312	-0.0863276	1.1479	0.0799744	0.0858283	1.49522	-1.5669	-1.00582	0.137459	0.11975	0.316511	-0.0910581	0.678497	-0.141022	0.897894
OG0001956	2.6565	0.105728	0.326387	0.568854	0.0907089	0.763795	1.19868	-0.0301096	0.015639	0.694475	0.0483844	0.051926	1.72602	-0.622299	0.301179	0.0868966	0.534916	0.763795	0.0273697	0.970748	-0.0564824	0.998236
[truncated: 3,569 more rows]

## Sheet: PGLS.SSD+BM.FemBiased
															F_value Intercept	p_value Intercept	F_value Av.Body.mass	p_value Av.Body.mass	F_value SSD	p_value SSD	Coefficient Intercept	Coefficient Av.Body.mass	Coefficient SSD	Coef SE Intercept	Coef SE Av.Body.mass	Coef SE SSD	Coef tval Intercept	Coef tval Av.Body.mass	Coef tval SSD	Coef pval Intercept	Coef pval Av.Body.mass	Coef pval SSD	R t value SSD	p.adjusted GFS vs.SSD	R t value Av.Body.mass	p.adjusted GFS vs.Av.Body.mass
[truncated: 4,976 more rows]

[truncated: 1 more sheets: PGLS.SSD+RelBrainSize.57.Spp]
