# Supplementary material for: Sexual size dimorphism in mammals is associated with changes in the size of gene families related to brain development
Source: Nat Commun. 2024 Jul 24;15:6257. doi: 10.1038/s41467-024-50386-x (PMC11269740; doi:10.1038/s41467-024-50386-x)
Supplement: Supplementary file 6 — Supplementary Data 2 [file 41467_2024_50386_MOESM6_ESM.xlsx]

## Sheet: Adult_fandom_data
	Fingernail	Urethra	adrenal_gland	appendix	bladder	blood	bone_marrow	breast	cerebrospina_fluid	cervix	ductus_deferens	epididymis	esophagus	eye_vitreous	gall_bladder	kidney	liver	lymph_node	ovary	pancreas	penis	placenta	prostate	seminal_vesicle	spleen	throat	thymus	thyroid	tonsil	trachea	uterus	vagina	adipose	brain	colon	heart	lung	meninges	pineal_gland	pituitary_gland	salivary_gland	skeletal_muscle	skin	small_intestine	smooth_muscle	tendon	testis	tongue	vascular_tissue
ENSG00000000003	30.761	55.7858	103.11	21.8591	1.98301	22.7637	1.12339	11.0486	14.13	1.77995	11.2805	13.1619	17.8475	3.50418	10.6901	9.0292	11.0662	16.4153	0.701522	57.8795	93.6247	20.7784	8.57044	47.4161	23.8929	16.8457	58.8306	12.5115	44.437	48.2373	22.4675	49.3249	108.255	22.4755	52.697	26.9952	46.6065	11.828	11.1011	12.5662	23.6695	3.22537	40.2432	28.8959	42.7113	15.5357	34.1018	19.6403	11.5379
ENSG00000000971	7.74402	284.893	0	23.7635	11.5675	56.2486	0.561697	0	30.508	1.95794	2.76257	99.3002	25.0171	9.87542	6.26773	2.08606	8.66047	13.5275	3.33223	156.852	1.6177	14.7574	1.76247	4.09847	19.3418	2.27645	24.9972	11.5012	20.0724	20.2298	11.9827	10.2922	20.4432	11.1452	12.4549	25.8491	31.2044	3.88831	39.7613	20.653	12.4248	2.6774	148.737	21.2454	14.5268	2.5667	19.862	12.7936	26.2239
ENSG00000004478	77.6553	241.738	75.2582	54.8134	29.0841	63.8195	14.6041	82.8645	101.051	20.6474	85.4095	18.1235	36.3052	10.194	84.2485	89.5448	30.7928	24.927	12.6274	85.5898	31.1408	55.0154	117.083	19.4204	72.2475	125.205	32.787	156.044	39.3873	58.6075	32.9524	40.7805	62.5538	75.973	59.1708	71.0409	57.263	58.4334	31.723	53.484	70.7267	25.8422	126.564	38.4136	26.5853	46.1106	68.7189	28.0878	338.825
ENSG00000035403	80.7744	31.3749	69.3324	185.885	54.5327	209.09	81.4461	11.9693	26.7614	13.8836	9.78411	84.4155	75.8139	9.87542	14.9853	16.7507	64.4724	33.2867	3.33223	101.289	13.4472	23.7298	15.8968	10.9713	18.773	17.301	47.7853	25.6447	45.6994	37.1993	112.338	137.877	52.9915	37.0019	128.345	67.4324	64.874	14.2243	72.2004	32.5648	55.895	34.0022	51.071	54.1275	32.2805	15.5604	76.6188	26.8427	57.804
ENSG00000127314	15.2012	8.03819	18.6664	10.35	3.96601	14.7354	20.2211	7.36574	11.4539	7.29779	10.2445	18.6059	9.45767	3.98203	7.92216	7.16109	5.77365	12.4635	5.26142	17.7327	2.83098	11.0975	7.04988	1.45023	20.4796	17.984	10.6965	19.1946	6.43832	11.038	1.49784	14.1761	17.1496	11.3784	10.2721	9.0175	13.1012	7.16808	8.25326	12.4878	11.5215	3.77537	7.15018	10.5265	6.91737	5.69299	15.8146	5.0302	12.3307
ENSG00000127318	0	0	0	0	0	0	0	0	0	0	0	0	0	0	0	0	0	0	0.701522	0	0	0	0	0	0	0	0	0	0	0.235687	0	0	0.067695	0.0153971	0	0.0506635	0.108011	0	0	0	0.230042	0	0	0	0.193731	0.100429	0	0.080191	0.10326
ENSG00000127324	8.31765	31.7082	0.592585	10.764	10.576	6.40228	0	0	2.78318	2.49193	7.13665	0.758017	4.57629	0.318562	1.01811	0.934056	0.481137	19.1512	2.80609	26.7645	8.69516	1.41671	2.34996	16.2678	4.55102	0	0.697596	0.466266	2.52483	19.4835	4.49351	3.10708	1.61425	17.4068	234.323	6.33849	3.46556	0.125631	4.1554	0.714013	35.4535	1.38178	19.2976	468.594	56.868	6.10939	127.359	1.36699	42.1186
ENSG00000127325	0.358519	0.0740847	0.592585	0.165599	0	0	0	0	0	0	0	0.0689106	0	0	0	0.0622704	0	0	0	0	0	0	0	0.126107	0.284439	0	0.232532	0.0777111	0.252483	0.0785623	0	0	0.0566802	0.0589006	0	0.158414	0.108011	0	0.132292	0	0.0262127	0.454082	0.374636	0.0395949	0.141488	0.0339655	0.0373867	0	0.0806147
ENSG00000127325	0.215112	0	0	0.165599	24.4571	0	0	1.84143	1.28455	18.5115	2.99279	0	7.47461	22.2993	2.29074	2.11719	0.481137	0	0	0	0.404426	1.88894	1.72791	0.126107	5.1199	2.73174	24.8809	10.8018	67.6654	3.14249	0	0	1.22003	2.93162	0	0.963592	1.12963	2.5242	4.26409	1.24642	1.12496	71.8585	15.36	4.13779	13.6765	1.96999	0.515752	1.8472	0.48369
ENSG00000127328	0	0	0	0	0	0	0	0	0	0	0	0	0	0	0	0.124541	0	0	0	0	0	0	0	0	0	0	0	0.0777111	0	0	0	0	0.0303246	0.0500586	0	0.110059	0	0	0	0	0.0829097	0	0	0.0395949	0.096734	0	0	0.321701	0
ENSG00000127328	3.04742	1.75951	0.444438	0.662398	0.330501	0.355682	0	2.30179	2.24796	1.15697	2.93523	0.275643	3.54663	0.159281	2.65663	2.75546	0.601422	0.987961	0.701522	0.401941	0.353873	3.36468	1.96982	0.09458	1.77774	0.682936	1.33706	1.3988	0.315604	0.805264	0.748918	0.194193	0.345847	2.45999	1.26689	1.65092	2.23794	6.3807	0.925512	1.4585	3.58114	0.65564	0.868694	2.90504	0.789606	1.00161	1.60812	0.543162	1.41823
ENSG00000127328	3.04742	1.75951	0.444438	0.662398	0.330501	0.355682	0	2.30179	2.24796	1.15697	2.93523	0.275643	3.54663	0.159281	2.65663	2.75546	0.601422	0.987961	0.701522	0.401941	0.353873	3.36468	1.96982	0.09458	1.77774	0.682936	1.33706	1.3988	0.315604	0.805264	0.748918	0.194193	0.345847	2.45999	1.26689	1.65092	2.23794	6.3807	0.925512	1.4585	3.58114	0.65564	0.868694	2.90504	0.789606	1.00161	1.60812	0.543162	1.41823
ENSG00000127328	21.5112	10.3533	7.55545	7.12077	4.29652	6.85958	3.37018	17.954	25.905	8.45475	22.1581	4.8582	17.1992	4.77843	22.9234	21.6857	12.8704	9.19564	12.452	6.64385	2.88154	41.4977	17.832	3.05809	21.2618	6.60171	12.9637	24.0127	5.61775	10.3506	5.99134	8.54448	8.2641	20.9864	8.86014	12.1989	19.9999	37.6463	8.59421	23.109	24.479	6.49381	7.05602	11.7764	6.44385	12.5248	21.103	5.45261	16.722
ENSG00000127328	21.5112	10.3533	7.55545	7.12077	4.29652	6.85958	3.37018	17.954	25.905	8.45475	22.1581	4.8582	17.1992	4.77843	22.9234	21.6857	12.8704	9.19564	12.452	6.64385	2.88154	41.4977	17.832	3.05809	21.2618	6.60171	12.9637	24.0127	5.61775	10.3506	5.99134	8.54448	8.2641	20.9864	8.86014	12.1989	19.9999	37.6463	8.59421	23.109	24.479	6.49381	7.05602	11.7764	6.44385	12.5248	21.103	5.45261	16.722
ENSG00000035499	6.09483	8.89016	17.7775	0.248399	0	0.152435	0	2.76215	0.107045	0.177995	0.115107	1.37821	0.305086	0.318562	0.572686	0.809515	0	0	0.701522	0.189149	0	0.236118	0.552931	0	0.995536	0.682936	3.25545	16.1639	0.88369	4.20308	2.99567	3.30128	8.27249	2.38349	1.84211	1.15275	0.619966	2.1375	0.252786	0.068416	1.13251	0	4.95833	2.21784	1.11858	0.254741	6.25797	0.120443	1.63586
ENSG00000127329	9.2976	6.32189	0.197528	6.73437	5.72868	3.11645	0.374465	0.613811	7.77864	2.01727	4.45081	8.22333	4.83053	3.50418	5.23902	5.74963	12.0284	34.2493	3.27377	3.0579	0.674043	2.43988	4.53865	0.294249	3.60289	0.607053	6.04583	1.76145	6.14375	2.09499	3.99423	4.79008	3.1585	3.45126	8.21295	7.95013	13.8074	1.00624	3.10969	2.79137	7.41312	3.00754	4.40671	3.85626	2.63927	2.48786	3.96942	3.05746	4.82462
ENSG00000127329	9.2976	6.32189	0.197528	6.73437	5.72868	3.11645	0.374465	0.613811	7.77864	2.01727	4.45081	8.22333	4.83053	3.50418	5.23902	5.74963	12.0284	34.2493	3.27377	3.0579	0.674043	2.43988	4.53865	0.294249	3.60289	0.607053	6.04583	1.76145	6.14375	2.09499	3.99423	4.79008	3.1585	3.45126	8.21295	7.95013	13.8074	1.00624	3.10969	2.79137	7.41312	3.00754	4.40671	3.85626	2.63927	2.48786	3.96942	3.05746	4.82462
ENSG00000127329	9.2976	6.32189	0.197528	6.73437	5.72868	3.11645	0.374465	0.613811	7.77864	2.01727	4.45081	8.22333	4.83053	3.50418	5.23902	5.74963	12.0284	34.2493	3.27377	3.0579	0.674043	2.43988	4.53865	0.294249	3.60289	0.607053	6.04583	1.76145	6.14375	2.09499	3.99423	4.79008	3.1585	3.45126	8.21295	7.95013	13.8074	1.00624	3.10969	2.79137	7.41312	3.00754	4.40671	3.85626	2.63927	2.48786	3.96942	3.05746	4.82462
ENSG00000127329	12.3331	15.4837	1.18517	7.78317	1.322	11.1786	0	3.68287	2.355	0.35599	4.14386	16.6075	10.3729	2.5485	2.22711	3.05125	6.73592	23.4071	0.350761	12.673	1.6177	8.26412	2.21173	0.630533	4.26658	3.64232	14.6495	6.45002	8.58442	4.71374	4.49351	22.5264	6.7189	4.45761	10.2792	14.3618	22.3053	1.77041	6.67609	2.81128	11.1795	2.66956	13.3463	6.78672	3.25554	1.55948	7.17256	6.43932	9.64959
ENSG00000127334	8.06669	4.8155	12.148	9.52197	4.62702	10.6197	11.7956	31.3044	5.8875	4.09388	4.7194	8.78611	8.08478	3.98203	5.09054	6.50725	11.0662	7.4477	1.75381	8.88999	0.909959	2.83341	5.4602	1.57633	4.12436	5.0082	17.2074	25.6447	15.0227	17.2051	11.2338	17.4773	8.8659	7.49314	16.1882	8.10305	8.42303	20.1062	4.04206	4.22563	18.3273	3.15497	9.74736	19.232	8.09049	2.91002	8.90243	2.49404	16.349
ENSG00000127334	8.06669	4.8155	12.148	9.52197	4.62702	10.6197	11.7956	31.3044	5.8875	4.09388	4.7194	8.78611	8.08478	3.98203	5.09054	6.50725	11.0662	7.4477	1.75381	8.88999	0.909959	2.83341	5.4602	1.57633	4.12436	5.0082	17.2074	25.6447	15.0227	17.2051	11.2338	17.4773	8.8659	7.49314	16.1882	8.10305	8.42303	20.1062	4.04206	4.22563	18.3273	3.15497	9.74736	19.232	8.09049	2.91002	8.90243	2.49404	16.349
ENSG00000127337	35.1349	8.2234	37.3328	8.11437	9.91503	14.3289	8.98716	12.89	18.4118	3.20391	12.892	14.5401	12.6611	3.18562	18.5169	15.3185	16.3587	11.2476	2.45533	16.5505	7.6841	21.2506	14.1689	5.04426	19.6263	12.2928	13.0218	26.5772	12.1192	21.5261	7.48918	10.8748	23.3878	14.3885	13.5279	9.0863	10.4729	22.7258	13.23	21.8533	15.4289	4.4271	7.62718	10.957	6.9906	6.31025	36.247	8.12925	12.127
ENSG00000127362	0	0	0	0	0	0.101623	0	0	0	0.35599	0	0	0.457629	0	0.0636318	0.0622704	0	0	0	0	0	0.236118	0.0691164	0	0	0.45529	0.465064	0.233133	0	0.0785623	0	0.388385	0.0971672	0.167642	0	0.064791	0.108011	0.125631	0.18664	0	0	0.211376	0	0.20689	0.0447544	0.067931	0	0.161006	0.435919
ENSG00000127364	0.143408	0	0	0	0	0.101623	0	1.84143	0	0	0	0.0689106	0.610172	0.318562	0.127264	0.124541	0	0	0.350761	0	0	0	0.0691164	0	0	0	0	0.0777111	0	0	0	0.388385	0	0.11033	0.082676	0.0168878	0.186774	0.667357	0.715805	0.288591	0.109122	0	0	0	0.0499792	0.301286	0.0373867	0.240885	0
ENSG00000127366	0	0	0	0	0	0.101623	0	0	0	0	0.230214	0	0.152543	0	0	0	0	0	0	0.0945743	0	0.236118	0	0	0	0	0.232532	0.0777111	0	0	0	0.388385	0.0485836	0.0393821	0	0.0506635	0.108011	0	0.132292	0	0	0.0978555	0.0402617	0	0.0499792	0.302754	0.183102	0.160694	0
ENSG00000035499	6.09483	8.89016	17.7775	0.248399	0	0.152435	0	2.76215	0.107045	0.177995	0.115107	1.37821	0.305086	0.318562	0.572686	0.809515	0	0	0.701522	0.189149	0	0.236118	0.552931	0	0.995536	0.682936	3.25545	16.1639	0.88369	4.20308	2.99567	3.30128	8.27249	2.38349	1.84211	1.15275	0.619966	2.1375	0.252786	0.068416	1.13251	0	4.95833	2.21784	1.11858	0.254741	6.25797	0.120443	1.63586
ENSG00000127377	0.0717039	0.0740847	0	0	0	0.203247	0	0	0.642273	0.35599	0	0.482375	0.305086	0	0.127264	0.124541	0	0	0	0	0	0.236118	0.0691164	0	0	0	5.58076	0	0	0	0	0	0.277585	0.112817	0	0.145066	0.0787625	0	0.18664	0.136832	0.419403	0.798511	0.120785	0.0395949	0.143752	0.067931	0.149547	7.0843	0.183875
ENSG00000127399	6.70431	4.48212	0.592585	1.49039	0.330501	2.48978	1.12339	12.89	3.63955	0.889974	2.76257	3.92791	2.21187	0	3.53156	4.45233	1.68398	2.88789	0	13.5241	1.11217	6.96547	3.69773	1.13496	0.711097	4.5529	4.41811	15.2702	0.88369	8.01336	2.99567	3.68966	3.397	3.30516	4.42021	3.99524	2.01962	4.64031	4.27377	6.45847	6.38718	0.489278	4.04902	3.13941	2.20264	1.32172	5.04244	2.29403	6.27741
ENSG00000127399	6.70431	4.48212	0.592585	1.49039	0.330501	2.48978	1.12339	12.89	3.63955	0.889974	2.76257	3.92791	2.21187	0	3.53156	4.45233	1.68398	2.88789	0	13.5241	1.11217	6.96547	3.69773	1.13496	0.711097	4.5529	4.41811	15.2702	0.88369	8.01336	2.99567	3.68966	3.397	3.30516	4.42021	3.99524	2.01962	4.64031	4.27377	6.45847	6.38718	0.489278	4.04902	3.13941	2.20264	1.32172	5.04244	2.29403	6.27741
ENSG00000127415	14.6993	6.07494	2.37034	12.0888	6.61002	10.5688	3.37018	27.6215	10.7045	5.33984	6.446	19.7084	20.4408	4.45987	17.626	19.9265	4.33024	19.4552	6.66446	21.1846	10.3129	18.4172	19.0761	8.70136	8.53317	5.0082	12.7893	20.7489	6.56456	17.7551	11.9827	15.5354	9.04984	15.4014	20.5604	10.7635	7.88502	14.9251	13.6976	15.4545	18.9457	7.82069	8.58662	12.2291	5.999	11.1099	11.2545	9.33557	18.1945
ENSG00000127418	0.119506	0.246949	0.592585	0.634798	0.220334	0.203247	0	0	0.214091	0.118663	0.306952	1.28633	0.20339	0.106187	0.0636317	0.290595	0	0.405317	0.11692	0.441347	0.101107	0	0.276466	0.126106	0	0.45529	0.620085	0.0259037	0.631207	0.10475	0	0	0.364246	0.268343	0.110235	0.133467	0.0622578	0.0418767	0.132292	0	0.0844305	0	1.23127	0.413779	0.0432022	0.067931	0.162009	0.334857	0.222521
ENSG00000127418	4.95952	7.06274	14.5183	10.4052	5.83885	5.33523	2.24679	1.84143	6.95796	2.4326	5.37167	32.365	2.87289	3.45109	5.02691	5.4279	7.21706	5.11713	2.92301	14.4383	6.77414	1.77088	6.66974	3.21572	3.12883	1.82116	20.3853	2.24067	9.72059	2.93299	5.24242	8.54448	6.89088	6.58345	5.5901	7.24975	3.37697	1.24116	2.31869	1.20785	8.45123	1.38178	25.698	3.85316	2.13623	4.2243	3.58005	7.78049	6.67852
ENSG00000127418	5.03122	7.06274	14.5183	10.3224	5.83885	5.33523	2.24679	1.84143	6.95796	2.4326	5.37167	32.365	2.87289	3.45109	5.02691	5.4279	7.21706	5.11713	2.92301	14.4383	6.67303	1.77088	6.73885	3.21572	3.12883	1.82116	20.6178	2.24067	9.59435	2.93299	5.24242	8.54448	7.00946	6.55622	5.5901	7.24975	3.37697	1.24116	2.31869	1.20785	8.43813	1.38178	25.698	3.85316	2.11124	4.25826	3.58005	7.74039	6.59791
ENSG00000127419	37.0709	21.1882	5.33326	23.1839	16.5251	15.2435	12.3573	55.243	40.4632	12.1036	46.2731	24.7389	32.3391	8.28261	57.0777	61.8345	12.0284	26.7509	19.6426	28.4669	11.7284	66.3491	59.9239	10.2146	23.8929	12.7481	21.1604	40.0212	12.1192	33.0747	19.4719	19.8077	14.1633	34.4449	30.0179	22.4942	16.8165	40.6491	25.2243	45.5253	33.7557	14.7922	16.7843	23.4186	11.0282	30.2664	23.0025	14.3262	24.8024
ENSG00000127423	12.1897	2.44479	13.6294	0	0	0.101623	0	0	2.355	0.35599	0.690643	1.44712	1.0678	0.955686	2.6089	3.61168	0.962275	0.303988	0.350761	0.378297	0	0.472236	3.87052	0	0.284439	0.45529	2.09279	3.34158	0.757449	2.98537	7.48918	4.66062	6.71398	2.79458	1.0113	0.351836	0.45231	1.16988	0	0.136832	2.62389	0.602799	1.42144	1.82635	1.47484	0.506547	8.21355	0.0805035	2.68748
ENSG00000127445	80.882	18.1507	62.814	24.8399	19.8301	32.3163	13.4807	38.6701	136.59	16.0195	96.4598	33.3528	23.4916	4.14131	134.963	149.262	24.538	12.4635	6.66446	34.5196	9.3018	26.2091	183.85	6.30533	41.2436	63.7407	21.3929	59.6044	21.4611	32.4462	14.9784	22.138	25.8009	53.5662	24.8596	29.2999	19.3457	26.3218	28.3664	30.1553	38.8757	9.02651	18.36	20.9024	12.1591	28.181	48.1686	6.59816	27.6794
ENSG00000035664	9.32151	3.63015	1.18517	3.80879	10.576	3.65845	5.61697	5.5243	1.92682	13.1716	5.52515	13.0241	2.1356	8.60117	5.53597	4.17211	11.0662	24.319	6.66446	1.70234	2.22434	0.944471	4.35434	1.26107	4.26658	0.910581	6.97596	2.95302	6.56456	6.28499	7.48918	2.7187	3.35899	3.85079	16.3189	16.0473	13.5066	5.5625	4.55227	1.56486	4.27331	14.4444	2.75008	23.7234	6.87841	10.5234	4.37622	6.43618	9.89004
ENSG00000127452	22.5867	12.224	11.8517	21.3623	9.91503	25.8124	7.86376	23.9386	10.7045	4.27187	8.0575	17.5722	24.8645	1.59281	12.9173	14.1976	9.62275	20.3672	4.91066	31.2095	2.62877	16.5282	12.8557	2.14381	5.68878	7.73994	22.0905	108.562	15.9064	18.5407	28.4589	25.6334	22.8361	13.1224	23.7516	15.9597	13.5154	12.8606	9.81826	14.5241	13.9898	7.67201	16.557	21.531	11.0733	8.84445	18.2266	9.65695	18.647
ENSG00000127463	41.5883	28.8189	17.185	21.1967	10.576	18.089	3.37018	49.7187	39.1787	7.47578	43.5105	39.6236	25.7798	7.00836	59.0503	72.1091	16.3587	15.5034	5.61218	39.1538	9.70623	46.5152	70.4296	13.4934	34.986	35.5127	23.0207	21.6037	14.3915	34.8031	11.9827	24.4683	28.568	29.133	33.7162	26.7397	34.6185	32.6809	20.3337	31.9465	29.5452	8.52543	21.9398	22.6556	10.9888	26.127	27.9079	10.1403	24.7224
ENSG00000127472	3.22668	2.59296	0	6.45838	1.322	12.2964	0	9.20717	4.92409	1.77995	8.97836	7.64908	4.57629	1.59281	5.28144	5.47979	10.585	0.303988	0	9.26828	0	0	9.81453	0.126107	5.1199	12.2928	0.232532	0.233133	0	1.41412	1.49784	0	0.242596	3.98822	4.33456	17.5307	3.46764	0.125631	5.27311	22.851	38.185	0.798511	1.16759	1.28486	2.19069	2.50463	1.57024	0.160694	3.38634
ENSG00000127481	154.737	78.4557	233.478	130.327	61.4732	148.98	40.4422	173.095	105.975	55.1784	84.9491	144.437	97.1699	43.643	111.483	141.727	68.3215	72.6531	29.1132	135.62	22.2434	144.268	130.699	33.166	97.2781	86.9605	100.686	176.404	50.4966	127.192	106.346	86.6099	99.8714	93.1075	111.21	97.7576	90.4382	97.3166	90.081	124.641	133.056	55.7835	116.304	103.158	48.7061	67.7516	107.582	49.404	125.307
ENSG00000127483	18.7864	10.8904	22.5182	9.93596	4.62702	14.3289	4.49358	20.2558	18.1977	6.40781	23.7121	19.9152	12.356	5.41555	20.3622	19.7397	6.25478	17.6313	10.5228	15.2265	4.85311	25.973	19.2835	4.16152	27.5906	11.3823	25.5785	64.6556	14.3915	20.5833	5.99134	29.5173	33.2569	17.8963	25.0434	12.8122	17.8494	21.5167	6.61963	15.9098	19.2247	6.50953	8.68628	17.3963	8.44284	16.0392	14.047	10.0601	33.3195
ENSG00000127507	0.0307302	0.0105835	0	0.0473141	0	0	0	0	0	0	0	0	0	0	0	0	0	0.0868536	0	0	0	0.0337311	0	0	0	0	0	0	0	0.0112232	0	0	0.0529915	0.0119073	0.0177163	0	0.0154301	0.0207476	0.0188988	0	0.138553	0	0.0535195	0.028282	0.0052036	0	0.0160229	0.0114558	0.0147514
ENSG00000127511	73.5682	53.7855	29.0366	46.5334	15.2031	43.7997	11.2339	84.706	59.9455	18.1555	41.6688	77.869	61.0172	29.9448	95.2568	119.87	20.2078	36.1746	16.4858	64.6888	7.48188	53.3626	99.6659	11.9801	25.3151	40.9761	41.3907	56.8068	23.2284	56.0935	26.961	64.0836	40.6342	58.4293	57.6723	46.7932	59.0624	54.0292	30.4473	36.875	68.0375	49.6604	46.15	33.0821	21.6878	38.5468	46.3377	23.7347	57.7441
ENSG00000127515	0	0	0	0	0	0	0	0	0	0	0	0	0	0	0	0	0	0	0	0	0	0	0	0	0.284439	0	0	0	0	0	0	0	0	0.0114141	0	0	0	0	0	0	0	0.11352	0	0	0	0.100429	0	0.080191	0
ENSG00000127526	21.3678	20.0029	20.7405	21.0311	10.576	26.6254	10.1106	23.9386	23.3359	4.62786	13.5826	24.4633	19.9831	3.50418	22.8438	29.0803	12.5096	22.1911	1.40304	30.2638	24.8722	22.9034	30.7568	9.71021	4.55102	8.65052	20.2303	25.4115	14.644	31.0321	13.4805	17.8657	13.7237	17.284	19.1801	17.169	10.2997	15.0436	15.7599	20.3482	21.6875	12.6588	17.4776	22.1299	10.5912	9.67427	18.3187	7.48618	21.364
ENSG00000127527	39.222	16.9654	20.7405	20.3687	23.1351	27.3367	11.2339	46.0359	23.1218	6.40781	29.4674	30.114	17.5424	5.73412	55.4233	61.8345	17.3209	13.9834	4.20913	38.1135	8.29074	47.4597	59.5784	8.19693	19.3418	25.041	19.5327	44.6839	17.1688	45.0162	25.4632	20.5844	15.055	28.7651	36.5243	31.459	23.6845	29.8582	14.6402	25.9434	27.2532	17.2938	21.9541	19.8423	12.1275	25.6942	19.6128	9.89973	30.7479
ENSG00000035681	9.32151	7.55664	11.5554	10.8468	5.28802	16.9711	7.30207	11.9693	10.2764	5.69583	8.40283	21.3278	9.07631	5.57484	13.4581	13.5438	10.585	15.0474	4.55989	15.9358	3.33652	16.8824	12.0263	3.84625	8.8176	6.60171	18.4863	33.1826	8.58442	19.9941	8.98701	13.5935	7.4398	11.4169	19.7569	11.7255	9.8092	10.5579	9.84076	7.36281	15.8816	5.32356	10.0002	14.9786	8.06752	7.49545	8.74426	6.55915	14.0899
ENSG00000127528	168.074	118.832	1.77775	274.067	146.082	337.593	645.952	49.7187	181.977	23.8513	27.3955	384.384	188.696	95.8872	37.161	32.6297	165.992	372.385	13.3289	442.608	28.7143	15.8199	51.6991	17.6549	13.9375	6.37407	97.4308	104.133	140.886	179.593	86.8745	46.6062	67.5537	66.7745	176.346	145.051	127.888	13.5244	166.812	20.2064	236.294	35.5816	113.01	55.6772	75.2735	36.8856	146.666	60.5155	177.638
ENSG00000127529	0	0	0.592585	0	0	0	0	0	0	0	0	0	0	0.637124	0	0	0	0	0.701522	0	0	0	0	0	0.284439	0	0	0	0	0	0	0	0.13539	0.0191646	0	0.0168878	0	0	0	0	0	0	0	0	0	0.100429	0	0.240572	0
ENSG00000127530	0.0717039	0	0.592585	0	0	0	0	0	0.214091	0.35599	0	0	0.152543	0	0	0.0622704	0	0	0	0	0	0.472236	0	0	0.284439	0	0	0	0	0	0	0	0	0.0406151	0	0	0.216022	0	0	0.425424	0	0.211376	0	0	0	0	0.0373867	0.240885	0.0806147
ENSG00000127533	3.51349	4.74142	0	1.98719	1.98301	5.79254	0	0	0.214091	0	0.230214	1.17148	1.67797	1.27425	0.127264	0.124541	17.3209	52.2859	0	7.56595	0.606639	0.944471	0.0691164	0.252213	0	0.45529	1.86025	6.83857	5.30214	2.82824	4.49351	1.94193	23.8495	2.50734	2.15768	5.99605	20.0057	0	0.926045	2.02013	3.15038	1.44444	2.58903	3.92881	1.87924	0.403182	3.86523	2.17047	3.24776
ENSG00000127540	150.65	147.28	215.701	115.423	343.721	151.419	148.288	233.862	315.356	253.109	348.084	106.743	153.763	184.766	151.635	168.255	731.81	98.1881	48.405	101.478	74.8188	131.754	201.405	63.1794	138.522	200.328	230.207	81.1304	488.807	136.698	182.736	191.862	240.113	155.214	173.788	338.072	70.3487	116.729	133.895	116.837	271.71	240.695	129.999	181.572	209.04	75.9241	119.41	109.373	180.542
ENSG00000127554	26.7456	15.3355	28.4441	14.9039	15.8641	18.4955	10.1106	22.0972	18.6259	8.54375	21.6402	15.0914	14.1865	3.50418	13.7445	14.6335	24.0569	22.7991	3.85837	16.8342	10.1107	8.50024	19.8364	10.4668	9.38648	14.5693	18.37	9.7916	18.6837	18.6978	11.9827	15.147	27.7803	14.1948	21.0919	17.7183	10.5517	13.5084	12.1123	11.4417	17.771	9.33574	18.5824	25.6745	12.4981	10.4024	23.4301	7.16135	24.6439
ENSG00000127561	20.1488	4.51917	6.51843	0.662398	0.661002	0.711364	0	132.583	89.7041	6.7638	69.0643	2.27405	0.152543	0	106.201	138.24	0	0.303988	1.40304	0.0945743	0.202213	3.77788	139.892	0.504426	15.3597	127.937	0.465064	0.310844	0.252483	5.89217	0	2.33031	11.5958	37.9627	2.46624	4.9593	13.0108	38.1863	0.55992	3.44816	37.1116	0.309232	1.40916	1.10865	0.761276	7.03085	2.53754	0.080191	31.2024
ENSG00000127564	20.2205	1.11127	12.148	0.165599	0	0.101623	1.12339	0.920717	0	1.60195	0	7.99363	0.762715	0.796405	0.0636318	0.0934056	0.240569	0	0.526142	0.141861	0.101107	0.118059	0	0.126107	0.142219	0.227645	3.25545	19.0392	1.76738	9.62388	0	3.30128	4.25402	1.24823	3.96806	0.816318	0.329675	0.75378	0.066146	0	1.89489	0.05676	0.904179	1.5952	1.88806	0.0339655	16.6237	0.602838	2.66224
ENSG00000127564	20.2205	1.11127	12.148	0.165599	0	0.101623	1.12339	0.920717	0	1.60195	0	7.99363	0.762715	0.796405	0.0636318	0.0934056	0.240569	0	0.526142	0.141861	0.101107	0.118059	0	0.126107	0.142219	0.227645	3.25545	19.0392	1.76738	9.62388	0	3.30128	4.25402	1.24823	3.96806	0.816318	0.329675	0.75378	0.066146	0	1.89489	0.05676	0.904179	1.5952	1.88806	0.0339655	16.6237	0.602838	2.66224
ENSG00000127578	0.0717039	0.222254	13.0369	0	0.661002	0	0	0	0.214091	0	0	0.0689106	0.152543	0	0.190895	0.186811	0	0	0.350761	0.189149	0	0.944471	0.207349	0	0.284439	0.45529	0	0.310844	0.252483	0	0	1.16516	15.0866	0.200089	0.0413381	0.161954	0.157526	0.270863	0	0.57718	0.365377	0.340561	0.0402617	0.07919	0.0447544	0.100429	0.295262	0.080191	0.0806147
ENSG00000035681	10.5405	8.07523	12.7406	13.3308	5.94902	17.8857	7.30207	13.8108	10.9186	7.11979	9.09347	23.3263	11.3645	6.84908	13.8399	13.9797	11.5473	17.4793	4.91066	17.5435	3.74094	16.4102	12.7174	4.22457	9.95536	6.60171	20.3465	34.1152	10.8568	20.7012	8.98701	15.147	8.4437	12.0174	21.8732	12.4296	10.5765	10.181	9.8951	7.49965	16.9108	5.42141	12.2357	16.5188	8.41565	7.73325	8.96857	7.76607	15.5943
ENSG00000127580	14.9861	7.03804	16.5924	9.10797	3.96601	8.43475	3.37018	23.9386	12.8455	1.42396	11.9711	7.58017	10.5255	3.18562	11.4537	12.1427	10.1039	18.2393	4.55989	13.1458	3.63984	10.3892	13.1321	1.8916	6.82653	7.28465	9.06874	18.6507	10.8568	9.03467	7.48918	13.9819	20.807	11.3324	12.4722	8.83729	5.781	11.7104	9.84685	13.2652	9.52796	4.58761	12.3732	10.1562	6.28221	5.69885	18.1719	7.64656	8.7525
ENSG00000127585	82.7463	0.296339	5.92585	1.49039	3.30501	0.101623	0	84.706	285.811	57.3143	450.299	11.4392	0.152543	0.318562	456.367	564.356	0	0	1.05228	0	3.23541	25.7368	445.041	0.630533	10.2398	49.6267	0.232532	0.310844	0	0.549936	0	0.776771	2.48765	129.702	0.48498	31.7694	16.3884	26.0109	7.8389	15.059	63.2551	0.0978555	0.201309	0.395949	0.885118	19.734	7.07573	0.160382	48.1496
ENSG00000127586	5.16268	1.25944	8.29618	1.1592	0.661002	0.203247	0	3.68287	1.71273	0.711979	1.15107	1.9295	1.67797	0.637124	1.97259	2.61536	0	0	1.05228	2.45893	0.404426	0.708353	2.14261	0.504426	1.42219	1.36587	3.02291	10.1024	1.00993	4.63518	0	3.88385	8.25	1.85801	2.01449	1.47186	0.738111	3.4544	1.27572	0.425424	2.71587	0.422752	1.43372	3.71012	1.39481	1.39111	3.45397	0.804721	2.51628
ENSG00000127588	3.80031	0	0	1.1592	0	0	0	0	30.8291	0	54.5608	0.344553	0.457629	0	28.507	24.7836	0	0.303988	0	0	0	0.472236	31.5862	0	0.284439	3.64232	0.232532	3.18615	0.252483	0.0785623	0	0	0.285682	15.3714	1.45494	0.0483553	1.62017	33.2584	0.9332	0.57718	29.3533	0	0	2.93002	0.36526	5.91	0.549305	0.080191	1.16122
ENSG00000127603	15.5597	6.59354	12.4443	37.9223	14.5421	8.43475	0	11.0486	6.85091	6.05182	14.5035	12.4039	13.1187	6.6898	9.54477	10.835	4.81137	15.5034	6.3137	15.9831	2.02213	4.72236	6.35871	2.52213	11.3776	5.91878	16.0447	16.7856	11.1093	5.18511	13.4805	15.5354	9.82321	9.83524	14.5724	14.235	11.3642	13.3988	12.1687	8.42141	16.4835	5.14729	11.4227	11.3066	6.397	10.1366	14.2512	10.0617	11.2548
ENSG00000127603	9.2498	0.444508	10.6665	1.82159	0.661002	1.42273	0	68.1331	15.2005	3.20391	17.4963	1.79168	2.59323	0	28.7616	33.4392	0.962275	0.303988	2.10457	8.79541	0	0.708353	24.7437	0.252213	15.0753	12.7481	4.88317	1.16567	1.5149	0	2.99567	7.37932	5.60913	18.7413	1.24014	5.26137	4.47796	32.8591	4.84549	7.82928	10.7699	0.293567	2.56991	3.92199	0.682755	6.41798	5.76046	1.04592	10.2746
ENSG00000127616	0.197186	0.111127	0.888877	0.206999	0.495752	0.152435	0	0.460359	0.267614	0.266992	0.115107	0.172277	0.419493	0	0.159079	0.171244	0.120284	0.227991	0.0876903	0.236436	0	0.0590294	0.276466	0.157633	0.213329	0.45529	0.290665	0.563405	0.252483	0.137484	0	0.388385	0.692537	0.278933	0.48775	0.225148	0.368481	0.512323	0.252786	0.178504	0.220526	0.199628	0.174182	0.224458	0.183296	0.0845467	0.658825	0.140724	0.49383
ENSG00000127616	0.197186	0.111127	0.888877	0.206999	0.495752	0.152435	0	0.460359	0.267614	0.266992	0.115107	0.172277	0.419493	0	0.159079	0.171244	0.120284	0.227991	0.0876903	0.236436	0	0.0590294	0.276466	0.157633	0.213329	0.45529	0.290665	0.563405	0.252483	0.137484	0	0.388385	0.692537	0.278933	0.48775	0.225148	0.368481	0.512323	0.252786	0.178504	0.220526	0.199628	0.174182	0.224458	0.183296	0.0845467	0.658825	0.140724	0.49383
ENSG00000127616	0.197186	0.111127	0.888877	0.206999	0.495752	0.152435	0	0.460359	0.267614	0.266992	0.115107	0.172277	0.419493	0	0.159079	0.171244	0.120284	0.227991	0.0876903	0.236436	0	0.0590294	0.276466	0.157633	0.213329	0.45529	0.290665	0.563405	0.252483	0.137484	0	0.388385	0.692537	0.278933	0.48775	0.225148	0.368481	0.512323	0.252786	0.178504	0.220526	0.199628	0.174182	0.224458	0.183296	0.0845467	0.658825	0.140724	0.49383
ENSG00000127616	0.197186	0.111127	0.888877	0.206999	0.495752	0.152435	0	0.460359	0.267614	0.266992	0.115107	0.172277	0.419493	0	0.159079	0.171244	0.120284	0.227991	0.0876903	0.236436	0	0.0590294	0.276466	0.157633	0.213329	0.45529	0.290665	0.563405	0.252483	0.137484	0	0.388385	0.692537	0.278933	0.48775	0.225148	0.368481	0.512323	0.252786	0.178504	0.220526	0.199628	0.174182	0.224458	0.183296	0.0845467	0.658825	0.140724	0.49383
ENSG00000035687	59.2991	29.9302	65.1843	47.3614	17.8471	66.9699	32.5784	31.3044	44.1027	12.8156	75.5103	51.4073	43.4748	6.6898	65.9862	61.959	12.5096	37.6945	19.2919	62.3245	12.1328	49.1125	52.1829	9.20578	45.7947	24.5857	36.0424	75.5352	27.2682	65.3639	29.9567	40.7805	56.4759	40.126	48.1897	25.7977	40.1998	24.6886	19.379	32.0286	44.4486	16.44	20.6774	48.2024	27.892	48.6581	51.7617	22.1331	47.4605
ENSG00000127616	19.4079	5.43288	17.7775	6.62397	4.62701	8.73962	4.86804	41.1254	11.6323	3.32257	10.8201	12.9322	7.16952	4.24749	18.0078	20.3624	3.36796	6.5864	3.09839	14.6275	2.02213	8.18541	21.4261	2.39602	6.44728	8.04346	11.3165	41.4977	8.16362	20.0465	6.49062	11.0042	16.4943	10.8119	11.6299	10.4662	7.82996	23.6173	10.8187	13.927	13.9834	3.28545	11.3063	13.192	5.98853	8.35066	12.136	5.28461	12.0783
ENSG00000127616	19.4079	5.43288	17.7775	6.62397	4.62701	8.73962	4.86804	41.1254	11.6323	3.32257	10.8201	12.9322	7.16952	4.24749	18.0078	20.3624	3.36796	6.5864	3.09839	14.6275	2.02213	8.18541	21.4261	2.39602	6.44728	8.04346	11.3165	41.4977	8.16362	20.0465	6.49062	11.0042	16.4943	10.8119	11.6299	10.4662	7.82996	23.6173	10.8187	13.927	13.9834	3.28545	11.3063	13.192	5.98853	8.35066	12.136	5.28461	12.0783
ENSG00000127616	21.9892	5.72921	20.1479	7.28637	4.62701	8.84124	4.86804	42.9668	13.1309	3.32257	11.5107	13.897	7.77969	4.88462	19.6622	22.2928	3.8491	7.19438	2.92301	15.3841	2.02213	9.60212	23.3614	2.90045	7.58503	8.95404	12.9443	45.1501	8.4161	20.7143	6.49062	12.9462	17.9692	11.8615	12.0434	11.3257	8.96077	24.1591	11.3786	14.6112	14.7302	3.38331	11.6608	13.3306	6.28517	9.0625	14.1846	5.68711	13.0783
ENSG00000127663	60.303	39.5612	29.6292	48.355	19.8301	42.377	31.4551	167.571	23.9782	18.1555	31.7696	41.0707	54.0002	14.0167	41.6788	46.765	25.5003	27.0549	16.4858	52.9616	8.69516	45.8068	50.3859	10.2146	37.2615	35.0574	56.0402	95.6623	27.7731	50.6727	35.9481	74.9584	72.235	46.6706	70.6671	40.9772	31.7026	89.483	44.9252	52.5335	54.915	38.5449	45.2191	38.4295	20.4804	32.9733	38.5642	51.5917	51.5483
ENSG00000127666	22.1565	16.8172	1.18517	22.0247	5.94902	18.8003	5.61697	20.2558	10.0623	8.89974	9.43879	21.0177	9.76275	3.18562	19.0259	23.9118	7.21706	7.29571	1.40304	19.9552	2.22434	16.2921	24.7437	3.53099	4.26658	4.5529	6.51089	17.2519	9.08939	48.473	5.99134	6.99094	5.4309	11.5838	17.2785	13.7911	20.1248	5.5233	9.6931	10.3644	13.535	3.24104	10.9812	24.6875	11.2141	8.03955	8.4025	3.78209	16.032
ENSG00000127720	8.96299	5.18593	4.74068	4.30558	5.28802	5.38604	3.37018	1.84143	5.99455	3.91589	6.67622	6.82215	7.47461	3.18562	10.1175	6.78747	2.40569	6.38375	2.80609	6.90393	1.41549	30.2231	4.6308	2.90045	9.95536	6.82936	13.7194	14.6097	5.80711	8.9561	4.49351	6.21417	4.55352	7.22144	5.84785	6.34166	9.12725	7.58774	8.71984	19.7885	5.29166	2.9788	6.44389	9.0743	4.57703	5.29566	9.4081	2.57454	6.92503
ENSG00000127743	1.57749	0.222254	0	6.29278	1.322	0.609741	0	0	0.642273	0	0	0.482375	1.22034	1.91137	0.0636318	0	0	0	0.350761	0.66202	0.808852	0	0.0691164	0.252213	2.27551	0	17.6724	0.388555	3.53476	0.157125	1.49784	5.4374	0.0909738	0.732516	0.909435	0.674841	0.393813	0.125631	0.79375	0	0.902443	0.489278	167.463	1.43931	1.49126	0.200857	2.71773	0.643401	0.20652
ENSG00000127774	34.9198	15.743	50.0734	13.0824	34.7026	14.6338	9.54886	31.3044	15.4146	10.6797	26.4747	17.8479	15.1018	3.66346	20.8076	22.7598	33.9202	11.2476	4.20913	16.5978	12.8405	12.1601	26.2297	8.6383	21.7596	15.7075	17.7887	21.0986	52.8952	24.1579	20.2208	11.6516	29.5226	17.1114	21.0727	23.7687	13.8966	15.8775	11.1293	14.7244	17.5325	10.1148	22.6351	19.5111	11.7315	11.9168	26.6127	7.28334	12.9075
ENSG00000127774	34.9198	15.743	50.0734	13.0824	34.7026	14.6338	9.54886	31.3044	15.4146	10.6797	26.4747	17.8479	15.1018	3.66346	20.8076	22.7598	33.9202	11.2476	4.20913	16.5978	12.8405	12.1601	26.2297	8.6383	21.7596	15.7075	17.7887	21.0986	52.8952	24.1579	20.2208	11.6516	29.5226	17.1114	21.0727	23.7687	13.8966	15.8775	11.1293	14.7244	17.5325	10.1148	22.6351	19.5111	11.7315	11.9168	26.6127	7.28334	12.9075
ENSG00000127780	0	0	0	0	0	0	0	0	0	0	0	0	0	0	0.0636318	0	0	0	0	0	0	0	0	0	0	0	0	0	0	0	0	0	0	0.0083512	0	0	0.216022	0	0	0	0	0	0	0	0.0937728	0	0	0	0
ENSG00000035720	2.00771	0.518593	0.592585	0.993596	0	5.28442	2.24679	0	0	0	0.230214	2.27405	0.305086	0.637124	0.0636318	0	0	3.03988	0	0	0.404426	0	0	0.37832	0	0	0.465064	9.40304	0	22.7045	0	0.388385	0.218466	0.781149	1.02238	0.211568	0.472576	0.25126	0.318932	0.288591	0.157276	1.36998	0.362355	0.880004	1.29561	0.100429	1.21077	0.240885	12.701
ENSG00000127804	39.7957	13.5575	41.4809	25.1711	7.27103	25.8124	6.74037	27.6215	10.4905	4.62786	23.4819	28.9425	16.6272	3.18562	24.7528	28.7689	13.953	18.5433	5.26142	42.0856	5.05533	50.5292	28.1995	8.19693	27.5906	9.5611	19.0676	38.9333	15.6539	39.5954	17.974	22.5264	27.318	20.0746	24.4491	20.4595	30.62	23.6988	17.1065	39.9649	26.2964	8.20054	17.709	22.2418	10.4723	21.614	22.183	10.1409	22.6892
ENSG00000127824	125.338	36.3756	11.8517	75.6789	176.488	95.9326	143.795	38.6701	329.058	40.5828	162.071	50.1669	36.6103	19.7508	443.068	542.437	92.3784	27.3589	3.15685	78.4021	42.8692	28.5702	603.456	27.6173	48.0702	148.88	36.5075	113.147	210.066	238.201	40.4416	43.1108	10.079	136.028	68.1633	77.5684	43.5947	15.3715	215.573	118.024	78.2998	62.764	58.5907	92.7742	50.2892	29.7185	24.4627	7.24185	86.4268
ENSG00000127831	8.60447	1.40761	0.592585	0.165599	0	0	0	0	0	0	0	0	1.98306	0.318562	0	0	0	0	0	0	0.202213	0	0	0	0	0	0	0.0777111	0.252483	0	0	0	0.116279	2.46186	36.3736	1.55946	0	0	0	0	1.61029	0	0.68445	132.405	25.5548	0	28.6387	0.160694	4.62408
ENSG00000127837	81.2405	43.2655	369.773	60.6094	35.0331	61.7871	15.7275	108.645	107.26	45.5667	98.762	33.6284	60.8647	28.6706	55.4869	67.1275	57.2553	48.0301	27.0086	71.7819	35.7917	59.9739	79.3457	27.3651	53.1901	48.2608	75.8054	47.0152	63.1207	56.9577	38.9437	74.9584	73.1202	62.1622	67.4347	53.2022	48.3997	59.5872	43.4055	62.3755	88.1402	32.8805	61.5612	75.7641	44.2364	39.9266	54.4479	37.7461	65.6972
ENSG00000127838	13.0501	6.11199	38.2217	9.02517	6.61002	8.68881	3.37018	7.36574	21.7302	5.51784	23.597	6.33978	11.8221	3.66346	22.5257	22.7287	8.66047	5.47178	2.45533	7.56595	5.05533	6.72936	44.2	3.72015	4.97768	3.86997	11.5103	8.00424	15.2752	8.1312	3.74459	9.70964	7.94321	13.1007	14.1036	9.39506	4.34645	4.84034	2.72272	6.44355	9.14339	4.00434	6.43332	7.48946	4.45499	6.27845	7.2085	4.90945	7.2122
ENSG00000127838	13.0501	6.11199	38.2217	9.02517	6.61002	8.68881	3.37018	7.36574	21.7302	5.51784	23.597	6.33978	11.8221	3.66346	22.5257	22.7287	8.66047	5.47178	2.45533	7.56595	5.05533	6.72936	44.2	3.72015	4.97768	3.86997	11.5103	8.00424	15.2752	8.1312	3.74459	9.70964	7.94321	13.1007	14.1036	9.39506	4.34645	4.84034	2.72272	6.44355	9.14339	4.00434	6.43332	7.48946	4.45499	6.27845	7.2085	4.90945	7.2122
ENSG00000127838	34.9198	34.153	8.29618	8.11437	1.322	24.0848	19.0977	0	9.42	6.40781	13.5826	39.6236	26.8476	3.50418	6.29955	7.90834	15.8775	36.7825	2.45533	17.78	0.808852	6.6113	7.25723	2.14381	9.67092	2.27645	10.929	13.444	4.03973	14.4555	32.9524	10.8748	7.70702	16.8915	14.8145	21.0289	35.2449	3.52122	13.9293	13.3747	27.0781	3.53847	25.0556	13.6288	9.39105	5.0034	24.5891	5.87644	13.3211
ENSG00000127863	3.69275	1.55578	0.888877	2.31839	0	1.32111	0	1.84143	0.856364	0.533984	1.26618	4.16909	4.19493	2.22993	0.954477	1.02746	1.20284	4.55982	0.876903	2.74266	3.1343	4.13206	0.691164	2.58519	2.41773	2.27645	6.62716	3.06959	6.31207	3.06393	2.24675	11.069	2.33755	1.60325	2.19497	2.5001	8.692	2.40837	1.24497	2.22538	4.33582	1.81816	1.96327	8.55723	1.51686	1.15189	2.38654	2.01164	1.80833
ENSG00000127863	3.69275	1.55578	0.888877	2.31839	0	1.32111	0	1.84143	0.856364	0.533984	1.26618	4.16909	4.19493	2.22993	0.954477	1.02746	1.20284	4.55982	0.876903	2.74266	3.1343	4.13206	0.691164	2.58519	2.41773	2.27645	6.62716	3.06959	6.31207	3.06393	2.24675	11.069	2.33755	1.60325	2.19497	2.5001	8.692	2.40837	1.24497	2.22538	4.33582	1.81816	1.96327	8.55723	1.51686	1.15189	2.38654	2.01164	1.80833
ENSG00000127863	1.29067	0.592677	0.592585	6.29278	0	0.660553	0	0.920717	0.856364	0.177995	0.575536	0.792472	1.14407	1.59281	0.69995	0.560433	2.64625	1.97592	0.175381	0.945743	9.50402	4.014	0.483815	16.6461	3.69771	2.5041	2.79038	0.815966	7.06952	0.471374	11.2338	6.21417	9.45088	1.72278	0.573195	12.0391	5.70463	2.79106	1.05012	4.30025	2.42064	0.733915	1.00483	9.07443	0.937529	0.559694	0.370036	0.68209	0.632356
ENSG00000035862	477.118	931.911	47.4068	677.798	208.877	783.619	56.1697	283.581	332.483	42.3628	291.912	838.298	497.138	49.3771	227.484	301.949	159.256	326.787	66.9954	1620.06	46.509	141.907	211.773	34.8054	215.889	244.036	186.258	290.173	126.494	159.56	190.225	377.511	237.755	268.516	786.255	259.648	253.228	206.882	237.172	135.21	394.285	83.8154	535.323	278.651	131.715	235.043	538.977	70.2531	443.604
ENSG00000127863	1.29067	0.592677	0.592585	6.29278	0	0.660553	0	0.920717	0.856364	0.177995	0.575536	0.792472	1.14407	1.59281	0.69995	0.560433	2.64625	1.97592	0.175381	0.945743	9.50402	4.014	0.483815	16.6461	3.69771	2.5041	2.79038	0.815966	7.06952	0.471374	11.2338	6.21417	9.45088	1.72278	0.573195	12.0391	5.70463	2.79106	1.05012	4.30025	2.42064	0.733915	1.00483	9.07443	0.937529	0.559694	0.370036	0.68209	0.632356
ENSG00000127870	5.37779	4.59325	1.0864	1.98719	0.881336	4.70855	1.12339	1.84143	9.70546	1.00864	9.70737	6.67285	4.57629	0.637124	10.7432	5.43828	1.28303	2.93855	0.818443	4.24008	0.808852	7.2803	4.14699	0.420355	4.07696	7.13288	3.02291	6.78677	4.50261	2.38306	1.2482	3.68966	3.33158	5.73648	3.02174	2.33129	7.05732	2.96509	6.00227	9.80299	4.64036	2.36298	2.50589	6.44828	1.91246	1.47456	9.07941	1.46232	5.73597
ENSG00000127870	5.73631	5.92677	2.86416	3.64319	3.85585	5.87722	5.05528	2.76215	14.0943	2.43259	13.5059	7.46532	6.40681	1.11497	13.4475	8.17817	5.13213	4.61049	2.39687	5.61141	4.04426	15.1902	9.19249	1.3031	6.49469	4.62879	6.27836	10.8666	5.76503	6.70398	1.99711	4.85482	3.81419	8.54391	6.43321	5.02157	5.59238	2.87866	7.37488	16.9916	5.56909	2.62521	5.70156	9.44269	3.93706	2.89964	6.9843	2.83056	9.86053
ENSG00000127870	9.96684	10.0755	3.75304	5.29918	4.51685	10.247	6.17867	4.60359	22.4439	2.96658	21.4483	13.2883	10.2204	1.75209	22.7059	12.6616	6.09441	6.7384	2.74763	9.63081	4.6509	22.1557	12.3718	1.42921	9.90795	10.5476	8.37115	16.2287	9.42603	8.51092	2.74603	7.37932	6.52576	13.3769	9.28959	6.89137	11.3948	5.10839	12.5086	25.8982	9.32542	4.55893	7.58601	14.446	5.32666	4.13645	14.4698	4.07821	14.3166
ENSG00000127884	147.567	187.138	23.7034	24.3431	35.6941	33.3325	5.61697	46.0359	30.4009	19.5794	46.9637	32.0435	42.8646	12.7425	37.2882	50.439	62.5478	17.3273	8.06751	46.3414	57.2263	29.5147	57.574	41.9935	17.9196	25.041	36.5075	20.438	54.2838	48.3944	28.4589	28.7405	35.0549	29.4146	52.691	55.6846	15.6307	17.7246	18.6961	18.5694	27.9821	37.6673	111.015	75.0727	29.6024	23.7553	33.5399	15.3736	24.4681
ENSG00000127903	4.23053	1.48169	0	2.31839	1.98301	4.97955	0	23.9386	10.2764	2.84792	11.5107	2.27405	2.1356	3.18562	9.54477	10.6482	2.88682	2.73589	2.45533	9.64658	1.81992	7.08353	13.6851	1.13496	7.67985	6.37407	6.74342	0.777111	1.76738	2.59256	1.49784	6.60255	2.31717	6.33171	5.82571	5.39335	2.5158	11.8948	3.77999	5.56285	4.56887	1.33478	3.60101	2.24012	2.51504	6.84487	2.99768	1.68963	5.51292
ENSG00000127914	8.53276	17.1506	15.9998	12.6684	12.2285	18.6479	3.93188	20.2558	29.6516	16.1975	26.3595	10.6812	27.4577	19.4323	14.3808	9.30942	14.4341	35.1106	8.94441	23.9273	8.18963	72.6062	8.22486	3.08961	15.5019	20.7157	41.8557	28.0148	20.0724	12.2557	14.2294	33.4011	19.788	23.7034	24.4573	14.3805	32.1223	38.2826	62.3465	92.7048	31.3454	20.4701	18.5824	31.4953	18.2236	9.06247	15.9499	16.617	30.9198
ENSG00000127914	8.53276	17.1506	15.9998	12.6684	12.2285	18.6479	3.93188	20.2558	29.6516	16.1975	26.3595	10.6812	27.4577	19.4323	14.3808	9.30942	14.4341	35.1106	8.94441	23.9273	8.18963	72.6062	8.22486	3.08961	15.5019	20.7157	41.8557	28.0148	20.0724	12.2557	14.2294	33.4011	19.788	23.7034	24.4573	14.3805	32.1223	38.2826	62.3465	92.7048	31.3454	20.4701	18.5824	31.4953	18.2236	9.06247	15.9499	16.617	30.9198
ENSG00000127920	76.3647	95.9397	12.4443	73.0293	45.6092	103.351	276.355	20.2558	68.0809	21.3594	24.6329	76.353	102.814	31.5376	22.1439	20.3624	136.643	91.5004	12.2766	220.642	8.69516	15.1115	22.8084	6.43144	70.5408	39.155	179.98	53.7761	161.084	26.3184	71.8961	130.497	54.2174	54.6065	80.4134	101.735	96.955	25.7472	75.4946	33.0562	148.412	34.5515	84.9109	95.124	44.8387	16.4781	60.0973	59.0812	72.3339
ENSG00000127922	0	0.333381	0	0	0	0	0	0	0	0	0	0	0	0	0	0	0	0	0	0	0	0	0	0	0	0	0	0	0	0	0	0	0	0.00395872	0	0	0	0	0	0.068416	0	0.05676	0.342224	0	0.167129	0.0502145	0	0	0
ENSG00000035928	8.03084	18.9657	26.9626	9.19077	7.93203	33.9422	4.49358	2.76215	21.8373	5.51784	32.5753	26.2894	22.3476	4.77843	28.8888	10.368	7.21706	18.0873	8.41827	34.4251	8.79627	42.147	7.81016	2.77435	36.266	12.2928	24.5321	37.651	13.6341	14.2591	9.73593	33.207	19.758	19.265	21.082	12.0487	33.1834	16.4616	15.9619	32.7688	18.609	7.82468	13.5037	23.4628	10.5632	12.2247	20.2293	8.40977	22.9215
ENSG00000127922	0	0.333381	0	0	0	0	0	0	0	0	0	0	0	0	0	0	0	0	0	0	0	0	0	0	0	0	0	0	0	0	0	0	0	0.00395872	0	0	0	0	0	0.068416	0	0.05676	0.342224	0	0.167129	0.0502145	0	0	0
ENSG00000127922	89.3431	112.831	362.662	96.0477	82.6253	100.201	47.1826	49.7187	120.747	91.4893	131.913	101.643	123.102	62.7567	69.6132	64.5744	222.285	77.5169	22.7995	114.624	51.1599	159.852	51.5609	43.3807	89.5982	74.2123	141.147	76.39	189.867	69.292	124.32	128.167	205.917	86.1756	95.9187	93.226	100.059	76.2311	79.7137	139.708	82.1698	80.4721	113.606	106.723	91.0014	37.1651	107.077	65.6741	73.1584
ENSG00000127928	0	7.55664	0	0	0	0	0	0	18.6259	0	0	0	0	0.318562	0	0	0	0	0.701522	0.189149	0	0	0	0	0	0	0	0.310844	0	0	0	0	0	11.7563	0	0	0	0	459.695	469.608	100.893	0	3.90538	0	0	0	0.0373867	0	0
ENSG00000127946	22.0848	10.7423	5.33326	41.2343	5.28802	15.7516	2.24679	11.0486	11.5609	8.54375	30.8487	29.2181	10.678	10.5125	23.9892	20.3001	6.73592	26.143	24.5533	17.6854	1.21328	7.08353	22.6011	1.8916	17.9196	5.0082	16.9748	6.52773	10.0993	9.97741	10.4848	13.9819	12.7511	17.6347	15.3608	16.5687	17.4897	19.6153	10.5648	5.38124	19.0344	4.96724	17.1855	10.4879	6.89751	37.7432	10.0954	11.2661	16.1267
ENSG00000127947	0.478026	0.777889	0.98764	0.193199	0	0.914611	0.374465	1.22762	0.214091	0.474652	0.153476	1.35524	0.966106	0.265468	0.498449	0.415136	0.400948	1.41861	0	1.19794	0	2.08571	0.334063	0.126107	0.474065	1.06234	1.1239	0.932533	0.715368	0.497561	0	1.22989	0.7785	0.713303	0.955326	0.742297	2.44425	0.579001	0.707943	1.6254	1.01994	0.467103	1.15712	1.14135	0.862957	0.291677	0.827945	0.442664	0.612736
ENSG00000127947	0.478026	0.777889	0.98764	0.193199	0	0.914611	0.374465	1.22762	0.214091	0.474652	0.153476	1.35524	0.966106	0.265468	0.498449	0.415136	0.400948	1.41861	0	1.19794	0	2.08571	0.334063	0.126107	0.474065	1.06234	1.1239	0.932533	0.715368	0.497561	0	1.22989	0.7785	0.713303	0.955326	0.742297	2.44425	0.579001	0.707943	1.6254	1.01994	0.467103	1.15712	1.14135	0.862957	0.291677	0.827945	0.442664	0.612736
ENSG00000127947	14.3169	24.6702	19.9503	16.3391	7.27103	28.7594	16.102	14.1177	6.20864	4.74653	9.82248	29.333	11.339	1.06187	11.0931	9.25753	13.6322	41.849	3.15685	16.8027	1.6177	21.8015	8.17878	1.76549	13.8427	9.71286	17.0523	25.8778	13.4658	16.6814	14.9784	21.6201	14.8897	13.5561	20.0694	15.3592	34.6861	10.956	13.3422	13.0547	22.2963	6.1116	15.6847	14.5761	9.97873	6.18921	12.6077	9.3339	39.4805
ENSG00000127948	21.4395	21.9291	14.8146	9.27357	3.30501	11.1786	4.49358	42.353	12.6314	2.49193	14.0431	12.7485	9.45767	8.28261	12.2173	17.498	8.17933	9.72761	2.80609	16.8342	2.83098	21.4867	18.385	2.39603	10.5242	10.927	11.6266	35.0477	7.06952	13.1985	5.99134	15.147	16.4277	15.1719	10.1522	13.3553	13.3735	11.9892	7.89536	21.1617	18.8821	26.6873	16.3134	19.8352	8.40385	7.66301	17.4865	17.467	18.7275
ENSG00000127951	29.3269	35.5606	0	362.994	80.6423	289.322	198.841	0	89.9182	13.5276	24.4027	374.254	92.7462	60.2082	18.5169	11.3955	52.444	64.7494	4.91066	44.6391	15.5704	18.6533	8.29397	7.44029	27.3061	1.36587	73.2475	69.8623	79.7846	52.1654	22.4675	36.5082	32.325	34.0712	47.2138	71.8472	33.3007	13.872	107.01	49.2396	55.2691	10.3574	29.945	124.805	74.4864	17.7834	66.7756	38.0671	60.3671
ENSG00000127952	22.2282	12.6685	12.4443	8.77677	2.64401	9.75585	11.2339	31.3044	11.1327	3.91589	13.8129	3.51444	9.9153	1.59281	11.6446	14.5713	8.17933	9.42363	3.15685	17.4017	3.43762	19.3617	12.7174	3.90931	16.7819	8.19523	12.5567	20.8266	10.0993	17.3623	2.99567	13.9819	13.0328	12.0643	19.51	10.6313	9.19476	12.4357	6.2535	12.2651	11.5299	3.58546	9.22535	11.9836	9.12342	9.91207	22.0065	5.71544	16.0399
ENSG00000004487	50.1927	12.224	56.5918	14.6555	9.58453	21.4426	5.05528	43.2737	29.9727	6.40781	20.374	23.1195	21.8899	5.09699	26.5663	29.9832	10.585	9.87961	5.08604	31.8243	7.7852	29.6328	28.6142	6.17922	12.3731	12.7481	27.7876	48.4529	15.4015	24.4722	14.9784	38.256	37.4391	19.1721	23.1289	18.9959	22.7903	44.3832	11.1544	26.1784	21.2194	10.8134	15.3447	22.2512	11.2857	10.2016	44.1898	8.24831	23.503
ENSG00000035928	8.03084	18.9657	26.9626	9.19077	7.93203	33.9422	4.49358	2.76215	21.8373	5.51784	32.5753	26.2894	22.3476	4.77843	28.8888	10.368	7.21706	18.0873	8.41827	34.4251	8.79627	42.147	7.81016	2.77435	36.266	12.2928	24.5321	37.651	13.6341	14.2591	9.73593	33.207	19.758	19.265	21.082	12.0487	33.1834	16.4616	15.9619	32.7688	18.609	7.82468	13.5037	23.4628	10.5632	12.2247	20.2293	8.40977	22.9215
ENSG00000127954	8.41326	42.2777	0	23.9015	8.59303	42.3431	12.7318	0	1.99818	1.77995	0.0767381	173.287	31.0171	5.09699	0.190895	0.166054	16.1983	16.1114	1.28612	32.3129	2.69617	52.1033	0.115194	2.52213	1.99107	0.45529	7.286	4.17049	6.56456	8.72042	6.9899	3.10708	38.6072	8.63639	16.8509	14.4449	19.8474	0.145233	11.4713	13.7222	4.31603	3.24503	21.613	4.45184	8.89854	2.02081	27.7518	3.96951	17.1533
ENSG00000127954	8.41326	42.2777	0	23.9015	8.59303	42.3431	12.7318	0	1.99818	1.77995	0.0767381	173.287	31.0171	5.09699	0.190895	0.166054	16.1983	16.1114	1.28612	32.3129	2.69617	52.1033	0.115194	2.52213	1.99107	0.45529	7.286	4.17049	6.56456	8.72042	6.9899	3.10708	38.6072	8.63639	16.8509	14.4449	19.8474	0.145233	11.4713	13.7222	4.31603	3.24503	21.613	4.45184	8.89854	2.02081	27.7518	3.96951	17.1533
ENSG00000127954	8.41326	42.2777	0	23.9015	8.59303	42.3431	12.7318	0	1.99818	1.77995	0.0767381	173.287	31.0171	5.09699	0.190895	0.166054	16.1983	16.1114	1.28612	32.3129	2.69617	52.1033	0.115194	2.52213	1.99107	0.45529	7.286	4.17049	6.56456	8.72042	6.9899	3.10708	38.6072	8.63639	16.8509	14.4449	19.8474	0.145233	11.4713	13.7222	4.31603	3.24503	21.613	4.45184	8.89854	2.02081	27.7518	3.96951	17.1533
ENSG00000127955	23.9491	22.5958	11.8517	10.4328	6.61002	27.2351	1.12339	33.1458	53.9509	9.61172	97.1505	6.89106	5.49155	3.18562	66.368	57.8492	6.25478	9.11964	42.7929	17.8745	1.81992	20.07	56.399	1.13496	32.9949	21.3987	17.4399	6.37231	7.06952	9.82029	13.4805	33.7895	15.0394	35.3968	21.0867	17.297	36.577	33.9372	7.91393	13.3075	19.5733	2.34466	17.9117	16.2362	7.33639	48.228	20.3529	11.0271	21.4696
ENSG00000127980	15.99	13.113	7.7036	11.2608	10.576	18.2922	8.98716	0	13.9159	2.49193	15.4244	24.6011	25.1696	1.59281	22.8438	21.4833	11.0662	10.0316	4.91066	20.5226	5.25754	35.4177	18.9379	5.42258	9.67092	1.36587	20.9279	28.9862	7.32201	19.8763	13.4805	17.8657	10.4038	14.0329	13.4209	12.5682	14.4067	12.9391	16.4758	20.5298	15.7688	11.2027	9.3864	16.5766	7.66265	12.7947	13.6884	7.00097	16.6687
ENSG00000127989	8.31765	9.63101	4.74068	4.63678	4.62702	9.24774	1.12339	9.20717	10.4905	4.27187	18.4172	22.9472	12.5085	1.91137	23.7347	16.5016	3.8491	9.42363	4.91066	11.4435	3.43762	24.084	10.713	2.77435	16.213	9.5611	12.5567	20.2826	5.80711	9.5846	10.4848	9.32125	11.1074	13.3672	9.94845	7.17844	13.8551	11.2898	9.55153	15.8203	10.7527	2.89661	6.18118	12.5587	4.86609	8.45004	9.80494	4.02329	9.26177
ENSG00000127990	5.83192	7.40847	2.37034	9.88076	3.30501	11.5512	0	6.13811	5.78045	1.30529	8.97836	4.59404	6.76274	2.5485	7.33887	6.26855	1.92455	3.64785	1.98765	18.0952	1.14587	12.3568	5.4602	0.966817	7.39541	2.42821	11.1615	5.51749	13.2133	1.99025	6.9899	11.9105	5.21415	6.32557	6.82889	5.23883	8.78082	4.06027	3.1507	7.25292	6.54929	1.52656	7.73112	7.78622	2.92526	4.55927	8.36765	1.98533	5.59915
ENSG00000127990	5.83192	7.40847	2.37034	9.88076	3.30501	11.5512	0	6.13811	5.78045	1.30529	8.97836	4.59404	6.76274	2.5485	7.33887	6.26855	1.92455	3.64785	1.98765	18.0952	1.14587	12.3568	5.4602	0.966817	7.39541	2.42821	11.1615	5.51749	13.2133	1.99025	6.9899	11.9105	5.21415	6.32557	6.82889	5.23883	8.78082	4.06027	3.1507	7.25292	6.54929	1.52656	7.73112	7.78622	2.92526	4.55927	8.36765	1.98533	5.59915
ENSG00000127990	5.83192	7.40847	2.37034	9.88076	3.30501	11.5512	0	6.13811	5.78045	1.30529	8.97836	4.59404	6.76274	2.5485	7.33887	6.26855	1.92455	3.64785	1.98765	18.0952	1.14587	12.3568	5.4602	0.966817	7.39541	2.42821	11.1615	5.51749	13.2133	1.99025	6.9899	11.9105	5.21415	6.32557	6.82889	5.23883	8.78082	4.06027	3.1507	7.25292	6.54929	1.52656	7.73112	7.78622	2.92526	4.55927	8.36765	1.98533	5.59915
ENSG00000127993	17.2806	12.8166	6.51843	8.61117	5.28802	13.4143	4.49358	14.7315	13.4877	2.49193	13.5826	16.194	9.00004	2.5485	39.8971	33.1278	7.6982	8.81565	5.61218	16.7397	3.63984	35.1815	31.5171	4.91816	30.435	17.301	13.2543	30.385	12.6241	20.9761	8.98701	9.32125	13.5514	23.8152	11.1805	10.0679	17.8763	20.4359	11.0068	22.5051	14.8444	6.45867	9.62456	14.6811	6.48838	18.0948	14.2348	5.31072	15.5496
ENSG00000036054	13.7313	16.8172	29.3329	9.02517	5.94902	19.3085	5.05528	2.76215	13.7018	4.62786	11.856	20.7421	12.7373	3.66346	18.326	13.2636	4.5708	6.99172	4.03375	22.556	5.56086	27.3897	10.9895	5.04426	17.9196	11.8376	11.3941	24.7898	8.8369	12.9235	8.2381	14.3703	14.1457	11.9499	12.9702	9.226	22.2804	15.9867	8.02407	19.3605	12.0953	4.07291	11.5745	21.4844	7.91581	7.5788	15.7922	4.86888	13.5377
ENSG00000127995	15.99	8.89016	31.9996	9.77036	5.94902	9.55261	4.49358	29.4629	31.8996	6.05182	28.0862	13.3687	7.16952	4.77843	45.7513	44.0874	12.5096	12.4635	3.15685	16.0776	7.48188	48.6403	34.8347	13.6195	14.7908	10.4717	22.3231	25.8001	16.6639	11.0773	7.48918	16.7006	14.2214	24.8158	15.0846	12.0389	15.7815	20.9821	25.6569	36.5043	18.9036	3.43288	13.5688	10.5186	5.05388	11.7137	13.6999	10.6261	16.0828
ENSG00000128011	0.215112	0.148169	0	0	0	0	1.12339	0	0.642273	0	1.15107	0.137821	0	0	0.318159	0.435893	0	0	0	0.189149	0	0	0.414699	0.126107	0.284439	1.36587	0.232532	0.310844	0.757449	0.235687	0	0.388385	1.15603	0.490569	0.0413381	0.0979697	0.324033	1.6528	0	0.288591	0.135335	0.0978555	0.0402617	0.07919	0	0.0339655	0.0373867	0.080191	0.345105
ENSG00000128016	718.186	715.139	13.0369	1691.6	439.567	2185.92	580.795	86.5474	359.887	148.448	70.906	1158.46	424.07	141.442	72.1585	91.4129	372.881	908.62	50.1588	1276.47	93.4225	319.467	88.6073	90.0401	252.866	100.619	204.861	766.931	442.35	1238.22	437.368	166.229	484.588	473.471	855.222	477.592	3298.46	58.0718	249.913	177.364	679.595	288.245	434.809	712.644	547.708	296.118	549.602	356.236	1222.3
ENSG00000128039	12.6199	12.8907	23.1108	14.7383	2.64401	10.7721	6.74037	29.4629	14.3441	4.98385	27.3955	12.4039	7.77969	1.27425	23.7347	22.7287	14.4341	19.4552	14.732	8.41711	6.87525	12.042	24.4672	3.65709	8.24873	6.82936	19.3001	16.0085	13.8866	21.5261	11.9827	15.5354	11.5903	15.2401	14.5724	10.4512	8.90456	10.3169	4.56658	8.88912	16.8248	2.329	11.3735	13.2289	8.93727	17.925	8.30564	7.24499	10.6624
ENSG00000128040	115.156	0.148169	1.77775	1.3248	0	7.31689	1.12339	0	1.07045	0.35599	1.38129	0	863.088	1.91137	0.890845	0.373622	0	1.21595	0.350761	0	0.202213	0.944471	0.414699	0	0.284439	0	0.232532	1.24338	0.504966	2.04262	0	0.388385	0.229002	8.33714	0.774347	0.355941	0.265537	0.62815	1.7813	4.90604	0.213973	64.1935	0.24157	0.395949	0.659583	0.537577	103.483	0.563525	1.89401
ENSG00000128045	4.66075	2.29663	23.7034	4.63678	0.661002	0.609741	0	25.7801	7.92137	0	1.15107	1.99841	1.83052	0	9.09935	8.21969	1.44341	0.911964	0	26.1971	0	0.236118	6.91164	0	0.284439	2.27645	4.65064	2.0982	0.504966	0.392812	1.49784	23.6915	15.9734	4.42895	1.55977	5.14742	0.726827	15.1737	1.45521	0	7.27756	5.0063	2.06221	5.41874	0.576639	0.304221	2.7254	0.321388	4.82443
ENSG00000128050	9.89514	8.12462	18.1726	4.08478	2.86434	6.70715	1.12339	7.36573	11.0614	1.77995	7.98076	7.64908	4.67798	1.16806	9.52356	10.2331	3.68872	2.83722	3.62453	11.0967	3.84205	8.50024	11.289	1.63939	7.3006	5.15996	4.49562	7.79701	7.15368	9.87267	3.99423	6.47309	9.6391	6.75954	6.01023	4.29601	5.72849	3.96761	9.70909	9.00188	5.50066	3.75126	5.76286	6.32242	3.98523	5.03332	6.79451	2.57496	6.19556
ENSG00000128050	16.7429	23.3861	95.2086	7.06557	3.85584	16.1073	1.12339	11.0486	16.5207	4.27187	12.5851	18.3991	9.10173	3.23872	15.2822	15.8686	5.85383	4.81314	3.27377	24.1953	5.86418	15.4657	17.1294	3.34183	17.256	12.6723	11.0065	31.732	12.4558	24.8781	10.7345	22.7853	47.1924	12.9272	14.2815	10.9617	16.352	8.51748	12.1247	14.403	10.3344	5.62232	15.2052	14.002	9.41742	8.37523	12.3695	4.38597	13.4464
ENSG00000128050	16.7429	23.3861	95.2086	7.06557	3.85584	16.1073	1.12339	11.0486	16.5207	4.27187	12.5851	18.3991	9.10173	3.23872	15.2822	15.8686	5.85383	4.81314	3.27377	24.1953	5.86418	15.4657	17.1294	3.34183	17.256	12.6723	11.0065	31.732	12.4558	24.8781	10.7345	22.7853	47.1924	12.9272	14.2815	10.9617	16.352	8.51748	12.1247	14.403	10.3344	5.62232	15.2052	14.002	9.41742	8.37523	12.3695	4.38597	13.4464
ENSG00000128052	24.0925	24.5961	22.5182	11.4264	3.30501	8.73962	0	7.36574	27.8318	3.20391	1.38129	34.1797	21.6611	5.09699	4.70875	2.42854	25.9814	21.8871	1.05228	16.1722	6.87525	10.8614	3.87052	2.26992	19.9107	3.64232	42.3208	8.00424	17.6738	6.83492	25.4632	41.5572	7.9915	10.3293	17.6262	17.8041	41.6629	6.76799	9.20394	7.82428	28.3012	6.52906	27.0359	23.61	7.83758	3.81608	13.0749	26.1611	12.0456
ENSG00000036054	13.7313	16.8172	29.3329	9.02517	5.94902	19.3085	5.05528	2.76215	13.7018	4.62786	11.856	20.7421	12.7373	3.66346	18.326	13.2636	4.5708	6.99172	4.03375	22.556	5.56086	27.3897	10.9895	5.04426	17.9196	11.8376	11.3941	24.7898	8.8369	12.9235	8.2381	14.3703	14.1457	11.9499	12.9702	9.226	22.2804	15.9867	8.02407	19.3605	12.0953	4.07291	11.5745	21.4844	7.91581	7.5788	15.7922	4.86888	13.5377
ENSG00000128059	7.95913	5.18593	20.7405	2.98079	1.98301	6.5039	2.24679	12.89	13.7018	1.77995	11.2805	3.92791	2.59323	1.27425	13.1718	11.9559	1.44341	1.51994	1.75381	10.1195	2.42656	7.31965	8.77779	1.63939	7.11097	11.8376	4.65064	12.3561	3.0298	5.89217	1.49784	9.32125	15.9756	6.99295	5.12296	4.60168	5.00465	5.22124	3.64054	6.62516	4.98347	2.329	3.57987	5.92847	2.94	3.73033	7.94713	2.33397	8.28325
ENSG00000128159	28.4664	8.2234	14.222	16.3943	5.94902	8.53637	6.74037	31.3044	16.0568	6.40781	18.1869	19.2261	17.8475	6.05268	24.0528	29.5162	4.81137	15.1994	7.71674	17.4017	5.05533	36.5983	27.7157	5.6748	15.6441	9.5611	23.9508	40.5652	9.59435	26.4755	7.48918	20.5844	15.523	18.0445	23.2002	14.5176	11.4316	23.8752	9.8018	22.7913	21.7808	9.08509	10.8939	18.0526	9.26997	15.5564	14.5771	11.5891	21.1642
ENSG00000128185	31.1195	15.1133	2.96292	16.2287	12.559	9.34936	13.4807	40.5116	29.1164	8.18776	23.4819	11.3013	18.3052	3.50418	13.6172	14.8826	25.9814	12.1595	4.20913	13.5241	14.1549	8.028	20.6658	3.90931	3.69771	5.0082	23.7182	10.5687	26.0057	12.57	17.974	16.3122	13.3615	13.3989	17.1102	14.4194	3.15719	12.1817	8.62761	8.70749	14.1355	5.08076	16.4799	15.4522	7.89051	7.32625	26.1611	8.61261	10.844
ENSG00000128191	11.15	6.00086	8.88877	6.54118	3.96601	2.5914	0.561697	13.8108	4.60296	2.31393	5.17982	7.75245	5.72036	4.45987	7.69945	7.97061	1.92455	3.79985	1.40304	7.14036	3.23541	12.3962	7.74104	2.01771	7.53763	3.18703	9.99887	11.7732	7.19576	6.6778	7.48918	10.098	8.79227	6.3634	10.0857	5.82438	3.80076	10.5775	3.18216	5.74446	6.51936	2.84768	6.45788	5.96309	3.04391	4.27451	5.76957	4.66747	8.2266
ENSG00000128191	11.15	6.00086	8.88877	6.54118	3.96601	2.5914	0.561697	13.8108	4.60296	2.31393	5.17982	7.75245	5.72036	4.45987	7.69945	7.97061	1.92455	3.79985	1.40304	7.14036	3.23541	12.3962	7.74104	2.01771	7.53763	3.18703	9.99887	11.7732	7.19576	6.6778	7.48918	10.098	8.79227	6.3634	10.0857	5.82438	3.80076	10.5775	3.18216	5.74446	6.51936	2.84768	6.45788	5.96309	3.04391	4.27451	5.76957	4.66747	8.2266
ENSG00000128203	4.30223	1.33352	4.74068	1.1592	0	0.914611	1.12339	29.4629	16.0568	2.49193	13.8129	2.89425	3.81358	0	11.9628	17.3734	0.481137	0.911964	1.05228	1.04032	0.202213	8.028	15.1365	0.37832	1.42219	4.09761	0.465064	2.71989	0.252483	4.39949	0	1.16516	4.99446	7.5605	1.54869	2.47697	1.29613	6.85801	10.4754	14.0763	9.86141	0.195712	0.69673	0.435543	0.389239	1.22129	2.38508	0.240572	6.14394
ENSG00000128218	0.645335	0.296339	0	1.65599	1.322	5.69091	12.3573	0	0	0	0	0.895838	51.7121	0	0	0	0	2.4319	0.350761	0.283723	4.24648	0	0	0.75664	0.284439	0	2.09279	3.65242	0.252483	55.3079	0	0.776771	0	4.36965	7.88371	0.174043	0.55134	0.125631	0	4.61745	0.361105	0.11352	1.20443	2.07676	2.90278	0.202325	3.80485	0.482708	50.7007
ENSG00000128228	8.03084	5.77861	11.2591	10.1016	0	7.41851	5.61697	5.5243	5.99455	1.77995	4.37407	8.88947	12.356	0.637124	2.03622	2.42854	3.36796	10.0316	0.350761	7.66052	19.8169	4.48624	2.55731	3.65709	6.54209	6.37407	14.1844	5.67291	2.52483	11.8629	5.99134	1.55354	5.38761	5.36985	8.30003	8.04971	2.97939	1.75081	1.85925	9.40406	8.42128	3.60113	5.81883	8.25464	4.05145	1.93163	5.80075	24.7928	11.611
ENSG00000128242	0.501927	0	1.18517	0	0	0.101623	0	1.84143	0	0.35599	0.690643	0	0	0.318562	0.69995	0.684974	0	0	0	0	0	0	2.14261	0	0	0	0	0	0	0	0	0	0.067695	0.610394	0	1.24266	0	0	0	0	0.0262127	0	0.0402617	0.118785	0.0499792	0.067931	0.0373867	0	0
ENSG00000128245	169.867	51.9334	159.405	211.636	54.2022	143.696	61.7867	629.77	1035.99	69.062	433.263	110.257	91.9834	24.8478	719.676	852.419	153.483	126.155	21.0457	131.837	25.8833	63.2796	807.349	19.4204	145.064	399.29	121.382	81.5966	93.1662	73.1415	55.4199	114.574	77.1623	333.013	111.886	86.2863	88.0327	194.955	83.6649	62.6317	256.693	20.5073	60.8344	73.0714	54.766	64.7845	59.1598	43.6178	214.882
ENSG00000036257	71.7756	37.5609	105.48	20.5343	33.0501	41.3608	22.4679	46.0359	75.5741	10.3237	44.6616	40.1749	32.6442	4.77843	52.1781	43.4024	27.906	35.2626	12.9782	58.4469	16.3793	41.7928	45.2713	8.57525	17.9196	29.1386	53.4823	64.1894	37.3675	42.5808	23.9654	43.8876	43.6256	36.7615	51.7994	27.0308	32.7648	43.7711	28.9213	41.4004	34.7672	12.7802	28.7127	42.367	20.982	20.1564	103.363	19.1585	53.0263
ENSG00000128250	0.0717039	0	0	0	0	0	0	0	0.214091	0	0	0	0	0	0	0	0	0	0	0	0	0	0	0	0	0	0	0	0	0	0	0	0	0.0281047	0	0.0168878	0.108011	0	0	0	0	0	0	0	0	0.100429	0	0	0
ENSG00000128253	0	0	0	0	0	0	0	0	0	0	0	0	0	0	0	0	0	0	0	0	0	0	0	0	0.284439	0	0	0	0	0	0	0	0.067695	0.0099998	0	0	0	0	0	0	0	0	0	0	0	0	0	0	0
ENSG00000128253	0	0	0	0	0	0	0	0	0	0	0	0	0	0.637124	0.0636318	0.0622704	0	0	0	0	0	0	0.138233	0	0	0	0	0	0	0	0	0	0	0.118747	0	0.0458645	0	0	0.18664	0	0.165819	0.227041	0	0	0.146713	0.100429	0	0.080191	1.00768
ENSG00000128253	0	0.296339	0	0	0	0.101623	0	0	0.428182	0.35599	0	0	0	0.637124	0	0.124541	0	0.303988	0	0	0	0	0	0	0.568878	0.910581	0	0	0	0	0	0	0.0303246	0.218667	0.0413381	0.0362665	0.294785	0.145233	0.318932	0	0.606579	0.11352	0.161047	0	0	0.0339655	0.183102	0.160382	0.282152
ENSG00000128253	0.860447	0.0740847	0	0	0	0	0	1.84143	4.06773	0.711979	2.53236	0.0689106	0	0.318562	3.69064	3.79849	0	0	0	0	0	0	3.87052	0	0.568878	1.36587	0	0	0	0.157125	0	0	0.0566802	1.87117	0	0.249641	0.648065	0.8714	0	0	0.990645	0	0	0	0.0937728	0.101897	0	0.160382	1.43862
ENSG00000128266	9.1064	0.444508	0.592585	1.3248	0	3.4552	1.12339	53.4016	16.9132	2.84792	18.1869	2.27405	2.28815	0.637124	29.3343	32.4429	0.962275	0.607976	12.9782	8.22797	0.606639	11.3337	36.0097	0.504426	6.54209	23.2198	0.232532	0.0777111	0	0.628499	1.49784	3.49547	3.06905	15.3545	2.66482	1.99061	2.49553	18.2191	3.15856	6.51818	12.7265	3.5228	0.575944	1.76	1.00793	12.4314	3.54024	0.402204	6.36137
ENSG00000128268	0.215112	0.444508	1.77775	0.165599	0	0	1.12339	0	1.71273	1.06797	0.690643	0.275643	0.457629	0	0.572686	0.435893	0	1.51994	2.10457	0.378297	0	0	0.622048	0	0	0.910581	0	0	0	0.157125	0	0	1.40932	0.609791	0.082676	0.0775845	0.402795	1.22869	0	0.410497	1.00244	0.211376	0.0402617	0.9196	0.2323	0.441551	0.627911	0.080191	0.448365
ENSG00000128268	12.118	3.48198	10.0739	1.82159	1.322	2.43896	0	34.9872	34.2546	6.05182	29.007	8.82056	1.52543	0.955686	37.7337	48.82	2.88682	4.55982	6.3137	4.0667	0.606639	1.18059	58.2652	0	8.8176	25.041	3.25545	1.78735	2.01986	7.93479	1.49784	8.54448	9.19335	21.5971	3.72853	8.64774	7.38985	23.0938	6.85134	6.15745	13.1167	0.504943	3.27006	2.4381	1.50452	14.5668	2.38892	0.483019	18.0547
ENSG00000128271	1.29067	0.814932	0	0.993596	0	1.32111	4.49358	0	0.214091	1.06797	0.460429	1.58494	0.305086	0.318562	0.127264	0.249081	0	0.607976	0	0.283723	0	0	0.276466	0.504426	0	0	0.930127	47.1706	0	12.2557	1.49784	0.388385	0.166128	0.465096	1.70297	1.17035	0.157526	0	0.318932	0.136832	0.492168	0.11352	0.442879	0.63352	0.425717	0.101897	1.22226	0.160694	4.02713
ENSG00000128272	97.3022	123.61	117.332	178.599	127.243	294.962	48.306	113.248	80.07	90.2434	75.6254	133.962	97.2462	32.8119	47.533	47.5123	51.2411	84.6606	24.904	152.548	279.56	78.8633	73.6781	62.4858	222.716	215.58	116.964	98.1879	105.917	110.184	88.3723	107.389	120.277	112.765	155.811	106.815	176.733	95.2236	66.1926	66.8898	116.454	78.158	108.908	98.7147	68.8186	43.4036	80.673	36.2069	180.319
ENSG00000036473	0.645335	97.7177	0	1.1592	1.322	0.508117	0	0	0	0	0	0	0.305086	0.318562	0	0	0	0.911964	0	0.472872	0	0	0	0	0.284439	0	0.465064	0.0777111	0.504966	0	1.49784	0.776771	0.347662	0.927704	5.84192	0.529584	0.86639	0	0.264584	0	0	0	49.079	56.9158	15.3706	0.0339655	18.9755	0.0805035	0.309781
ENSG00000128272	97.3022	123.61	117.332	178.599	127.243	294.962	48.306	113.248	80.07	90.2434	75.6254	133.962	97.2462	32.8119	47.533	47.5123	51.2411	84.6606	24.904	152.548	279.56	78.8633	73.6781	62.4858	222.716	215.58	116.964	98.1879	105.917	110.184	88.3723	107.389	120.277	112.765	155.811	106.815	176.733	95.2236	66.1926	66.8898	116.454	78.158	108.908	98.7147	68.8186	43.4036	80.673	36.2069	180.319
ENSG00000128274	39.6523	13.113	2.96292	31.1327	6.61002	36.2796	0	0	6.20864	1.77995	1.84172	68.9796	34.6273	3.18562	2.41801	3.73622	39.9344	9.42363	2.45533	31.115	4.04426	16.5282	3.24847	10.3407	5.40434	2.27645	17.2074	5.90604	14.139	25.2971	17.974	11.6516	12.8418	8.85406	27.2853	27.0513	8.06742	2.18651	17.8265	8.47862	16.1135	19.5516	14.6593	9.58407	10.5208	2.91369	13.5551	6.75854	28.1367
ENSG00000128276	0	0	0	0	0	0	0	0	0	0	0	0	0	0	0	0	0	0	0	0	0	0	0	0	0	0	0	0	0	0	0	0	0	0	0	0.0168878	0	0	0	0	0	0	0	0	0	0	0	0	0
ENSG00000128276	0.215112	0	0	0	0	0	0	0	0	0	0	0	0	0	0	0	0	0.303988	0	0.0945743	0	0	0	0	0	0	0	0	0	0	0	0	0.203084	0.0271512	0	0.0168878	0	0	0	0	0.0829097	0	0	0	0.096734	0	0.22432	0.240572	0
ENSG00000128283	76.7232	74.0847	16.5924	93.0669	17.8471	57.8238	3.37018	27.6215	29.1164	11.7477	130.071	77.0421	32.7967	19.1137	73.3038	61.4609	39.9344	36.7825	83.8319	203.713	33.9718	15.1115	102.845	28.8784	33.2793	10.0164	47.4365	13.444	49.7391	89.6396	52.4242	76.9003	33.0298	65.2842	86.8232	60.2249	39.6015	8.89569	18.5403	8.87418	94.1092	15.0934	72.2374	41.7888	34.5971	168.664	54.5581	17.6211	40.4576
ENSG00000128284	0	0	0	0.0827997	0	0	0	0	0	0	0	0	0	0	0	0	0	0	0.175381	0	0	0	0	0	0	0	0	0	0	0	0	0	0	0.0057446	0	0.00844392	0	0	0.09332	0	0	0	0	0	0.0249896	0	0	0	0
ENSG00000128284	0	0	0	0.0827997	0	0	0	0	0	0	0	0	0	0	0	0	0	0	0.175381	0	0	0	0	0	0	0	0	0	0	0	0	0	0	0.0057446	0	0.00844392	0	0	0.09332	0	0	0	0	0	0.0249896	0	0	0	0
ENSG00000128284	21.4395	14.891	0	19.5407	7.93203	15.7516	12.3573	0	5.35227	1.06797	3.91364	52.7856	13.8814	6.6898	1.97259	2.61536	11.5473	26.143	1.40304	11.6326	2.22434	7.79189	2.83377	2.26992	4.83546	4.09761	11.1615	13.0555	10.8568	22.8616	5.99134	8.15609	12.634	5.27981	10.1167	13.89	18.6958	0.851796	11.0417	3.09987	7.04423	4.19619	9.05546	6.78069	8.33842	2.74092	12.3454	4.26387	30.6973
ENSG00000128285	3.51349	0.592677	1.18517	0.165599	0	2.03247	0	3.68287	14.9864	0	2.07193	1.03366	0.762715	0.637124	15.208	17.6225	0	0	0.350761	3.02638	0	2.36118	19.0761	0	1.13776	0.910581	0	0.543978	0	0.157125	0	3.10708	1.09517	3.31971	0.330705	0.500773	1.37489	0.647753	11.5173	3.69447	2.14342	0.0978555	0.161047	0.07919	0.269686	0.643873	0.67296	0	2.57967
ENSG00000128294	31.1195	45.1917	15.4072	13.9104	9.25403	10.9753	28.0849	11.0486	14.5582	2.84792	13.8129	20.1908	19.5255	2.22993	23.3529	20.7983	14.9153	31.3108	1.05228	14.0916	1.41549	13.9309	26.6789	1.8916	4.83546	3.18703	14.6495	23.7019	7.57449	27.3397	10.4848	15.5354	12.4156	13.2331	16.8238	17.5904	23.4846	4.82475	7.42265	9.14785	13.2034	4.47409	24.8312	13.6466	7.33009	7.63195	18.725	9.82109	20.8238
ENSG00000036530	10.2537	0.740847	0.592585	0.496798	0.661002	0.812988	0	33.1458	22.0514	8.54375	48.345	3.79009	1.67797	0.318562	50.9691	61.2118	0.962275	0.607976	1.40304	2.17521	1.41549	17.0005	47.5521	0.37832	2.55995	19.5775	3.25545	1.24338	1.00993	0.392812	0	1.16516	3.4095	18.6591	0.8681	6.31892	2.46629	3.48202	2.63656	10.9092	6.95498	0.422752	1.48626	0.453374	0.544283	7.06333	0.702685	2.41447	5.15687
ENSG00000128294	1.21897	5.26001	0	0.165599	0	0.30487	0	0	0.642273	0	0.230214	0	48.051	0.318562	0.445423	0.373622	0	0.303988	0	0.189149	0	0	0.829397	1.38717	0	0	6.51089	0.388555	0	0.392812	0	0.388385	0	5.29288	0.20669	1.56641	0.216022	0	0	0	0.248729	7.82845	2.29492	0.62067	0.112946	0.067931	1.07655	6.9233	0.310014
ENSG00000128298	15.5597	0.592677	0	0.165599	0.661002	0.508117	0	0	0.214091	0	0	0.206732	7.01698	0	0.190895	0	0	0	0	0	0	0.472236	0	0	0	0	0	0.0777111	0	0	0	0.388385	0.0303246	4.38803	32.6288	3.38264	0	0.145233	0	0	1.88096	0	0.120785	91.2749	21.5193	0.101897	24.9805	0.160382	7.74453
ENSG00000128309	6.97918	7.18621	6.12337	3.25679	3.52534	4.9118	3.74465	9.20716	2.71182	1.30529	6.13905	1.9295	2.03391	0.849499	2.35438	2.5946	8.33971	7.29571	1.51996	6.14733	3.0332	1.338	2.94897	1.93363	2.9392	1.82116	5.58076	2.25362	6.73288	3.82337	4.49351	8.8034	4.3267	4.19711	14.3467	5.4891	2.42736	2.85654	1.0426	1.27627	4.09213	1.54358	8.10052	7.82108	5.23978	3.16766	6.58776	1.5825	4.31654
ENSG00000128309	6.97918	7.18621	6.12337	3.25679	3.52534	4.9118	3.74465	9.20716	2.71182	1.30529	6.13905	1.9295	2.03391	0.849499	2.35438	2.5946	8.33971	7.29571	1.51996	6.14733	3.0332	1.338	2.94897	1.93363	2.9392	1.82116	5.58076	2.25362	6.73288	3.82337	4.49351	8.8034	4.3267	4.19711	14.3467	5.4891	2.42736	2.85654	1.0426	1.27627	4.09213	1.54358	8.10052	7.82108	5.23978	3.16766	6.58776	1.5825	4.31654
ENSG00000128309	6.97918	7.18621	6.12337	3.25679	3.52534	4.9118	3.74465	9.20716	2.71182	1.30529	6.13905	1.9295	2.03391	0.849499	2.35438	2.5946	8.33971	7.29571	1.51996	6.14733	3.0332	1.338	2.94897	1.93363	2.9392	1.82116	5.58076	2.25362	6.73288	3.82337	4.49351	8.8034	4.3267	4.19711	14.3467	5.4891	2.42736	2.85654	1.0426	1.27627	4.09213	1.54358	8.10052	7.82108	5.23978	3.16766	6.58776	1.5825	4.31654
ENSG00000128310	0	0	0	0	0	0	0	0	0	0	0	0	0	0	0	0	0	0	0	0	0	0	0	0	0.284439	0	0	0	0	0	0	0	0.067695	0.00649649	0	0	0.108011	0	0	0	0.0829097	0	0	0	0	0	0	0.240572	0.0806147
ENSG00000128311	32.1233	57.9342	10.6665	7.45197	11.237	10.264	11.2339	1.84143	14.9864	3.20391	26.0142	4.47919	7.47461	4.14131	9.09935	8.4065	27.4248	12.1595	4.55989	17.6854	12.335	3.77788	12.8557	6.43144	9.38648	2.73174	11.1615	3.96327	21.966	23.6473	8.98701	16.7006	14.4198	13.9036	67.5894	20.0681	4.15186	4.18858	3.3688	3.67705	16.8584	5.17474	34.4995	46.255	17.7111	14.5181	14.3106	4.42612	15.5598
ENSG00000128322	4.48149	0	0	0	0	0	0	0	0	0	0	0.0689106	0	0	0	0	0	0	0	0	0.101107	0	0	0.0630533	0	0	0.813862	10.1024	0	0.510655	0	0.582578	0	0.268129	0	0.108799	0.196907	2.0729	0	0	0.35817	0	0	0.413779	0.742061	0	1.75143	0	0.05163
ENSG00000128322	4.48149	0	0	0	0	0	0	0	0	0	0	0.0689106	0	0	0	0	0	0	0	0	0.101107	0	0	0.0630533	0	0	0.813862	10.1024	0	0.510655	0	0.582578	0	0.268129	0	0.108799	0.196907	2.0729	0	0	0.35817	0	0	0.413779	0.742061	0	1.75143	0	0.05163
ENSG00000128335	13.1935	8.33453	2.66663	10.35	3.96601	12.7537	5.05528	0.920717	11.4539	2.13594	8.28772	58.643	11.3645	2.38922	14.8898	11.1153	14.4341	11.7035	1.22766	10.1667	4.24648	44.2721	20.5621	3.15267	26.4528	12.9758	7.78982	11.8898	4.79718	9.5846	6.74026	10.8748	4.91202	10.4568	9.86277	9.80948	14.7269	3.29536	6.09868	20.4626	9.43587	4.86358	6.78339	11.7069	6.98338	5.30312	9.23363	2.57517	12.4181
ENSG00000036549	11.9746	8.00115	14.8146	11.0952	5.94902	16.1581	5.61697	14.7315	9.84819	2.84792	20.2589	17.3655	16.9323	2.22993	22.0802	15.6921	6.73592	10.6396	10.1721	16.6451	3.63984	31.4037	12.9939	3.15267	11.3776	6.82936	21.858	29.4525	7.32201	12.9628	8.98701	19.8077	16.1001	14.814	11.4366	7.87307	17.0687	20.7701	10.8037	22.9753	12.3103	5.35479	6.19686	11.4778	5.17245	10.931	12.8017	8.28902	12.1352
ENSG00000128335	13.6954	8.85312	2.66663	10.5156	4.62702	13.4651	5.05528	0.920717	13.3807	2.13594	8.51793	60.3657	11.8221	2.70778	18.5169	13.6061	15.8775	12.3115	1.57843	10.4505	4.6509	51.3556	24.5709	3.40488	28.1594	12.9758	8.02235	12.1229	5.30214	9.89885	6.74026	11.6516	5.06363	11.3859	10.5545	10.2743	14.8057	3.29536	6.23097	21.3283	9.80711	5.15715	7.43987	12.0325	7.36008	5.47295	9.6075	2.57517	12.8314
ENSG00000128340	51.0532	43.8581	2.37034	29.9735	7.93203	43.6981	503.281	5.5243	7.70728	22.7833	6.67622	108.948	25.6272	21.9808	3.24522	4.10984	36.5664	206.408	2.80609	47.098	25.8833	8.26412	4.49257	12.989	22.7551	7.73994	39.2979	813.557	9.34187	593.067	14.9784	19.8077	29.2754	29.2966	67.8163	19.4928	28.2823	12.5666	8.66049	4.72693	19.4584	5.13162	38.5072	46.9658	30.8136	10.8058	54.9524	5.71167	250.762
ENSG00000128342	5.87972	1.77803	3.55551	8.61117	0	9.04449	0	0	0.642273	0.711979	0.230214	1.65386	1.52543	1.27425	0	0.186811	0.962275	4.86381	3.15685	6.24191	0	0.236118	0.0691164	0.37832	3.12883	5.91878	2.09279	0.932533	6.81704	4.47805	4.49351	1.94193	7.37631	2.59777	3.95442	7.90169	9.14292	0.145233	1.93718	0.850845	7.65958	0.0978555	1.92915	6.17496	1.41315	1.27895	3.01973	1.28743	7.28914
ENSG00000128346	70.6642	0.444508	0.296292	0.827997	0	0.152435	0	0.920717	1.07045	2.66992	1.6115	0.447919	1.90679	0.159281	0.795397	1.08973	0	1.82393	0.175381	1.74962	0	1.77088	0.96763	0.18916	2.27551	1.82116	1.86025	0.0388555	0	0.157125	0.748918	0	0.750228	4.07375	0.268697	0.490811	3.18758	0.730172	0.505572	3.8201	0.846548	0.260304	0.100654	0.433576	0.225281	1.15482	67.3335	0.120599	0.44338
ENSG00000128346	70.951	0.444508	0.296292	0.827997	0	0.152435	0	0.920717	1.49864	3.02591	1.6115	0.447919	1.90679	0.159281	0.922661	1.27654	0	1.82393	0.175381	1.74962	0	1.77088	1.2441	0.18916	2.27551	1.82116	1.86025	0.0388555	0	0.157125	0.748918	0	0.825382	4.16313	0.351374	0.555602	3.18758	0.730172	0.692212	4.39728	0.925185	0.260304	0.100654	0.433576	0.225281	1.18879	67.8195	0.120599	0.44338
ENSG00000128383	2.50964	1.00014	0	0.496798	0	0.101623	23.0296	0.920717	0.107045	10.1457	0	2.20514	0.305086	2.22993	0.0636318	0.124541	0	4.55982	0.175381	0.189149	0.101107	0.118059	0.172791	0.315267	0.142219	0	4.06931	2.95302	2.65107	15.9089	0	0	1.19737	0.4869	0.434049	0.271728	0.619966	0	0.159466	0	0.620296	0	0.50327	0.448916	1.36746	0.201591	0.128938	0.280824	0.476109
ENSG00000128394	2.04356	0.889016	1.18517	0.827997	0	1.47354	1.12339	0	0.214091	0	0.690643	1.17148	1.22034	0	0.286343	0.124541	0.481137	1.36795	0	4.72872	0.202213	1.18059	0.276466	0.56748	0.284439	0	0.930127	1.86507	0.378724	4.47805	0.748918	1.35935	0.574423	0.566351	1.73066	0.770116	0.698731	0.261062	0.451223	0.70655	0.766574	1.02748	0.791243	0.759252	0.532059	0.609908	1.73657	0.402516	0.785889
ENSG00000128394	2.04356	0.889016	1.18517	0.827997	0	1.47354	1.12339	0	0.214091	0	0.690643	1.17148	1.22034	0	0.286343	0.124541	0.481137	1.36795	0	4.72872	0.202213	1.18059	0.276466	0.56748	0.284439	0	0.930127	1.86507	0.378724	4.47805	0.748918	1.35935	0.574423	0.566351	1.73066	0.770116	0.698731	0.261062	0.451223	0.70655	0.766574	1.02748	0.791243	0.759252	0.532059	0.609908	1.73657	0.402516	0.785889
ENSG00000128408	24.8095	0.740847	5.33326	1.1592	0	0.203247	0	3.68287	1.49864	3.5599	1.38129	0.895838	3.66103	0	1.65443	2.36627	0	1.51994	0	3.78297	0	15.1115	1.65879	0	2.84439	0	5.58076	3.03073	3.28228	2.43543	2.99567	2.33031	1.18094	3.56594	1.22907	1.12295	12.415	0.290466	0.18664	9.61552	0.502313	0	1.35319	2.59254	0.653107	2.6818	26.9855	0.96604	0.735499
ENSG00000128422	0.645335	0.666762	0.592585	4.80238	0	7.11364	0	0	0.428182	10.6797	0	0	1.22034	4.14131	0.0636318	0.0622704	0	0.911964	0.350761	0.472872	2.83098	0.236118	0	2.01771	0	0	5.1157	58.5942	27.2682	15.9482	16.4762	1.55354	0.665934	0.861769	1.07479	0.169243	1.26021	0	0.79375	0	0.0829097	1.27212	0.362355	21.7234	1.23651	1.80771	0.0747735	0.561335	0.0806147
ENSG00000036565	0.0358519	0	0	0	0	0.101623	0	0	0	0	0	0	0	0	0	0	0	0	0	0.0236436	0.101107	0	0.0172791	0.0315267	0	0	0	0	0	0	0	0.194193	0.0485836	0.158302	0.495315	0.0369067	0.0933868	0	0.112806	0.034208	0.230042	0.0733915	0.0100654	0.435543	0.458734	0.067931	0.6689	0.0201258	0.0459688
ENSG00000128463	93.4302	71.6399	69.3324	50.3422	85.2693	78.5549	24.7147	40.5116	127.812	30.9711	117.409	84.1399	82.0681	21.6622	136.617	124.728	62.5478	43.4703	17.1873	113.962	50.1488	83.3496	147.425	25.7257	101.545	64.196	65.1089	64.2671	85.5917	88.3826	52.4242	78.0655	59.2969	76.4226	64.3256	63.9477	72.5319	47.7636	67.0609	84.1965	77.2386	37.1554	58.4755	64.0841	42.8352	46.0471	74.4163	26.718	60.8423
ENSG00000128482	4.58905	0.0740847	1.18517	1.82159	0.661002	1.93085	0	47.8773	13.7018	7.11979	19.5682	1.79168	3.66103	1.91137	22.7166	31.1352	0.481137	0.607976	1.05228	0.567446	0.202213	1.41671	26.1951	0	8.53317	56.0007	0.465064	0.0777111	0.504966	0.157125	4.49351	0.776771	0.620226	20.7669	2.03368	4.98127	10.4591	52.9815	4.25481	3.08494	25.529	0.407087	0.789532	1.70756	1.08661	5.53951	0.773625	0.482395	18.8487
ENSG00000128487	0.430223	0	0	0	0	0	0	0	0	0.177995	0	0	0	0	0	0.0311352	0	0	0	0	0	0	0.0345582	0	0	0	0.348798	0	0	0	0	0	0.0828573	0.0455061	0	0.0408394	0.0393814	0	0.18664	0.068416	0	0.05676	0	0	0	0.100429	0.5608	0.0402516	0
ENSG00000128487	0.430223	0	0	0	0	0	0	0	0	0.177995	0	0	0	0	0	0.0311352	0	0	0	0	0	0	0.0345582	0	0	0	0.348798	0	0	0	0	0	0.0828573	0.0455061	0	0.0408394	0.0393814	0	0.18664	0.068416	0	0.05676	0	0	0	0.100429	0.5608	0.0402516	0
ENSG00000128487	16.3126	3.03747	18.9627	6.37558	1.322	2.1849	0.561697	18.4143	17.7696	14.0616	53.0644	2.99761	3.7373	2.86706	28.2843	24.8459	0.481137	5.1678	49.4573	15.2265	0.707746	2.24312	23.9834	1.57633	51.6257	24.5857	2.55785	1.59308	1.13617	6.32427	5.24242	18.4483	14.1533	21.2181	12.9749	8.63867	9.81563	18.8334	2.3448	3.95818	11.0891	0.350327	1.68314	11.1886	4.4921	47.184	13.8259	0.804252	9.42396
ENSG00000128487	16.3126	3.03747	18.9627	6.37558	1.322	2.1849	0.561697	18.4143	17.7696	14.0616	53.0644	2.99761	3.7373	2.86706	28.2843	24.8459	0.481137	5.1678	49.4573	15.2265	0.707746	2.24312	23.9834	1.57633	51.6257	24.5857	2.55785	1.59308	1.13617	6.32427	5.24242	18.4483	14.1533	21.2181	12.9749	8.63867	9.81563	18.8334	2.3448	3.95818	11.0891	0.350327	1.68314	11.1886	4.4921	47.184	13.8259	0.804252	9.42396
ENSG00000128510	0.215112	0.48155	0	0.165599	0	0.30487	0	0	0	0.35599	0	1.27485	0.305086	0.159281	0	0	0	0.151994	0	0.520159	0	0.236118	0	0.252213	0	0.227645	0	0.660544	0.631207	0.549936	2.99567	2.52451	0.131441	0.131712	0.372042	0.248994	0.0540055	2.77367	0.66146	0	0.122229	0	0.120785	6.55659	0.830733	0.0169828	0.130854	0	0.195314
ENSG00000128510	0.215112	0.48155	0	0.165599	0	0.30487	0	0	0	0.35599	0	1.27485	0.305086	0.159281	0	0	0	0.151994	0	0.520159	0	0.236118	0	0.252213	0	0.227645	0	0.660544	0.631207	0.549936	2.99567	2.52451	0.131441	0.131712	0.372042	0.248994	0.0540055	2.77367	0.66146	0	0.122229	0	0.120785	6.55659	0.830733	0.0169828	0.130854	0	0.195314
ENSG00000128512	43.4526	31.7082	49.1845	36.7631	17.8471	21.4426	17.9743	68.1331	69.5796	34.531	74.5895	42.1733	19.2204	11.7868	82.0214	91.2261	13.4718	74.1731	26.6578	33.0064	4.04426	28.3341	65.1077	5.17037	61.1544	22.7645	25.811	15.0759	10.0993	13.9841	11.9827	21.3612	24.2036	53.5265	24.9453	33.1458	89.5973	75.7857	39.8787	72.6132	27.723	8.01662	24.8666	22.4776	11.3036	67.051	16.4311	14.0038	40.1516
ENSG00000128513	8.31765	6.63058	4.44438	6.45838	4.62702	8.48556	1.68509	3.68287	6.52978	1.42396	9.669	11.1635	6.48308	1.11497	11.4537	7.31677	5.29251	7.14372	1.92919	10.7815	1.01107	22.077	6.18592	1.26107	12.2309	6.82936	11.8591	13.716	4.16597	5.46008	4.49351	13.5935	8.21013	7.45999	6.90603	5.69904	14.123	7.24249	7.11698	15.5976	6.28829	2.94554	5.72874	6.17692	3.26723	5.73574	9.69999	4.46684	5.35757
ENSG00000036565	0.0358519	0	0	0	0	0.101623	0	0	0	0	0	0	0	0	0	0	0	0	0	0.0236436	0.101107	0	0.0172791	0.0315267	0	0	0	0	0	0	0	0.194193	0.0485836	0.158302	0.495315	0.0369067	0.0933868	0	0.112806	0.034208	0.230042	0.0733915	0.0100654	0.435543	0.458734	0.067931	0.6689	0.0201258	0.0459688
ENSG00000128513	8.31765	6.63058	4.44438	6.45838	4.62702	8.48556	1.68509	3.68287	6.52978	1.42396	9.669	11.1635	6.48308	1.11497	11.4537	7.31677	5.29251	7.14372	1.92919	10.7815	1.01107	22.077	6.18592	1.26107	12.2309	6.82936	11.8591	13.716	4.16597	5.46008	4.49351	13.5935	8.21013	7.45999	6.90603	5.69904	14.123	7.24249	7.11698	15.5976	6.28829	2.94554	5.72874	6.17692	3.26723	5.73574	9.69999	4.46684	5.35757
ENSG00000128519	0	0	0	0	0	0	0	0	0	0	0	0	0	0	0	0	0	0	0.350761	0	0	0	0	0	0	0	0	0	0	0	0	0	0	0.00718602	0	0.0310153	0	0	0	0	0	0.11352	0	0	0	0.200857	0	0.160382	0
ENSG00000128524	94.4699	34.2271	35.5551	30.0563	19.8301	43.0375	30.8934	82.8645	96.0198	24.9193	88.9779	44.8953	29.4408	13.3796	80.1443	91.195	34.8825	46.2062	8.59365	45.5848	17.5925	33.6468	107.58	16.52	41.6703	64.8789	39.8792	50.2014	42.6696	55.4257	28.4589	35.9257	58.7382	50.2636	37.8036	43.7377	29.886	46.51	30.0636	37.8738	46.8809	14.9566	33.5549	31.2611	31.118	26.2482	53.3376	14.165	42.2792
ENSG00000128524	94.4699	34.2271	35.5551	30.0563	19.8301	43.0375	30.8934	82.8645	96.0198	24.9193	88.9779	44.8953	29.4408	13.3796	80.1443	91.195	34.8825	46.2062	8.59365	45.5848	17.5925	33.6468	107.58	16.52	41.6703	64.8789	39.8792	50.2014	42.6696	55.4257	28.4589	35.9257	58.7382	50.2636	37.8036	43.7377	29.886	46.51	30.0636	37.8738	46.8809	14.9566	33.5549	31.2611	31.118	26.2482	53.3376	14.165	42.2792
ENSG00000128534	48.0416	32.3009	133.924	62.431	35.0331	55.4864	56.1697	57.0845	42.6041	23.1393	57.0932	71.8738	65.2884	23.255	44.9877	35.4941	75.5385	63.5335	21.3964	51.543	20.6257	79.3356	27.7157	16.52	79.074	55.0901	89.2922	112.526	78.0172	73.2986	44.9351	106.029	91.0557	55.3265	62.1604	48.0589	66.0287	80.4767	36.5142	76.5538	52.8536	25.6742	39.8766	65.6	31.5309	25.1793	47.24	29.53	63.8286
ENSG00000128536	8.74788	5.40818	1.77775	19.0439	0	0.101623	0	0	0.856364	1.06797	0.460429	0.137821	14.339	0.318562	0	0.124541	1.92455	19.1512	0	25.4405	0	1.65282	0.0691164	0	0.853317	0	26.5086	0.0777111	0	0.471374	4.49351	1.55354	0.13539	0.919997	1.35308	0.478646	88.6351	0.396493	0	0.136832	2.53046	0.0978555	1.97282	6.1026	2.64462	2.98602	5.77776	0.321388	0.20652
ENSG00000128563	35.8519	9.85326	18.3701	10.764	11.898	14.1257	11.2339	16.5729	17.3414	17.7995	24.8632	15.2293	18.7628	9.87542	16.3534	16.7507	6.25478	14.5914	7.36598	15.5102	6.26861	13.6948	18.8688	4.66594	23.0395	27.7727	22.5556	20.5157	6.56456	19.0121	11.9827	13.9819	27.5098	16.5083	13.8202	15.44	15.9456	24.0837	13.6905	14.8151	16.4371	8.7838	9.11345	13.9031	10.3136	12.371	25.6109	8.36952	19.6679
ENSG00000128564	18.8581	0.0740847	24.8885	0.165599	1.322	0.508117	0	93.9131	178.552	13.8836	125.927	2.34296	0.305086	2.86706	125.355	138.489	0	0.303988	90.4964	0.0945743	0	69.4186	200.23	0.126107	46.648	1456.93	0.232532	0.233133	0	0.235687	2.99567	0	14.1103	62.9929	0.0413381	16.6453	38.875	40.2846	7.4656	298.662	78.5084	0	0.120785	0.365269	0.368118	6.78869	1.39771	1.44875	85.8999
ENSG00000128567	75.6476	39.6723	114.369	37.4255	15.2031	26.2697	0	34.9872	30.8291	4.98385	23.4819	63.2255	21.8899	17.2023	41.297	44.1186	120.525	59.1257	16.135	51.6376	14.0538	30.9314	43.8544	14.4392	13.3686	10.4717	48.3666	13.9103	37.62	16.6159	20.9697	49.9075	25.4744	39.4079	37.1285	169.444	116.897	16.8198	44.6787	50.4239	61.2185	43.1154	49.5469	17.222	14.4324	18.7978	21.0935	23.2998	35.2366
ENSG00000128567	75.6476	39.6723	114.369	37.4255	15.2031	26.2697	0	34.9872	30.8291	4.98385	23.4819	63.2255	21.8899	17.2023	41.297	44.1186	120.525	59.1257	16.135	51.6376	14.0538	30.9314	43.8544	14.4392	13.3686	10.4717	48.3666	13.9103	37.62	16.6159	20.9697	49.9075	25.4744	39.4079	37.1285	169.444	116.897	16.8198	44.6787	50.4239	61.2185	43.1154	49.5469	17.222	14.4324	18.7978	21.0935	23.2998	35.2366
ENSG00000036565	0.0358519	0	0	0	0	0.101623	0	0	0	0	0	0	0	0	0	0	0	0	0	0.0236436	0.101107	0	0.0172791	0.0315267	0	0	0	0	0	0	0	0.194193	0.0485836	0.158302	0.495315	0.0369067	0.0933868	0	0.112806	0.034208	0.230042	0.0733915	0.0100654	0.435543	0.458734	0.067931	0.6689	0.0201258	0.0459688
ENSG00000128573	0.0358519	0.0740847	1.48146	0	0	0.457306	0	0	0.107045	0.177995	1.49639	0.137821	0.228815	0.159281	0.0636318	0.0622704	0	0.151994	0	0.141861	0	0	0.0691164	0	0.426658	2.95939	0.232532	0	0	0.0392812	0.748918	0	0.0490097	0.252273	0.062007	0.131885	1.50766	0.690965	0.066146	0.288591	0.169582	0.05676	0.0201308	0.0395949	0.155866	0.08418	0.366204	0.0402516	0.0919373
ENSG00000128573	0.0358519	0.0740847	1.48146	0	0	0.457306	0	0	0.107045	0.177995	1.49639	0.137821	0.228815	0.159281	0.0636318	0.0622704	0	0.151994	0	0.141861	0	0	0.0691164	0	0.426658	2.95939	0.232532	0	0	0.0392812	0.748918	0	0.0490097	0.252273	0.062007	0.131885	1.50766	0.690965	0.066146	0.288591	0.169582	0.05676	0.0201308	0.0395949	0.155866	0.08418	0.366204	0.0402516	0.0919373
ENSG00000128573	0.734965	0.666762	1.77775	0.869397	0.165251	6.63093	0	0	0.321136	0.0889974	0.345322	0.930294	0.26695	0.716765	0.445423	0.295784	0	0.227991	0.613832	1.06396	0	0.177088	0.120954	0.0315267	0.568878	2.04881	2.84852	0.0582833	0.757449	0.628499	0	1.65064	0.0863739	0.745678	2.28245	0.191121	1.33442	1.41803	0.165365	0.178504	1.07394	0.203543	0.596929	1.1849	1.13973	0.168359	0.981895	0.160928	1.38559
ENSG00000128573	0.734965	0.666762	1.77775	0.869397	0.165251	6.63093	0	0	0.321136	0.0889974	0.345322	0.930294	0.26695	0.716765	0.445423	0.295784	0	0.227991	0.613832	1.06396	0	0.177088	0.120954	0.0315267	0.568878	2.04881	2.84852	0.0582833	0.757449	0.628499	0	1.65064	0.0863739	0.745678	2.28245	0.191121	1.33442	1.41803	0.165365	0.178504	1.07394	0.203543	0.596929	1.1849	1.13973	0.168359	0.981895	0.160928	1.38559
ENSG00000128573	0.734965	0.666762	1.77775	0.869397	0.165251	6.63093	0	0	0.321136	0.0889974	0.345322	0.930294	0.26695	0.716765	0.445423	0.295784	0	0.227991	0.613832	1.06396	0	0.177088	0.120954	0.0315267	0.568878	2.04881	2.84852	0.0582833	0.757449	0.628499	0	1.65064	0.0863739	0.745678	2.28245	0.191121	1.33442	1.41803	0.165365	0.178504	1.07394	0.203543	0.596929	1.1849	1.13973	0.168359	0.981895	0.160928	1.38559
ENSG00000128573	0.734965	0.666762	1.77775	0.869397	0.165251	6.63093	0	0	0.321136	0.0889974	0.345322	0.930294	0.26695	0.716765	0.445423	0.295784	0	0.227991	0.613832	1.06396	0	0.177088	0.120954	0.0315267	0.568878	2.04881	2.84852	0.0582833	0.757449	0.628499	0	1.65064	0.0863739	0.745678	2.28245	0.191121	1.33442	1.41803	0.165365	0.178504	1.07394	0.203543	0.596929	1.1849	1.13973	0.168359	0.981895	0.160928	1.38559
ENSG00000128578	9.89514	0.259296	4.14809	0.496798	6.94052	0.254059	0	5.5243	7.38614	9.96771	26.7049	1.65386	2.1356	1.59281	3.84972	6.78747	3.60853	0.455982	1.22766	0.0472872	0.101107	5.78488	4.2161	0	1.84885	4.32526	1.86025	1.90392	7.06952	1.29628	0.748918	0.388385	1.54102	6.62075	0.567657	6.79196	1.4289	2.86946	35.2714	34.5477	28.6519	1.62255	1.26483	0.719657	1.29304	2.08887	2.12721	0.402048	1.21285
ENSG00000128578	9.89514	0.259296	4.14809	0.496798	6.94052	0.254059	0	5.5243	7.38614	9.96771	26.7049	1.65386	2.1356	1.59281	3.84972	6.78747	3.60853	0.455982	1.22766	0.0472872	0.101107	5.78488	4.2161	0	1.84885	4.32526	1.86025	1.90392	7.06952	1.29628	0.748918	0.388385	1.54102	6.62075	0.567657	6.79196	1.4289	2.86946	35.2714	34.5477	28.6519	1.62255	1.26483	0.719657	1.29304	2.08887	2.12721	0.402048	1.21285
ENSG00000128581	17.8363	1.94472	3.40736	4.22278	1.98301	4.319	0	5.5243	9.74114	4.00488	8.51793	5.46117	8.54241	0.796405	9.2107	8.28196	7.09677	3.41986	0.438451	8.98456	1.81992	7.85092	8.5186	1.35565	5.04879	7.39847	9.70821	3.22501	5.55463	2.57292	4.49351	8.059	5.17597	5.71793	4.75645	5.60451	5.02435	3.88453	2.23842	6.14562	6.68744	2.03935	5.09734	3.0511	2.13514	2.98492	15.9579	3.54207	3.30603
ENSG00000128581	17.8363	1.94472	3.40736	4.22278	1.98301	4.319	0	5.5243	9.74114	4.00488	8.51793	5.46117	8.54241	0.796405	9.2107	8.28196	7.09677	3.41986	0.438451	8.98456	1.81992	7.85092	8.5186	1.35565	5.04879	7.39847	9.70821	3.22501	5.55463	2.57292	4.49351	8.059	5.17597	5.71793	4.75645	5.60451	5.02435	3.88453	2.23842	6.14562	6.68744	2.03935	5.09734	3.0511	2.13514	2.98492	15.9579	3.54207	3.30603
ENSG00000004487	50.1927	12.224	56.5918	14.6555	9.58453	21.4426	5.05528	43.2737	29.9727	6.40781	20.374	23.1195	21.8899	5.09699	26.5663	29.9832	10.585	9.87961	5.08604	31.8243	7.7852	29.6328	28.6142	6.17922	12.3731	12.7481	27.7876	48.4529	15.4015	24.4722	14.9784	38.256	37.4391	19.1721	23.1289	18.9959	22.7903	44.3832	11.1544	26.1784	21.2194	10.8134	15.3447	22.2512	11.2857	10.2016	44.1898	8.24831	23.503
ENSG00000036565	0.0358519	0	0	0	0	0.101623	0	0	0	0	0	0	0	0	0	0	0	0	0	0.0236436	0.101107	0	0.0172791	0.0315267	0	0	0	0	0	0	0	0.194193	0.0485836	0.158302	0.495315	0.0369067	0.0933868	0	0.112806	0.034208	0.230042	0.0733915	0.0100654	0.435543	0.458734	0.067931	0.6689	0.0201258	0.0459688
ENSG00000128581	17.8363	1.94472	3.40736	4.22278	1.98301	4.319	0	5.5243	9.74114	4.00488	8.51793	5.46117	8.54241	0.796405	9.2107	8.28196	7.09677	3.41986	0.438451	8.98456	1.81992	7.85092	8.5186	1.35565	5.04879	7.39847	9.70821	3.22501	5.55463	2.57292	4.49351	8.059	5.17597	5.71793	4.75645	5.60451	5.02435	3.88453	2.23842	6.14562	6.68744	2.03935	5.09734	3.0511	2.13514	2.98492	15.9579	3.54207	3.30603
ENSG00000128581	17.8363	1.94472	3.40736	4.22278	1.98301	4.319	0	5.5243	9.74114	4.00488	8.51793	5.46117	8.54241	0.796405	9.2107	8.28196	7.09677	3.41986	0.438451	8.98456	1.81992	7.85092	8.5186	1.35565	5.04879	7.39847	9.70821	3.22501	5.55463	2.57292	4.49351	8.059	5.17597	5.71793	4.75645	5.60451	5.02435	3.88453	2.23842	6.14562	6.68744	2.03935	5.09734	3.0511	2.13514	2.98492	15.9579	3.54207	3.30603
ENSG00000128585	3.94371	7.70481	3.55551	3.47759	4.62702	6.09741	1.12339	0	14.7723	6.40781	11.7409	3.03207	11.2882	2.22993	21.0621	19.7397	4.81137	2.12792	3.50761	3.02638	0.606639	17.4727	14.5836	0.882746	7.96429	4.5529	0.232532	0.932533	0.504966	2.59256	0	0	2.60553	11.4763	4.10058	4.04368	3.1436	2.10008	6.40939	13.7952	4.01248	4.21185	3.90538	0.849322	2.26797	4.71386	2.3477	1.44625	6.73754
ENSG00000128585	66.6129	66.6021	207.997	117.576	44.2872	82.6199	43.8124	53.4016	86.7069	60.5182	89.093	102.332	106.628	54.4741	84.3121	67.1275	73.614	120.379	61.734	96.2767	28.3098	174.963	49.7638	21.8164	133.117	72.3912	159.982	161.484	57.0612	65.5995	58.4156	158.073	96.9712	110.279	97.8586	61.755	144.525	109.524	119.178	150.665	91.3244	73.2334	70.5499	108.324	60.6642	54.0303	100.42	75.3235	111.15
ENSG00000128590	73.9984	86.0864	13.6294	44.215	29.7451	74.8965	23.5913	16.5729	76.8587	12.4596	59.1651	48.3064	70.0172	12.4239	61.4683	59.3437	56.7742	43.7743	15.0827	69.5121	64.9104	119.239	53.5652	27.9957	40.6748	45.529	26.9737	30.385	26.7632	54.6794	31.4545	36.1198	33.6311	46.7905	37.986	47.6941	41.5881	21.8579	38.7332	137.26	41.174	45.2689	46.0648	35.3963	19.1052	24.287	61.2349	28.8947	48.14
ENSG00000128591	21.4395	7.001	85.0359	148.708	473.608	348.365	0	4.60359	7.065	296.005	10.4748	8.51046	81.1529	116.912	2.64072	2.98898	469.59	8.35967	4.91066	38.3499	2.52766	0.590294	4.07787	2.14381	37.1193	4.09761	172.539	1.70964	328.985	24.1972	210.446	48.9366	19.1374	43.5055	129.668	143.475	8.08078	5.85919	103.039	1.94551	46.6477	883.391	278.981	77.8471	129.266	29.3916	26.3009	47.3832	89.8369
ENSG00000128591	21.4395	7.001	85.0359	148.708	473.608	348.365	0	4.60359	7.065	296.005	10.4748	8.51046	81.1529	116.912	2.64072	2.98898	469.59	8.35967	4.91066	38.3499	2.52766	0.590294	4.07787	2.14381	37.1193	4.09761	172.539	1.70964	328.985	24.1972	210.446	48.9366	19.1374	43.5055	129.668	143.475	8.08078	5.85919	103.039	1.94551	46.6477	883.391	278.981	77.8471	129.266	29.3916	26.3009	47.3832	89.8369
ENSG00000128594	3.01156	0.296339	2.96292	0.662398	0.661002	0.406494	2.24679	3.68287	4.71	0.35599	2.53236	1.65386	0.152543	0.318562	8.08124	8.53104	0	1.21595	0.701522	0.472872	0.202213	0.472236	8.15574	0.126107	1.13776	1.36587	0.930127	0.543978	0	0.235687	0	0.776771	2.92762	3.40691	0.248029	1.36283	0.776343	3.02671	0.878852	0.54733	2.41778	0.309232	0.201309	0.779049	0.34484	1.35862	1.34592	0.160694	3.54703
ENSG00000128595	11.7116	24.8801	19.8516	29.0351	9.14387	49.9649	1.49786	3.37597	12.3816	3.44123	10.7433	43.3333	23.3899	6.05268	10.9341	12.0701	28.3069	7.54904	2.39687	30.91	11.2228	18.2204	8.4322	6.49449	13.1316	8.65052	22.9044	10.1024	18.6837	13.5127	32.7028	43.3697	19.9586	13.4072	21.5852	25.3982	20.6367	5.35459	11.0798	12.5778	19.9708	8.13788	19.9716	21.023	10.8836	8.35004	16.0115	9.14865	15.8742
ENSG00000128595	11.7116	24.8801	19.8516	29.0351	9.14387	49.9649	1.49786	3.37597	12.3816	3.44123	10.7433	43.3333	23.3899	6.05268	10.9341	12.0701	28.3069	7.54904	2.39687	30.91	11.2228	18.2204	8.4322	6.49449	13.1316	8.65052	22.9044	10.1024	18.6837	13.5127	32.7028	43.3697	19.9586	13.4072	21.5852	25.3982	20.6367	5.35459	11.0798	12.5778	19.9708	8.13788	19.9716	21.023	10.8836	8.35004	16.0115	9.14865	15.8742
ENSG00000036672	57.7216	0.370423	2.96292	1.3248	7.27103	2.03247	0	1.84143	4.71	2.84792	4.14386	3.03207	6.25426	1.91137	3.05433	2.49081	0.962275	0.911964	3.15685	8.03882	0.202213	2.12506	2.76466	0.882746	0.568878	1.36587	4.88317	1.08796	6.05959	1.49268	0	1.94193	0.45181	4.96233	2.69508	2.99623	1.21069	1.26789	4.38711	3.05509	3.55041	3.4878	4.28204	1.97187	1.32571	4.71826	51.4815	2.17234	1.16145
ENSG00000128595	11.7116	24.8801	19.8516	29.0351	9.14387	49.9649	1.49786	3.37597	12.3816	3.44123	10.7433	43.3333	23.3899	6.05268	10.9341	12.0701	28.3069	7.54904	2.39687	30.91	11.2228	18.2204	8.4322	6.49449	13.1316	8.65052	22.9044	10.1024	18.6837	13.5127	32.7028	43.3697	19.9586	13.4072	21.5852	25.3982	20.6367	5.35459	11.0798	12.5778	19.9708	8.13788	19.9716	21.023	10.8836	8.35004	16.0115	9.14865	15.8742
ENSG00000128595	11.7116	24.8801	19.8516	29.0351	9.14387	49.9649	1.49786	3.37597	12.3816	3.44123	10.7433	43.3333	23.3899	6.05268	10.9341	12.0701	28.3069	7.54904	2.39687	30.91	11.2228	18.2204	8.4322	6.49449	13.1316	8.65052	22.9044	10.1024	18.6837	13.5127	32.7028	43.3697	19.9586	13.4072	21.5852	25.3982	20.6367	5.35459	11.0798	12.5778	19.9708	8.13788	19.9716	21.023	10.8836	8.35004	16.0115	9.14865	15.8742
ENSG00000128595	11.7116	24.8801	19.8516	29.0351	9.14387	49.9649	1.49786	3.37597	12.3816	3.44123	10.7433	43.3333	23.3899	6.05268	10.9341	12.0701	28.3069	7.54904	2.39687	30.91	11.2228	18.2204	8.4322	6.49449	13.1316	8.65052	22.9044	10.1024	18.6837	13.5127	32.7028	43.3697	19.9586	13.4072	21.5852	25.3982	20.6367	5.35459	11.0798	12.5778	19.9708	8.13788	19.9716	21.023	10.8836	8.35004	16.0115	9.14865	15.8742
ENSG00000128596	1.43408	0.0740847	3.55551	0.496798	0	1.11786	0	6.44502	3.74659	0.889974	3.56832	0.51683	0.381358	0	4.23151	5.76001	0.481137	0	0.876903	0.0472872	0	1.18059	5.49476	0	3.98214	23.4475	0.232532	0.543978	0	0	0	1.16516	5.67894	3.36731	0.124014	0.50471	2.64627	12.7302	0.264584	0.774967	6.52591	0.195712	0	0.596415	0.099195	0.915598	0.332649	0.120443	4.35594
ENSG00000128596	19.7186	1.11127	20.1479	14.7383	1.98301	32.113	1.12339	50.6394	92.8084	9.43372	122.129	4.44474	5.87291	3.50418	84.5348	86.7738	0.962275	1.82393	9.99669	2.69537	1.01107	22.1951	106.543	0.630533	25.3151	109.042	6.97596	16.7856	4.29221	5.34224	4.49351	6.60255	35.9612	46.0576	10.3862	5.78025	14.0708	48.5626	7.60214	8.18877	47.965	6.65824	4.77746	3.53141	4.04548	24.3771	2.19049	1.64938	21.5509
ENSG00000128602	9.89514	10.1496	32.5921	8.27997	3.30501	5.79254	0	7.36574	3.63955	1.42396	3.223	11.3013	10.2204	1.59281	2.22711	2.304	3.8491	1.51994	1.05228	20.3335	3.23541	10.8614	2.97201	2.77435	9.38648	5.46349	33.9497	6.91629	13.6341	4.7923	4.49351	28.7405	26.1119	5.82372	13.6054	10.292	6.4719	9.11492	4.50508	7.86909	14.7767	2.94747	12.9158	9.1595	5.97166	3.723	8.86168	10.384	9.0696
ENSG00000128604	0.0717039	0.148169	0	0	0	0	0	0	0.214091	0	0	0.0689106	0	0	0.190895	0	0	1.21595	0.350761	0.0945743	0	0	0.0691164	0	0	0	0.232532	0.388555	0	0.471374	0	0	0.165715	0.204226	0.526319	0.0896733	0.108011	0	0	0.288591	0.0524253	0.912031	0.0402617	0.0395949	0.513618	0.472581	0.183102	0.0805035	0.5163
ENSG00000128604	0.914225	0.722326	0.148146	1.0764	0.330501	0.406494	4.21273	1.38108	0.107045	0.800977	1.72661	2.53247	0.495765	0.398203	0.556778	0.84065	0.962275	3.64786	0.175381	0.378297	0.101107	0.590294	0.311024	0.18916	0.995536	0.341468	0.639463	0.893677	0.441845	2.21939	1.12338	0.679674	0.714702	0.681078	1.08641	1.04948	0.334166	0.234556	0.418151	0.452168	0.385023	1.61854	0.559739	0.755777	0.57281	0.729156	0.637258	0.18082	0.996318
ENSG00000128604	0.914225	0.74702	0.148146	1.0764	0.330501	0.406494	4.21273	1.38108	0.249773	0.800977	1.72661	2.48653	0.495765	0.398203	0.577989	0.861407	0.962275	3.85052	0.175381	0.441347	0.101107	0.590294	0.334063	0.18916	0.995536	0.341468	0.639463	0.945485	0.526006	2.37651	1.12338	0.679674	0.72481	0.690002	1.08641	1.05351	0.370169	0.366719	0.418151	0.315336	0.449033	1.42283	0.573159	0.755777	0.587728	0.785278	0.454155	0.100629	1.19106
ENSG00000128604	0.914225	0.74702	0.148146	1.0764	0.330501	0.406494	4.21273	1.38108	0.249773	0.800977	1.72661	2.48653	0.495765	0.398203	0.577989	0.861407	0.962275	3.85052	0.175381	0.441347	0.101107	0.590294	0.334063	0.18916	0.995536	0.341468	0.639463	0.945485	0.526006	2.37651	1.12338	0.679674	0.72481	0.690002	1.08641	1.05351	0.370169	0.366719	0.418151	0.315336	0.449033	1.42283	0.573159	0.755777	0.587728	0.785278	0.454155	0.100629	1.19106
ENSG00000036672	53.9213	3.92649	2.96292	3.80879	20.4911	8.638	0	12.89	37.68	16.3755	34.3019	3.16989	15.4068	2.5485	34.043	33.9996	29.8305	0.303988	0.701522	9.9303	0.808852	29.7508	43.4742	1.13496	3.12883	10.0164	3.48798	1.24338	16.1589	2.04262	14.9784	1.16516	3.45045	18.5958	5.17537	34.2356	4.45101	6.34748	43.676	42.3509	34.017	2.82621	6.81853	28.3777	5.71997	6.10792	22.4531	2.0909	14.2293
ENSG00000128604	0.914225	0.74702	0.148146	1.0764	0.330501	0.406494	4.21273	1.38108	0.249773	0.800977	1.72661	2.48653	0.495765	0.398203	0.577989	0.861407	0.962275	3.85052	0.175381	0.441347	0.101107	0.590294	0.334063	0.18916	0.995536	0.341468	0.639463	0.945485	0.526006	2.37651	1.12338	0.679674	0.72481	0.690002	1.08641	1.05351	0.370169	0.366719	0.418151	0.315336	0.449033	1.42283	0.573159	0.755777	0.587728	0.785278	0.454155	0.100629	1.19106
ENSG00000128606	1.14726	0.62972	1.18517	5.46478	2.31351	2.99789	0	0.920717	1.71273	0.711979	0.80575	2.10177	6.17799	0.637124	0.954477	0.498163	0.240569	0.607976	0.175381	17.2598	0.202213	0.236118	0.414699	0.126107	0.568878	1.59352	22.0905	4.04098	8.33194	0.628499	2.24675	18.0599	0.771174	1.50947	4.20541	3.65381	9.48412	1.90986	2.83248	1.38325	1.68004	0.195712	1.5064	14.997	3.96526	0.557495	8.12456	1.97233	0.695426
ENSG00000128606	1.14726	0.62972	1.18517	5.46478	2.31351	2.99789	0	0.920717	1.71273	0.711979	0.80575	2.10177	6.17799	0.637124	0.954477	0.498163	0.240569	0.607976	0.175381	17.2598	0.202213	0.236118	0.414699	0.126107	0.568878	1.59352	22.0905	4.04098	8.33194	0.628499	2.24675	18.0599	0.771174	1.50947	4.20541	3.65381	9.48412	1.90986	2.83248	1.38325	1.68004	0.195712	1.5064	14.997	3.96526	0.557495	8.12456	1.97233	0.695426
ENSG00000128607	51.6268	33.3381	11.2591	22.8527	21.1521	22.3572	1.12339	34.9872	36.8237	3.20391	25.3236	26.9441	22.4238	3.50418	42.8878	54.0507	15.3964	23.4071	7.71674	36.9786	8.29074	56.9044	46.3771	6.68365	22.4707	23.2198	33.4846	35.0477	25.5008	29.3037	8.98701	29.9057	14.9223	27.8641	25.6228	23.8127	21.414	27.4124	14.8196	34.5538	40.2245	12.3926	31.3317	24.1374	12.581	19.2171	35.1283	15.6139	26.2826
ENSG00000128609	59.4425	45.5621	34.3699	29.6423	56.1852	59.7546	19.0977	42.353	176.197	51.2625	163.682	46.239	53.6951	51.607	213.485	117.193	146.747	37.6945	18.2396	54.0965	22.2434	126.087	96.3483	21.4381	80.2118	122.928	79.2934	49.8128	100.236	26.3969	37.4459	46.9946	47.2826	111.611	40.9039	70.7793	91.2905	77.85	111.361	139.124	65.8531	63.1829	30.0044	66.9885	54.1767	24.6017	51.3841	40.808	52.0898
ENSG00000128610	0.17926	0	5.33326	0.0827997	0	0	0	0	0.321136	0	0.460429	0	0.0762715	0	0	0.124541	0	0	0	0	0	0	0.241908	0	0.142219	0	0	0.0388555	0	0	0	0	5.04558	0.141985	0	0.249641	0	0.125631	0	0.144295	0.0917443	0	0	0	0.0249896	0.0169828	0.0934665	0.0400954	0.403073
ENSG00000128610	0.17926	0	5.33326	0.0827997	0	0	0	0	0.321136	0	0.460429	0	0.0762715	0	0	0.124541	0	0	0	0	0	0	0.241908	0	0.142219	0	0	0.0388555	0	0	0	0	5.04558	0.141985	0	0.249641	0	0.125631	0	0.144295	0.0917443	0	0	0	0.0249896	0.0169828	0.0934665	0.0400954	0.403073
ENSG00000128617	0	0	0	0	0	0	0	0	0	0	0	0	0	0	0	0	0	0	0	0	0	0	0	0	0	0	0	0	0	0	0	0	0.142849	0.8406	0	0	0.108011	0	0	0	4.5872	0	0	0	0	0	0	0.320763	0
ENSG00000128641	16.3485	24.8431	15.6047	22.0247	6.38969	15.921	0.374465	8.59335	7.065	2.2546	5.67862	11.8067	11.2373	10.4064	9.82051	7.03655	14.4341	39.7211	2.33841	15.6363	3.23541	4.0927	7.0038	1.97567	7.86947	28.5315	37.8252	20.7748	21.2086	8.45855	6.9899	40.651	23.4066	9.13222	20.6419	17.9234	57.0358	5.49744	5.6304	3.11479	17.5902	9.02508	29.6648	27.9323	10.4347	2.89503	12.316	15.855	10.8726
ENSG00000128641	16.3485	24.8431	15.6047	22.0247	6.38969	16.0226	0.374465	8.59335	7.065	2.2546	5.67862	11.9445	11.2373	10.4064	9.85232	7.03655	14.4341	39.7211	2.33841	15.7309	3.23541	3.85659	7.0038	1.97567	7.86947	28.5315	37.9415	20.8136	21.3348	8.45855	6.9899	40.651	23.4673	9.13782	20.6419	17.8948	57.0753	5.49744	5.6304	3.11479	17.5335	9.02508	29.6648	27.9521	10.4529	2.89503	12.2973	15.8952	10.9129
ENSG00000036828	2.00771	0.222254	0	0.165599	0	0.152435	0	0	0.214091	0	0.115107	0	0	0	0	0.0622704	0	0	0	0.614733	0	0.708353	0.0691164	0	0	0	0.813862	0.155422	0	0.117843	0	0	0	0.312832	0	2.57492	0.108011	0	0	0.57718	0.078638	0	0.0201308	0.226687	0.273751	0.254741	1.48542	1.8912	0.120922
ENSG00000128641	16.3485	24.8431	15.6047	22.0247	6.38969	16.0226	0.374465	8.59335	7.065	2.2546	5.67862	11.9445	11.2373	10.4064	9.85232	7.03655	14.4341	39.7211	2.33841	15.7309	3.23541	3.85659	7.0038	1.97567	7.86947	28.5315	37.9415	20.8136	21.3348	8.45855	6.9899	40.651	23.4673	9.13782	20.6419	17.8948	57.0753	5.49744	5.6304	3.11479	17.5335	9.02508	29.6648	27.9521	10.4529	2.89503	12.2973	15.8952	10.9129
ENSG00000128645	4.08712	0.666762	0	0.662398	0.661002	2.74383	0	0	1.71273	1.42396	11.7409	1.24039	11.1356	0.955686	2.92706	2.36627	0	0.911964	6.3137	2.64808	1.21328	0	4.14699	0	5.68878	0	0.697596	0.6994	0	0.707061	0	0	0.926053	2.56964	2.27063	4.13592	1.01263	0.145233	0.264584	0.288591	0.706141	6.06705	1.88888	1.23635	0.44077	12.7695	2.31031	0.482083	2.11166
ENSG00000128652	0.0717039	0	0	0	0	0	0	0	0	0.35599	0	0	5.03392	0	0	0	0	0	0	0	0	0	0	0	0	0.45529	0.232532	0	0	0	0	0.388385	0	0.0228365	0	0.0894208	0	0	0.132292	0.136832	0	0.68499	0.0402617	0	0.096734	0	0	0.320763	0
ENSG00000128654	57.9368	20.966	39.1106	20.5343	19.8301	24.7961	3.37018	60.7673	47.5282	12.4596	39.8271	20.3286	30.2035	9.55686	57.0777	57.1019	36.0853	16.7193	11.5751	29.1289	10.7173	52.6543	50.7315	15.0067	27.5906	30.0492	44.6461	28.1314	42.1647	29.0681	22.4675	41.9456	31.324	32.8189	34.8073	34.6134	26.2162	39.799	19.058	41.883	32.4274	16.5148	25.7756	38.0772	18.2031	20.6304	42.068	14.4884	30.1931
ENSG00000128655	1.29067	0	0	0	0	0	0	0	0	0	0	0	0	0	0	0	0	0	0	0	0	0	0	0	0	0	0	0	0.252483	0	0	0	0	0.0409615	0	0.0168878	0.108011	0	0	0.288591	0.0262127	0	0	0	0	0.100429	0.635575	0	0
ENSG00000128655	1.43408	0	0	0	0	0	0	0	0	0	0	0	0	0	0	0	0	0	0	0	0	0	0	0	0	0	0	0	0	0	0	0	0	0.0835843	0	0.0310153	0.108011	0	0	0	0.0262127	0	0	0	0	0.100429	0.67296	0	0
ENSG00000128655	0.215112	6.96396	0	0	1.322	0	0	0	0	0	0	0	1.22034	0	0	0	0	0	0	0	0	0.944471	0	0.126107	0	0	0	0	0.757449	0.0785623	0	0	0.139557	0.0539461	0.082676	0.0506635	0.108011	0	1.32292	0	0	0.227041	2.85858	0.413779	0.096734	0	0.0373867	0.482708	0
ENSG00000128655	1.64919	1.62986	0.592585	1.3248	0	0.508117	0	1.84143	0.214091	0	0	0.413464	0.610172	1.27425	0.0636318	0.373622	2.40569	0.607976	0	0.472872	2.02213	14.6393	0.483815	2.64824	0.568878	0	2.32532	0.0777111	0.252483	0.0785623	0	0.388385	0.402795	1.10835	6.52548	0.673219	0.816876	0.270863	1.03474	1.99029	2.64588	0.211376	0.644185	3.73083	0.744168	0.837395	1.35649	2.01102	1.0806
ENSG00000128656	8.13839	1.81507	7.99989	6.62398	0.991503	3.9125	0	12.89	14.6652	1.24596	13.3524	6.44315	2.89832	1.27425	18.1669	17.3734	5.77365	6.68774	2.10457	5.76903	0.30332	23.8479	17.1063	0.37832	5.831	12.2928	3.72051	1.12681	2.77731	1.257	2.24675	6.60255	7.14791	9.98868	3.4543	5.05851	7.19423	9.51226	2.25254	10.7774	8.86722	0.553871	1.56849	2.73309	2.1137	3.4586	7.00718	0.965726	7.44519
ENSG00000128656	8.42521	1.81507	7.99989	6.62398	0.991503	3.9125	0	12.89	14.8793	1.24596	13.3524	6.44315	2.89832	1.27425	18.485	17.5602	5.77365	6.68774	2.10457	5.76903	0.30332	24.3201	17.1063	0.37832	5.831	12.2928	3.72051	1.12681	2.77731	1.257	2.24675	6.60255	7.24507	10.0727	3.4543	5.05851	7.19423	9.88917	2.12025	11.0659	8.89343	0.553871	1.56849	2.73309	2.16368	3.4586	7.00718	0.965726	7.68702
ENSG00000037042	58.5821	8.96425	10.0739	39.4127	10.576	38.8202	1.12339	55.243	91.2028	17.4435	132.373	29.9072	23.1865	8.28261	147.88	165.577	12.0284	15.5034	18.2396	28.656	4.44869	39.4317	196.083	7.31418	49.4924	75.1229	15.8122	13.7549	8.8369	13.827	13.4805	22.138	16.3794	67.2696	26.9162	27.1333	33.4279	40.257	34.0271	42.5149	55.0757	6.05931	11.9898	10.1929	8.28586	50.1481	15.9096	8.4494	37.6028
ENSG00000128656	124.048	5.26001	7.7036	1.65599	1.98301	3.86169	0	42.353	631.14	6.7638	379.854	38.5211	9.76275	1.27425	1335.31	1041.53	0.481137	10.0316	1.05228	1.98606	0	36.3621	1034.6	0.37832	30.7194	164.815	2.79038	1.63193	1.76738	10.763	4.49351	27.5754	3.56215	299.716	4.16407	32.9421	57.9468	29.346	6.44731	21.6543	205.146	1.77707	4.01046	5.47117	1.18805	31.4713	5.0118	0.482395	89.5551
ENSG00000128683	11.5802	0.148169	4.74068	2.56679	0.330501	0.254059	0	41.4323	47.5282	2.84792	47.8846	0.964749	1.0678	0.159281	65.159	64.1073	0	0.303988	0.701522	0.189149	0	8.97247	77.5141	0.126107	4.12436	20.0328	0	0.738255	0	0.196406	0	0.776771	2.07907	20.437	0.351374	5.81775	7.28623	23.8898	1.25213	6.60026	15.6939	0.0489278	0.0201308	0.123242	0.227387	4.16077	0.388729	0.16085	10.1172
ENSG00000128683	11.5802	0.148169	4.74068	2.56679	0.330501	0.254059	0	41.4323	47.5282	2.84792	47.8846	0.964749	1.0678	0.159281	65.159	64.1073	0	0.303988	0.701522	0.189149	0	8.97247	77.5141	0.126107	4.12436	20.0328	0	0.738255	0	0.196406	0	0.776771	2.07907	20.437	0.351374	5.81775	7.28623	23.8898	1.25213	6.60026	15.6939	0.0489278	0.0201308	0.123242	0.227387	4.16077	0.388729	0.16085	10.1172
ENSG00000128694	11.616	7.18621	7.7036	3.97439	3.96601	5.38604	5.61697	0	6.42273	1.06797	11.7409	6.54651	6.10172	1.27425	11.7719	10.0878	6.25478	5.1678	1.05228	10.876	2.02213	11.5698	11.9571	3.40488	6.82653	2.27645	7.90608	10.8796	5.04966	10.8416	4.49351	9.32125	10.4135	7.32991	5.34072	5.53497	5.31072	6.51675	4.543	9.31701	5.58053	1.46784	4.41308	5.77403	2.76921	8.45299	8.53763	1.60944	3.82605
ENSG00000128699	27.4984	25.1888	24.5923	16.5599	6.61002	17.0219	13.4807	14.7315	26.0121	8.89974	28.0862	28.3912	26.1611	6.6898	29.4933	25.095	11.7879	17.7833	7.01522	27.2374	11.3239	48.8764	27.0591	16.6461	20.4796	12.5205	23.602	37.6122	15.9064	28.086	11.2338	18.8367	21.926	20.3285	17.291	16.1666	24.9965	17.6538	15.0123	40.2473	23.5072	10.868	16.6625	19.034	10.3943	13.0562	21.718	10.5437	23.3692
ENSG00000128699	27.4984	25.1888	24.5923	16.5599	6.61002	17.0219	13.4807	14.7315	26.0121	8.89974	28.0862	28.3912	26.1611	6.6898	29.4933	25.095	11.7879	17.7833	7.01522	27.2374	11.3239	48.8764	27.0591	16.6461	20.4796	12.5205	23.602	37.6122	15.9064	28.086	11.2338	18.8367	21.926	20.3285	17.291	16.1666	24.9965	17.6538	15.0123	40.2473	23.5072	10.868	16.6625	19.034	10.3943	13.0562	21.718	10.5437	23.3692
ENSG00000128708	20.3639	21.7809	61.6288	16.8911	18.5081	33.0276	13.4807	11.0486	21.8373	15.6635	27.8559	34.731	21.2035	7.64549	24.4982	14.1354	42.3401	20.6712	3.15685	40.4778	9.90844	51.2376	14.0306	12.2323	31.2883	21.8539	32.0894	48.2586	31.3079	26.7112	32.9524	26.7986	40.6366	22.0539	21.6715	17.5256	53.9154	15.4276	17.1136	40.1142	19.8324	14.9961	18.6452	23.4169	13.0868	11.8703	28.8081	11.2686	24.7177
ENSG00000128709	13.2652	0.963101	1.77775	0.662398	0.661002	2.23572	0	0	0.214091	0	0	1.10257	12.5085	0	0	0	0	0.607976	0	10.0249	0.202213	0	0.0691164	0	0.853317	0	2.32532	1.3988	1.26241	1.02131	0	7.37932	0.794633	0.838668	9.87384	8.3747	0.315051	0	1.50956	0	0.256254	3.5228	3.84259	2.02038	0.453813	0.168359	7.80907	1.93145	3.09742
ENSG00000128710	8.96299	1.03719	3.55551	0.331199	0.661002	2.23572	0	0	0	0.35599	0	0	2.59323	0	0	0	0	0.607976	0.350761	3.49925	0.202213	0	0	0.126107	0	0	1.16266	0.0777111	0.504966	1.33556	1.49784	52.8204	0.105479	0.840079	8.82123	9.37401	0	0	1.98438	0	0.230042	0.978555	0.362355	3.9309	0.218552	0.200857	3.42042	0.722967	1.53716
ENSG00000128713	2.86816	0.370423	0.592585	0	0	0.508117	0	0	0	0	0	0.0689106	0.457629	0.318562	0	0	0	0	0	0.851169	0	0	0.0691164	0	0	0	0	0.155422	0	0	1.49784	6.99094	0.067695	0.282637	4.97679	5.38434	0	0.145233	1.45521	0.288591	0	0.309232	0.120785	0.413779	0.183138	0.301286	0.33648	0.160382	0.20652
ENSG00000037241	21.5112	7.92706	14.222	4.96798	3.30501	7.31689	4.49358	27.6215	12.4173	4.27187	20.9495	9.85422	8.84749	1.91137	10.1175	10.7105	12.0284	6.38375	1.40304	12.3892	4.24648	10.1531	11.0586	3.90931	8.8176	13.6587	11.6266	13.9103	11.6142	8.56329	8.98701	13.5935	12.7438	11.3547	4.87493	8.79653	16.4856	13.1707	6.43299	9.05578	9.44039	3.95349	9.27107	7.74984	4.39055	3.25775	18.8851	5.15096	10.9071
ENSG00000128714	0.143408	0	0.592585	0.165599	0	1.82922	0	0	0	0	0	0	0	0	0	0	0	0	0	0.0945743	0	0	0	0	0	0.45529	0	0	0	0	2.99567	5.4374	0.165715	0.39879	4.45344	0.0626408	0	0.145233	2.11667	0.288591	0.0829097	0.68499	0	0	0.187546	0.90386	0.11216	0	1.25025
ENSG00000128731	0	0	0	0	0	0	0	0	0	0	0	0	0.152543	0	0	0	0	0	0	0	0	0	0	0	0	0.45529	0	0	0	0	0	0	0	0.0290342	0	0	0	0	0	0	0	0	0	0	0	0	0	0.080191	0.10326
ENSG00000128739	1.7926	0	0.790112	0.110399	0	0.0677489	0	2.45524	6.70818	0.593316	5.06471	0.137821	0	0	14.7414	12.7447	2.08493	0	0.350761	0	0	8.18542	15.1365	0.0420355	4.17177	9.5611	0.930127	0	0.0841609	0.0261874	0.499278	0.258923	1.3118	5.00914	0	1.39982	3.28309	1.5533	2.11525	7.57801	1.6224	0.07568	0.0134205	0.220088	0.0149181	1.07508	0.404867	0.563525	2.1917
ENSG00000128739	1.7926	0	0.790112	0.110399	0	0.0677489	0	2.45524	6.70818	0.593316	5.06471	0.137821	0	0	14.7414	12.7447	2.08493	0	0.350761	0	0	8.18542	15.1365	0.0420355	4.17177	9.5611	0.930127	0	0.0841609	0.0261874	0.499278	0.258923	1.3118	5.00914	0	1.39982	3.28309	1.5533	2.11525	7.57801	1.6224	0.07568	0.0134205	0.220088	0.0149181	1.07508	0.404867	0.563525	2.1917
ENSG00000128739	1.7926	0	0.790112	0.110399	0	0.0677489	0	2.45524	6.70818	0.593316	5.06471	0.137821	0	0	14.7414	12.7447	2.08493	0	0.350761	0	0	8.18542	15.1365	0.0420355	4.17177	9.5611	0.930127	0	0.0841609	0.0261874	0.499278	0.258923	1.3118	5.00914	0	1.39982	3.28309	1.5533	2.11525	7.57801	1.6224	0.07568	0.0134205	0.220088	0.0149181	1.07508	0.404867	0.563525	2.1917
ENSG00000128739	8.74788	0.592677	11.8517	16.8911	0	1.42273	0	18.4143	12.2032	2.13594	40.5177	0.620196	0	0	40.1517	38.4831	17.3209	0.303988	1.05228	0.283723	0	1.18059	48.3124	0	39.537	125.66	0.465064	0	0.252483	0	13.4805	1.94193	31.2179	24.471	0.0413381	15.316	30.8036	9.88917	5.43618	6.21466	9.05089	0.195712	1.65959	1.42149	1.519	5.38583	5.51698	0.160694	21.2995
ENSG00000128739	70.4013	17.7309	118.517	41.8415	26.4401	28.9119	11.9829	81.0231	184.903	37.1416	134.062	27.6217	53.4918	13.2734	223.57	243.041	53.5666	19.4046	15.3166	56.5397	21.165	182.991	281.269	18.1594	64.6624	109.118	50.9245	53.0767	30.2138	34.6853	19.4719	26.4102	45.3999	104.304	26.1487	63.48	62.746	82.7939	59.7704	122.867	71.7063	27.4409	21.3334	19.2556	15.0204	42.6737	32.6478	27.3267	53.9599
ENSG00000128789	0.573631	0.0740847	0	0	0	0.101623	0	0	0.428182	0	0.460429	0.0689106	0	0.318562	0.190895	0.435893	0	2.12792	0.350761	0.0945743	0	0.236118	0.622048	0	0.568878	0.910581	0.232532	0.0777111	0	0	0	0.388385	0.735586	0.454085	0.082676	0.0289767	0.648065	1.42114	0	0	0.165819	0.0978555	0.0805235	0.0395949	0.25133	0.101897	0.33648	0	0.48369
ENSG00000128789	73.138	28.5226	51.5549	42.7246	13.881	51.015	25.8381	53.4016	19.0541	7.11979	32.6904	69.3241	33.8645	7.00836	36.2065	31.322	39.9344	38.6065	7.01522	58.5415	12.1328	36.5983	35.595	13.7456	35.5549	27.7727	42.5533	71.8827	36.1051	62.0642	17.974	53.2088	45.6197	31.2585	53.2152	31.2829	35.4017	32.3031	20.2743	26.4409	29.4225	10.6431	31.2511	42.5978	25.4556	17.9428	83.7772	16.8243	34.4457
ENSG00000128791	23.8774	18.0026	11.2591	93.5637	11.898	55.1815	7.86376	11.0486	13.7018	1.42396	17.2661	39.6925	38.7459	6.05268	15.1444	11.7068	11.0662	17.6313	4.55989	53.5291	4.24648	28.5702	12.9939	3.53099	10.2398	4.5529	44.1811	15.0759	19.6937	16.8123	43.4372	68.7442	19.0741	15.8307	37.0735	22.0371	27.7153	4.65189	12.4405	21.5449	25.4072	16.7921	15.6938	26.2569	16.1802	13.4063	25.9427	21.1702	20.8764
ENSG00000037280	6.05898	9.37171	0.296292	2.23559	0.991503	4.7763	0	0.920717	0.321136	0.35599	0.230214	5.4784	4.04239	0.477843	0.572686	0.77838	2.16512	11.5515	0.526142	5.39074	0.606639	3.06953	0.794839	0.252213	0.284439	1.13823	12.5567	1.32109	3.28228	1.72837	0	9.12706	2.36689	2.90663	4.81292	4.83357	5.08917	0.700766	2.25254	0.926724	3.26377	0.968791	7.16588	3.71457	2.35249	0.762023	3.82546	7.36466	5.73206
ENSG00000128805	4.73246	0.814932	0.592585	4.80238	0.661002	3.4552	1.12339	1.84143	4.71	2.84792	24.1725	2.27405	1.22034	4.45987	8.71756	13.4504	0.962275	0.911964	12.6274	3.3101	0.202213	2.12506	13.2012	0.37832	23.0395	3.18703	0.465064	0.466266	1.26241	2.19975	0	0.388385	1.45198	8.20226	0.909435	4.20383	1.8857	2.84586	1.54031	2.12711	1.45718	0.536273	0.69673	0.404864	1.42814	28.4601	0.631742	0.322013	3.6884
ENSG00000128829	22.1565	16.8172	29.0366	28.8143	9.25403	20.7312	12.3573	29.4629	23.3359	8.89974	15.8848	29.3559	23.9493	12.1054	26.5981	27.9594	25.9814	32.5267	5.96294	28.9397	5.25754	53.1265	28.0613	5.42258	13.3686	10.0164	45.8088	28.52	18.9362	25.6899	34.4502	45.8295	23.714	23.4581	31.3791	22.5364	18.4888	14.9411	24.9289	40.1142	28.3321	11.4729	24.6168	32.1964	12.3906	13.7726	18.9025	19.557	24.2287
ENSG00000128833	9.39321	6.00086	1.77775	6.29278	2.64401	5.58929	0	0	4.06773	0.711979	2.30214	5.30612	12.5085	2.22993	5.47233	4.48347	0.481137	16.4153	0	5.39074	16.3793	11.0975	5.0455	4.53984	3.41327	0	11.8591	2.40904	3.28228	6.59924	2.99567	9.70964	5.29486	4.90286	13.9191	4.04299	4.82249	9.23609	4.9799	6.89633	10.0248	3.62066	4.33256	4.92864	3.23882	3.5192	8.65653	7.48402	12.1148
ENSG00000128849	52.2721	37.5609	5.92585	22.3559	1.322	28.8611	0	5.5243	16.2709	1.42396	17.2661	38.1765	14.4916	7.32693	17.7533	21.6701	4.81137	21.8871	7.01522	29.4126	26.6921	7.79189	16.5188	27.8696	8.24873	3.64232	27.2062	12.7446	12.6241	24.8257	13.4805	41.9456	2.87833	17.3231	31.1054	36.4301	44.0956	3.42321	8.71483	4.66473	22.1724	8.16901	25.7033	14.0942	5.59115	14.1418	16.1177	14.1658	15.7488
ENSG00000128872	15.8466	3.22268	2.37034	6.20998	4.29652	9.29855	2.80849	49.7187	106.189	5.51784	61.4672	11.9215	7.24579	4.30059	144.667	125.63	2.16512	5.1678	5.4368	8.70084	1.5166	21.6048	106.508	0.441373	29.7239	48.2608	7.67355	13.2109	5.1759	4.47805	0.748918	5.4374	3.2375	48.7645	7.95463	10.6469	14.0887	34.5524	15.8465	25.2306	30.9965	6.18838	4.31344	6.80402	4.43838	19.573	5.5002	1.93036	25.9189
ENSG00000128872	15.8466	3.22268	2.37034	6.20998	4.29652	9.29855	2.80849	49.7187	106.189	5.51784	61.4672	11.9215	7.24579	4.30059	144.667	125.63	2.16512	5.1678	5.4368	8.70084	1.5166	21.6048	106.508	0.441373	29.7239	48.2608	7.67355	13.2109	5.1759	4.47805	0.748918	5.4374	3.2375	48.7645	7.95463	10.6469	14.0887	34.5524	15.8465	25.2306	30.9965	6.18838	4.31344	6.80402	4.43838	19.573	5.5002	1.93036	25.9189
ENSG00000128881	33.8442	15.706	15.4072	20.5343	11.237	14.6338	6.74037	9.20717	44.1027	6.05182	39.3667	16.6075	13.7289	2.5485	56.0596	55.4206	4.81137	5.47178	8.06751	17.4962	2.22434	45.0985	62.1357	1.13496	23.324	12.2928	9.76634	31.473	5.04966	12.4128	14.9784	6.60255	11.1905	28.1596	15.1289	11.9807	21.8797	25.8969	20.549	32.0213	17.7346	3.42108	11.6008	8.04484	5.46716	17.5867	19.91	4.18492	20.8113
ENSG00000128886	6.38165	1.11127	0	2.98079	0	2.03247	0	1.84143	1.49864	0	0.690643	0.206732	1.52543	0	0.827213	0.747244	0.481137	2.12792	1.05228	2.17521	0.808852	2.36118	0.345582	1.00885	0.284439	0.45529	2.55785	4.81809	1.5149	22.3117	0	0.388385	0.788457	1.47576	6.1837	0.734171	1.23994	0.918616	0.8481	1.57979	2.26172	0.195712	2.13045	9.25732	3.50684	0.711808	11.4241	0.322013	12.9102
ENSG00000128891	8.67617	8.84077	2.76539	7.28637	4.40668	13.1094	5.24251	9.20717	9.06318	2.2546	8.28772	10.2907	6.81359	1.16806	10.6053	11.6446	6.8963	4.45849	1.28612	13.9024	2.76358	13.7735	10.2753	3.32081	8.15391	10.4717	5.19321	13.3663	4.37637	12.0724	2.99567	6.0847	5.12292	7.15669	7.35323	6.25559	10.7843	6.2548	6.30856	10.7186	10.257	3.8165	5.01178	6.47415	3.59223	4.89599	5.6349	2.62915	9.72068
ENSG00000128891	8.67617	8.84077	2.76539	7.28637	4.40668	13.1094	5.24251	9.20717	9.06318	2.2546	8.28772	10.2907	6.81359	1.16806	10.6053	11.6446	6.8963	4.45849	1.28612	13.9024	2.76358	13.7735	10.2753	3.32081	8.15391	10.4717	5.19321	13.3663	4.37637	12.0724	2.99567	6.0847	5.12292	7.15669	7.35323	6.25559	10.7843	6.2548	6.30856	10.7186	10.257	3.8165	5.01178	6.47415	3.59223	4.89599	5.6349	2.62915	9.72068
ENSG00000037280	6.05898	9.37171	0.296292	2.23559	0.991503	4.7763	0	0.920717	0.321136	0.35599	0.230214	5.4784	4.04239	0.477843	0.572686	0.77838	2.16512	11.5515	0.526142	5.39074	0.606639	3.06953	0.794839	0.252213	0.284439	1.13823	12.5567	1.32109	3.28228	1.72837	0	9.12706	2.36689	2.90663	4.81292	4.83357	5.08917	0.700766	2.25254	0.926724	3.26377	0.968791	7.16588	3.71457	2.35249	0.762023	3.82546	7.36466	5.73206
ENSG00000128891	8.67617	8.84077	2.76539	7.28637	4.40668	13.1094	5.24251	9.20717	9.06318	2.2546	8.28772	10.2907	6.81359	1.16806	10.6053	11.6446	6.8963	4.45849	1.28612	13.9024	2.76358	13.7735	10.2753	3.32081	8.15391	10.4717	5.19321	13.3663	4.37637	12.0724	2.99567	6.0847	5.12292	7.15669	7.35323	6.25559	10.7843	6.2548	6.30856	10.7186	10.257	3.8165	5.01178	6.47415	3.59223	4.89599	5.6349	2.62915	9.72068
ENSG00000128908	19.5752	11.409	45.0364	10.1016	11.898	12.9062	5.61697	14.7315	10.9186	7.11979	11.0503	20.2597	15.5594	4.77843	13.999	16.5016	4.33024	19.4552	4.55989	21.8467	4.24648	17.7088	16.1041	2.64824	9.10204	4.09761	15.8122	25.3338	6.56456	23.4901	8.98701	6.21417	12.7822	11.7977	19.1136	11.56	13.853	18.5524	8.91578	10.3495	14.7289	6.52906	10.64	11.8499	6.46794	12.1125	17.4032	8.69187	17.9459
ENSG00000128915	6.20239	9.59397	14.5183	4.80238	4.29652	12.3473	1.68509	3.68287	8.88478	2.13594	7.48197	10.5089	9.07631	3.18562	10.4356	6.32044	4.81137	6.07976	2.45533	19.2459	2.02213	27.5077	6.01313	1.32412	12.5153	4.32526	13.0218	19.0392	6.18583	8.60257	4.49351	10.8748	12.8834	7.62942	10.5519	5.69494	9.57511	7.99627	5.09933	15.6288	7.92509	4.71284	6.57149	10.2647	4.75587	6.39735	10.0586	4.82942	11.0489
ENSG00000128915	6.20239	9.59397	14.5183	4.80238	4.29652	12.3473	1.68509	3.68287	8.88478	2.13594	7.48197	10.5089	9.07631	3.18562	10.4356	6.32044	4.81137	6.07976	2.45533	19.2459	2.02213	27.5077	6.01313	1.32412	12.5153	4.32526	13.0218	19.0392	6.18583	8.60257	4.49351	10.8748	12.8834	7.62942	10.5519	5.69494	9.57511	7.99627	5.09933	15.6288	7.92509	4.71284	6.57149	10.2647	4.75587	6.39735	10.0586	4.82942	11.0489
ENSG00000128917	25.3115	17.8544	4.14809	12.5856	8.59303	22.0523	0	5.5243	6.20864	1.42396	4.37407	15.436	9.30512	4.14131	4.64512	4.60801	12.9907	31.3108	2.80609	23.4544	1.01107	11.8059	4.83815	1.26107	2.55995	3.18703	19.9977	18.9615	18.6837	9.5846	5.99134	12.0399	17.3105	11.4177	15.2146	16.9719	40.297	6.27708	8.79279	5.68476	26.3727	3.5464	13.8575	10.5275	7.10096	3.97249	12.3233	6.91923	19.1263
ENSG00000128918	0.573631	0.0740847	0	0.165599	0	0	0	0	0	0	0	0	0.305086	0.318562	0	0	0.962275	0.303988	0.350761	0.283723	0	0.944471	0	0	0.284439	0	0.465064	5.36206	0	0.0785623	0	0	0.222395	0.106763	0.20669	0.184178	0	0.145233	0.66146	0	0.183489	0.602799	0.0402617	0.20689	0.136384	0	0.332649	0.160382	0
ENSG00000128918	19.6708	2.56827	0.197528	3.97438	1.54234	2.06634	0.748929	1.22762	2.85455	2.37326	0.0767381	5.71958	10.017	3.50418	0.530265	0.124541	1.76417	2.73589	0.467681	11.8533	0.404426	12.6717	0.207349	0.714604	14.0323	9.5611	0.775106	0.595785	0.504965	0.392812	0.499278	18.9014	1.44006	2.4734	9.77228	11.9091	5.9138	0.821794	3.99641	3.45314	6.61159	5.42382	2.00557	1.404	2.63814	0.996877	16.4872	0.804616	4.96962
ENSG00000128918	19.6708	2.56827	0.197528	3.97438	1.54234	2.06634	0.748929	1.22762	2.85455	2.37326	0.0767381	5.71958	10.017	3.50418	0.530265	0.124541	1.76417	2.73589	0.467681	11.8533	0.404426	12.6717	0.207349	0.714604	14.0323	9.5611	0.775106	0.595785	0.504965	0.392812	0.499278	18.9014	1.44006	2.4734	9.77228	11.9091	5.9138	0.821794	3.99641	3.45314	6.61159	5.42382	2.00557	1.404	2.63814	0.996877	16.4872	0.804616	4.96962
ENSG00000128918	19.6708	2.56827	0.197528	3.97438	1.54234	2.06634	0.748929	1.22762	2.85455	2.37326	0.0767381	5.71958	10.017	3.50418	0.530265	0.124541	1.76417	2.73589	0.467681	11.8533	0.404426	12.6717	0.207349	0.714604	14.0323	9.5611	0.775106	0.595785	0.504965	0.392812	0.499278	18.9014	1.44006	2.4734	9.77228	11.9091	5.9138	0.821794	3.99641	3.45314	6.61159	5.42382	2.00557	1.404	2.63814	0.996877	16.4872	0.804616	4.96962
ENSG00000128923	13.086	12.9278	8.29618	20.5343	4.95752	17.8857	1.68509	9.20717	19.5893	4.44987	22.4459	8.75165	11.4407	3.82274	20.2667	19.9888	14.4341	13.2235	3.85837	21.4211	3.53873	23.1395	16.4152	2.64824	17.9196	12.0652	15.9284	30.8513	7.19576	8.87754	14.9784	13.2051	9.04621	17.9811	15.8856	14.6586	20.1562	24.964	17.0536	26.3999	15.5597	6.165	7.56576	9.57816	6.82421	12.0445	10.5815	6.80018	12.4419
ENSG00000037474	18.8223	11.7424	16.2961	11.8404	9.91503	13.5667	2.24679	16.5729	10.8116	8.54375	12.3165	15.9873	16.5509	8.12333	12.9491	15.0383	10.585	10.3356	3.50761	19.104	5.35865	20.6603	15.2056	4.28762	12.5153	6.82936	12.3242	25.8778	8.58442	29.2645	11.2338	12.0399	11.9027	10.6724	18.5308	11.1464	14.4403	12.2677	9.12495	12.1419	15.3168	8.27306	11.6851	17.1889	8.12933	11.149	12.5917	7.00082	15.4455
ENSG00000128923	13.086	12.9278	8.29618	20.5343	4.95752	17.8857	1.68509	9.20717	19.5893	4.44987	22.4459	8.75165	11.4407	3.82274	20.2667	19.9888	14.4341	13.2235	3.85837	21.4211	3.53873	23.1395	16.4152	2.64824	17.9196	12.0652	15.9284	30.8513	7.19576	8.87754	14.9784	13.2051	9.04621	17.9811	15.8856	14.6586	20.1562	24.964	17.0536	26.3999	15.5597	6.165	7.56576	9.57816	6.82421	12.0445	10.5815	6.80018	12.4419
ENSG00000128928	29.4703	30.7451	17.4812	15.2351	17.5166	14.5322	5.05528	10.1279	20.4457	10.1457	29.2372	12.714	23.7204	10.0347	24.7846	28.1773	26.9437	20.9752	10.6982	22.9343	3.53873	32.4662	23.7761	4.22457	24.1773	17.5287	27.9038	15.8531	15.2752	14.534	14.2294	18.4483	16.2093	20.3468	22.3129	21.9959	14.4908	12.8722	18.595	26.0951	19.888	20.102	25.1178	14.7187	11.8161	18.5734	17.2325	17.6669	18.6602
ENSG00000128928	29.4703	30.7451	17.4812	15.2351	17.5166	14.5322	5.05528	10.1279	20.4457	10.1457	29.2372	12.714	23.7204	10.0347	24.7846	28.1773	26.9437	20.9752	10.6982	22.9343	3.53873	32.4662	23.7761	4.22457	24.1773	17.5287	27.9038	15.8531	15.2752	14.534	14.2294	18.4483	16.2093	20.3468	22.3129	21.9959	14.4908	12.8722	18.595	26.0951	19.888	20.102	25.1178	14.7187	11.8161	18.5734	17.2325	17.6669	18.6602
ENSG00000128944	10.3015	2.59296	11.0616	0.772797	2.42367	1.49048	2.24679	4.29668	2.85455	1.30529	3.37648	2.3889	1.98306	0.424749	3.7967	3.59092	2.24531	2.22924	0.935362	1.79691	1.88732	2.5973	3.96268	1.09292	3.31845	2.27645	4.72815	10.5428	2.01986	3.14249	0.998556	5.4374	8.00938	3.11367	2.97337	2.02437	1.64496	3.89544	0.733923	2.35517	2.20853	1.21475	2.9748	2.36022	1.41828	1.22276	15.6334	1.28753	2.75338
ENSG00000128944	10.3015	2.59296	11.0616	0.772797	2.42367	1.49048	2.24679	4.29668	2.85455	1.30529	3.37648	2.3889	1.98306	0.424749	3.7967	3.59092	2.24531	2.22924	0.935362	1.79691	1.88732	2.5973	3.96268	1.09292	3.31845	2.27645	4.72815	10.5428	2.01986	3.14249	0.998556	5.4374	8.00938	3.11367	2.97337	2.02437	1.64496	3.89544	0.733923	2.35517	2.20853	1.21475	2.9748	2.36022	1.41828	1.22276	15.6334	1.28753	2.75338
ENSG00000128944	10.3015	2.59296	11.0616	0.772797	2.42367	1.49048	2.24679	4.29668	2.85455	1.30529	3.37648	2.3889	1.98306	0.424749	3.7967	3.59092	2.24531	2.22924	0.935362	1.79691	1.88732	2.5973	3.96268	1.09292	3.31845	2.27645	4.72815	10.5428	2.01986	3.14249	0.998556	5.4374	8.00938	3.11367	2.97337	2.02437	1.64496	3.89544	0.733923	2.35517	2.20853	1.21475	2.9748	2.36022	1.41828	1.22276	15.6334	1.28753	2.75338
ENSG00000128951	14.2571	10.0261	7.90112	15.7319	7.16086	9.17999	6.74037	16.5729	20.2316	5.51784	22.2541	8.96987	15.839	4.77843	15.9079	13.8759	15.8775	14.3381	4.32605	16.5978	7.6841	14.5606	16.2424	2.35399	9.67092	6.90524	22.8269	12.913	19.5674	13.2508	7.48918	24.5977	14.1753	12.8732	17.6916	11.6578	8.20272	9.48513	9.47308	16.1735	11.2012	4.47077	9.52833	11.5884	8.25781	8.45551	8.44083	12.9061	11.9343
ENSG00000128951	14.2571	10.0261	7.90112	15.7319	7.16086	9.17999	6.74037	16.5729	20.2316	5.51784	22.2541	8.96987	15.839	4.77843	15.9079	13.8759	15.8775	14.3381	4.32605	16.5978	7.6841	14.5606	16.2424	2.35399	9.67092	6.90524	22.8269	12.913	19.5674	13.2508	7.48918	24.5977	14.1753	12.8732	17.6916	11.6578	8.20272	9.48513	9.47308	16.1735	11.2012	4.47077	9.52833	11.5884	8.25781	8.45551	8.44083	12.9061	11.9343
ENSG00000128951	5.5451	2.46949	77.8261	0.827997	0.220334	0.745239	1.12339	3.68287	0	7.83177	1.07433	14.5861	5.38985	4.77843	0.318159	0.332109	5.29251	2.63456	0.818443	1.22947	0.606639	0.393529	0.829397	1.47124	1.42219	0.303527	15.9672	59.7339	9.59435	33.8342	5.99134	21.879	19.7622	2.90654	10.9535	3.78477	1.23694	5.75405	1.46546	1.12949	2.78506	0.57018	3.89854	10.0699	6.64582	0.449937	8.69009	3.72905	15.6312
ENSG00000128965	2.36623	2.25958	12.4443	3.64319	3.96601	1.32111	0.561697	7.36574	4.28182	3.02591	4.02875	0.310098	1.75424	1.43353	4.45423	4.88822	0	1.06396	1.22766	16.9761	20.8279	0.944471	6.18592	0.819693	2.55995	14.5693	1.51146	4.00212	5.42838	6.01002	2.24675	0.194193	9.58335	4.33965	0.434049	2.92665	2.58328	3.10914	0.583515	0.432886	11.0613	10.3479	1.06693	2.02235	1.12285	0.524263	0.925089	0.842475	9.81174
ENSG00000037474	18.8223	11.7424	16.2961	11.8404	9.91503	13.5667	2.24679	16.5729	10.8116	8.54375	12.3165	15.9873	16.5509	8.12333	12.9491	15.0383	10.585	10.3356	3.50761	19.104	5.35865	20.6603	15.2056	4.28762	12.5153	6.82936	12.3242	25.8778	8.58442	29.2645	11.2338	12.0399	11.9027	10.6724	18.5308	11.1464	14.4403	12.2677	9.12495	12.1419	15.3168	8.27306	11.6851	17.1889	8.12933	11.149	12.5917	7.00082	15.4455
ENSG00000128965	2.36623	2.25958	12.4443	3.64319	3.96601	1.32111	0.561697	7.36574	4.28182	3.02591	4.02875	0.310098	1.75424	1.43353	4.45423	4.88822	0	1.06396	1.22766	16.9761	20.8279	0.944471	6.18592	0.819693	2.55995	14.5693	1.51146	4.00212	5.42838	6.01002	2.24675	0.194193	9.58335	4.33965	0.434049	2.92665	2.58328	3.10914	0.583515	0.432886	11.0613	10.3479	1.06693	2.02235	1.12285	0.524263	0.925089	0.842475	9.81174
ENSG00000128973	38.7918	14.4465	46.8142	16.0631	7.93203	14.5322	12.3573	14.7315	14.3441	4.98385	16.5754	53.3368	19.678	5.09699	18.7714	17.9961	7.21706	24.319	2.45533	21.8467	6.06639	10.8614	25.5731	7.31418	6.25765	5.46349	20.6953	31.7838	9.84684	34.4103	8.98701	18.6425	38.8625	13.265	31.7895	15.3769	6.58889	7.90226	32.5791	59.338	30.4477	8.67802	14.8361	20.4134	14.5793	10.9192	22.8799	8.69249	14.6635
ENSG00000128989	128.565	58.3046	93.0358	98.8628	59.4902	137.598	22.4679	81.0231	188.186	67.282	224.919	66.8433	64.8308	47.1472	201.458	204.496	81.7933	62.3175	72.9583	118.123	21.6368	146.629	175.141	22.9514	157.01	126.571	84.6416	81.4412	74.4825	72.9844	44.9351	85.0564	101.378	109.559	81.6469	70.7516	84.8436	65.9427	73.1585	115.257	99.5975	46.0097	37.6944	61.1095	48.7854	117.202	79.1061	39.1936	83.5201
ENSG00000129003	9.07054	15.4837	8.29618	13.5378	6.77527	26.5999	13.7616	7.82609	18.0907	7.83177	23.9999	26.8407	20.2501	7.88441	29.8433	12.8277	17.8021	29.0308	10.9613	27.9231	5.45975	70.245	9.52079	2.80587	33.5638	17.984	28.7177	43.7708	7.63761	15.4768	9.73593	19.7106	14.4036	21.3019	23.1223	14.6345	29.7977	23.7282	20.1111	42.4684	17.0408	9.97376	11.6421	22.5433	11.1934	10.2795	16.6195	9.57707	23.8476
ENSG00000129003	9.07054	15.4837	8.29618	13.5378	6.77527	26.5999	13.7616	7.82609	18.0907	7.83177	23.9999	26.8407	20.2501	7.88441	29.8433	12.8277	17.8021	29.0308	10.9613	27.9231	5.45975	70.245	9.52079	2.80587	33.5638	17.984	28.7177	43.7708	7.63761	15.4768	9.73593	19.7106	14.4036	21.3019	23.1223	14.6345	29.7977	23.7282	20.1111	42.4684	17.0408	9.97376	11.6421	22.5433	11.1934	10.2795	16.6195	9.57707	23.8476
ENSG00000129003	9.07054	15.4837	8.29618	13.5378	6.77527	26.5999	13.7616	7.82609	18.0907	7.83177	23.9999	26.8407	20.2501	7.88441	29.8433	12.8277	17.8021	29.0308	10.9613	27.9231	5.45975	70.245	9.52079	2.80587	33.5638	17.984	28.7177	43.7708	7.63761	15.4768	9.73593	19.7106	14.4036	21.3019	23.1223	14.6345	29.7977	23.7282	20.1111	42.4684	17.0408	9.97376	11.6421	22.5433	11.1934	10.2795	16.6195	9.57707	23.8476
ENSG00000129003	9.07054	15.4837	8.29618	13.5378	6.77527	26.5999	13.7616	7.82609	18.0907	7.83177	23.9999	26.8407	20.2501	7.88441	29.8433	12.8277	17.8021	29.0308	10.9613	27.9231	5.45975	70.245	9.52079	2.80587	33.5638	17.984	28.7177	43.7708	7.63761	15.4768	9.73593	19.7106	14.4036	21.3019	23.1223	14.6345	29.7977	23.7282	20.1111	42.4684	17.0408	9.97376	11.6421	22.5433	11.1934	10.2795	16.6195	9.57707	23.8476
ENSG00000129007	0.501927	0.703804	0	0.496798	0	0.30487	1.12339	0	0.107045	0	0.575536	1.20594	0.533901	0	0.127264	0.217946	0.240569	0.151994	0	0.236436	0	0	0.172791	0	0.142219	0.227645	0.58133	2.21477	0.126241	0.314249	0	0.582578	0.464772	0.325224	2.3271	0.320545	0.659351	0.198247	0.066146	0.136832	0.387318	0.154615	0.301963	1.43433	0.936456	0.118879	0.478365	0.120755	0.21796
ENSG00000129007	0.501927	0.703804	0	0.496798	0	0.30487	1.12339	0	0.107045	0	0.575536	1.20594	0.533901	0	0.127264	0.217946	0.240569	0.151994	0	0.236436	0	0	0.172791	0	0.142219	0.227645	0.58133	2.21477	0.126241	0.314249	0	0.582578	0.464772	0.325224	2.3271	0.320545	0.659351	0.198247	0.066146	0.136832	0.387318	0.154615	0.301963	1.43433	0.936456	0.118879	0.478365	0.120755	0.21796
ENSG00000129009	32.1592	2.59296	10.0739	20.2859	14.5421	22.6112	0	5.5243	31.2573	1.06797	2.30214	62.9843	37.9832	11.4682	5.66323	3.05125	5.77365	1.51994	1.40304	147.914	1.01107	1.88894	4.97638	2.39603	11.3776	0.45529	49.8781	6.06146	55.5463	8.87754	32.9524	212.058	3.4808	7.58031	64.6894	15.7306	3.00081	15.0244	15.9727	9.78474	12.1833	4.53076	72.8317	20.5691	7.35365	3.72593	20.198	6.07645	7.35392
ENSG00000004534	26.1361	17.8915	18.6664	22.6871	12.2285	17.6825	9.54886	14.7315	12.0961	10.5017	14.0431	23.0162	29.2883	10.0347	28.1889	23.6627	3.60853	18.2393	7.54136	21.894	6.87525	36.4802	20.7004	8.00777	29.155	13.2034	32.4382	61.6637	12.6241	36.6493	11.9827	26.9928	19.3565	21.8402	23.9542	19.873	44.8458	40.2954	20.8204	35.4756	25.097	12.0483	11.6875	24.5992	11.515	17.1507	22.7429	18.106	36.5895
ENSG00000037637	35.2066	19.4102	14.222	65.5774	13.881	32.6211	11.2339	57.0845	28.6882	11.3917	25.0934	44.1028	27.0001	14.3353	36.5883	44.3988	18.2832	22.1911	7.01522	44.7337	8.89738	42.7373	47.6212	11.3496	13.9375	17.301	32.5545	52.455	23.2284	39.9097	16.4762	40.7805	26.7856	28.573	32.8098	30.6672	21.8327	41.0892	19.2682	28.3864	39.1182	13.8958	20.2454	29.9531	15.1312	21.7161	25.2055	15.6098	35.2061
ENSG00000129009	60.1954	22.0772	0	109.213	30.4061	98.0158	0	9.20717	32.97	1.42396	1.38129	96.406	99.458	18.158	19.7895	27.399	13.4718	21.2792	1.40304	263.579	6.26861	13.9309	39.4655	8.44914	4.55102	0.45529	75.2241	12.9	61.6058	38.2599	40.4416	110.69	18.4701	20.8261	133.529	31.733	23.3419	4.99359	29.3077	10.5585	56.2741	12.0656	59.3843	59.2255	27.62	7.61455	39.386	34.4885	50.4556
ENSG00000129028	8.46106	2.66705	4.74068	1.65599	1.98301	6.30066	0	5.5243	14.5582	1.77995	17.0359	4.13464	5.94918	0.318562	19.0895	14.2599	5.29251	2.73589	2.10457	8.60626	0.606639	9.68083	21.4261	0.37832	7.67985	5.91878	4.18557	0.854822	1.26241	2.67112	0	2.7187	3.94402	9.57389	3.93522	5.08167	6.89266	6.75999	4.92343	9.18021	7.92885	1.4483	2.7064	2.68458	2.16318	7.16087	5.76812	1.52925	6.73281
ENSG00000129038	11.616	4.59325	30.2218	68.8894	5.28802	25.5075	0	3.68287	2.355	1.06797	1.38129	82.3482	10.3729	2.22993	1.209	1.36995	12.9907	6.07976	2.45533	15.0373	1.01107	7.55577	1.65879	0.882746	1.70663	0	22.3231	3.57471	14.644	14.6912	91.368	28.7405	12.1554	5.31582	20.8447	17.0648	4.15416	1.692	8.63687	1.97536	17.791	2.72043	9.66683	20.2909	6.4207	1.82386	7.3221	4.18367	5.32788
ENSG00000129048	0	0	0	0	0	0	0	0	0	0	0	0	0	0	0	0	0	0	0	0	0	0	0	0	0	0	0	0	0	0	0	0	0	0.0322707	0	0	0	0	0	0	0	0	0	0	0	0	0	0.080191	0
ENSG00000129048	2.79645	1.40761	0.592585	14.2415	4.62702	8.43475	0	0	0.214091	0	0.920858	2.68752	6.25426	0	0	0.124541	3.36796	7.29571	0	2.36436	13.3461	0.236118	0.0691164	1.00885	0.284439	0	6.97596	1.08796	11.3617	1.49268	5.99134	0.388385	2.9072	1.34109	2.99553	3.15574	1.84079	0	4.81686	0.425424	1.62203	0.195712	1.34092	37.2921	2.40729	0.067931	6.08835	0.160694	2.84492
ENSG00000129055	10.5883	13.6069	5.13573	6.23758	5.94902	13.4821	5.99144	3.68286	10.5618	3.67856	10.9736	15.3211	12.0509	1.16806	13.7657	9.19526	8.01895	6.5864	1.05228	17.7169	4.5835	18.6533	10.4366	5.00223	9.29167	6.67759	8.52617	6.03556	8.92106	7.41104	5.49206	8.93286	10.255	7.47755	7.56561	7.28816	7.98635	4.53815	8.73727	17.1994	8.76733	3.55684	7.87742	10.0549	4.59752	4.4559	10.7578	3.46112	6.55642
ENSG00000129055	10.5883	13.6069	5.13573	6.23758	5.94902	13.4821	5.99144	3.68286	10.5618	3.67856	11.0887	15.3556	12.0509	1.16806	13.7975	9.2264	8.01895	6.7384	1.05228	17.7169	4.5835	18.6533	10.4711	5.00223	9.43389	6.67759	8.52617	6.03556	8.92106	7.45033	5.49206	8.93286	10.255	7.48991	7.56561	7.28816	7.98635	4.53815	8.73727	17.1994	8.76733	3.55684	7.87742	10.0549	4.64441	4.4559	10.7578	3.46112	6.55642
ENSG00000129055	11.377	13.6069	5.13573	6.40318	6.61002	13.6853	5.99144	3.68286	12.7027	5.45851	14.3117	15.4934	12.356	1.48662	15.6428	10.97	8.98123	7.34637	1.40304	18.7572	4.5835	19.3617	11.8535	5.12833	10.5716	7.58817	10.3864	6.65725	10.1835	7.76458	5.49206	9.70964	10.4329	8.44724	7.77226	7.94556	8.48817	4.91503	9.67047	18.1572	9.10809	4.10877	8.37281	10.2925	5.0463	5.16918	10.9074	4.42685	7.05008
ENSG00000129071	18.2128	25.2629	15.4072	14.2415	11.237	28.9627	25.8381	7.36574	29.1164	11.3917	26.0142	38.59	25.7798	7.00836	28.5707	22.9155	19.7266	24.319	10.1721	43.2205	7.6841	42.2651	19.4217	4.28762	25.5995	14.114	23.7182	60.0707	15.4015	57.7433	11.9827	28.3521	22.2246	21.057	26.8438	19.5379	26.0474	19.9611	19.058	28.5979	29.3675	11.6139	15.9613	28.8888	14.9032	15.3408	20.8984	9.25286	48.1644
ENSG00000129083	17.7228	20.151	17.3825	27.7655	8.15236	23.746	11.9829	20.8696	13.5591	5.57717	17.1126	20.9259	24.712	7.22074	13.8929	11.9144	30.7928	31.1081	5.37834	31.4617	17.3903	39.0381	11.289	7.86065	18.1093	18.6669	46.2351	29.5691	27.0998	21.369	25.9625	53.9856	20.0937	19.6627	27.1814	19.5855	16.9156	13.1887	17.6209	31.7798	21.9335	10.81	27.6762	31.0655	16.0523	8.17204	25.044	20.2446	20.6771
ENSG00000037749	5.5212	5.45757	3.16045	3.25679	2.42367	7.68951	1.87232	6.75192	4.28182	0.830642	5.44841	9.32591	5.28816	1.16806	8.18729	8.57256	4.00948	3.4452	2.10457	8.51169	1.28068	7.79189	7.41849	1.42921	5.8784	6.82936	5.73578	8.34099	4.88134	6.54686	4.49351	7.24986	7.88018	5.51511	3.98764	5.27882	8.56769	5.88058	5.1463	8.6478	6.02213	1.7732	4.48314	6.47616	3.08142	2.8162	5.04627	2.76311	6.63719
ENSG00000129083	17.687	20.151	17.3825	27.7655	8.15236	23.6444	11.9829	20.8696	13.5591	5.57717	17.1126	20.9259	24.712	7.22074	13.8929	11.9144	30.7928	31.1081	5.37834	31.4617	17.3903	39.0381	11.289	7.86065	18.1093	18.6669	46.1188	29.4525	27.0998	21.369	25.9625	53.9856	20.0937	19.6248	27.1814	19.5855	16.9156	13.1259	17.6209	31.7798	21.9204	10.81	27.6762	30.9621	16.0299	8.17204	25.0253	20.2043	20.6367
ENSG00000129083	17.7228	20.151	17.3825	27.7655	8.15236	23.6444	11.9829	20.8696	13.5591	5.57717	17.1126	20.9259	24.712	7.22074	13.8929	11.9144	30.7928	31.1081	5.37834	31.4617	17.3903	39.0381	11.289	7.86065	18.1093	18.6669	46.2351	29.4914	27.0998	21.369	25.9625	53.9856	20.0937	19.6283	27.1814	19.5855	16.9156	13.1887	17.6209	31.7798	21.9335	10.81	27.6762	31.0655	16.0523	8.17204	25.044	20.2446	20.6771
ENSG00000129084	4.37394	7.03804	1.18517	2.81519	0	7.62176	4.49358	0	1.71273	0.35599	0.920858	3.44553	0.915258	0.955686	3.05433	2.11719	0.962275	3.03988	0.701522	0.66202	5.45975	4.014	1.79703	2.90045	2.55995	2.27645	2.09279	12.5892	0.757449	3.45674	1.49784	1.16516	2.28482	2.97613	2.87962	2.8394	6.91986	3.65844	0.715805	2.2938	3.71201	0.293567	4.1995	2.00649	0.892582	1.45171	3.58819	0.884911	4.64881
ENSG00000129084	58.0085	53.7114	94.2209	42.4762	49.9057	61.4822	25.8381	42.353	57.5905	17.2655	55.0212	79.4884	51.3307	10.5125	63.7909	62.5195	77.4631	39.8224	5.78756	65.54	14.6604	63.0434	65.3496	14.3131	70.3986	77.1717	49.413	81.4412	59.3335	67.5636	51.6753	61.3649	82.793	46.7028	48.7064	57.7007	65.6592	43.6326	31.379	54.0996	53.0779	25.1401	54.6878	55.979	29.3457	19.9918	51.9094	19.7197	47.6275
ENSG00000129103	14.0826	9.39394	6.75546	14.0759	3.83381	9.00384	3.81954	6.26088	8.30673	2.70552	9.9913	13.727	13.5153	1.97508	8.61575	9.52737	3.56042	8.51166	2.66578	13.9403	8.89738	6.37518	10.713	5.06949	8.59005	5.55454	9.81284	13.3974	4.89817	12.8371	8.08831	10.6418	7.27044	7.44374	13.6236	8.07113	5.3022	5.83122	5.29284	5.88378	10.5325	5.42051	7.04209	12.916	7.08894	6.47831	11.4334	6.71209	7.2482
ENSG00000129103	14.0826	9.39394	6.75546	14.0759	3.83381	9.00384	3.81954	6.26088	8.30673	2.70552	9.9913	13.727	13.5153	1.97508	8.61575	9.52737	3.56042	8.51166	2.66578	13.9403	8.89738	6.37518	10.713	5.06949	8.59005	5.55454	9.81284	13.3974	4.89817	12.8371	8.08831	10.6418	7.27044	7.44374	13.6236	8.07113	5.3022	5.83122	5.29284	5.88378	10.5325	5.42051	7.04209	12.916	7.08894	6.47831	11.4334	6.71209	7.2482
ENSG00000129103	14.0826	9.39394	6.75546	14.0759	3.83381	9.00384	3.81954	6.26088	8.30673	2.70552	9.9913	13.727	13.5153	1.97508	8.61575	9.52737	3.56042	8.51166	2.66578	13.9403	8.89738	6.37518	10.713	5.06949	8.59005	5.55454	9.81284	13.3974	4.89817	12.8371	8.08831	10.6418	7.27044	7.44374	13.6236	8.07113	5.3022	5.83122	5.29284	5.88378	10.5325	5.42051	7.04209	12.916	7.08894	6.47831	11.4334	6.71209	7.2482
ENSG00000129103	14.0826	9.39394	6.75546	14.0759	3.83381	9.00384	3.81954	6.26088	8.30673	2.70552	9.9913	13.727	13.5153	1.97508	8.61575	9.52737	3.56042	8.51166	2.66578	13.9403	8.89738	6.37518	10.713	5.06949	8.59005	5.55454	9.81284	13.3974	4.89817	12.8371	8.08831	10.6418	7.27044	7.44374	13.6236	8.07113	5.3022	5.83122	5.29284	5.88378	10.5325	5.42051	7.04209	12.916	7.08894	6.47831	11.4334	6.71209	7.2482
ENSG00000129103	14.0826	9.39394	6.75546	14.0759	3.83381	9.00384	3.81954	6.26088	8.30673	2.70552	9.9913	13.727	13.5153	1.97508	8.61575	9.52737	3.56042	8.51166	2.66578	13.9403	8.89738	6.37518	10.713	5.06949	8.59005	5.55454	9.81284	13.3974	4.89817	12.8371	8.08831	10.6418	7.27044	7.44374	13.6236	8.07113	5.3022	5.83122	5.29284	5.88378	10.5325	5.42051	7.04209	12.916	7.08894	6.47831	11.4334	6.71209	7.2482
ENSG00000129116	0	0.0370423	0	0	17.8471	0.152435	0	0	0	6.22982	0	0.103366	0.533901	0.637124	0	0.0311352	22.1323	0.151994	0	0	0.101107	0	0	0.18916	0	0	26.7412	0.116567	34.2114	1.96406	5.24242	0	0.895795	4.70172	0.0413381	28.9843	0.236288	0	3.43959	0.144295	0	22.477	12.4033	6.30569	1.32925	0.0502145	0.183102	1.56794	0
ENSG00000037749	5.5212	5.45757	3.16045	3.25679	2.42367	7.68951	1.87232	6.75192	4.28182	0.830642	5.44841	9.32591	5.28816	1.16806	8.18729	8.57256	4.00948	3.4452	2.10457	8.51169	1.28068	7.79189	7.41849	1.42921	5.8784	6.82936	5.73578	8.34099	4.88134	6.54686	4.49351	7.24986	7.88018	5.51511	3.98764	5.27882	8.56769	5.88058	5.1463	8.6478	6.02213	1.7732	4.48314	6.47616	3.08142	2.8162	5.04627	2.76311	6.63719
ENSG00000129116	0	0.0370423	0	0	17.8471	0.152435	0	0	0	6.22982	0	0.103366	0.533901	0.637124	0	0.0311352	22.1323	0.151994	0	0	0.101107	0	0	0.18916	0	0	26.7412	0.116567	34.2114	1.96406	5.24242	0	0.895795	4.70172	0.0413381	28.9843	0.236288	0	3.43959	0.144295	0	22.477	12.4033	6.30569	1.32925	0.0502145	0.183102	1.56794	0
ENSG00000129116	32.2668	4.44508	11.2591	25.8335	5.94902	18.5971	0	7.36574	4.92409	7.11979	2.53236	13.093	6.25426	3.50418	2.09985	2.49081	22.6135	8.51166	0.701522	13.4296	3.43762	3.30565	1.38233	4.28762	8.24873	5.46349	72.0849	5.82833	6.81704	3.84955	23.9654	293.619	35.7573	5.99696	74.1628	24.8483	14.6024	10.1556	4.55227	3.41831	9.06799	5.43312	14.5125	21.758	2.77713	4.09954	5.72598	19.1591	7.46738
ENSG00000129116	138.173	86.8272	31.9996	659.417	106.421	1389.6	3.37018	23.9386	53.0946	15.6635	40.9782	111.084	240.103	32.1748	29.3343	35.8055	977.19	241.366	17.1873	352.384	15.7726	42.7373	25.9187	15.1328	25.3151	23.2198	55.5751	97.8382	53.7789	59.3931	458.338	285.852	110.981	129.83	390.398	238.557	147.312	34.7614	129.765	21.6195	194.475	99.2421	66.8186	127.113	179.968	84.1091	137.736	35.6464	393.233
ENSG00000129128	43.3092	48.155	56.8881	69.5518	23.7961	74.49	62.9101	23.9386	73.8614	14.9516	57.7838	74.6302	79.0173	20.0694	54.0234	54.7979	84.199	72.9571	20.3441	47.1926	78.8631	81.9329	40.2949	38.2103	51.199	28.228	81.6187	80.0424	62.8683	72.0416	53.9221	92.4357	49.2901	53.6814	73.5556	48.2463	35.7507	29.5206	28.6567	87.1694	61.9029	37.8122	39.3438	57.7857	32.186	26.3872	43.3518	50.3847	63.9694
ENSG00000129151	3.01156	2.96339	0	0.331199	0.661002	0.203247	0	0	8.99182	2.13594	20.4891	0.620196	5.64409	0	11.7083	11.5823	0	0	0.350761	2.64808	0	34.7093	11.6116	0	35.5549	10.4717	6.27836	0.777111	5.04966	1.57125	0	3.10708	0.196039	10.272	2.68697	2.6752	13.0693	6.30026	2.07664	12.6532	1.03453	0.602799	1.0468	2.89646	3.11436	9.4424	0.11216	6.52044	1.20922
ENSG00000129152	0.143408	0	2.96292	0	13.881	0.101623	0	0	0	0.711979	0	0	0.457629	1.27425	0.0636318	0.0622704	0	0	0	0	0	0	0.138233	0.126107	0.284439	1.36587	11.1615	0.155422	20.9561	0.549936	0	0.388385	0.408312	0.372943	0.124014	0.0944723	0	0.145233	2.88683	0	0.580367	1.36224	15.8152	2.68956	1.0704	0	0.5608	0.562898	0.564303
ENSG00000129158	12.9784	6.00086	6.51843	17.5535	3.30501	13.3127	5.61697	25.7801	26.7614	3.20391	16.3452	13.5065	12.356	3.50418	31.7523	30.8861	6.25478	8.20767	0.701522	20.2389	6.67303	27.8619	31.8627	3.53099	6.54209	11.3823	7.20849	15.3091	3.78724	13.1985	5.99134	7.76771	7.31069	15.7131	10.2872	8.53365	6.66765	12.8054	7.38263	12.5512	13.2079	4.00434	6.4596	7.97849	5.03243	8.77209	8.1034	6.19751	16.0742
ENSG00000129159	1.57749	0	0.592585	0.165599	0	0	0	1.84143	6.42273	0.35599	4.60429	0.0689106	0	0.318562	4.58149	6.13363	0	0.151994	0.175381	0	0	0.118059	9.60718	0	0.284439	2.95939	0	0.0388555	0.252483	0	0	0	0.2643	3.52021	0.144683	0.197333	1.29613	4.71428	0.373281	0.493839	6.48036	0.05676	0.394767	0	0.0340959	0.237758	0.633656	0	7.33593
ENSG00000129159	1.57749	0	0.592585	0.165599	0	0	0	1.84143	6.42273	0.35599	4.60429	0.0689106	0	0.318562	4.58149	6.13363	0	0.151994	0.175381	0	0	0.118059	9.60718	0	0.284439	2.95939	0	0.0388555	0.252483	0	0	0	0.2643	3.52021	0.144683	0.197333	1.29613	4.71428	0.373281	0.493839	6.48036	0.05676	0.394767	0	0.0340959	0.237758	0.633656	0	7.33593
ENSG00000129167	0	0	0	0.496798	0	0	0	0	0.428182	0	0	0	0.152543	0.318562	0	0	0	0	0	0	0	0	0	0	0	0	0	0	0	0	0	0	0	0.00407761	0	0	0	0	12.8782	19.4302	0.312951	0	0	0.0395949	0.0947336	0	0.220489	0.080191	0
ENSG00000037749	5.5212	5.45757	3.16045	3.25679	2.42367	7.68951	1.87232	6.75192	4.28182	0.830642	5.44841	9.32591	5.28816	1.16806	8.18729	8.57256	4.00948	3.4452	2.10457	8.51169	1.28068	7.79189	7.41849	1.42921	5.8784	6.82936	5.73578	8.34099	4.88134	6.54686	4.49351	7.24986	7.88018	5.51511	3.98764	5.27882	8.56769	5.88058	5.1463	8.6478	6.02213	1.7732	4.48314	6.47616	3.08142	2.8162	5.04627	2.76311	6.63719
ENSG00000129170	0	0.0370423	0	0.331199	112.701	0	0	0	0	16.7315	0	0.206732	16.7797	1.11497	0	0	128.945	0	0	0	0.909959	0	0.103675	0.504426	0	0	32.5545	0.155422	131.165	6.08858	17.2251	0	0.276443	8.00233	0	66.359	0.236288	0	21.1005	0.068416	0.0414547	59.7115	28.8671	8.2756	3.49752	0	0.130854	6.76009	0
ENSG00000129173	0.215112	0.370423	0.592585	0.165599	0.661002	0.101623	0	0	0	0.711979	0	1.03366	0.457629	0.637124	0.0636318	0	0.481137	0	0	0.378297	0.202213	0	0	0.126107	0.284439	0	3.72051	3.34158	1.76738	5.18511	2.99567	0.776771	0.443498	0.48731	1.25933	2.01825	0.94515	0.25126	1.37726	0	0.758568	0.618464	3.43997	3.32308	0.96529	0.234823	0.478365	0.0805035	0.929574
ENSG00000129187	18.2486	15.4837	14.222	20.3687	6.94052	16.5646	5.05528	11.9693	22.5866	7.83177	13.6978	23.6019	14.4916	3.66346	16.3852	15.6299	16.5992	18.2393	4.55989	23.6436	10.5151	17.4727	18.385	6.05312	10.8087	7.51229	37.5539	14.1046	16.5376	21.8403	17.974	25.8276	15.5647	13.6472	17.1172	16.5425	11.7062	6.37331	7.10267	11.8969	20.8885	6.30405	17.4227	18.4887	11.2374	8.45312	13.2983	18.8752	15.9509
ENSG00000129187	18.2486	15.4837	14.222	20.3687	6.94052	16.5646	5.05528	11.9693	22.5866	7.83177	13.6978	23.6019	14.4916	3.66346	16.3852	15.6299	16.5992	18.2393	4.55989	23.6436	10.5151	17.4727	18.385	6.05312	10.8087	7.51229	37.5539	14.1046	16.5376	21.8403	17.974	25.8276	15.5647	13.6472	17.1172	16.5425	11.7062	6.37331	7.10267	11.8969	20.8885	6.30405	17.4227	18.4887	11.2374	8.45312	13.2983	18.8752	15.9509
ENSG00000129194	0.430223	0.222254	18.3701	0.827997	0	2.64221	0	0	0.856364	0	0.230214	0	0.610172	0	0.445423	0.124541	0.481137	0	0.701522	0.472872	0.202213	1.18059	0.483815	0.126107	0	0.45529	0.465064	1.63193	12.8766	40.3025	0	11.6516	2.15488	0.786504	3.43106	0.384815	0	0	3.416	0.850845	1.70207	0	0	3.97049	10.9776	0.871361	0.11216	1.04248	2.20743
ENSG00000129195	0.107556	0.0370423	21.0368	0	0	0.101623	0	0.920717	0	0.177995	0	1.72277	0.305086	0.637124	0	0.0311352	0.240569	0.151994	0.526142	0.141861	0	0.118059	0.0345582	0	0.284439	0.45529	2.44158	4.70152	0.88369	0.66778	0	4.85482	12.1647	0.441713	0.0413381	0.575164	0.34879	2.13171	0	0.136832	1.09125	0	0.374636	0.862697	0.634614	0.0671973	0.513836	0.241198	0.65624
ENSG00000129195	0.107556	0.0370423	21.0368	0	0	0.101623	0	0.920717	0	0.177995	0	1.72277	0.305086	0.637124	0	0.0311352	0.240569	0.151994	0.526142	0.141861	0	0.118059	0.0345582	0	0.284439	0.45529	2.44158	4.70152	0.88369	0.66778	0	4.85482	12.1647	0.441713	0.0413381	0.575164	0.34879	2.13171	0	0.136832	1.09125	0	0.374636	0.862697	0.634614	0.0671973	0.513836	0.241198	0.65624
ENSG00000129197	0.382421	0.382771	0.395057	0.0827999	0	0.203247	0.187233	0	0.214091	0.0593317	0.0767383	0.0459405	0.305086	0.0530938	0.15908	0.207568	0.0801897	0	0.116921	0.0945745	0.0674045	0.472236	0.138233	0.0210178	0.616285	0.682937	0.271287	0.297893	0.0841612	0.576124	0	0	0.166587	0.299371	0.108389	0.148337	0.250529	0.15637	0.0531554	0.311397	0.589646	0.179402	0.24828	0.0461941	0.0744314	0.124051	0.334566	0.053669	0.96373
ENSG00000129197	0.382421	0.382771	0.395057	0.0827999	0	0.203247	0.187233	0	0.214091	0.0593317	0.0767383	0.0459405	0.305086	0.0530938	0.15908	0.207568	0.0801897	0	0.116921	0.0945745	0.0674045	0.472236	0.138233	0.0210178	0.616285	0.682937	0.271287	0.297893	0.0841612	0.576124	0	0	0.166587	0.299371	0.108389	0.148337	0.250529	0.15637	0.0531554	0.311397	0.589646	0.179402	0.24828	0.0461941	0.0744314	0.124051	0.334566	0.053669	0.96373
ENSG00000129197	0.382421	0.382771	0.395057	0.0827999	0	0.203247	0.187233	0	0.214091	0.0593317	0.0767383	0.0459405	0.305086	0.0530938	0.15908	0.207568	0.0801897	0	0.116921	0.0945745	0.0674045	0.472236	0.138233	0.0210178	0.616285	0.682937	0.271287	0.297893	0.0841612	0.576124	0	0	0.166587	0.299371	0.108389	0.148337	0.250529	0.15637	0.0531554	0.311397	0.589646	0.179402	0.24828	0.0461941	0.0744314	0.124051	0.334566	0.053669	0.96373
ENSG00000037757	14.1974	10.4089	8.59248	11.178	3.63551	9.90829	3.93188	14.7315	8.02841	3.3819	12.4316	11.3358	15.1018	3.18562	13.9354	15.2874	1.92455	9.57562	5.4368	13.5241	4.85311	13.8129	14.238	4.16152	9.10204	7.28465	16.161	24.2847	5.68087	15.9482	9.73593	9.90383	10.6902	9.87048	14.1509	12.3679	11.1954	14.3067	6.76478	7.95491	14.9699	4.48773	7.16588	10.8605	6.07823	9.92681	8.67433	6.11717	13.0405
ENSG00000129197	0.382421	0.382771	0.395057	0.0827999	0	0.203247	0.187233	0	0.214091	0.0593317	0.0767383	0.0459405	0.305086	0.0530938	0.15908	0.207568	0.0801897	0	0.116921	0.0945745	0.0674045	0.472236	0.138233	0.0210178	0.616285	0.682937	0.271287	0.297893	0.0841612	0.576124	0	0	0.166587	0.299371	0.108389	0.148337	0.250529	0.15637	0.0531554	0.311397	0.589646	0.179402	0.24828	0.0461941	0.0744314	0.124051	0.334566	0.053669	0.96373
ENSG00000129197	0.382421	0.382771	0.395057	0.0827999	0	0.203247	0.187233	0	0.214091	0.0593317	0.0767383	0.0459405	0.305086	0.0530938	0.15908	0.207568	0.0801897	0	0.116921	0.0945745	0.0674045	0.472236	0.138233	0.0210178	0.616285	0.682937	0.271287	0.297893	0.0841612	0.576124	0	0	0.166587	0.299371	0.108389	0.148337	0.250529	0.15637	0.0531554	0.311397	0.589646	0.179402	0.24828	0.0461941	0.0744314	0.124051	0.334566	0.053669	0.96373
ENSG00000129204	6.16654	0	0	0	0	0	0	0	0	0.35599	0	0	0	0	0	0	0	0	0	0	0	0	0	0	0	0	0	0	0	0	0	0	0	0.308898	0	0	0	0	0	0	0	0.11352	0	0	0	0	2.35536	0	0
ENSG00000129214	0.26889	2.01881	0	0	0	0	0	0	0.0535227	0	0	0	0.0381358	0	0	0	0	0	0	0	0	0	0	0	0	0	0	0	0	0	0	0	0.0452637	0.113841	0	0.100933	0	0	0	0.0721475	0.193259	0	0.915955	2.34599	1.43214	0.0502145	1.94127	0.0400954	0.0573497
ENSG00000129214	0.26889	2.01881	0	0	0	0	0	0	0.0535227	0	0	0	0.0381358	0	0	0	0	0	0	0	0	0	0	0	0	0	0	0	0	0	0	0	0.0452637	0.113841	0	0.100933	0	0	0	0.0721475	0.193259	0	0.915955	2.34599	1.43214	0.0502145	1.94127	0.0400954	0.0573497
ENSG00000129214	0.26889	2.01881	0	0	0	0	0	0	0.0535227	0	0	0	0.0381358	0	0	0	0	0	0	0	0	0	0	0	0	0	0	0	0	0	0	0	0.0452637	0.113841	0	0.100933	0	0	0	0.0721475	0.193259	0	0.915955	2.34599	1.43214	0.0502145	1.94127	0.0400954	0.0573497
ENSG00000129214	0.26889	2.01881	0	0	0	0	0	0	0.0535227	0	0	0	0.0381358	0	0	0	0	0	0	0	0	0	0	0	0	0	0	0	0	0	0	0	0.0452637	0.113841	0	0.100933	0	0	0	0.0721475	0.193259	0	0.915955	2.34599	1.43214	0.0502145	1.94127	0.0400954	0.0573497
ENSG00000129219	10.7556	5.11184	8.88877	9.10797	2.64401	7.31689	1.12339	12.89	4.71	1.77995	6.90643	19.8463	9.45767	2.22993	6.74497	7.41017	3.8491	9.11964	4.20913	13.9024	4.04426	4.014	7.94839	1.8916	8.53317	0.910581	13.0218	12.1229	6.81704	17.598	2.99567	12.4283	7.86408	6.80795	9.95655	7.36748	4.72116	8.61241	4.98705	3.38846	7.08761	6.45462	6.79054	9.14565	6.06861	10.1114	4.48548	3.05756	5.80956
ENSG00000129221	0	0	0.395056	0	0	0	0	0	1.64136	0	0	0	0	0.212374	0	0	0	0	0	0	0	0	0	0	0	0	0	0	0	0	0	0	0.313644	3.78762	0	0.00562927	0	0	25.8808	78.633	44.3343	0.0378401	0	0	0.0166597	0.0113218	0.0124622	0.0267303	0.0268716
ENSG00000129221	0	0	0.395056	0	0	0	0	0	1.64136	0	0	0	0	0.212374	0	0	0	0	0	0	0	0	0	0	0	0	0	0	0	0	0	0	0.313644	3.78762	0	0.00562927	0	0	25.8808	78.633	44.3343	0.0378401	0	0	0.0166597	0.0113218	0.0124622	0.0267303	0.0268716
ENSG00000037757	14.1974	10.4089	8.59248	11.178	3.63551	9.90829	3.93188	14.7315	8.02841	3.3819	12.4316	11.3358	15.1018	3.18562	13.9354	15.2874	1.92455	9.57562	5.4368	13.5241	4.85311	13.8129	14.238	4.16152	9.10204	7.28465	16.161	24.2847	5.68087	15.9482	9.73593	9.90383	10.6902	9.87048	14.1509	12.3679	11.1954	14.3067	6.76478	7.95491	14.9699	4.48773	7.16588	10.8605	6.07823	9.92681	8.67433	6.11717	13.0405
ENSG00000129221	0	0	0.395056	0	0	0	0	0	1.64136	0	0	0	0	0.212374	0	0	0	0	0	0	0	0	0	0	0	0	0	0	0	0	0	0	0.313644	3.78762	0	0.00562927	0	0	25.8808	78.633	44.3343	0.0378401	0	0	0.0166597	0.0113218	0.0124622	0.0267303	0.0268716
ENSG00000129226	120.893	180.952	0.888877	111.366	24.7876	148.015	176.373	24.8594	20.6598	65.6801	48.4601	367.328	111.89	45.3951	21.0621	22.6975	108.496	411.752	7.1906	97.2697	7.88631	46.2791	22.4628	5.92701	101.687	91.0581	19.9977	146.019	31.4341	115.958	48.6797	28.5463	140.024	64.6059	46.5897	74.2448	83.6078	18.9698	38.7328	36.6001	99.1634	8.57049	130.128	155.418	117.648	41.6522	75.2492	11.5408	103.355
ENSG00000129226	120.893	180.952	0.888877	111.366	24.7876	148.015	176.373	24.8594	20.6598	65.6801	48.4601	367.328	111.89	45.3951	21.0621	22.6975	108.496	411.752	7.1906	97.2697	7.88631	46.2791	22.4628	5.92701	101.687	91.0581	19.9977	146.019	31.4341	115.958	48.6797	28.5463	140.085	64.6059	46.5897	74.2448	83.6078	18.9698	38.7328	36.6001	99.2463	8.57049	130.128	155.418	117.648	41.6522	75.2492	11.5408	103.355
ENSG00000129235	44.5281	35.4866	220.441	41.3999	16.5251	48.2712	26.9615	64.4502	38.1082	28.1232	49.2659	27.1508	45.7629	25.1664	27.3617	27.3367	86.6047	68.7013	7.36598	25.2513	24.4678	34.9454	26.8863	18.916	74.523	74.2123	57.6679	27.1989	81.047	66.6994	53.9221	77.2887	95.9536	40.7651	84.6423	46.383	35.3387	36.8623	25.2571	34.81	88.5831	16.4127	36.4401	60.078	60.6888	13.5925	45.3717	29.6149	45.9331
ENSG00000129244	149.288	13.7798	95.4061	20.8655	19.1691	21.2393	10.1106	454.834	644.2	47.7026	717.808	33.4906	22.5764	23.8922	573.768	655.333	10.585	11.8555	24.2025	87.9541	1.21328	110.031	653.772	1.38717	130.557	319.159	35.3448	48.8803	16.1589	5.34224	11.9827	62.1417	57.0914	507.267	37.6139	115.886	175.633	173.87	1716.98	1060.68	291.557	7.89905	72.6073	13.9733	15.7377	253.329	27.1439	10.7855	108.093
ENSG00000129245	18.7864	9.48284	14.8146	7.45197	15.2031	11.077	2.24679	18.4143	23.55	6.7638	26.7049	8.95838	6.40681	6.05268	26.4072	26.5272	20.6889	8.20767	2.80609	9.07913	4.6509	20.7784	40.4331	4.03541	7.11097	9.10581	14.417	19.3501	9.08939	12.0986	11.9827	7.37932	7.80071	14.2868	7.11824	14.6931	6.77797	9.77515	10.0263	15.1834	12.7713	5.82067	8.08234	7.75772	6.4047	13.1048	10.4932	3.70127	9.91084
ENSG00000129250	72.9229	75.7886	292.144	129.83	212.843	71.3397	7.86376	33.1458	44.3168	170.875	92.0858	65.2584	57.5087	101.94	50.8418	61.3986	312.739	99.708	101.37	65.0671	41.8581	15.8199	75.8898	16.0155	45.5102	19.5775	72.3174	20.982	148.208	61.8285	104.848	59.8114	54.5661	66.1884	95.4099	153.143	24.9986	15.3688	42.0102	14.2405	50.2962	131.613	74.5569	75.8776	96.7255	90.6692	43.434	36.5887	118.202
ENSG00000129255	53.1326	48.3773	43.8513	9.77036	5.28802	16.3614	11.2339	29.4629	19.4823	3.5599	24.1725	37.1428	16.7797	3.82274	32.9613	34.5601	12.5096	17.9353	5.26142	26.8591	13.5483	18.1811	46.2389	11.6018	35.2704	30.9598	19.9977	32.3278	18.4313	39.3597	20.9697	19.8077	29.9833	21.649	21.9659	28.6191	28.4344	15.5693	8.77421	16.2905	30.4078	6.91662	26.8129	46.7629	19.4107	24.1731	29.9402	10.3843	19.4748
ENSG00000129292	9.0825	7.65541	12.4443	6.56878	3.96601	9.28161	9.36162	15.9591	14.2727	5.45851	9.669	12.5877	9.05088	3.29181	15.1444	13.1806	7.53781	8.91698	2.80609	11.0652	2.49396	14.1671	10.8974	1.09292	6.73172	4.70467	15.6571	33.0013	6.9012	8.03954	6.9899	12.5578	7.91547	9.74959	8.81385	7.22999	7.25056	12.4992	6.3212	9.93319	12.892	5.29091	6.90656	11.1062	5.50448	5.82543	7.41892	11.4032	11.5465
ENSG00000129292	9.0825	7.65541	12.4443	6.56878	3.96601	9.28161	9.36162	15.9591	14.2727	5.45851	9.669	12.5877	9.05088	3.29181	15.1444	13.1806	7.53781	8.91698	2.80609	11.0652	2.49396	14.1671	10.8974	1.09292	6.73172	4.70467	15.6571	33.0013	6.9012	8.03954	6.9899	12.5578	7.91547	9.74959	8.81385	7.22999	7.25056	12.4992	6.3212	9.93319	12.892	5.29091	6.90656	11.1062	5.50448	5.82543	7.41892	11.4032	11.5465
ENSG00000037897	8.06669	2.11141	5.03697	3.39479	1.65251	4.52224	0	0.920717	3.74659	2.66992	2.64747	4.03127	6.94071	1.11497	2.86343	2.92671	3.12739	3.49586	0.876903	10.5923	4.6509	5.43071	3.00656	1.38717	2.98661	2.27645	5.69703	1.55422	4.29221	5.53864	0.748918	5.2432	3.36088	3.26906	4.14597	4.04356	2.8061	1.56637	3.13497	3.95818	2.939	3.95349	5.99146	4.40552	2.16195	1.65697	3.07099	2.93634	5.12557
ENSG00000129295	13.7671	1.77803	1.77775	3.14639	1.322	3.0487	0	5.5243	11.3468	4.62786	8.97836	4.75483	12.5085	1.91137	21.253	19.2415	0	4.55982	0.701522	9.26828	0	16.7644	15.3438	0.75664	6.54209	4.09761	10.6965	1.16567	1.00993	1.17843	1.49784	8.54448	5.57086	8.77276	2.96527	2.98791	16.1259	5.59813	3.16573	9.37672	8.4995	1.49917	0.885755	2.58757	1.30105	4.10248	16.0456	4.18617	5.40644
ENSG00000129315	45.3886	28.2263	26.0737	24.0119	15.2031	40.5478	19.0977	23.9386	24.1923	4.62786	24.1725	43.2759	24.712	5.09699	40.8516	44.0874	14.4341	14.2874	5.96294	59.6764	8.29074	55.0154	37.4611	10.0885	19.9107	21.3987	24.6484	67.2978	14.3915	44.3091	17.974	24.0799	32.433	27.4052	28.6133	20.5988	45.6253	26.8547	21.5387	41.9577	27.5183	9.57439	24.1733	27.9752	14.0338	22.6004	35.7131	11.3463	30.1906
ENSG00000129317	1.55358	3.3832	0.98764	1.54559	0.661002	4.67468	1.87232	1.22762	5.42364	0.949305	6.06231	5.42097	4.57629	1.59281	8.8024	3.3626	0.641516	3.4452	1.87072	8.41711	1.6177	15.6625	1.91222	0.504426	6.06803	5.91877	4.72815	7.12352	1.85154	2.22593	1.99711	4.4017	3.53364	5.10589	4.13281	2.58813	5.64152	7.5319	3.63746	11.2302	3.53502	1.89581	2.74779	6.01886	1.9848	1.70568	4.10267	1.55577	4.42897
ENSG00000129317	1.55358	3.3832	0.98764	1.54559	0.661002	4.67468	1.87232	1.22762	5.42364	0.949305	6.06231	5.42097	4.57629	1.59281	8.8024	3.3626	0.641516	3.4452	1.87072	8.41711	1.41549	15.6625	1.91222	0.504426	6.21025	5.91877	4.72815	7.16237	1.85154	2.22593	1.99711	4.4017	3.55794	5.11815	4.13281	2.58813	5.69552	7.5319	3.63746	11.2302	3.57648	1.89581	2.74779	5.97926	1.9848	1.70568	4.10267	1.55577	4.44663
ENSG00000129317	1.55358	3.3832	0.98764	1.54559	0.661002	4.67468	1.87232	1.22762	5.42364	0.949305	6.06231	5.42097	4.57629	1.59281	8.8024	3.3626	0.641516	3.4452	1.87072	8.41711	1.41549	15.6625	1.91222	0.504426	6.21025	5.91877	4.72815	7.16237	1.85154	2.22593	1.99711	4.4017	3.55794	5.11815	4.13281	2.58813	5.69552	7.5319	3.63746	11.2302	3.57648	1.89581	2.74779	5.97926	1.9848	1.70568	4.10267	1.55577	4.44663
ENSG00000129347	29.1118	12.1499	11.8517	13.7448	8.59303	21.7474	7.86376	11.0486	12.2032	7.47578	13.5826	18.0546	24.712	9.2383	15.9079	16.7507	8.66047	12.1595	8.41827	25.2513	7.27967	31.6398	14.5836	6.80976	17.3508	6.82936	18.37	107.319	13.1291	38.3384	10.4848	20.9728	12.3016	16.1606	21.4315	15.1712	25.512	16.4086	19.1267	25.1224	20.1125	10.8583	12.5445	17.9863	9.05365	15.7277	18.9102	7.8859	27.3857
ENSG00000129351	35.0345	14.8762	54.2807	25.2373	11.6336	29.1253	9.43652	53.0333	29.202	13.5988	21.1797	35.0342	26.0238	15.6733	22.3729	26.2283	24.0569	22.4951	11.2945	41.537	8.81649	32.8676	28.241	7.89427	22.9827	21.6718	41.9022	46.0827	18.7342	39.9097	19.1723	43.7322	46.0666	25.2988	32.6249	26.0691	30.2146	43.2649	27.7398	33.0875	36.1867	16.6055	22.1906	27.9698	20.1907	17.8762	27.6228	20.2134	34.5806
ENSG00000129351	35.0345	14.8762	54.2807	25.2373	11.6336	29.1253	9.43652	53.0333	29.202	13.5988	21.1797	35.0342	26.0238	15.6733	22.3729	26.2283	24.0569	22.4951	11.2945	41.537	8.81649	32.8676	28.241	7.89427	22.9827	21.6718	41.9022	46.0827	18.7342	39.9097	19.1723	43.7322	46.0666	25.2988	32.6249	26.0691	30.2146	43.2649	27.7398	33.0875	36.1867	16.6055	22.1906	27.9698	20.1907	17.8762	27.6228	20.2134	34.5806
ENSG00000129351	35.0345	14.8762	54.2807	25.2373	11.6336	29.1253	9.43652	53.0333	29.202	13.5988	21.1797	35.0342	26.0238	15.6733	22.3729	26.2283	24.0569	22.4951	11.2945	41.537	8.81649	32.8676	28.241	7.89427	22.9827	21.6718	41.9022	46.0827	18.7342	39.9097	19.1723	43.7322	46.0666	25.2988	32.6249	26.0691	30.2146	43.2649	27.7398	33.0875	36.1867	16.6055	22.1906	27.9698	20.1907	17.8762	27.6228	20.2134	34.5806
ENSG00000129351	35.0345	14.8762	54.2807	25.2373	11.6336	29.1253	9.43652	53.0333	29.202	13.5988	21.1797	35.0342	26.0238	15.6733	22.3729	26.2283	24.0569	22.4951	11.2945	41.537	8.81649	32.8676	28.241	7.89427	22.9827	21.6718	41.9022	46.0827	18.7342	39.9097	19.1723	43.7322	46.0666	25.2988	32.6249	26.0691	30.2146	43.2649	27.7398	33.0875	36.1867	16.6055	22.1906	27.9698	20.1907	17.8762	27.6228	20.2134	34.5806
ENSG00000037897	8.06669	2.11141	5.03697	3.39479	1.65251	4.52224	0	0.920717	3.74659	2.66992	2.64747	4.03127	6.94071	1.11497	2.86343	2.92671	3.12739	3.49586	0.876903	10.5923	4.6509	5.43071	3.00656	1.38717	2.98661	2.27645	5.69703	1.55422	4.29221	5.53864	0.748918	5.2432	3.36088	3.26906	4.14597	4.04356	2.8061	1.56637	3.13497	3.95818	2.939	3.95349	5.99146	4.40552	2.16195	1.65697	3.07099	2.93634	5.12557
ENSG00000129351	35.0345	14.8762	54.2807	25.2373	11.6336	29.1253	9.43652	53.0333	29.202	13.5988	21.1797	35.0342	26.0238	15.6733	22.3729	26.2283	24.0569	22.4951	11.2945	41.537	8.81649	32.8676	28.241	7.89427	22.9827	21.6718	41.9022	46.0827	18.7342	39.9097	19.1723	43.7322	46.0666	25.2988	32.6249	26.0691	30.2146	43.2649	27.7398	33.0875	36.1867	16.6055	22.1906	27.9698	20.1907	17.8762	27.6228	20.2134	34.5806
ENSG00000129353	72.0624	45.7102	20.1479	61.9342	18.5081	29.7757	69.6505	77.3402	38.3223	11.3917	46.7335	56.7135	24.4069	10.5125	52.6871	55.9811	36.5664	61.1016	12.6274	33.0064	3.84205	11.0975	53.3579	2.64824	16.7819	15.9352	38.8328	84.7051	26.0057	84.6902	16.4762	59.423	36.6559	36.3138	32.9759	39.9757	32.6525	21.6664	21.2004	17.5693	43.4929	8.70548	40.2963	27.2914	14.4801	38.1774	57.1796	11.6683	35.4857
ENSG00000129353	56.2159	40.8947	27.8515	26.9927	16.5251	14.4305	0	9.20717	11.9891	8.54375	22.7912	38.9345	23.6442	3.50418	12.8536	12.1427	18.7644	42.2543	16.8365	18.1583	17.5925	5.90294	22.8775	17.5288	11.3776	8.19523	37.9027	7.38255	40.9022	43.8378	37.4459	37.285	87.6807	16.866	38.1962	21.751	15.4981	5.35044	24.1373	22.1345	32.3082	26.649	34.9272	26.544	14.5287	29.2342	36.3323	28.6551	15.8647
ENSG00000129354	12.3331	10.6682	31.407	3.80879	0	5.1828	0	0	0	0	0	0	23.1865	0	0.0636318	0	0	12.7675	0	6.52563	17.3903	21.4867	0	11.854	0	0	22.0905	3.65242	7.82697	19.562	5.99134	3.88385	1.96929	3.35607	29.2701	6.2741	2.70718	0.125631	2.22537	13.5041	8.2815	11.3669	5.7977	25.4873	11.9518	0.570076	18.9486	15.2139	5.12955
ENSG00000129355	8.49691	1.59282	1.48146	2.31839	1.65251	3.15033	36.5103	51.5602	12.2032	2.13594	14.8488	4.44474	0.99153	0.477843	13.7445	15.661	5.29251	2.5839	0.701522	1.74962	0.707746	2.24312	15.6203	0.252213	2.41773	11.1546	3.37171	20.2437	4.16597	5.22439	2.24675	3.68966	2.07398	6.7174	1.99788	2.55613	2.96143	9.20622	2.28687	2.37093	5.83199	0.381657	3.80233	1.48534	1.31662	2.00396	4.82817	0.36164	5.43431
ENSG00000129355	8.49691	1.59282	1.48146	2.31839	1.65251	3.15033	36.5103	51.5602	12.2032	2.13594	14.8488	4.44474	0.99153	0.477843	13.7445	15.661	5.29251	2.5839	0.701522	1.74962	0.707746	2.24312	15.6203	0.252213	2.41773	11.1546	3.37171	20.2437	4.16597	5.22439	2.24675	3.68966	2.07398	6.7174	1.99788	2.55613	2.96143	9.20622	2.28687	2.37093	5.83199	0.381657	3.80233	1.48534	1.31662	2.00396	4.82817	0.36164	5.43431
ENSG00000129422	0.0717039	0.111127	0	0.165599	0	0.152435	0	0	0.428182	0	1.03596	0.0689106	0.228815	0.159281	0.445423	0.560433	0	0.75997	0.701522	0.0472872	0	0.118059	0.311024	0	0.711097	0.227645	0	0.0388555	0.252483	0	0	0.194193	0.125507	0.775868	0.0206691	0.0748328	0.442176	2.55939	0.252786	0.136832	0.174654	0.0978555	0.0603925	0.07919	0.0447544	0.406852	0.147631	0.0400954	0.120922
ENSG00000129422	7.20624	31.9675	0.592585	6.54118	3.63551	34.1963	0	0.920717	7.49318	2.13594	6.56111	3.61781	11.517	3.02634	6.36318	4.23439	22.3729	27.5109	3.15685	33.9049	9.2007	12.1601	3.24847	7.75556	6.96875	2.5041	5.1157	3.65242	4.03973	5.53864	3.74459	5.82578	2.834	8.99588	19.8883	10.9491	36.4276	1.20508	20.0895	32.0088	13.7489	7.91278	18.5432	15.6084	5.87713	7.69336	9.78149	1.9302	20.8053
ENSG00000129422	7.20624	31.9675	0.592585	6.54118	3.63551	34.1963	0	0.920717	7.49318	2.13594	6.56111	3.61781	11.517	3.02634	6.36318	4.23439	22.3729	27.5109	3.15685	33.9049	9.2007	12.1601	3.24847	7.75556	6.96875	2.5041	5.1157	3.65242	4.03973	5.53864	3.74459	5.82578	2.834	8.99588	19.8883	10.9491	36.4276	1.20508	20.0895	32.0088	13.7489	7.91278	18.5432	15.6084	5.87713	7.69336	9.78149	1.9302	20.8053
ENSG00000129422	0.717039	0.259296	1.18517	0.331199	0	0.355682	0	5.5243	4.28182	0	5.87047	0.413464	0.686444	0.159281	6.68134	5.54206	0	1.06396	0.350761	0.0472872	0.202213	2.007	3.69773	0	2.98661	3.41468	0.465064	0.0388555	0	0.157125	0	0.970964	4.67321	7.0885	0.0206691	0.54034	2.57315	21.649	6.4119	12.0562	4.5815	0.293567	0.261701	0.277164	0.772315	3.83736	0.513836	0.0400954	1.4334
ENSG00000037965	0.358519	0.148169	1.18517	0.993596	0.661002	0.812988	0	0	0	0.711979	0	0	5.18646	0	0.0636318	0	0	0.303988	0	26.4808	0	0	0	0	14.5064	0	0	0	0	0	1.49784	0.388385	1.04342	0.347383	0.124014	0.643017	0	0	1.5875	0	0.0262127	0.340561	1.78038	2.96175	0.267423	0.134394	1.38331	0	0.10326
ENSG00000129422	18.643	17.1876	0	21.5279	22.4741	32.8244	3.37018	12.89	44.3168	11.3917	134.906	23.4985	23.4916	18.4766	89.5299	57.2887	47.1515	8.81565	62.7862	42.4639	2.62877	57.3766	58.5416	1.13496	253.435	35.5127	35.8099	23.2356	29.288	7.85623	10.4848	30.6824	35.9048	50.9452	21.3327	39.429	99.4377	54.4704	19.6222	24.8885	25.5942	9.41428	10.3404	16.8113	15.4092	115.192	20.7814	20.5218	23.965
ENSG00000129437	0.0717039	0.0740847	0	0	0	0.203247	0	1.84143	0	0.35599	0	0.0689106	0	1.27425	0.254527	0.249081	0	0	0.701522	0	0	0.236118	0.138233	0	0.568878	0	0.232532	0.155422	0	0	1.49784	0	0.424627	0.528916	0	0.325112	0	0.726165	0.132292	0.273664	0.365377	0.422752	0.0805235	0	0.29369	0.202325	0.0373867	0.882726	0.403073
ENSG00000129450	0.932151	1.88916	0	1.242	0.330501	0.965423	2.80849	0.920717	0.856364	1.24596	0.690643	4.06573	1.37289	0.477843	0.69995	0.560433	0.721706	1.51994	0.350761	2.31707	0.30332	0.708353	0.345582	0.126107	9.95536	3.41468	0.348798	2.37019	0.126241	0.746342	1.49784	0.776771	1.21544	2.00654	0.392711	1.36685	3.82655	0.56133	0.4666	0.554793	1.02142	0.105688	1.23412	0.257366	0.207694	1.08689	0.766425	0.241353	1.62238
ENSG00000129450	0.932151	1.88916	0	1.242	0.330501	0.965423	2.80849	0.920717	0.856364	1.24596	0.690643	4.06573	1.37289	0.477843	0.69995	0.560433	0.721706	1.51994	0.350761	2.31707	0.30332	0.708353	0.345582	0.126107	9.95536	3.41468	0.348798	2.37019	0.126241	0.746342	1.49784	0.776771	1.21544	2.00654	0.392711	1.36685	3.82655	0.56133	0.4666	0.554793	1.02142	0.105688	1.23412	0.257366	0.207694	1.08689	0.766425	0.241353	1.62238
ENSG00000129451	2.61719	0.555635	0.395056	0.551998	0.440668	0.287933	0	0	0.142727	0	0	0.367523	0.711867	0.318562	0.0636317	0.145297	0.481137	4.81314	0	5.72175	0.337022	0.0787058	0.0921552	0.798675	0	0.91058	0.736351	0.751207	27.1419	65.3377	0.499278	21.8143	0.0338474	0.945185	7.45364	0.104268	7.94976	0.048411	1.23473	0.238005	0.0941554	0.0704586	0.426841	5.84273	12.4499	0.441097	1.27786	0.601743	0.728785
ENSG00000129451	2.72475	0.592677	0.395056	0.634798	0.440668	0.287933	0	0	0.142727	0	0	0.401979	0.711867	0.318562	0.0636317	0.145297	0.481137	4.81314	0	5.72175	0.337022	0.0787058	0.0921552	0.798675	0	1.13823	0.736351	0.751207	27.8994	65.5734	0.499278	22.2027	0.0338474	0.958352	7.45364	0.104268	7.98916	0.111226	1.23473	0.238005	0.0941554	0.0704586	0.446972	6.04963	12.5774	0.491311	1.29655	0.521552	0.728785
ENSG00000129451	3.83616	0.555635	0.395056	1.2972	0.440668	0.745239	0	0	0.142727	0	0	1.71128	1.01695	0.318562	0.381791	0.705731	0.481137	5.57311	0.350761	10.7815	0.539235	0.0787058	0.437737	1.3031	0.568878	2.5041	0.620085	0.906629	30.8029	69.9728	0.499278	22.3969	0	1.39551	8.03239	0.0694104	8.09266	0.256459	1.23473	0.526596	0.172793	0.168314	0.547626	6.67028	13.3797	0.677385	1.9676	0.481457	0.688478
ENSG00000129455	0.0896299	0	0	0.0827997	0	0.0762176	0	0	0.0535227	0	0	0.275643	0.0762715	0.0796405	0.0159079	0.0155676	0	0	0	0.33101	0	0.0590294	0	0.0315267	0	0.113823	0	0.233133	2.96668	3.75135	0	3.00999	0.0876147	0.052537	0.692415	0.0512645	0	0.689855	0.264584	0.216443	0.00655317	0	0	0.67239	2.3221	0.0502145	0.00934665	0.0804252	0
ENSG00000129455	0.0896299	0	0	0.0827997	0	0.0762176	0	0	0.0535227	0	0	0.275643	0.0762715	0.0796405	0.0159079	0.0155676	0	0	0	0.33101	0	0.0590294	0	0.0315267	0	0.113823	0	0.233133	2.96668	3.75135	0	3.00999	0.0876147	0.052537	0.692415	0.0512645	0	0.689855	0.264584	0.216443	0.00655317	0	0	0.67239	2.3221	0.0502145	0.00934665	0.0804252	0
ENSG00000129455	0.0896299	0	0	0.0827997	0	0.0762176	0	0	0.0535227	0	0	0.275643	0.0762715	0.0796405	0.0159079	0.0155676	0	0	0	0.33101	0	0.0590294	0	0.0315267	0	0.113823	0	0.233133	2.96668	3.75135	0	3.00999	0.0876147	0.052537	0.692415	0.0512645	0	0.689855	0.264584	0.216443	0.00655317	0	0	0.67239	2.3221	0.0502145	0.00934665	0.0804252	0
ENSG00000038002	9.32151	5.00072	4.44438	7.20357	1.98301	4.82712	5.61697	0	6.95796	2.49193	10.8201	7.44235	11.7458	1.59281	9.35387	6.38271	3.8491	5.47178	2.63071	7.89696	5.05533	5.90294	6.35871	5.92701	7.96429	0.910581	7.20849	10.1802	4.29221	13.0806	4.49351	7.9619	4.73452	4.87414	7.75199	4.81843	3.86041	2.25333	2.48173	4.2393	9.64522	2.1098	3.1387	7.82405	4.18109	8.21524	7.99793	4.34624	4.54176
ENSG00000129455	0.0896299	0	0	0.0827997	0	0.0762176	0	0	0.0535227	0	0	0.275643	0.0762715	0.0796405	0.0159079	0.0155676	0	0	0	0.33101	0	0.0590294	0	0.0315267	0	0.113823	0	0.233133	2.96668	3.75135	0	3.00999	0.0876147	0.052537	0.692415	0.0512645	0	0.689855	0.264584	0.216443	0.00655317	0	0	0.67239	2.3221	0.0502145	0.00934665	0.0804252	0
ENSG00000129460	3.7286	3.11156	4.74068	2.15279	1.65251	2.08328	2.24679	5.5243	2.67614	0.889974	4.94961	3.44553	2.36442	0.796405	3.88154	4.01644	0.962275	2.4319	0.701522	3.12095	1.6177	4.36818	4.07787	1.70244	4.55102	2.95939	4.53437	5.28435	2.14611	3.88883	0.748918	3.68966	4.08475	3.52107	2.78884	2.14882	4.6964	3.21116	1.48596	3.79895	4.17586	1.48157	2.17856	2.98797	1.38614	2.32516	3.97164	1.32784	3.73257
ENSG00000129460	3.7286	3.11156	4.74068	2.15279	1.65251	2.08328	2.24679	5.5243	2.67614	0.889974	4.94961	3.44553	2.36442	0.796405	3.88154	4.01644	0.962275	2.4319	0.701522	3.12095	1.6177	4.36818	4.07787	1.70244	4.55102	2.95939	4.53437	5.28435	2.14611	3.88883	0.748918	3.68966	4.08475	3.52107	2.78884	2.14882	4.6964	3.21116	1.48596	3.79895	4.17586	1.48157	2.17856	2.98797	1.38614	2.32516	3.97164	1.32784	3.73257
ENSG00000129465	3.80031	1.70395	0	2.15279	0	1.93085	4.49358	0	0	0.35599	0	7.23562	3.2034	0.955686	0.636318	0.871785	0.481137	4.55982	0.701522	1.51319	0.404426	0.472236	0.760281	0.504426	0.568878	0.45529	1.86025	11.7344	1.26241	12.57	1.49784	2.33031	1.46048	1.33377	5.86407	2.00121	0.738111	0.125631	1.05834	0.562256	2.54477	0.634128	0.68445	11.5578	1.97536	0.778273	2.43688	1.76982	3.74071
ENSG00000129467	4.80416	3.03747	0	2.37359	3.08468	2.30347	0	1.84143	0.642273	0.593315	0.844119	6.13305	4.62714	2.5485	1.10295	1.18314	2.72644	7.39704	1.1692	2.20673	0.606639	1.10188	1.47448	0.210177	0.663691	0.607054	3.33296	1.65784	2.18819	2.09499	0.998558	3.88385	2.60217	1.64171	5.05874	4.78709	5.71216	0.728836	2.93879	0.643527	2.70192	1.62706	3.16678	1.94084	1.84691	0.889043	2.0844	2.97727	3.77843
ENSG00000129467	4.80416	3.03747	0	2.37359	3.08468	2.30347	0	1.84143	0.642273	0.593315	0.844119	6.13305	4.62714	2.5485	1.10295	1.18314	2.72644	7.39704	1.1692	2.20673	0.606639	1.10188	1.47448	0.210177	0.663691	0.607054	3.33296	1.65784	2.18819	2.09499	0.998558	3.88385	2.60217	1.64171	5.05874	4.78709	5.71216	0.728836	2.93879	0.643527	2.70192	1.62706	3.16678	1.94084	1.84691	0.889043	2.0844	2.97727	3.77843
ENSG00000129467	4.80416	3.03747	0	2.37359	3.08468	2.30347	0	1.84143	0.642273	0.593315	0.844119	6.13305	4.62714	2.5485	1.10295	1.18314	2.72644	7.39704	1.1692	2.20673	0.606639	1.10188	1.47448	0.210177	0.663691	0.607054	3.33296	1.65784	2.18819	2.09499	0.998558	3.88385	2.60217	1.64171	5.05874	4.78709	5.71216	0.728836	2.93879	0.643527	2.70192	1.62706	3.16678	1.94084	1.84691	0.889043	2.0844	2.97727	3.77843
ENSG00000129472	17.1372	8.40861	10.6665	13.0824	2.97451	13.6175	67.9654	8.28645	8.99182	1.42396	17.151	14.299	7.55088	2.86706	16.4488	19.3661	3.8491	5.47178	1.57843	16.5032	2.72988	22.077	20.6313	5.10732	12.5153	6.82936	11.3941	18.1067	5.30214	14.4947	2.99567	8.54448	11.8118	10.8764	9.49221	8.9336	16.6435	10.4679	7.40516	20.8644	10.8043	1.54809	8.72925	8.84066	4.17061	14.4753	9.7561	4.94954	7.60704
ENSG00000129472	16.9938	8.40861	10.6665	13.4136	2.97451	13.6175	67.9654	8.28645	8.77773	1.42396	17.151	14.4368	7.55088	2.86706	16.4488	19.3038	3.8491	5.47178	1.22766	16.5978	2.72988	22.077	20.6313	5.10732	12.7997	7.28465	11.3941	18.1067	5.30214	14.4947	2.99567	8.54448	11.7441	10.8606	9.49221	8.98016	16.6435	10.3226	7.40516	20.8644	10.8043	1.54809	8.72925	8.84066	4.17061	14.2405	9.7187	4.86935	7.68765
ENSG00000129473	19.9337	9.50753	7.11101	18.6023	8.59303	25.2026	2.24679	7.36573	37.1805	8.54375	33.995	18.1694	13.9831	3.92893	44.3089	47.9482	12.9907	12.6662	11.9259	13.6502	13.8853	18.1024	46.0546	7.5664	19.5315	21.3986	9.99887	3.78194	10.1835	8.79898	10.9841	6.86147	11.2035	21.9409	18.2922	14.2193	12.6969	12.6608	10.5145	16.2449	18.6518	6.75347	6.30197	11.5856	8.18709	16.6294	10.0223	6.62434	18.1757
ENSG00000004534	26.1361	17.8915	18.6664	22.6871	12.2285	17.6825	9.54886	14.7315	12.0961	10.5017	14.0431	23.0162	29.2883	10.0347	28.1889	23.6627	3.60853	18.2393	7.54136	21.894	6.87525	36.4802	20.7004	8.00777	29.155	13.2034	32.4382	61.6637	12.6241	36.6493	11.9827	26.9928	19.3565	21.8402	23.9542	19.873	44.8458	40.2954	20.8204	35.4756	25.097	12.0483	11.6875	24.5992	11.515	17.1507	22.7429	18.106	36.5895
ENSG00000038002	9.32151	5.00072	4.44438	7.20357	1.98301	4.82712	5.61697	0	6.95796	2.49193	10.8201	7.44235	11.7458	1.59281	9.35387	6.38271	3.8491	5.47178	2.63071	7.89696	5.05533	5.90294	6.35871	5.92701	7.96429	0.910581	7.20849	10.1802	4.29221	13.0806	4.49351	7.9619	4.73452	4.87414	7.75199	4.81843	3.86041	2.25333	2.48173	4.2393	9.64522	2.1098	3.1387	7.82405	4.18109	8.21524	7.99793	4.34624	4.54176
ENSG00000129473	19.9337	9.43345	7.11101	18.6023	8.59303	25.2026	2.24679	7.36573	37.1805	8.54375	33.995	18.1694	13.9831	3.92893	44.3089	47.9482	12.9907	12.6662	11.9259	13.6502	13.8853	18.1024	46.0546	7.5664	19.5315	21.3986	9.99887	3.78194	10.1835	8.79898	10.9841	6.86147	11.0607	21.8465	18.2922	14.2193	12.7509	12.6608	10.5145	16.2449	18.6518	6.75347	6.30197	11.546	8.18709	16.6294	10.0223	6.66459	18.0951
ENSG00000129474	0.573631	6.00086	2.37034	0	0	0.101623	0	0	0	0	0	0.482375	0.152543	0	0	0	0	0.303988	0	0	0	0	0	0	0	0.45529	0	0	0	0	0	0	1.78368	0.174205	0.0413381	0.626634	0.236288	0	0.132292	0	0.274941	0	3.42224	0.316759	0.57094	0.134394	0.952897	0.240572	0.0806147
ENSG00000129474	12.1897	4.88959	17.185	6.95518	0.661002	3.86169	0	0	1.49864	0	0.690643	4.41028	4.11866	1.27425	0.445423	1.36995	0	4.86381	1.40304	10.3086	0.404426	1.18059	0.898514	1.00885	2.55995	3.64232	10.6965	9.32533	6.05959	7.62055	7.48918	6.21417	30.569	2.32089	7.37736	10.0548	3.01094	1.02464	1.19063	0.410497	4.78667	2.15282	7.72884	4.19915	4.07511	1.31584	5.3636	3.62108	4.14519
ENSG00000129480	9.53662	2.07437	2.96292	3.47759	0.661002	2.43896	3.37018	25.7801	5.35227	0.711979	11.5107	5.03048	3.81358	1.27425	10.7538	10.835	1.44341	7.90369	2.45533	6.90393	1.41549	9.68083	10.8513	2.01771	10.5242	7.73994	6.04583	7.92653	2.52483	4.39949	1.49784	3.10708	3.63581	6.72757	3.41999	3.78733	5.27918	7.81227	3.37596	7.74967	6.96043	1.2056	1.24811	4.24268	2.01656	6.14481	5.5965	1.44906	5.21985
ENSG00000129484	12.5123	5.18593	11.8517	6.29278	5.61852	7.67257	2.80849	11.0486	22.4796	5.51784	14.8488	9.54412	10.2204	2.38922	25.7072	23.1646	3.60853	2.88789	3.15685	9.78844	2.62877	9.20859	24.8474	1.82855	11.0931	8.65052	11.9754	7.18827	6.81704	9.3882	2.99567	9.51544	10.2983	13.109	9.84212	6.7817	8.77617	11.6275	10.4965	11.2974	11.1955	4.42913	4.70378	8.56208	4.45521	8.2382	8.93788	4.10348	9.04753
ENSG00000129484	12.5123	5.18593	11.8517	6.29278	5.61852	7.67257	2.80849	11.0486	22.4796	5.51784	14.8488	9.54412	10.2204	2.38922	25.7072	23.1646	3.60853	2.88789	3.15685	9.78844	2.62877	9.20859	24.8474	1.82855	11.0931	8.65052	11.9754	7.18827	6.81704	9.3882	2.99567	9.51544	10.2983	13.109	9.84212	6.7817	8.77617	11.6275	10.4965	11.2974	11.1955	4.42913	4.70378	8.56208	4.45521	8.2382	8.93788	4.10348	9.04753
ENSG00000129493	29.2552	26.8927	12.4443	24.1775	15.8641	26.8286	4.49358	18.4143	13.4877	12.1036	22.7912	21.8447	17.8475	4.45987	20.044	23.04	23.5757	21.5831	5.96294	23.2653	9.3018	57.3766	17.6938	10.9713	57.7411	26.8621	17.4399	21.2151	12.6241	26.4755	31.4545	19.0309	16.8506	21.2218	24.0409	23.7896	33.2279	14.387	13.8935	39.7186	25.6448	7.59774	18.3422	30.9002	12.637	23.9473	21.5963	9.33711	21.4407
ENSG00000129514	2.65304	16.4468	3.55551	9.93596	0	9.34936	0	0	0	0.35599	0	0.137821	0.610172	0.318562	0.0636318	0.249081	0	21.2792	0.701522	1.41861	0	2.5973	0.138233	5.17037	0	0.45529	9.30127	0.466266	6.05959	18.855	14.9784	0.776771	0.721323	4.01939	21.3724	0.379553	17.6226	0	4.36563	0.57718	12.7309	0.391423	9.5823	7.56365	5.88819	4.92248	4.66383	0.481458	10.0721
ENSG00000129515	18.7864	23.2996	14.222	15.8975	7.60153	19.5625	10.6723	11.0486	14.7723	4.80586	24.2876	41.8977	16.7797	3.18562	23.9892	16.1592	16.8398	16.7193	7.89213	25.6296	3.94316	19.952	14.238	6.30533	25.1728	11.1546	20.9279	36.4076	12.7504	24.0008	13.4805	23.6915	19.1548	17.5375	18.684	15.1327	32.5285	14.8212	8.0205	13.4643	18.0698	5.81274	14.6818	29.6539	12.786	18.8568	23.5226	7.1228	20.27
ENSG00000129515	18.7864	23.2996	14.222	15.8975	7.60153	19.5625	10.6723	11.0486	14.7723	4.80586	24.2876	41.8977	16.7797	3.18562	23.9892	16.1592	16.8398	16.7193	7.89213	25.7242	3.94316	19.952	14.238	6.30533	25.1728	11.1546	20.9279	36.4076	12.7504	24.0008	13.4805	23.6915	19.1548	17.5515	18.684	15.1447	32.5285	14.8212	8.0205	13.4643	18.0698	5.81274	14.6818	29.6539	12.786	18.8568	23.5226	7.1228	20.27
ENSG00000038210	19.2166	32.2268	8.88877	17.3879	4.62702	14.4305	7.86376	7.36574	6.20864	4.62786	4.60429	24.1187	14.339	4.45987	3.94517	5.10617	2.88682	21.2792	3.85837	16.1722	17.5925	12.7504	3.52494	13.3673	6.82653	5.0082	23.0207	35.4363	7.82697	29.6966	16.4762	13.2051	8.19232	6.70061	26.2864	7.25438	15.4824	5.54289	3.57904	7.73226	23.5489	6.41941	17.6032	51.4597	13.3755	6.02384	17.5892	16.9016	19.4426
ENSG00000129518	42.9506	38.9685	32.5921	37.7567	23.7961	50.6085	24.7147	36.8287	69.3655	18.5115	48.345	58.2984	42.407	14.6539	53.7689	49.1936	30.7928	27.0549	12.2766	71.7819	19.2102	51.4737	48.1742	12.8629	48.639	34.6021	53.4823	60.6146	33.3278	42.6593	19.4719	41.9456	45.7661	35.9901	47.4485	25.1143	43.0194	34.5449	35.3	47.0777	44.7674	23.8385	30.1812	57.2964	24.6427	21.558	45.938	20.6828	46.0014
ENSG00000129521	5.09098	4.07466	14.222	17.5535	4.62702	43.5965	3.37018	3.68287	11.5609	3.20391	22.7912	2.41187	3.66103	0.318562	10.2447	10.7728	43.3024	0.911964	4.91066	6.33648	0.808852	0.472236	11.8189	1.76549	7.11097	8.19523	13.4868	11.1904	7.06952	6.28499	35.9481	33.0128	23.7805	11.2651	9.14602	16.252	16.0022	1.51915	2.4356	0.699088	14.8158	6.28636	8.45016	14.7888	7.61479	10.8306	7.28761	2.25284	15.0582
ENSG00000129534	8.38936	13.4834	23.7034	6.62398	7.27103	17.3776	19.0977	3.68287	12.6314	2.84792	7.59708	27.1508	19.0679	2.22993	12.5991	3.54941	5.77365	28.8789	1.75381	22.7924	3.23541	12.2781	3.31759	3.15267	9.10204	3.18703	23.0207	69.396	8.8369	16.8123	7.48918	35.7315	25.3484	10.2905	14.4956	7.26192	22.0782	9.13095	7.57643	11.5511	16.2613	5.91446	10.4421	24.3939	9.22657	3.88988	23.433	6.35759	24.5004
ENSG00000129535	0.143408	0.0740847	0	0.165599	0	0	0	0	0	0	0	0	8.54241	0.318562	0	0	0	0	0.701522	0	0	0	0	0	0	0.45529	0.232532	0.155422	0.252483	0	0	0	0.0485836	13.4635	0	0.0896733	0.216022	0.145233	0.74656	0	72.1416	0	0	0.07919	0.422806	0.100429	0.261707	0.401267	0.241844
ENSG00000129538	258.684	108.009	0	101.747	39.9906	107.255	0	13.3504	31.1681	6.14082	103.673	493.498	156.941	7.64549	55.3172	48.0001	222.446	232.373	19.438	76.6525	7.88631	6.37518	64.1113	6.08464	62.221	10.2061	41.6232	135.528	57.6713	29.8013	74.767	59.9732	58.481	53.9727	67.3929	112.765	103.073	8.7675	28.167	9.75427	282.531	35.3725	94.236	71.7078	22.3569	79.6821	235.452	16.6263	35.5143
ENSG00000129538	258.684	108.009	0	101.747	39.9906	107.255	0	13.3504	31.1681	6.14082	103.673	493.498	156.941	7.64549	55.3172	48.0001	222.446	232.373	19.438	76.6525	7.88631	6.37518	64.1113	6.08464	62.221	10.2061	41.6232	135.528	57.6713	29.8013	74.767	59.9732	58.481	53.9727	67.3929	112.765	103.073	8.7675	28.167	9.75427	282.531	35.3725	94.236	71.7078	22.3569	79.6821	235.452	16.6263	35.5143
ENSG00000129538	258.684	108.009	0	101.747	39.9906	107.255	0	13.3504	31.1681	6.14082	103.673	493.498	156.941	7.64549	55.3172	48.0001	222.446	232.373	19.438	76.6525	7.88631	6.37518	64.1113	6.08464	62.221	10.2061	41.6232	135.528	57.6713	29.8013	74.767	59.9732	58.481	53.9727	67.3929	112.765	103.073	8.7675	28.167	9.75427	282.531	35.3725	94.236	71.7078	22.3569	79.6821	235.452	16.6263	35.5143
ENSG00000129538	309.331	123.666	0	111.738	50.5667	119.484	0	18.8747	98.9636	16.1085	452.602	508.543	187.094	8.91974	171.997	132.107	241.05	275.945	91.1102	85.9208	8.89738	6.37518	214.071	6.21075	132.193	12.6343	45.1112	143.532	62.5527	30.2465	84.2533	65.1517	69.0005	103.854	75.222	131.084	110.933	12.4194	33.7745	11.3191	302.15	43.6225	102.181	77.4693	25.5922	266.832	364.909	17.5644	39.317
ENSG00000129559	54.5667	40.0057	71.1101	37.2599	30.7366	47.1025	26.3998	39.5908	103.62	38.0909	88.9779	42.3456	49.5002	19.1137	69.4541	79.2702	52.444	24.927	13.5043	46.8143	19.1091	48.2861	83.0088	18.979	64.141	67.6106	43.5997	46.7821	48.8555	48.3551	38.9437	46.8004	58.4385	45.8237	38.4801	41.9265	38.2235	41.6144	27.8605	43.1879	49.9006	29.2248	31.7323	38.9624	30.0344	24.4156	41.222	19.2715	40.5414
ENSG00000129562	197.473	136.019	195.553	129.333	66.1002	169.203	103.352	119.693	129.739	30.9711	131.452	151.19	184.425	23.8922	99.3929	95.8964	161.181	119.771	27.7101	221.304	123.957	145.212	118.12	90.5446	247.746	137.953	153.006	204.225	148.712	188.55	106.346	166.229	169.833	113.103	177.799	145.585	150.376	64.8477	69.5365	137.506	139.644	89.2567	127.692	186.647	82.746	98.2079	171.589	80.9777	126.106
ENSG00000038219	20.0054	24.2257	56.2955	23.3495	22.4741	40.6494	17.9743	36.8287	47.5282	13.8836	37.7552	29.7694	41.6442	19.4323	42.8242	23.3514	22.6135	55.0218	22.098	51.543	7.07746	42.9734	24.6055	2.90045	42.097	29.5939	49.2968	50.1236	20.7036	26.0041	22.4675	34.9547	30.861	40.2588	49.5155	27.4792	48.7512	35.7344	30.1756	34.9992	31.6499	22.0336	25.2747	39.4312	18.7853	16.3288	37.9171	21.4076	48.9759
ENSG00000129566	25.1681	18.2989	4.14809	27.3239	7.93203	19.0036	7.86376	14.7315	5.78046	2.49193	7.59708	50.8561	25.7798	4.77843	10.5629	12.3918	7.21706	28.8789	4.91066	22.4141	4.85311	30.9314	10.713	8.70136	25.5995	13.2034	15.3471	57.5839	6.81704	59.1574	7.48918	17.4773	15.6905	14.7905	40.1501	17.3255	22.6224	17.6801	15.2236	22.0225	20.0859	10.1812	14.9289	54.2185	16.7838	16.6477	24.9017	7.08178	35.7508
ENSG00000129595	11.5443	7.03804	1.77775	9.43917	2.64401	6.80877	1.12339	5.5243	3.21136	0.711979	1.84172	15.1603	14.7967	3.50418	4.32696	4.29666	8.66047	33.4387	1.75381	7.3768	1.6177	5.66683	2.55731	2.52213	6.25765	3.18703	11.6266	4.74038	4.03973	8.56329	2.99567	6.60255	8.27244	5.27646	10.7914	11.1022	8.44099	12.1568	8.54966	11.6905	8.79669	8.38829	4.32028	4.34363	4.18742	1.7618	6.54558	6.27647	10.0296
ENSG00000129596	14.9144	165.135	9.48135	23.0183	8.59303	15.8533	1.12339	77.3402	63.1568	14.9516	55.7119	34.6621	55.2206	18.158	46.8966	40.9739	8.17933	9.72761	6.3137	26.3862	5.86418	36.8344	37.7376	1.8916	26.4528	36.4232	18.1375	1.32109	7.06952	5.34224	2.99567	15.147	31.1524	33.3515	9.56533	19.4288	31.5488	40.3719	41.1359	49.1726	55.3241	73.5991	89.6177	16.6739	9.20129	13.0251	19.1219	4.01798	26.4444
ENSG00000129625	135.09	157.504	61.0362	116.913	76.6763	113.412	38.1954	116.01	302.939	34.531	299.969	122.523	147.662	24.2107	434.796	335.015	191.011	119.163	24.904	132.782	141.549	149.935	267.135	118.666	139.659	220.361	127.427	63.1791	102.003	129.314	74.8918	83.8912	59.5452	169.392	99.166	140.144	109.284	72.3855	113.798	142.94	157.794	67.099	105.032	110.079	48.5884	83.8879	94.7972	94.4972	142.561
ENSG00000129636	52.9175	47.4142	14.8146	49.5142	20.4911	34.8569	19.0977	99.4374	73.2191	7.83177	101.755	45.0676	44.39	10.5125	109.574	103.929	60.1422	43.1663	8.76903	52.5833	8.49295	76.7383	91.1646	14.1239	28.1594	43.2526	64.8764	54.7863	41.9122	42.5022	23.9654	53.9856	25.9153	55.8265	37.1886	39.7118	35.7756	28.3987	34.9624	63.0945	55.1397	15.4616	43.6012	52.6381	21.8359	26.8757	49.1455	29.0564	37.6478
ENSG00000129646	0.215112	0.0740847	0	0	0	0	0	0	0	0	0.230214	0	0	0	0	0.0622704	0	0	0	0	0	0	0	0	0	0	0	0	0	0.0785623	0	0	0.116279	0.111197	0	0.0120888	0	0	0	0	0	0.195712	0.0402617	0	0	0.100429	0.486027	0	0.16123
ENSG00000129654	19.2883	5.03776	5.92585	7.78317	0.661002	1.01623	0	7.36574	7.70728	5.69583	8.74815	0.0689106	23.6442	0	0.827213	1.0586	0	21.2792	1.40304	22.6978	0	1.18059	1.52056	0	11.3776	4.5529	21.6255	0.854822	0	0.157125	0	13.5935	4.55614	5.59029	0.66141	2.94678	43.474	2.67744	0.18664	0.820995	3.16823	0.11352	2.7378	0.246484	0.199917	13.3824	14.4236	0.563525	5.1469
ENSG00000129657	4.44564	0.518593	0	0.165599	0	0.30487	0	0	0	0	0	0.137821	0.305086	0.955686	0.0636318	0.186811	0	0	0.350761	0.189149	0	0	0.138233	0.126107	0.568878	0.45529	0.232532	0	0.252483	0.0785623	0	0.388385	0.0606492	1.19154	0.0413381	0.392781	0.186774	0.290466	0.264584	0.425424	0	0.861167	0.120785	0.07919	0.180177	0.37362	3.39836	0.321701	0.493655
ENSG00000129657	6.56091	2.63001	5.33326	4.88518	2.64401	2.5914	5.61697	19.3351	11.0257	1.77995	3.79854	5.92632	4.19493	2.70778	6.8086	8.78012	0.962275	8.35967	3.33223	4.87058	1.01107	3.42371	8.36309	1.26107	7.25319	13.4311	8.37115	5.32321	3.28228	6.28499	2.24675	6.79674	7.48375	7.84067	4.72322	5.93908	8.24625	15.7079	3.56261	4.67966	14.1943	3.50144	4.41238	4.60599	2.83539	3.25555	3.70947	3.33964	11.5595
ENSG00000129657	7.56476	3.1486	5.33326	4.88518	1.98301	2.99789	4.49358	23.0179	12.3102	2.84792	5.87047	5.99523	4.34748	2.70778	7.76308	9.65191	0	9.27163	3.68299	5.34345	1.6177	5.31265	9.95277	1.38717	8.67539	13.8864	9.06874	6.02261	3.78724	7.07061	2.24675	7.18513	7.55561	8.7085	5.73452	6.06556	8.74806	16.0179	5.5613	6.35149	14.4142	3.5171	4.35984	5.53449	3.38593	4.47096	4.3786	3.58115	12.4667
ENSG00000038274	13.9106	5.85269	46.2216	5.63038	3.96601	7.92663	1.12339	0	4.92409	1.06797	5.52515	8.13146	5.49155	1.91137	8.84482	7.41017	5.77365	4.55982	0.701522	11.0652	0.606639	1.41671	7.25723	0.75664	5.1199	6.37407	11.1615	33.1049	5.80711	10.5274	4.49351	14.7586	12.0397	5.29045	14.7982	9.02293	4.50514	5.51529	2.25612	4.68215	7.14248	2.86141	4.69149	12.814	4.25764	2.00396	7.77074	1.93177	6.69408
ENSG00000129657	28.2693	11.4646	9.03691	12.834	9.25403	11.3818	35.1061	17.0333	14.9328	7.83177	17.0934	21.9825	14.9111	7.40657	19.6781	20.7983	7.57791	22.1151	5.34911	12.0582	6.62248	17.2366	24.4672	3.12114	10.7376	8.30905	13.0799	14.4154	9.72059	16.4981	4.49351	12.137	12.659	16.3686	9.07683	16.1893	21.6938	13.5363	7.02062	13.6216	15.7394	4.85087	10.099	8.18984	5.67134	9.74001	15.1493	6.80002	13.184
ENSG00000129657	28.2693	11.4646	9.03691	12.834	9.25403	11.3818	35.1061	17.0333	14.9328	7.83177	17.0934	21.9825	14.9111	7.40657	19.6781	20.7983	7.57791	22.1151	5.34911	12.0582	6.62248	17.2366	24.4672	3.12114	10.7376	8.30905	13.0799	14.4154	9.72059	16.4981	4.49351	12.137	12.659	16.3686	9.07683	16.1893	21.6938	13.5363	7.02062	13.6216	15.7394	4.85087	10.099	8.18984	5.67134	9.74001	15.1493	6.80002	13.184
ENSG00000129657	28.2693	11.4646	9.03691	12.834	9.25403	11.3818	35.1061	17.0333	14.9328	7.83177	17.0934	21.9825	14.9111	7.40657	19.6781	20.7983	7.57791	22.1151	5.34911	12.0582	6.62248	17.2366	24.4672	3.12114	10.7376	8.30905	13.0799	14.4154	9.72059	16.4981	4.49351	12.137	12.659	16.3686	9.07683	16.1893	21.6938	13.5363	7.02062	13.6216	15.7394	4.85087	10.099	8.18984	5.67134	9.74001	15.1493	6.80002	13.184
ENSG00000129657	28.2693	11.4646	9.03691	12.834	9.25403	11.3818	35.1061	17.0333	14.9328	7.83177	17.0934	21.9825	14.9111	7.40657	19.6781	20.7983	7.57791	22.1151	5.34911	12.0582	6.62248	17.2366	24.4672	3.12114	10.7376	8.30905	13.0799	14.4154	9.72059	16.4981	4.49351	12.137	12.659	16.3686	9.07683	16.1893	21.6938	13.5363	7.02062	13.6216	15.7394	4.85087	10.099	8.18984	5.67134	9.74001	15.1493	6.80002	13.184
ENSG00000129667	0.0717039	0	0.592585	0.165599	0	0.101623	0	0	0.428182	0.35599	0	0.0689106	0	0.318562	0.0636318	0.124541	0.481137	0.303988	0	0	0	0	0.0691164	0	0	0	0.232532	0.155422	0	0.392812	0	0	0.214298	0.18685	0.567657	0.0862085	0.186774	0.125631	0.264584	0.288591	0.078638	0	0	0.453374	0.28157	0.135862	0.0747735	0	0
ENSG00000129667	18.2128	13.0389	3.55551	16.2287	7.27103	15.2435	21.3445	0	8.34955	15.3076	16.8057	34.7999	10.0678	9.87542	10.9447	14.6335	12.5096	17.9353	3.85837	15.9831	3.63984	6.13906	11.1277	4.53984	20.1952	6.37407	10.929	23.4687	6.05959	68.3492	1.49784	10.8748	10.6725	15.5238	16.1816	13.9952	19.7377	2.91268	7.38978	9.13292	13.5144	5.72281	10.2844	9.61972	10.6483	20.629	11.4078	6.35414	32.252
ENSG00000129673	0.286816	0	0	0	0	0	0	0	0	0	0	0	0.305086	0	0	0.0622704	0	0	0	0.189149	0	0	0.0691164	0	0	0	0	0	0	0	0	0	0.105264	0.236127	0.0413381	0.0775845	0.324033	0	0	0	0	0	0	0	0	0.0339655	0.523415	0.160694	0.403073
ENSG00000129673	0	0	0	0	1.322	0	0	0	20.3386	0	0	0	0	2.22993	0	0	0	0	0	0	0	0.236118	0	0	0	0	0	0	0	0	0	0	0.34528	0.927321	0	0.0168878	0.216022	0	403.143	145.468	4.7969	0.11352	0	0	0.341405	0.268788	0.183102	0	0
ENSG00000129675	12.3331	15.0392	0	11.0952	5.94902	9.65423	10.1106	5.5243	3.21136	8.18776	11.9711	30.3896	7.62715	1.91137	7.31766	7.65926	2.40569	14.8954	1.05228	13.2404	0.808852	9.20859	6.01313	2.14381	18.2041	5.0082	8.60368	153.402	2.27235	49.8871	4.49351	6.60255	21.7671	9.20817	14.782	6.16954	12.5253	3.20314	3.95232	7.40137	4.44655	3.31549	11.1231	8.23287	4.20574	11.1333	10.8423	2.25315	16.7987
ENSG00000129680	0.143408	0.222254	0	1.49039	0.661002	0.914611	0	1.84143	0.856364	0	0.230214	2.54969	2.44069	0	0.127264	0.0622704	0	0.607976	0.350761	2.9318	0	0	0	0	0.284439	0	0	0.0777111	0	0	1.49784	0	1.15019	0.14127	3.05902	0.587321	0.393813	0	1.50956	0.136832	0.078638	0.634128	0.0805235	0.611753	0.414231	0.234823	0.635575	0	0.20652
ENSG00000038274	56.5027	43.3395	21.333	31.2983	27.1011	57.3156	70.7739	16.5729	55.6637	19.2234	45.3522	26.0482	35.39	7.32693	70.1222	62.2081	41.3778	41.9503	8.06751	65.2563	18.4014	37.7788	83.2853	16.52	31.8572	15.4799	42.3208	83.928	24.7433	83.2761	26.961	33.7895	35.9839	37.6644	41.7358	34.8431	36.6557	14.7558	20.102	51.944	41.3291	15.2659	32.2011	70.8485	26.9557	23.5664	42.462	23.4202	51.2782
ENSG00000129680	7.77987	10.4089	11.5554	9.93596	5.28802	14.5322	2.24679	0	4.17477	2.49193	2.30214	20.1564	11.0594	4.45987	1.74987	1.55676	14.1935	3.34387	1.57843	29.6018	1.01107	15.3477	0.656606	0.693586	8.10651	2.95939	12.3242	9.7916	8.33194	4.63518	5.24242	13.9819	15.1592	5.0268	9.05156	8.18921	9.93744	1.79981	6.34431	9.03964	9.40773	7.00877	8.59519	9.77769	6.36769	2.00773	12.851	7.03998	10.184
ENSG00000129680	7.77987	10.4089	11.5554	9.93596	5.28802	14.5322	2.24679	0	4.17477	2.49193	2.30214	20.1564	11.0594	4.45987	1.74987	1.55676	14.1935	3.34387	1.57843	29.6018	1.01107	15.3477	0.656606	0.693586	8.10651	2.95939	12.3242	9.7916	8.33194	4.63518	5.24242	13.9819	15.1592	5.0268	9.05156	8.18921	9.93744	1.79981	6.34431	9.03964	9.40773	7.00877	8.59519	9.77769	6.36769	2.00773	12.851	7.03998	10.184
ENSG00000129682	0.0717039	0	6.51843	0	0	0	0	0	0	0	0	0	0	0	0.0636318	0	0	0.303988	0	0	0	0	0	0	0	0	0	0	0	0	0	0	1.37047	0.0610086	0	0	0.216022	0	0	0	0	0	0.374636	0	0	0	0	0	0
ENSG00000129682	1.12336	0.938405	1.18517	0.938396	0.881336	1.08398	0	19.0281	2.92591	0.593316	2.37888	1.51603	1.01695	0.849499	1.88774	2.11719	0.160379	0.202658	0.11692	0.851169	1.6177	0.629647	1.86614	1.55531	1.42219	6.98112	2.63536	0.595785	0.757448	1.17843	1.99711	1.03569	1.04188	1.92353	1.61119	1.6098	0.884353	10.0962	0.900064	0.238005	4.22477	0.83377	1.15189	1.53301	0.978347	1.09682	3.39968	0.402099	2.54176
ENSG00000129682	1.12336	0.938405	1.18517	0.938396	0.881336	1.08398	0	19.0281	2.92591	0.593316	2.37888	1.51603	1.01695	0.849499	1.88774	2.11719	0.160379	0.202658	0.11692	0.851169	1.6177	0.629647	1.86614	1.55531	1.42219	6.98112	2.63536	0.595785	0.757448	1.17843	1.99711	1.03569	1.04188	1.92353	1.61119	1.6098	0.884353	10.0962	0.900064	0.238005	4.22477	0.83377	1.15189	1.53301	0.978347	1.09682	3.39968	0.402099	2.54176
ENSG00000129682	9.2498	0.666762	13.0369	11.592	1.98301	3.86169	0	40.5116	46.8859	2.13594	34.3019	1.65386	3.2034	0.955686	40.3426	49.9408	0.481137	0	0.701522	4.35042	1.01107	6.37518	43.2669	0	4.55102	4.09761	3.95304	0.543978	1.26241	0.942748	8.98701	3.88385	9.65217	22.4901	4.56637	7.56417	9.45569	16.5832	6.63396	10.1405	21.8563	0.602799	3.39971	2.73309	1.96332	2.20482	4.06656	0.643401	16.2352
ENSG00000129691	21.4036	7.40847	11.2591	7.20357	4.29652	12.3473	2.80849	8.28645	24.2993	4.62786	12.5467	11.0257	8.46614	2.38922	19.7895	19.2727	7.93876	6.38375	2.45533	19.1513	5.76307	7.31965	17.21	4.03541	9.10204	10.0164	13.2543	16.5525	8.2057	14.1805	8.2381	9.90383	9.197	10.2406	11.0686	7.41855	6.53834	6.49894	7.71694	5.8278	11.41	6.4607	7.05567	10.4041	7.61542	8.67901	19.9943	5.79357	8.62668
ENSG00000129691	21.8338	7.63072	11.8517	7.20357	4.29652	12.3473	2.80849	8.28645	23.8711	4.62786	12.5467	10.819	8.46614	2.38922	19.4713	18.5877	7.93876	6.07976	3.15685	19.1513	5.76307	7.31965	17.1409	3.90931	9.10204	10.927	13.4868	16.6302	8.2057	14.1805	8.2381	9.90383	9.29127	10.1572	11.0686	7.44273	6.69585	6.3537	7.71694	5.8278	11.5571	6.34718	7.17645	10.7209	8.10772	8.57711	20.2934	5.71338	8.46545
ENSG00000129696	8.06669	3.07451	5.62955	4.30558	0.991503	3.30276	2.24679	9.20717	2.89023	0.533984	4.48918	4.06573	2.89832	1.27425	3.69064	3.48714	3.12739	3.79985	1.40304	5.81632	0.808852	7.20159	6.01313	1.57633	4.69324	3.41468	5.34823	6.79972	5.80711	6.16714	1.49784	3.30128	7.70599	3.93883	3.21734	4.63347	3.56447	4.05315	3.28264	4.67344	2.97805	1.08231	5.61682	4.55695	2.24698	3.01632	8.89327	2.13287	3.88858
ENSG00000129696	8.13839	3.07451	5.62955	4.30558	0.991503	3.40439	2.24679	9.20717	2.89023	0.177995	4.48918	4.06573	2.89832	1.27425	3.69064	3.48714	3.12739	3.79985	1.40304	5.81632	0.808852	7.20159	6.01313	1.57633	4.69324	3.41468	5.34823	6.79972	5.80711	6.16714	1.49784	3.30128	7.8945	3.95146	3.21734	4.71106	3.56447	4.17878	3.28264	4.67344	3.00426	1.08231	5.61682	4.63614	2.26519	3.01632	9.15498	2.21337	3.9692
ENSG00000038295	1.43408	1.70395	0.296292	2.06999	0.330501	2.99789	0	0.920717	1.28455	0.533984	0.80575	6.02968	2.44069	0.477843	1.24082	2.70876	0.240569	3.03988	0	1.98606	0.30332	1.65282	0.622048	0.0630533	0.711097	0.227645	1.86025	0.660544	1.13617	1.57125	2.24675	2.52451	2.09153	2.77342	4.18325	1.55689	1.31306	19.4162	1.77414	1.1469	2.50884	0.195712	1.42758	3.77344	1.26793	0.287239	2.47809	0.84513	4.56877
ENSG00000129744	0.215112	0.0740847	0	0.496798	17.1861	0	0	0	0	13.1716	0	0.413464	0.915258	0.955686	0.890845	0.249081	0.481137	0	0	0.0945743	0	0.236118	0.345582	0	0	0	2.32532	0	3.0298	0.864186	0	0	0.485194	0.157462	0.48498	0.171258	2.04783	0	2.91042	0	0.209701	13.6225	0.455159	1.03445	2.14903	0.101897	0.0373867	0.24151	0.10326
ENSG00000129749	0.0717039	0	0.592585	0.331199	0	0.101623	0	0	0.428182	1.06797	0	0	0	0	0.127264	0	0	0.303988	0.350761	0.0945743	0	0	0.0691164	0.126107	0	0	0	0	0	0.0785623	0	0	0.116279	0.0954092	0.526319	0.0627523	0	0.290466	0	0.57718	0.0262127	0.11352	0	0.0395949	0.0499792	0	0	0.321076	0
ENSG00000129810	0.303362	0.0569882	1.04842	0.0254768	0	0.0469031	0.0864149	0.141649	0	0	0	0.302146	0.0352022	0.0530938	0.00489475	0.00479002	0	0.0233837	0.0269816	0.0218248	0	0	0.00531664	0.0097005	0.0437598	0.0350223	0.250419	2.02646	0.0971087	0.586195	0.230436	0.478012	1.12101	0.0533916	0.0936916	0.0617332	0.0794535	0.200817	0	0	0.0771597	0.00873235	0.0402617	0.205135	0.115351	0.020676	0.509846	0.0494202	0.254197
ENSG00000129810	0.303362	0.0569882	1.04842	0.0254768	0	0.0469031	0.0864149	0.141649	0	0	0	0.302146	0.0352022	0.0530938	0.00489475	0.00479002	0	0.0233837	0.0269816	0.0218248	0	0	0.00531664	0.0097005	0.0437598	0.0350223	0.250419	2.02646	0.0971087	0.586195	0.230436	0.478012	1.12101	0.0533916	0.0936916	0.0617332	0.0794535	0.200817	0	0	0.0771597	0.00873235	0.0402617	0.205135	0.115351	0.020676	0.509846	0.0494202	0.254197
ENSG00000129810	0.303362	0.0569882	1.04842	0.0254768	0	0.0469031	0.0864149	0.141649	0	0	0	0.302146	0.0352022	0.0530938	0.00489475	0.00479002	0	0.0233837	0.0269816	0.0218248	0	0	0.00531664	0.0097005	0.0437598	0.0350223	0.250419	2.02646	0.0971087	0.586195	0.230436	0.478012	1.12101	0.0533916	0.0936916	0.0617332	0.0794535	0.200817	0	0	0.0771597	0.00873235	0.0402617	0.205135	0.115351	0.020676	0.509846	0.0494202	0.254197
ENSG00000129810	0.303362	0.0569882	1.04842	0.0254768	0	0.0469031	0.0864149	0.141649	0	0	0	0.302146	0.0352022	0.0530938	0.00489475	0.00479002	0	0.0233837	0.0269816	0.0218248	0	0	0.00531664	0.0097005	0.0437598	0.0350223	0.250419	2.02646	0.0971087	0.586195	0.230436	0.478012	1.12101	0.0533916	0.0936916	0.0617332	0.0794535	0.200817	0	0	0.0771597	0.00873235	0.0402617	0.205135	0.115351	0.020676	0.509846	0.0494202	0.254197
ENSG00000129810	0.303362	0.0569882	1.04842	0.0254768	0	0.0469031	0.0864149	0.141649	0	0	0	0.302146	0.0352022	0.0530938	0.00489475	0.00479002	0	0.0233837	0.0269816	0.0218248	0	0	0.00531664	0.0097005	0.0437598	0.0350223	0.250419	2.02646	0.0971087	0.586195	0.230436	0.478012	1.12101	0.0533916	0.0936916	0.0617332	0.0794535	0.200817	0	0	0.0771597	0.00873235	0.0402617	0.205135	0.115351	0.020676	0.509846	0.0494202	0.254197
ENSG00000129810	0.303362	0.0569882	1.04842	0.0254768	0	0.0469031	0.0864149	0.141649	0	0	0	0.302146	0.0352022	0.0530938	0.00489475	0.00479002	0	0.0233837	0.0269816	0.0218248	0	0	0.00531664	0.0097005	0.0437598	0.0350223	0.250419	2.02646	0.0971087	0.586195	0.230436	0.478012	1.12101	0.0533916	0.0936916	0.0617332	0.0794535	0.200817	0	0	0.0771597	0.00873235	0.0402617	0.205135	0.115351	0.020676	0.509846	0.0494202	0.254197
ENSG00000129810	0.303362	0.0569882	1.04842	0.0254768	0	0.0469031	0.0864149	0.141649	0	0	0	0.302146	0.0352022	0	0.00489475	0.00479002	0	0.0233837	0.0269816	0.0218248	0	0	0.00531664	0.0097005	0.0437598	0.0350223	0.250419	2.02646	0.0971087	0.586195	0.230436	0.478012	1.12101	0.0533916	0.0936916	0.0617332	0.0794535	0.200817	0	0	0.0771597	0.00873235	0.0402617	0.205135	0.115351	0.020676	0.509846	0.0494202	0.254197
ENSG00000129810	0.303362	0.0569882	1.04842	0.0254768	0	0.0469031	0.0864149	0.141649	0	0	0	0.302146	0.0352022	0	0.00489475	0.00479002	0	0.0233837	0.0269816	0.0218248	0	0	0.00531664	0.0097005	0.0437598	0.0350223	0.250419	2.02646	0.0971087	0.586195	0.230436	0.478012	1.12101	0.0533916	0.0936916	0.0617332	0.0794535	0.200817	0	0	0.0771597	0.00873235	0.0402617	0.205135	0.115351	0.020676	0.509846	0.0494202	0.254197
ENSG00000038295	1.43408	1.70395	0.296292	2.06999	0.330501	2.99789	0	0.920717	1.28455	0.533984	0.80575	6.02968	2.44069	0.477843	1.24082	2.70876	0.240569	3.03988	0	1.98606	0.30332	1.65282	0.622048	0.0630533	0.711097	0.227645	1.86025	0.660544	1.13617	1.57125	2.24675	2.52451	2.09153	2.77342	4.18325	1.55689	1.31306	19.4162	1.77414	1.1469	2.50884	0.195712	1.42758	3.77344	1.26793	0.287239	2.47809	0.84513	4.56877
ENSG00000129810	0.303362	0.0569882	1.04842	0.0254768	0	0.0469031	0.0864149	0.141649	0	0	0	0.302146	0.0352022	0	0.00489475	0.00479002	0	0.0233837	0.0269816	0.0218248	0	0	0.00531664	0.0097005	0.0437598	0.0350223	0.250419	2.02646	0.0971087	0.586195	0.230436	0.478012	1.12101	0.0533916	0.0936916	0.0617332	0.0794535	0.200817	0	0	0.0771597	0.00873235	0.0402617	0.205135	0.115351	0.020676	0.509846	0.0494202	0.254197
ENSG00000129810	0.303362	0.0569882	1.04842	0.0254768	0	0.0469031	0.0864149	0.141649	0	0	0	0.302146	0.0352022	0	0.00489475	0.00479002	0	0.0233837	0.0269816	0.0218248	0	0	0.00531664	0.0097005	0.0437598	0.0350223	0.250419	2.02646	0.0971087	0.586195	0.230436	0.478012	1.12101	0.0533916	0.0936916	0.0617332	0.0794535	0.200817	0	0	0.0771597	0.00873235	0.0402617	0.205135	0.115351	0.020676	0.509846	0.0494202	0.254197
ENSG00000129810	0.303362	0.0569882	1.04842	0.0254768	0	0.0469031	0.0864149	0.141649	0	0	0	0.302146	0.0352022	0	0.00489475	0.00479002	0	0.0233837	0.0269816	0.0218248	0	0	0.00531664	0.0097005	0.0437598	0.0350223	0.250419	2.02646	0.0971087	0.586195	0.230436	0.478012	1.12101	0.0533916	0.0936916	0.0617332	0.0794535	0.200817	0	0	0.0771597	0.00873235	0.0402617	0.205135	0.115351	0.020676	0.509846	0.0494202	0.254197
ENSG00000129810	0.303362	0.0569882	1.04842	0.0254768	0	0.0469031	0.0864149	0.141649	0	0	0	0.302146	0.0352022	0	0.00489475	0.00479002	0	0.0233837	0.0269816	0.0218248	0	0	0.00531664	0.0097005	0.0437598	0.0350223	0.250419	2.02646	0.0971087	0.586195	0.230436	0.478012	1.12101	0.0533916	0.0936916	0.0617332	0.0794535	0.200817	0	0	0.0771597	0.00873235	0.0402617	0.205135	0.115351	0.020676	0.509846	0.0494202	0.254197
ENSG00000129810	0.303362	0.0569882	1.04842	0.0254768	0	0.0469031	0.0864149	0.141649	0	0	0	0.302146	0.0352022	0	0.00489475	0.00479002	0	0.0233837	0.0269816	0.0218248	0	0	0.00531664	0.0097005	0.0437598	0.0350223	0.250419	2.02646	0.0971087	0.586195	0.230436	0.478012	1.12101	0.0533916	0.0936916	0.0617332	0.0794535	0.200817	0	0	0.0771597	0.00873235	0.0402617	0.205135	0.115351	0.020676	0.509846	0.0494202	0.254197
ENSG00000129824	19.4318	26.8187	0	36.5975	48.2532	13.0078	58.4165	42.353	39.3927	12.8156	57.7838	0	57.0511	7.64549	18.0714	20.4247	0	43.4703	4.20913	0	26.4899	0	29.3054	24.843	63.4299	39.6103	0	63.49	0	55.5436	38.9437	0	3.07259	19.639	0	36.1176	94.9481	25.6359	18.3885	0	26.0944	18.2447	74.3204	11.5617	6.94346	11.7965	22.6937	18.513	34.8022
ENSG00000129910	0.717039	0.518593	0.592585	0.827997	17.1861	0	0	0	1.71273	10.6797	0	0.551285	4.88138	8.28261	0.0636318	0.249081	0	0.303988	0.701522	0	0	0	0.138233	0	0.284439	1.82116	34.6472	0.310844	30.8029	0.707061	1.49784	0	0.922788	3.52527	0.124014	0.490713	1.4829	69.5665	3.94516	0.136832	1.46189	7.94645	184.937	3.72402	4.57063	0.134394	0.5608	1.12611	2.25721
ENSG00000129911	40.6561	16.595	43.8513	21.3623	5.28802	19.0036	41.5656	49.7187	47.5282	9.61172	50.1867	27.2197	16.3221	2.86706	52.4962	73.6658	12.9907	32.2227	4.91066	50.9756	4.85311	15.1115	54.0491	3.90931	11.3776	14.114	13.0218	26.888	19.9462	42.9736	11.9827	13.2051	28.6697	32.4357	25.2641	21.7766	15.8172	9.94796	10.9595	18.114	31.6793	3.5698	18.437	25.911	16.1398	14.1003	25.3436	7.48618	38.4811
ENSG00000129925	25.7417	32.375	11.8517	12.7512	5.28802	11.1786	10.1106	5.5243	5.35227	2.49193	7.82729	9.92313	43.9324	2.22993	6.87223	8.65558	11.0662	9.72761	1.75381	14.4699	12.5372	9.20859	9.39984	6.93586	2.55995	1.82116	10.929	23.7796	6.81704	20.4262	5.99134	6.60255	10.1147	8.12167	16.0435	13.9761	4.54566	3.40361	3.98307	7.46108	12.3074	3.38589	16.3517	20.5251	8.88023	5.63678	29.1445	5.55346	9.50413
ENSG00000129932	3.97957	2.40775	4.44438	2.15279	2.31351	2.54059	0	13.8108	7.60023	1.06797	6.21579	2.37742	3.2034	0.955686	6.26773	6.35158	1.92455	3.19187	2.27995	3.78297	1.6177	3.06953	9.60718	0.9458	2.84439	3.64232	3.02291	3.10844	2.39859	4.32093	0.748918	3.10708	3.09751	3.48699	3.02578	3.24405	1.33666	3.06013	1.6962	2.53015	3.72878	1.99047	2.8456	2.70438	1.4781	2.81766	2.23508	1.20724	4.25532
ENSG00000038358	28.3947	7.11213	10.6665	12.42	8.59303	13.3127	8.98716	31.3044	18.1977	3.20391	16.3452	21.3623	9.9153	2.86706	27.1708	32.8788	5.29251	10.0316	3.50761	26.0079	4.6509	24.5562	34.6273	4.53984	9.38648	7.73994	14.6495	34.3483	8.58442	26.1613	5.99134	13.9819	11.825	16.2573	19.4938	11.8601	9.85869	17.9322	9.52075	16.6537	19.0856	5.04169	12.578	17.1092	8.10471	12.9956	16.3467	6.35727	19.0369
ENSG00000129932	3.97957	2.40775	4.44438	2.15279	2.31351	2.54059	0	13.8108	7.60023	1.06797	6.21579	2.37742	3.2034	0.955686	6.26773	6.35158	1.92455	3.19187	1.57843	3.78297	1.6177	3.06953	9.60718	0.9458	2.84439	3.64232	3.02291	3.10844	2.39859	4.32093	0.748918	3.10708	3.02981	3.49898	3.06712	3.22716	1.33666	2.9149	1.6962	2.53015	4.04173	1.87695	2.8456	2.70438	1.4781	2.81766	2.23508	1.28743	4.17471
ENSG00000129933	48.6152	19.1138	24.8885	38.7503	23.7961	21.5442	22.4679	64.4502	17.5555	28.8352	29.9279	44.7919	43.7798	17.8395	32.0068	33.8751	21.17	42.5583	30.1655	33.8576	7.27967	38.4872	37.392	4.28762	26.4528	10.4717	51.157	63.5677	28.5306	46.5089	28.4589	40.7805	36.7817	35.1007	43.4793	30.1264	15.7341	38.8983	31.244	31.8819	42.3158	28.9274	28.4874	32.5703	23.8693	34.9892	29.8626	22.8517	36.9804
ENSG00000129946	22.1565	21.4846	12.4443	11.9232	3.30501	12.0932	0	46.0359	16.2709	1.42396	9.669	18.2613	16.017	1.27425	42.6333	49.1313	6.73592	7.90369	4.91066	18.9149	7.07746	50.5292	40.9169	3.27877	7.67985	5.91878	16.5098	5.43978	7.06952	5.34224	5.99134	18.2541	21.6705	20.5919	17.7221	14.0037	7.63306	10.9958	6.97141	19.2784	25.0991	2.52472	18.8062	5.36418	6.37198	14.806	14.6969	8.85411	15.6733
ENSG00000129951	8.53276	0.444508	34.9625	2.15279	0	0	0	344.348	27.1896	1.06797	22.1006	0.758017	0.305086	0.318562	29.9069	47.7614	0.481137	2.12792	0	5.10701	0.202213	0	29.3054	0	2.27551	45.529	5.8133	0.777111	0	0	0	1.94193	43.3393	19.2915	0.165353	6.9994	12.577	89.5502	0.318932	0.410497	25.3099	0	1.48626	1.11364	1.07411	1.63034	2.82606	0.160694	17.7579
ENSG00000129965	0.143408	0	0	0.165599	0	0	0	0	0	0	0	0	0	0	0.0159079	0	0	0	0.0876903	0	0	0	0	0	0	0	0	3.22501	0	0	0.748918	0	0.0169237	7.83295	0	0.012638	0	0	0	0	0.0272806	0	0.0100654	0.155167	0.0801266	0	504.995	0	0.0201537
ENSG00000129968	6.91943	2.44479	2.96292	3.64319	2.31351	3.15033	1.12339	10.1279	12.5243	1.77995	9.669	4.238	3.88985	0.318562	8.52666	8.90466	1.44341	4.25583	1.75381	5.62717	2.42656	2.36118	14.9291	1.57633	3.41327	4.32526	4.7669	5.90604	3.40852	4.51733	0.748918	4.27224	3.68299	4.87273	6.08184	3.90721	2.29195	4.19259	2.33764	2.31744	5.05244	1.48747	2.64601	3.87885	2.07469	4.51374	5.01272	2.13224	4.25146
ENSG00000129968	6.91943	2.44479	2.96292	3.64319	2.31351	3.15033	1.12339	10.1279	12.5243	1.77995	9.669	4.238	3.88985	0.318562	8.52666	8.90466	1.44341	4.25583	1.75381	5.62717	2.42656	2.36118	14.9291	1.57633	3.41327	4.32526	4.7669	5.90604	3.40852	4.51733	0.748918	4.27224	3.68299	4.87273	6.08184	3.90721	2.29195	4.19259	2.33764	2.31744	5.05244	1.48747	2.64601	3.87885	2.07469	4.51374	5.01272	2.13224	4.25146
ENSG00000129988	1.7926	55.2672	0	1.3248	3.30501	2.23572	0	0	0	0	0	38.1765	1.37289	0	0	0	1.92455	0	0	1.79691	0	0	0	0	0	0	0	0.388555	0	0.549936	0	0	1.37165	14.9855	0.526319	1.06168	0	0	0.396875	0	0.192032	0.227041	26.2103	0.0395949	0.130198	0.0339655	0	0.160382	0.574504
ENSG00000129990	14.3408	0	0	0	0	0	0	160.205	38.1082	4.98385	32.6904	1.44712	0	0.318562	69.2314	85.5595	0	0	0.701522	0.945743	0	32.8204	79.3457	0	5.1199	53.269	0.465064	0	0	0	0	0.388385	1.70474	28.8999	0.96996	5.22714	6.74618	52.3718	2.23969	22.632	34.9474	0.0978555	0.0402617	0.63352	0.752497	3.08939	2.7542	0	29.3891
ENSG00000129991	0	5.3341	0	4.30558	0.661002	0	0	0	0	0.35599	0	0.482375	0.610172	0	0	0.249081	1980.36	0	0	0.283723	0	0	0.0691164	0	0	0	2.55785	0.0777111	1.00993	0	287.584	0	0.127492	23.7607	0	756.692	0.315051	0	0	0	0.331638	0	4.42537	21.9699	0.706587	0	0.0373867	0.241198	0.0806147
ENSG00000038382	37.6445	22.8181	36.7402	53.9854	14.5421	32.113	10.1106	176.778	31.4714	4.98385	17.9567	36.7294	26.0849	6.6898	40.7244	54.6734	12.0284	43.1663	5.26142	35.5599	3.23541	51.4737	47.9668	1.63939	24.1773	50.082	34.6472	35.8248	16.4114	23.4116	20.9697	29.1289	34.7225	38.6081	61.6716	31.3367	29.2919	63.3401	19.015	25.9334	47.3028	9.94242	33.6955	25.2313	12.2213	14.2628	18.6072	16.6601	53.2079
ENSG00000129993	1.57749	0.963101	0	0.993596	0.661002	1.62598	1.12339	0	0	0.35599	0.460429	3.51444	1.0678	0.318562	0.381791	0.435893	0.481137	3.64786	0	0.756595	1.21328	0	0.207349	0.504426	0.284439	0	0.465064	14.9982	0	20.0334	0	0	0.401265	0.700005	2.11635	0.664705	1.81154	0.50252	0.583515	0	0.611436	0.391423	1.27267	1.46108	0.888319	0.237758	1.32676	0.483019	6.32198
ENSG00000129993	5.73631	4.14874	0.592585	3.64319	3.96601	4.16656	5.61697	9.20717	6.63682	1.77995	6.21579	5.65067	3.35595	4.14131	9.54477	13.2013	2.40569	12.7675	0.350761	1.98606	0	3.06953	11.4733	1.26107	0.853317	0	6.27836	111.205	5.04966	9.34892	1.49784	2.33031	3.99675	6.4296	6.81485	5.24361	6.74202	13.7704	8.38448	6.24701	6.75583	1.72621	6.73458	6.11754	3.56416	2.4323	5.31089	1.60726	11.6631
ENSG00000130005	18.7147	53.341	4.44438	5.79598	97.1673	3.15033	0.561697	23.0179	11.8821	27.4112	20.1438	2.6186	40.8815	3.82274	12.9491	14.509	10.8256	1.97592	5.96294	7.47137	7.98742	3.54177	17.6247	4.03541	2.70217	2.5041	21.7417	6.48888	43.1746	6.28499	8.98701	4.66062	9.74998	9.03346	2.93352	9.3096	1.50882	6.69938	15.2315	3.98182	6.12539	16.3194	63.9926	6.34723	5.25228	15.5533	11.5933	2.77643	3.2424
ENSG00000130005	18.7147	53.341	4.44438	5.79598	97.1673	3.15033	0.561697	23.0179	11.8821	27.4112	20.1438	2.6186	40.8815	3.82274	12.9491	14.509	10.8256	1.97592	5.96294	7.47137	7.98742	3.54177	17.6247	4.03541	2.70217	2.5041	21.7417	6.48888	43.1746	6.28499	8.98701	4.66062	9.74998	9.03346	2.93352	9.3096	1.50882	6.69938	15.2315	3.98182	6.12539	16.3194	63.9926	6.34723	5.25228	15.5533	11.5933	2.77643	3.2424
ENSG00000130021	4.12297	4.77846	2.51848	1.49039	1.65251	2.31193	0.842546	2.30179	1.92682	0.978971	2.64747	3.35939	2.40255	0.637124	3.75428	3.82963	5.65336	2.12792	0.438451	4.58685	0.758299	4.25012	3.68045	0.882746	2.34662	0.341468	3.25545	7.79054	4.54469	5.61721	3.74459	2.52451	5.39314	2.80448	3.98265	3.35338	2.30715	2.48989	1.50724	2.7696	2.66034	1.47964	4.66352	4.38913	1.75442	2.17122	3.73081	2.61597	2.99882
ENSG00000130021	4.12297	4.77846	2.51848	1.49039	1.65251	2.31193	0.842546	2.30179	1.92682	0.978971	2.64747	3.35939	2.40255	0.637124	3.75428	3.82963	5.65336	2.12792	0.438451	4.58685	0.758299	4.25012	3.68045	0.882746	2.34662	0.341468	3.25545	7.79054	4.54469	5.61721	3.74459	2.52451	5.39314	2.80448	3.98265	3.35338	2.30715	2.48989	1.50724	2.7696	2.66034	1.47964	4.66352	4.38913	1.75442	2.17122	3.73081	2.61597	2.99882
ENSG00000130021	4.12297	4.77846	2.51848	1.49039	1.65251	2.31193	0.842546	2.30179	1.92682	0.978971	2.64747	3.35939	2.40255	0.637124	3.75428	3.82963	5.65336	2.12792	0.438451	4.58685	0.758299	4.25012	3.68045	0.882746	2.34662	0.341468	3.25545	7.79054	4.54469	5.61721	3.74459	2.52451	5.39314	2.80448	3.98265	3.35338	2.30715	2.48989	1.50724	2.7696	2.66034	1.47964	4.66352	4.38913	1.75442	2.17122	3.73081	2.61597	2.99882
ENSG00000130021	4.12297	4.77846	2.51848	1.49039	1.65251	2.31193	0.842546	2.30179	1.92682	0.978971	2.64747	3.35939	2.40255	0.637124	3.75428	3.82963	5.65336	2.12792	0.438451	4.58685	0.758299	4.25012	3.68045	0.882746	2.34662	0.341468	3.25545	7.79054	4.54469	5.61721	3.74459	2.52451	5.39314	2.80448	3.98265	3.35338	2.30715	2.48989	1.50724	2.7696	2.66034	1.47964	4.66352	4.38913	1.75442	2.17122	3.73081	2.61597	2.99882
ENSG00000130024	7.81572	7.92706	5.33326	11.592	10.576	13.77	3.37018	2.76215	11.8821	3.02591	9.43879	6.71879	6.40681	1.59281	5.91776	5.54206	4.5708	8.51166	5.96294	14.2807	2.32545	11.3337	5.49476	2.26992	4.26658	1.36587	12.673	16.5136	9.72059	10.763	3.74459	6.99094	6.07206	6.76843	8.8666	7.55875	5.56958	2.00208	10.0417	9.51482	9.51292	3.16668	5.12209	6.8094	4.65451	7.13798	6.00875	4.22517	10.1958
ENSG00000130024	7.81572	7.92706	5.33326	11.592	10.576	13.77	3.37018	2.76215	11.8821	3.02591	9.43879	6.71879	6.40681	1.59281	5.91776	5.54206	4.5708	8.51166	5.96294	14.2807	2.32545	11.3337	5.49476	2.26992	4.26658	1.36587	12.673	16.5136	9.72059	10.763	3.74459	6.99094	6.07206	6.76843	8.8666	7.55875	5.56958	2.00208	10.0417	9.51482	9.51292	3.16668	5.12209	6.8094	4.65451	7.13798	6.00875	4.22517	10.1958
ENSG00000038427	8.37143	11.5387	54.2215	88.5957	10.2455	30.9698	35.3869	21.1765	5.99455	5.60684	19.2229	128.139	26.3899	6.05268	9.73567	8.81126	15.0355	13.2235	2.54302	9.55201	1.41549	0.885442	6.96348	0.4729	19.4841	9.33345	39.5885	10.7047	17.232	2.29795	46.8074	60.0055	24.7062	14.6715	14.2083	34.7954	33.7872	24.4087	5.91489	2.69373	11.7713	1.11268	30.6926	34.6594	11.6936	12.7881	17.1104	5.49107	10.7067
ENSG00000130032	2.07941	0.370423	9.48135	0.993596	1.98301	2.84546	0	7.36574	5.78046	0.711979	3.68343	0.344553	5.79663	3.18562	8.27213	10.9596	0	2.12792	0	4.53957	1.41549	0	8.08662	0.37832	2.27551	3.18703	12.3242	1.24338	6.31207	0.785623	1.49784	5.04901	2.70911	3.27613	3.01768	1.91825	2.95245	6.04983	1.11268	0.425424	4.67746	0.407087	8.52383	9.17341	1.5014	0.74724	1.92112	3.38114	1.82902
ENSG00000130035	0	0.148169	1.18517	0	0	0	0	0	0	0	0	0	0	0	0	0	0	0	0.350761	0	0	0	0	0	0.284439	0	0	0	0	0	0	0	0.0971672	0.0825406	3.87984	0.0479032	0.0787625	0.25126	0	0	0.230042	0.11352	0	4.04759	1.07411	0.100429	1.64792	0.160694	0.309781
ENSG00000130035	4.73246	0.444508	1.77775	3.47759	0	0.30487	0	51.5602	16.485	7.47578	8.74815	5.03048	0.457629	0.955686	19.7895	21.6078	0.481137	0	0.701522	0.756595	0.202213	6.84741	23.4305	0	11.662	18.2116	1.86025	0.932533	2.52483	0.235687	1.49784	3.10708	2.33204	10.3801	0.898361	3.1944	5.23403	19.4638	1.35367	2.23409	14.1755	0.11352	1.2447	1.01662	1.83209	8.82811	1.06889	1.04467	7.14958
ENSG00000130037	1.50578	0.592677	1.18517	24.5087	2.64401	5.1828	0	3.68287	6.85091	1.77995	5.06472	1.10257	3.05086	1.27425	2.67254	2.49081	0.962275	0.303988	0	4.25584	0.202213	9.68083	2.48819	0.126107	3.41327	2.73174	1.39519	0.6994	2.77731	0.864186	1.49784	3.10708	0.721878	3.26798	2.00341	5.43838	4.66266	0.667357	1.24497	5.69719	4.45504	0.520608	1.07136	0.800814	1.25783	4.38155	1.55875	1.04592	4.57361
ENSG00000130038	1.21897	0.926059	0.296292	1.65599	0.661002	0.812988	3.37018	0	0.107045	0.177995	0	2.82534	1.22034	0.477843	0.190895	0.311352	0.481137	1.21595	0	0.756595	11.9306	0.590294	0.552931	7.37724	0.284439	0	1.62772	9.55846	1.00993	6.75636	0.748918	0.194193	0.246119	0.776893	4.08654	0.949886	0.984535	0.280664	1.00757	0.68416	0.67323	0.301399	0.342224	1.76446	0.482314	0.27099	1.72844	0.402048	2.44984
ENSG00000130038	1.21897	0.926059	0.296292	1.65599	0.661002	0.812988	3.37018	0	0.107045	0.177995	0	2.82534	1.22034	0.477843	0.190895	0.311352	0.481137	1.21595	0	0.756595	11.9306	0.590294	0.552931	7.37724	0.284439	0	1.62772	9.55846	1.00993	6.75636	0.748918	0.194193	0.246119	0.776893	4.08654	0.949886	0.984535	0.280664	1.00757	0.68416	0.67323	0.301399	0.342224	1.76446	0.482314	0.27099	1.72844	0.402048	2.44984
ENSG00000130045	2.18697	0.0370423	0.296292	0.496798	0.330501	0.355682	0	0	0.214091	0.177995	0.345322	0.206732	1.6017	0.159281	0.381791	0.529298	0	0	0.175381	2.9318	0	0	0.103675	0	0	3.86997	0	0.0388555	0	0.0392812	0	2.13612	0.080972	0.238546	1.25528	0.268254	0.363414	0.062815	0.159466	0.615745	0.598035	0.195712	0.0201308	0.0197975	0.248309	0.220776	0.130854	0.0803471	1.22054
ENSG00000130045	2.18697	0.0370423	0.296292	0.496798	0.330501	0.355682	0	0	0.214091	0.177995	0.345322	0.206732	1.6017	0.159281	0.381791	0.529298	0	0	0.175381	2.9318	0	0	0.103675	0	0	3.86997	0	0.0388555	0	0.0392812	0	2.13612	0.080972	0.238546	1.25528	0.268254	0.363414	0.062815	0.159466	0.615745	0.598035	0.195712	0.0201308	0.0197975	0.248309	0.220776	0.130854	0.0803471	1.22054
ENSG00000130052	0.358519	0.740847	0	0.496798	0.330501	1.01623	0	0.920717	0.107045	0.177995	0.345322	2.03286	0.838987	0.477843	0.159079	0.529298	0.721706	0.607976	0.350761	0.520159	0	0.826412	0.449257	0.0630533	1.27997	0	2.44158	0.116567	0.757449	0.196406	0.748918	1.55354	0.423681	0.545589	0.475388	0.79181	0.684106	0.145233	0.066146	0.068416	1.23843	0.407087	2.03423	0.55682	0.492223	0.371418	0.624078	0.885226	0.350321
ENSG00000130052	0.358519	0.740847	0	0.496798	0.330501	1.01623	0	0.920717	0.107045	0.177995	0.345322	2.03286	0.838987	0.477843	0.159079	0.529298	0.721706	0.607976	0.350761	0.520159	0	0.826412	0.449257	0.0630533	1.27997	0	2.44158	0.116567	0.757449	0.196406	0.748918	1.55354	0.423681	0.545589	0.475388	0.79181	0.684106	0.145233	0.066146	0.068416	1.23843	0.407087	2.03423	0.55682	0.492223	0.371418	0.624078	0.885226	0.350321
ENSG00000004660	0.717039	0	0	0	0	0	0	0	2.56909	0.35599	0.460429	0.0689106	0	0.318562	2.92706	3.17579	0	0.303988	0	0	0.202213	5.66683	3.93964	0	0.284439	0	0	0.155422	0	0	0	0	0	0.626399	0.165353	0.0620308	0	0.145233	0.132292	2.44556	0.135335	0.489278	0	0.0395949	0.0364252	0.302754	0.0747735	0.080191	0.241844
ENSG00000038427	8.37143	11.5387	54.2215	88.5957	10.2455	30.9698	35.3869	21.1765	5.99455	5.60684	19.2229	128.139	26.3899	6.05268	9.73567	8.81126	15.0355	13.2235	2.54302	9.55201	1.41549	0.885442	6.96348	0.4729	19.4841	9.33345	39.5885	10.7047	17.232	2.29795	46.8074	60.0055	24.7062	14.6715	14.2083	34.7954	33.7872	24.4087	5.91489	2.69373	11.7713	1.11268	30.6926	34.6594	11.6936	12.7881	17.1104	5.49107	10.7067
ENSG00000130052	18.7147	18.373	1.77775	11.0952	14.5421	10.264	2.24679	3.68287	5.99455	5.33984	2.30214	60.6414	18.1526	9.2383	5.02691	7.47244	9.14161	22.1911	5.96294	10.5923	1.6177	20.5422	6.63518	1.26107	8.24873	6.82936	10.4639	7.38255	7.57449	5.10655	1.49784	21.7496	8.71965	9.39237	8.36946	20.3489	34.7611	4.14938	13.5818	14.024	21.3102	6.86189	13.1396	5.80865	5.96484	4.20144	7.18022	4.74625	10.2346
ENSG00000130054	0	0.148169	0	0	0	0	0	0	0.214091	0	0.460429	0	0.457629	0	0.318159	0.249081	0.481137	0	0	0	0	0	0	0.126107	0	0	0	0	0.252483	0	0	0	0.533795	0.199177	0	0.430545	0.294785	0.68696	0.18664	0	0.47877	1.7614	0	0	0.146713	0.169827	0.407422	0.402204	0.16123
ENSG00000130055	0.250964	0.0185212	2.07405	0.0413999	0.165251	0.0508117	0	1.38108	1.33807	0.35599	2.01438	0.0172277	8.9619	0	0.859029	1.79027	0	0	0	0.0236436	0	1.47574	1.12314	0.18916	0.213329	1.36587	0.058133	0.155422	0.189362	0.0392812	0	0.194193	2.02161	1.17897	0.252825	0.26902	1.61285	0.961828	0.285859	0.429154	0.766468	0	0.0301963	4.34009	1.21995	2.03792	1.32293	0.0401735	0.477349
ENSG00000130055	0.250964	0.0185212	2.07405	0.0413999	0.165251	0.0508117	0	1.38108	1.33807	0.35599	2.01438	0.0172277	8.9619	0	0.859029	1.79027	0	0	0	0.0236436	0	1.47574	1.12314	0.18916	0.213329	1.36587	0.058133	0.155422	0.189362	0.0392812	0	0.194193	2.02161	1.17897	0.252825	0.26902	1.61285	0.961828	0.285859	0.429154	0.766468	0	0.0301963	4.34009	1.21995	2.03792	1.32293	0.0401735	0.477349
ENSG00000130055	0.250964	0.0185212	2.07405	0.0413999	0.165251	0.0508117	0	1.38108	1.33807	0.35599	2.01438	0.0172277	8.9619	0	0.859029	1.79027	0	0	0	0.0236436	0	1.47574	1.12314	0.18916	0.213329	1.36587	0.058133	0.155422	0.189362	0.0392812	0	0.194193	2.02161	1.17897	0.252825	0.26902	1.61285	0.961828	0.285859	0.429154	0.766468	0	0.0301963	4.34009	1.21995	2.03792	1.32293	0.0401735	0.477349
ENSG00000130055	0.250964	0.0185212	2.07405	0.0413999	0.165251	0.0508117	0	1.38108	1.33807	0.35599	2.01438	0.0172277	8.9619	0	0.859029	1.79027	0	0	0	0.0236436	0	1.47574	1.12314	0.18916	0.213329	1.36587	0.058133	0.155422	0.189362	0.0392812	0	0.194193	2.02161	1.17897	0.252825	0.26902	1.61285	0.961828	0.285859	0.429154	0.766468	0	0.0301963	4.34009	1.21995	2.03792	1.32293	0.0401735	0.477349
ENSG00000130066	510.532	1061.49	68.1472	483.716	91.8793	403.75	1039.14	97.596	473.569	291.199	223.308	1398.89	418.273	117.868	183.832	221.122	295.418	552.042	44.1959	237.854	95.0402	468.458	181.085	112.739	401.628	354.216	498.083	739.965	182.798	594.403	217.186	180.988	201.041	359.371	250.315	499.717	1281.25	112.935	376.708	736.151	542.048	376.601	558.117	365.116	265.775	148.531	397.255	371.202	348.374
ENSG00000130119	19.4318	11.7424	11.2591	15.7319	6.61002	13.5159	8.98716	9.20717	10.3834	5.33984	14.1582	24.8078	15.9407	6.53052	17.8487	20.8606	8.17933	14.8954	4.73528	21.7994	3.74094	28.3341	20.1129	5.73785	25.5995	17.984	18.0212	37.4567	12.1192	32.7605	7.48918	12.4283	11.0986	14.4611	16.2643	18.4929	23.4773	17.2194	12.9983	20.1504	16.8352	11.6551	13.1914	17.9219	8.99583	13.7296	11.7477	8.16873	17.4411
ENSG00000130119	19.4318	11.7424	11.2591	15.7319	6.61002	13.5159	8.98716	9.20717	10.3834	5.33984	14.1582	24.8078	15.9407	6.53052	17.8487	20.8606	8.17933	14.8954	4.73528	21.7994	3.74094	28.3341	20.1129	5.73785	25.5995	17.984	18.0212	37.4567	12.1192	32.7605	7.48918	12.4283	11.0986	14.4611	16.2643	18.4929	23.4773	17.2194	12.9983	20.1504	16.8352	11.6551	13.1914	17.9219	8.99583	13.7296	11.7477	8.16873	17.4411
ENSG00000130147	24.6661	19.1879	19.5553	21.0311	4.62702	12.1948	0	11.0486	10.9186	3.20391	19.5682	18.0546	20.8984	3.18562	13.3627	14.9449	8.17933	10.9436	14.3812	32.439	35.5895	8.028	17.6247	26.4824	17.3508	9.5611	13.4868	7.22713	14.644	11.7058	2.99567	23.6915	19.8724	16.3646	25.3025	18.561	11.9447	7.68661	4.55227	5.04537	18.9588	8.1025	15.601	13.5318	6.80501	24.5836	20.8379	4.74563	10.8675
ENSG00000038427	8.37143	11.5387	54.2215	88.5957	10.2455	30.9698	35.3869	21.1765	5.99455	5.60684	19.2229	128.139	26.3899	6.05268	9.73567	8.81126	15.0355	13.2235	2.54302	9.55201	1.41549	0.885442	6.96348	0.4729	19.4841	9.33345	39.5885	10.7047	17.232	2.29795	46.8074	60.0055	24.7062	14.6715	14.2083	34.7954	33.7872	24.4087	5.91489	2.69373	11.7713	1.11268	30.6926	34.6594	11.6936	12.7881	17.1104	5.49107	10.7067
ENSG00000130150	0	0	0	0	0	0	0	0	0	0	0	0	0	0	0	0	0	0.607976	0	0.0945743	0	0	0	0	0	0	0	0	0	0	0	0.388385	0.067695	0.134183	0	0.0944723	0.108011	0.396493	0.132292	0	0.0524253	0	0	0.20689	0.141488	0.0339655	0.295262	0.161006	0.183875
ENSG00000130150	9.89514	18.0767	3.55551	7.78317	3.96601	16.3614	6.74037	12.89	20.7668	5.69583	65.8413	14.0578	15.8645	4.14131	40.788	20.3624	6.73592	23.1031	16.4858	21.1846	3.0332	28.8064	15.7585	1.63939	54.8967	13.2034	18.1375	23.935	8.8369	13.1985	22.4675	24.0799	11.7323	22.2508	15.2589	9.23776	27.5911	14.01	10.9381	14.7107	11.9732	3.27237	10.7956	16.741	8.17095	27.7483	12.8276	11.2686	16.0054
ENSG00000130158	6.09483	2.22254	2.96292	6.62398	1.98301	2.54059	0	0	1.28455	1.77995	0.690643	7.16671	3.50849	1.91137	2.09985	2.24173	2.40569	8.20767	1.40304	3.3101	0.202213	2.83341	1.79703	0.37832	2.27551	0	5.34823	2.87531	4.03973	3.61387	2.99567	7.76771	4.43395	2.36095	7.08206	5.38908	3.05148	0.773383	1.03474	0.714013	7.02255	1.33478	4.00363	5.04742	2.21996	2.6036	3.53932	3.62108	4.65971
ENSG00000130159	13.0023	8.84077	7.50607	7.67277	10.7964	10.5688	6.3659	17.8005	9.42	4.62786	10.6666	5.48988	5.13561	3.29181	10.7114	14.5505	19.2455	4.86381	1.63688	17.7485	8.49295	8.028	17.6938	5.96905	9.10204	8.65051	7.98359	6.16508	14.5599	11.1035	8.48773	7.76771	5.93579	9.53861	12.7626	15.4049	5.34896	9.96048	6.84391	7.19736	9.91354	3.68344	9.38071	10.5079	6.18034	4.80345	8.15227	3.67527	10.9771
ENSG00000130159	13.0023	8.84077	7.50607	7.67277	10.7964	10.5688	6.3659	17.8005	9.42	4.62786	10.6666	5.48988	5.13561	3.29181	10.7114	14.5505	19.2455	4.86381	1.63688	17.7485	8.49295	8.028	17.6938	5.96905	9.10204	8.65051	7.98359	6.16508	14.5599	11.1035	8.48773	7.76771	5.93579	9.53861	12.7626	15.4049	5.34896	9.96048	6.84391	7.19736	9.91354	3.68344	9.38071	10.5079	6.18034	4.80345	8.15227	3.67527	10.9771
ENSG00000130159	13.0023	8.84077	7.50607	7.67277	10.7964	10.5688	6.3659	17.8005	9.42	4.62786	10.6666	5.48988	5.13561	3.29181	10.7114	14.5505	19.2455	4.86381	1.63688	17.7485	8.49295	8.028	17.6938	5.96905	9.10204	8.65051	7.98359	6.16508	14.5599	11.1035	8.48773	7.76771	5.93579	9.53861	12.7626	15.4049	5.34896	9.96048	6.84391	7.19736	9.91354	3.68344	9.38071	10.5079	6.18034	4.80345	8.15227	3.67527	10.9771
ENSG00000130164	4.32614	4.45743	2.86416	3.97439	0.661003	5.16586	0	1.53453	2.39068	1.18663	0.690644	1.59643	2.33899	1.48662	1.63322	1.57752	1.44341	5.31979	0.526142	19.8606	0.438129	1.10188	2.26932	0.714605	3.27105	3.94585	0.852618	2.86236	1.43074	5.55174	2.24676	7.76771	2.23548	4.62843	3.57143	3.44971	3.92494	1.50415	1.15404	0.977313	6.27059	0.507554	3.46375	5.7128	3.01787	3.29294	2.40444	0.817877	5.62727
ENSG00000130164	4.32614	4.45743	2.86416	3.97439	0.661003	5.16586	0	1.53453	2.39068	1.18663	0.690644	1.59643	2.33899	1.48662	1.63322	1.57752	1.44341	5.31979	0.526142	19.8606	0.438129	1.10188	2.26932	0.714605	3.27105	3.94585	0.852618	2.86236	1.43074	5.55174	2.24676	7.76771	2.23548	4.62843	3.57143	3.44971	3.92494	1.50415	1.15404	0.977313	6.27059	0.507554	3.46375	5.7128	3.01787	3.29294	2.40444	0.817877	5.62727
ENSG00000130164	4.32614	4.45743	2.86416	3.97439	0.661003	5.16586	0	1.53453	2.39068	1.18663	0.690644	1.59643	2.33899	1.48662	1.63322	1.57752	1.44341	5.31979	0.526142	19.8606	0.438129	1.10188	2.26932	0.714605	3.27105	3.94585	0.852618	2.86236	1.43074	5.55174	2.24676	7.76771	2.23548	4.62843	3.57143	3.44971	3.92494	1.50415	1.15404	0.977313	6.27059	0.507554	3.46375	5.7128	3.01787	3.29294	2.40444	0.817877	5.62727
ENSG00000130164	4.32614	4.45743	2.86416	3.97439	0.661003	5.16586	0	1.53453	2.39068	1.18663	0.690644	1.59643	2.33899	1.48662	1.63322	1.57752	1.44341	5.31979	0.526142	19.8606	0.438129	1.10188	2.26932	0.714605	3.27105	3.94585	0.852618	2.86236	1.43074	5.55174	2.24676	7.76771	2.23548	4.62843	3.57143	3.44971	3.92494	1.50415	1.15404	0.977313	6.27059	0.507554	3.46375	5.7128	3.01787	3.29294	2.40444	0.817877	5.62727
ENSG00000038427	8.37143	11.5387	54.2215	88.5957	10.2455	30.9698	35.3869	21.1765	5.99455	5.60684	19.2229	128.139	26.3899	6.05268	9.73567	8.81126	15.0355	13.2235	2.54302	9.55201	1.41549	0.885442	6.96348	0.4729	19.4841	9.33345	39.5885	10.7047	17.232	2.29795	46.8074	60.0055	24.7062	14.6715	14.2083	34.7954	33.7872	24.4087	5.91489	2.69373	11.7713	1.11268	30.6926	34.6594	11.6936	12.7881	17.1104	5.49107	10.7067
ENSG00000130164	4.32614	4.45743	2.86416	3.97439	0.661003	5.16586	0	1.53453	2.39068	1.18663	0.690644	1.59643	2.33899	1.48662	1.63322	1.57752	1.44341	5.31979	0.526142	19.8606	0.438129	1.10188	2.26932	0.714605	3.27105	3.94585	0.852618	2.86236	1.43074	5.55174	2.24676	7.76771	2.23548	4.62843	3.57143	3.44971	3.92494	1.50415	1.15404	0.977313	6.27059	0.507554	3.46375	5.7128	3.01787	3.29294	2.40444	0.817877	5.62727
ENSG00000130165	54.7101	21.2623	18.9627	18.3815	10.576	26.5237	31.4551	23.9386	35.7532	8.18776	31.7696	24.3255	26.695	3.82274	25.0073	24.6591	10.1039	20.9752	2.80609	40.4778	13.5483	24.3201	29.8583	11.9801	25.0306	21.3987	19.5327	25.9555	17.1688	27.4968	19.4719	24.0799	23.5587	21.4947	27.5244	15.5558	19.1365	19.3105	11.9728	19.7063	19.5045	7.83636	19.0813	20.2114	9.03607	12.8597	69.7601	9.57614	24.0565
ENSG00000130167	19.5035	0	0	0	0	0	0	0	0	0	0	0	0.152543	0	0	0	0	0	0	0	0	0	0	0	0	0	0	0	0	0	0	0	0	0.686027	0	0	0	0	0	0	0.0829097	0	0.0402617	0	0.0447544	0	20.6375	0.160382	0
ENSG00000130173	2.65304	28.5967	0	0.662398	0.661002	1.32111	0	0	0	0	0	0	0.152543	0	0	0	0	0	0	0	0.404426	0	0	0	0	0.45529	0.232532	0.233133	0.252483	0	4.49351	0	1.33428	4.05367	0.48498	0.808219	0	0	2.91042	0	0	0	15.4571	20.4821	0.0499792	0	0.0373867	0.56321	0.10326
ENSG00000130175	97.84	85.9382	83.8507	68.4754	24.7876	87.2946	38.1954	65.3709	51.703	20.1134	58.3593	93.1672	86.9495	19.4323	51.6054	57.7869	40.8967	48.6381	17.0119	152.501	55.2042	69.4186	68.1142	36.4448	70.9675	57.3666	81.0374	75.1466	44.437	93.8034	65.1558	96.1254	116.379	58.1052	100.761	65.2239	60.3794	58.5337	42.5288	68.1734	70.1386	29.2455	85.8264	80.5217	44.3856	41.978	85.6205	34.366	74.09
ENSG00000130175	97.84	85.9382	83.8507	68.4754	24.7876	87.2946	38.1954	65.3709	51.703	20.1134	58.3593	93.1672	86.9495	19.4323	51.6054	57.7869	40.8967	48.6381	17.0119	152.501	55.2042	69.4186	68.1142	36.4448	70.9675	57.3666	81.0374	75.1466	44.437	93.8034	65.1558	96.1254	116.379	58.1052	100.761	65.2239	60.3794	58.5337	42.5288	68.1734	70.1386	29.2455	85.8264	80.5217	44.3856	41.978	85.6205	34.366	74.09
ENSG00000130176	419.253	24.9665	11.8517	1163.67	144.099	3801.33	1.12339	0	63.7991	2.84792	0.230214	55.4731	472.883	10.8311	4.51786	7.16109	33.1985	28.2709	3.85837	468.71	31.343	1.65282	4.35434	28.7523	4.83546	1.36587	6.04583	3.10844	17.6738	34.1746	609.619	702.589	19.7358	171.605	1546.97	101.972	32.3602	0.125631	411.123	5.27426	230.343	251.086	25.3272	165.304	308.943	72.1101	257.725	15.6139	249.313
ENSG00000130177	10.9348	7.48255	7.40731	7.86597	4.62702	8.28231	2.24679	3.68287	7.49318	1.95794	12.4316	9.7164	8.23732	2.86706	11.1356	11.1775	4.08967	6.23175	2.45533	11.3016	1.21328	9.91695	9.81453	2.64824	6.68431	6.60171	14.3007	18.2621	7.57449	10.0953	9.73593	13.7877	7.19651	8.34922	10.3574	7.03287	8.1158	5.87257	5.84589	9.10184	10.1749	3.58353	6.83251	10.8541	5.261	7.25835	10.9299	5.91494	7.29857
ENSG00000130177	10.9348	7.48255	7.40731	7.86597	4.62702	8.28231	2.24679	3.68287	7.49318	1.95794	12.4316	9.7164	8.23732	2.86706	11.1356	11.1775	4.08967	6.23175	2.45533	11.3016	1.21328	9.91695	9.81453	2.64824	6.68431	6.60171	14.3007	18.2621	7.57449	10.0953	9.73593	13.7877	7.19651	8.34922	10.3574	7.03287	8.1158	5.87257	5.84589	9.10184	10.1749	3.58353	6.83251	10.8541	5.261	7.25835	10.9299	5.91494	7.29857
ENSG00000130182	0	0	1.18517	0	0	0	0	0	0	0	0	0	0	0	0	0	0	0.303988	0	0	0	0	0	0	0	0	0	0	0	0	0	0	0.123738	0.00474525	0	0.0120888	0	0	0	0.288591	0	0	0	0	0	0	0	0	0
ENSG00000038532	76.6515	17.484	36.1477	26.1647	10.576	17.276	4.49358	36.8287	23.1218	8.89974	21.8704	26.4617	33.5595	8.60117	37.7973	46.765	11.5473	24.319	8.76903	26.3862	3.84205	64.4601	48.9344	8.07082	28.7283	14.5693	24.6484	70.7948	10.8568	44.2306	19.4719	20.196	15.3948	31.461	31.8309	22.6957	27.4023	25.0807	53.407	67.4831	30.4263	12.3302	16.5482	25.4926	10.2326	24.222	51.4893	16.6604	29.1981
ENSG00000130193	25.8851	20.7437	2.37034	9.10797	10.576	11.2802	7.86376	31.3044	18.84	3.20391	19.338	13.5065	11.1356	4.77843	23.0983	22.8532	9.62275	16.4153	3.85837	9.45743	9.09959	10.6253	36.4244	7.94472	6.82653	5.0082	13.9519	14.9205	9.59435	20.0334	5.99134	8.15609	6.47442	14.1382	25.5283	16.5453	4.34761	6.87401	7.11089	7.73474	12.7424	7.13957	15.9389	14.9165	8.17571	11.4376	10.0092	8.04937	11.5818
ENSG00000130201	0.645335	0.0740847	0.592585	0	0	0.101623	0	0	0	0	0.230214	0	0	0	0	0	0	0.607976	0	0.0945743	0.202213	0.236118	0	0.126107	0	0	0	0	0	0	0	0.388385	0.0606492	0.0780345	0.165353	0.072533	0.108011	0	0.132292	0	0.157276	0.11352	0.0805235	0.118785	0.146713	0	0.523415	0.321076	0
ENSG00000130202	34.2028	25.4851	47.4068	19.6235	7.93203	20.4771	1.68509	15.6522	8.56364	2.49193	4.48918	40.2094	23.4916	6.37124	5.66323	6.60066	15.1558	23.2551	1.40304	29.8382	5.25754	9.20859	5.52931	7.06197	7.25319	4.78055	17.2074	10.2967	16.6639	25.1007	18.7229	23.4973	45.9538	11.8846	20.4712	23.3116	20.6153	6.04764	16.4347	14.5515	20.2541	8.0634	20.7835	28.8348	15.9984	6.08884	32.8026	12.3917	19.8188
ENSG00000130202	34.2028	25.4851	47.4068	19.6235	7.93203	20.4771	1.68509	15.6522	8.56364	2.49193	4.48918	40.2094	23.4916	6.37124	5.66323	6.60066	15.1558	23.2551	1.40304	29.8382	5.25754	9.20859	5.52931	7.06197	7.25319	4.78055	17.2074	10.2967	16.6639	25.1007	18.7229	23.4973	45.9538	11.8846	20.4712	23.3116	20.6153	6.04764	16.4347	14.5515	20.2541	8.0634	20.7835	28.8348	15.9984	6.08884	32.8026	12.3917	19.8188
ENSG00000130203	957.749	3266.91	551.104	145.231	58.1682	72.2543	0	491.663	1100.64	93.6253	1933.57	285.979	207.611	10.5125	424.488	613.737	35.123	412.816	49.8081	421.612	58.2374	51.4737	594.194	17.6549	961.119	1279.82	92.5477	184.797	34.3377	131.906	92.8658	58.6462	270.782	545.031	108.936	435.296	351.629	273.765	167.483	104.55	226.819	9.64477	1681.73	213.047	22.8344	409.064	196.708	49.5064	290.608
ENSG00000130204	1.55358	0.740847	5.53079	0.551998	0.220334	0.609741	0.374465	3.68286	1.21318	0.830642	1.76498	0.895838	0.508476	0.424749	2.03622	1.90962	1.12265	1.21595	1.05228	1.73386	0.269617	1.10188	3.04112	0.294248	0.853316	1.21411	0.930127	1.03615	1.26241	1.257	0.998556	1.03569	2.53247	1.39567	1.45224	1.11652	0.658582	1.2575	1.17967	1.38241	1.18721	0.768532	1.12096	0.836124	0.833874	0.723618	0.954481	0.482811	1.45606
ENSG00000130204	1.55358	0.740847	5.53079	0.551998	0.220334	0.609741	0.374465	3.68286	1.21318	0.830642	1.76498	0.895838	0.508476	0.424749	2.03622	1.90962	1.12265	1.21595	1.05228	1.73386	0.269617	1.10188	3.04112	0.294248	0.853316	1.21411	0.930127	1.03615	1.26241	1.257	0.998556	1.03569	2.53247	1.39567	1.45224	1.11652	0.658582	1.2575	1.17967	1.38241	1.18721	0.768532	1.12096	0.836124	0.833874	0.723618	0.954481	0.482811	1.45606
ENSG00000130204	1.55358	0.740847	5.53079	0.551998	0.220334	0.609741	0.374465	3.68286	1.21318	0.830642	1.76498	0.895838	0.508476	0.424749	2.03622	1.90962	1.12265	1.21595	1.05228	1.73386	0.269617	1.10188	3.04112	0.294248	0.853316	1.21411	0.930127	1.03615	1.26241	1.257	0.998556	1.03569	2.53247	1.39567	1.45224	1.11652	0.658582	1.2575	1.17967	1.38241	1.18721	0.768532	1.12096	0.836124	0.833874	0.723618	0.954481	0.482811	1.45606
ENSG00000130208	3.94371	29.708	0.592585	0.827997	0	0.711364	0	1.84143	6.20864	0	27.1653	0.620196	1.22034	0	1.90895	4.23439	0	5.47178	1.05228	6.71478	0.404426	2.83341	2.76466	0.126107	17.3508	26.4068	0.232532	2.71989	0.504966	0.628499	0	0	0.5667	5.75805	1.09397	4.33649	4.86049	0.56133	1.7813	1.80867	4.90993	0.227041	15.1786	4.87226	0.417503	3.39508	1.44276	0.482395	3.37043
ENSG00000130222	20.5073	61.3421	17.185	30.6359	17.8471	10.7721	2.24679	11.0486	13.9159	8.18776	9.669	3.10098	12.356	5.41555	5.66323	4.98163	6.25478	4.55982	2.10457	19.6715	10.5151	51.4737	9.12337	9.33189	6.25765	5.91878	16.9748	29.6079	38.8824	5.81361	10.4848	25.6334	14.0086	17.1059	27.472	19.1685	9.94642	25.8853	19.9748	50.8567	21.5147	10.7958	31.2956	6.83811	8.1687	4.39496	10.9486	4.98933	16.965
ENSG00000038945	8.72398	12.3721	7.7036	6.34798	0.661002	9.6881	0	0	4.42455	2.2546	0.997595	65.9475	6.05087	0.424749	0.763581	0.477406	5.77365	68.2959	0.11692	8.57474	0.269617	3.14824	0.322543	0.336284	14.2219	12.1411	0.310042	7.09761	0.589127	0.890373	1.99711	1.683	19.7215	3.36693	2.68967	4.04704	8.24943	0.955153	2.1727	4.46736	4.58433	0.467102	6.49963	2.93928	0.815289	1.08493	3.86426	0.348535	2.78644
ENSG00000130224	6.59676	5.26001	9.48135	6.95518	0.661002	23.8815	0	12.89	11.5609	1.77995	11.0503	7.30453	7.16952	2.5485	15.1444	14.8826	1.44341	6.07976	5.61218	19.6715	0	42.5012	8.15574	0.126107	11.9464	5.0082	4.88317	3.88555	2.77731	1.02131	5.99134	14.3703	6.75424	10.1907	14.3827	5.75414	22.3909	21.9916	8.68911	26.3613	6.48817	3.55413	4.31686	4.77524	2.39356	6.88176	6.8888	1.36762	11.7143
ENSG00000130226	1.36237	0	0.592585	0	0	0	0	5.5243	2.355	0.711979	4.8345	0.137821	1.37289	0.318562	6.55408	7.7838	0	0	2.80609	0.189149	0	3.77788	10.2983	0	2.55995	7.73994	0.465064	0.6994	0	0	0	0.776771	0.0303246	5.05332	0.124014	0.920911	1.51215	6.76357	1.67976	4.61745	1.36616	0.211376	0	0	0.197231	2.64931	0	0.240885	1.71556
ENSG00000130226	32.1233	0.0740847	0	1.49039	1.98301	0.406494	0	25.7801	14.3441	1.42396	37.2947	0.275643	5.64409	0.955686	23.0983	26.029	0	0	2.80609	2.9318	0	15.3477	25.9187	0.630533	21.6174	187.124	16.5098	3.34158	1.5149	0.157125	0	5.82578	0.385032	19.5608	5.06243	17.2101	9.91905	23.1482	1.89	12.7453	13.0761	0.716319	2.94454	2.00256	0.795664	15.3864	20.6221	14.7312	4.21463
ENSG00000130226	22.2999	0	2.96292	0.165599	1.322	0	0	42.353	100.623	17.0875	109.812	3.10098	0.152543	0.318562	142.79	169.624	0	0	1.75381	0.0945743	0	17.2366	142.38	0	14.2219	29.1386	0.232532	0.621689	0	0	0	0	0	59.6715	0.567657	13.9118	25.7066	68.3832	39.3267	53.173	38.7826	0	0	0.20689	0.633788	11.9558	2.74654	0.160382	37.0249
ENSG00000130227	42.9506	24.8184	33.1847	25.3367	13.22	29.3692	19.0977	49.7187	46.4577	15.3076	30.1581	34.1797	24.5594	7.96405	50.5873	56.7283	17.8021	19.7592	8.76903	39.3429	6.26861	46.2791	63.9327	5.6748	31.2883	16.8457	23.7182	48.0254	15.149	39.4383	23.9654	26.0218	29.4343	30.0456	29.9966	27.6329	32.7017	30.0346	20.1922	34.1608	35.6786	14.2912	19.8776	27.8971	13.134	27.2598	31.3494	12.1482	34.1374
ENSG00000130234	0.143408	0.889016	0	0	0	0	0	0	0	0	0	0	0.152543	0	0	0	0	2.4319	0.350761	0	0.404426	0	0	0.126107	0	0	0.697596	0	0.504966	0.157125	0	0.388385	0	0.381571	0.454719	0.0120888	0.708865	0	0.18664	0	0	0	0.120785	2.53407	3.23898	0	1.21077	0.482395	0
ENSG00000130244	13.0501	7.33438	3.55551	5.13358	1.322	7.82501	3.37018	16.5729	16.6991	1.77995	20.9495	6.68433	6.10172	0.955686	16.0352	16.7507	3.8491	3.95184	1.75381	10.876	4.6509	6.13906	20.7349	4.16152	10.5242	5.46349	7.90608	9.86931	3.28228	12.57	2.99567	5.04901	4.23961	9.16685	10.2954	7.15874	4.96873	10.2376	2.01513	5.60762	11.2836	1.97278	4.42537	14.3137	5.01179	6.58636	6.66831	3.70221	9.70896
ENSG00000130254	104.401	57.7861	37.3328	60.1126	29.7451	100.912	17.9743	62.6088	89.0619	46.6346	72.5175	93.5117	84.6614	42.3688	92.9024	115.698	26.9437	40.7344	38.233	103.748	21.4346	161.741	106.37	21.9426	124.3	65.1065	63.0161	143.532	18.1788	94.7462	29.9567	41.9456	54.384	95.9667	102.076	70.1278	116.312	137.069	130.384	151.01	87.6837	62.4573	43.0478	61.2797	49.0061	72.321	68.3224	37.0043	118.825
ENSG00000130255	65.3581	51.7111	192.294	75.4305	56.1852	77.3355	70.2122	155.601	95.1634	71.0199	77.4671	56.3345	95.3394	39.3424	31.7523	41.005	80.8311	53.9579	27.0086	167.68	102.421	51.3556	46.2735	60.6573	60.5855	76.0335	120.103	48.3751	111.976	101.503	65.9048	158.655	173.463	69.1889	103.288	79.6973	61.5573	98.8683	52.8629	62.0981	86.8526	49.3582	135.291	98.581	61.1583	22.8292	81.3221	34.8403	136.496
ENSG00000130255	65.4298	51.7111	192.294	75.5961	56.1852	77.3355	70.2122	155.601	95.1634	71.0199	77.4671	56.3345	95.3394	39.3424	31.7523	41.0673	80.8311	53.9579	27.0086	167.68	102.421	51.3556	46.2735	60.6573	60.5855	76.0335	120.103	48.4529	111.976	101.503	65.9048	158.655	173.538	69.1952	103.288	79.6973	61.6653	99.0135	52.9952	62.0981	86.8526	49.3582	135.291	98.581	61.2702	22.8292	81.3221	35.0013	136.496
ENSG00000038945	8.72398	12.3721	7.7036	6.34798	0.661002	9.6881	0	0	4.42455	2.2546	0.997595	65.9475	6.05087	0.424749	0.763581	0.477406	5.77365	68.2959	0.11692	8.57474	0.269617	3.14824	0.322543	0.336284	14.2219	12.1411	0.310042	7.09761	0.589127	0.890373	1.99711	1.683	19.7215	3.36693	2.68967	4.04704	8.24943	0.955153	2.1727	4.46736	4.58433	0.467102	6.49963	2.93928	0.815289	1.08493	3.86426	0.348535	2.78644
ENSG00000130270	15.4522	0.48155	1.18517	0.413999	0	0.457306	1.68509	0	0.107045	0.35599	0	1.51603	3.05086	0.477843	0.127264	0.249081	0.481137	1.36795	0.175381	1.79691	0.101107	0.236118	0.276466	0	0.142219	0.227645	1.27893	6.10032	0.126241	1.257	0	0.582578	0.785769	1.14885	0.64074	0.461855	0.250912	0	0.451223	0.486376	0.645682	0.293567	0.0805235	0.360812	0.561263	0.169094	12.5691	0.201102	1.37782
ENSG00000130270	15.8107	0.48155	1.18517	0.413999	0	0.457306	1.68509	0	0.107045	0.35599	0	1.51603	3.05086	0.477843	0.127264	0.249081	0.481137	1.67193	0.175381	1.89149	0.101107	0.236118	0.276466	0	0.142219	0.227645	1.27893	6.25574	0.126241	1.257	0	0.582578	0.785769	1.21395	0.68208	0.461855	0.250912	0.290466	0.451223	0.486376	0.811501	0.407087	0.120785	0.360812	0.561263	0.169094	12.2701	0.201102	1.84907
ENSG00000130287	14.8427	0.0740847	1.18517	0	0	0	0	232.021	45.6014	7.83177	52.9493	1.17148	0	0	61.0865	74.849	0	0	0.701522	0	0	0	59.2328	0	15.0753	69.6594	0	0	0	0	0	0.388385	5.10572	28.0687	0	9.01189	6.58865	64.45	1.11984	1.77882	22.0005	0	0.0805235	0.246484	0.290465	21.7379	0.370036	0	17.4934
ENSG00000130294	152.873	2.00029	65.7769	3.97439	11.237	2.94708	0	889.413	561.347	75.4698	736.456	27.013	1.22034	10.8311	730.684	976.96	1.92455	0	193.269	0.567446	0	327.731	1053.96	0.252213	298.945	557.731	6.27836	1.01024	2.52483	0.235687	4.49351	11.2632	56.3739	424.01	2.6316	90.5009	91.9779	399.851	290.14	374.846	277.092	0.68499	4.45879	3.04488	8.56231	351.432	14.1439	0.724216	140.532
ENSG00000130299	0.717039	0.814932	0	2.64959	0	0.30487	0	3.68287	0	0	0.920858	0.275643	0.457629	0.637124	1.14537	1.36995	0	0.607976	0.350761	0.283723	0.202213	0.236118	0.829397	0	2.55995	6.37407	0.697596	0.932533	1.00993	0.785623	0	0.776771	1.13565	1.52057	1.30066	1.04888	0.80559	4.56547	0.505572	1.09466	0.990645	0.324896	0.817515	0.15838	0.390252	0.645345	0.295262	0.482395	1.69043
ENSG00000130299	2.12722	1.48169	3.95056	1.2696	0.440668	2.33734	0.748929	3.68287	1.85545	0.949305	1.53476	2.31999	1.77967	0.637124	2.3968	3.42487	1.60379	1.41861	0.467681	3.5623	0.943661	2.99082	2.94897	0.630533	1.42219	3.03527	3.02291	4.32592	1.5149	4.63518	0	3.62493	4.40982	2.53738	3.00832	1.71078	1.20616	2.75318	1.86949	3.42909	2.83306	1.38436	1.3491	1.9217	1.19967	1.2085	1.75656	0.965621	2.90374
ENSG00000130299	2.12722	1.48169	3.95056	1.2696	0.440668	2.33734	0.748929	3.68287	1.85545	0.949305	1.53476	2.31999	1.77967	0.637124	2.3968	3.42487	1.60379	1.41861	0.467681	3.5623	0.943661	2.99082	2.94897	0.630533	1.42219	3.03527	3.02291	4.32592	1.5149	4.63518	0	3.62493	4.40982	2.53738	3.00832	1.71078	1.20616	2.75318	1.86949	3.42909	2.83306	1.38436	1.3491	1.9217	1.19967	1.2085	1.75656	0.965621	2.90374
ENSG00000130299	2.12722	1.48169	3.95056	1.2696	0.440668	2.33734	0.748929	3.68287	1.85545	0.949305	1.53476	2.31999	1.77967	0.637124	2.3968	3.42487	1.60379	1.41861	0.467681	3.5623	0.943661	2.99082	2.94897	0.630533	1.42219	3.03527	3.02291	4.32592	1.5149	4.63518	0	3.62493	4.40982	2.53738	3.00832	1.71078	1.20616	2.75318	1.86949	3.42909	2.83306	1.38436	1.3491	1.9217	1.19967	1.2085	1.75656	0.965621	2.90374
ENSG00000130300	43.3092	30.9674	0	74.5197	23.1351	103.249	17.9743	1.84143	2.355	3.20391	2.99279	156.496	64.9833	5.73412	2.16348	3.23806	4.81137	37.0865	1.40304	59.5818	8.69516	53.8348	2.48819	13.8717	3.12883	1.36587	137.659	63.6454	35.6001	58.2932	23.9654	81.1726	92.1181	20.7599	78.6941	64.2814	5.98804	0.667357	21.8896	20.1715	57.168	11.5472	36.505	64.9146	34.0382	8.08543	56.3471	82.979	132.9
ENSG00000130303	20.2922	54.3041	7.7036	15.4007	5.28802	8.12988	16.8509	3.68287	7.27909	2.49193	12.6618	14.5401	37.373	2.86706	4.1997	4.29666	5.29251	46.5102	0.701522	113.205	2.83098	6.6113	4.83815	1.76549	17.3508	28.228	1.62772	19.1946	3.28228	15.4768	7.48918	10.098	12.1686	10.7795	11.2462	13.3769	10.6214	1.06385	4.1318	3.48052	9.59851	5.55823	29.2511	5.77797	5.83931	4.3285	11.9648	2.33334	35.0451
ENSG00000038945	8.72398	12.3721	7.7036	6.34798	0.661002	9.6881	0	0	4.42455	2.2546	0.997595	65.9475	6.05087	0.424749	0.763581	0.477406	5.77365	68.2959	0.11692	8.57474	0.269617	3.14824	0.322543	0.336284	14.2219	12.1411	0.310042	7.09761	0.589127	0.890373	1.99711	1.683	19.7215	3.36693	2.68967	4.04704	8.24943	0.955153	2.1727	4.46736	4.58433	0.467102	6.49963	2.93928	0.815289	1.08493	3.86426	0.348535	2.78644
ENSG00000130304	11.1858	3.33381	6.51843	7.12077	1.98301	6.09741	4.49358	22.0972	7.065	2.84792	23.4819	10.9568	6.55935	2.86706	14.5081	15.3185	1.92455	6.68774	10.8736	13.997	2.02213	6.6113	16.9335	4.16152	12.2309	1.82116	9.53381	5.12893	3.78724	7.93479	7.48918	8.15609	7.13663	10.2278	9.27594	6.16025	4.00331	14.9875	4.16971	4.43834	10.354	2.72043	6.10609	6.18387	3.67587	28.7186	10.0964	3.38083	7.77382
ENSG00000130305	2.22282	1.05571	1.77775	0.869397	0.330501	1.37192	0.280849	2.30179	1.98034	0.711979	1.55395	1.18871	1.0678	0.318562	1.74987	1.49449	0.481137	0.911964	0.263071	2.05699	0.758299	1.06253	2.09077	0.535953	1.13776	1.13823	0.58133	2.87531	1.26241	2.0819	1.12338	0.776771	1.57601	1.08442	1.37098	1.05826	0.742027	1.24049	0.857576	1.08284	1.03523	0.645876	1.18908	1.36405	0.72712	1.23051	2.18593	0.482785	1.38926
ENSG00000130305	2.22282	1.05571	1.77775	0.869397	0.330501	1.37192	0.280849	2.30179	1.98034	0.711979	1.55395	1.18871	1.0678	0.318562	1.74987	1.49449	0.481137	0.911964	0.263071	2.05699	0.758299	1.06253	2.09077	0.535953	1.13776	1.13823	0.58133	2.87531	1.26241	2.0819	1.12338	0.776771	1.57601	1.08442	1.37098	1.05826	0.742027	1.24049	0.857576	1.08284	1.03523	0.645876	1.18908	1.36405	0.72712	1.23051	2.18593	0.482785	1.38926
ENSG00000130305	2.22282	1.05571	1.77775	0.869397	0.330501	1.37192	0.280849	2.30179	1.98034	0.711979	1.55395	1.18871	1.0678	0.318562	1.74987	1.49449	0.481137	0.911964	0.263071	2.05699	0.758299	1.06253	2.09077	0.535953	1.13776	1.13823	0.58133	2.87531	1.26241	2.0819	1.12338	0.776771	1.57601	1.08442	1.37098	1.05826	0.742027	1.24049	0.857576	1.08284	1.03523	0.645876	1.18908	1.36405	0.72712	1.23051	2.18593	0.482785	1.38926
ENSG00000130305	2.22282	1.05571	1.77775	0.869397	0.330501	1.37192	0.280849	2.30179	1.98034	0.711979	1.55395	1.18871	1.0678	0.318562	1.74987	1.49449	0.481137	0.911964	0.263071	2.05699	0.758299	1.06253	2.09077	0.535953	1.13776	1.13823	0.58133	2.87531	1.26241	2.0819	1.12338	0.776771	1.57601	1.08442	1.37098	1.05826	0.742027	1.24049	0.857576	1.08284	1.03523	0.645876	1.18908	1.36405	0.72712	1.23051	2.18593	0.482785	1.38926
ENSG00000130307	10.6839	5.26001	2.96292	3.47759	1.98301	2.64221	0	1.84143	1.49864	0.711979	1.84172	7.0978	3.05086	5.41555	3.88154	4.60801	5.29251	10.0316	0	3.6884	1.21328	1.88894	4.42345	1.26107	1.70663	0.45529	5.8133	2.7976	5.30214	2.19975	1.49784	3.49547	3.38501	2.39056	4.82548	7.12539	10.2345	0.938219	3.17501	1.27627	5.23667	2.84187	4.22406	3.71012	2.23978	2.06896	4.91879	2.41323	4.96746
ENSG00000130309	34.3462	32.375	105.48	54.151	13.22	41.1575	21.3445	38.6701	13.9159	13.5276	15.4244	72.494	39.3561	15.291	12.8536	17.8093	42.3401	44.6862	5.26142	44.5445	6.47082	13.6948	17.7629	2.39603	43.8036	23.6751	52.3197	33.7266	39.6398	30.0894	50.9264	71.8513	56.9215	28.1763	50.2004	34.5293	22.7346	23.7032	18.4386	13.3896	28.4566	8.05569	62.176	51.3537	22.1501	16.1841	28.4151	14.7283	40.9304
ENSG00000130311	84.9691	47.1919	32.5921	31.4639	23.7961	30.1822	21.3445	58.9259	109.186	19.2234	84.7189	55.2663	34.3222	7.32693	104.165	130.27	20.2078	21.8871	12.6274	39.2483	11.7284	26.6813	122.405	11.4757	35.5549	64.6512	25.1134	72.0382	24.9958	63.0855	20.9697	19.8077	35.7321	54.7784	34.9231	37.8053	30.334	35.7878	37.1785	36.6685	53.3576	18.0607	31.2682	40.5753	17.6346	31.4833	63.4504	10.6208	40.8375
ENSG00000130312	148.499	90.2351	81.1841	60.9406	85.2693	76.4209	23.5913	75.4988	99.5523	101.101	76.201	48.9955	66.3562	44.5987	68.5951	70.4278	155.888	47.7261	10.5228	59.3927	40.0382	66.113	96.9704	39.5975	52.3368	49.1714	56.2727	73.9032	136.593	85.6329	65.9048	41.1689	63.6595	64.7427	84.439	117.202	29.8928	31.413	42.1791	62.8606	71.7468	40.635	68.4078	101.324	56.4848	33.3929	106.239	33.801	65.7362
ENSG00000130313	41.9468	31.1897	52.74	34.9415	10.576	29.1659	35.9486	119.693	23.9782	13.1716	25.784	41.1397	32.034	9.87542	17.4351	20.7983	21.17	50.158	8.76903	73.2951	26.4899	19.3617	27.4392	14.7545	22.1862	10.927	48.5992	42.0417	31.5604	56.3292	14.9784	57.481	72.5597	27.5332	63.5156	32.7249	16.218	34.0761	16.1353	13.9047	30.2051	10.7877	60.1698	43.9419	29.6084	16.8219	37.3036	20.9274	37.96
ENSG00000039068	69.5528	139.353	114.961	23.5151	2.64401	61.8887	0	1.84143	7.49318	1.77995	6.21579	12.4728	95.6445	3.18562	6.61771	6.60066	0	80.2528	0.701522	39.5321	81.2897	71.3076	7.04988	108.199	4.83546	0.45529	211.139	108.096	82.3095	201.591	125.818	53.5972	10.7619	34.0963	219.155	46.7748	94.6411	1.02464	14.2947	49.6376	138.878	56.7056	69.2221	385.012	138.35	14.7299	119.148	226.525	46.5211
ENSG00000130332	12.4048	9.85326	36.7402	10.4328	3.30501	11.6867	6.74037	36.8287	11.9891	6.40781	18.8776	7.30453	9.9153	3.18562	10.6265	10.0878	10.1039	9.72761	5.26142	14.9427	3.63984	18.4172	11.4733	3.53099	20.4796	14.114	14.6495	20.438	16.4114	20.4262	11.9827	23.3031	32.7387	14.9387	14.4867	10.6555	16.3011	28.2491	9.07673	25.1596	17.5485	5.78548	9.3673	16.7449	10.4463	8.16074	15.0546	7.56545	17.6791
ENSG00000130338	0.573631	0.296339	0	0.993596	0.661002	1.27029	0.561697	0.920717	2.89023	0.889974	2.53236	0.344553	1.52543	0.637124	1.46353	1.86811	1.92455	2.27991	0.526142	0.567446	0.202213	1.88894	1.45145	0.126107	1.13776	1.59352	1.97652	0.466266	0.88369	0.549936	0.748918	1.35935	0.774853	1.98564	0.593864	1.13119	1.01712	2.5086	15.7557	9.33443	0.975184	1.507	1.88717	0.646891	0.506302	0.900085	1.96954	1.16699	1.21694
ENSG00000130338	0.573631	0.296339	0	0.993596	0.661002	1.27029	0.561697	0.920717	2.89023	0.889974	2.53236	0.344553	1.52543	0.637124	1.46353	1.86811	1.92455	2.27991	0.526142	0.567446	0.202213	1.88894	1.45145	0.126107	1.13776	1.59352	1.97652	0.466266	0.88369	0.549936	0.748918	1.35935	0.774853	1.98564	0.593864	1.13119	1.01712	2.5086	15.7557	9.33443	0.975184	1.507	1.88717	0.646891	0.506302	0.900085	1.96954	1.16699	1.21694
ENSG00000130340	39.5806	47.4142	24.8885	87.1053	17.1861	84.2459	14.6041	20.2558	34.8968	19.2234	34.5322	94.6832	45.9154	13.6982	29.9706	27.648	53.4062	20.3672	16.135	63.3648	13.7505	30.4592	27.8539	13.2412	30.1505	11.8376	50.6919	31.3953	27.0157	58.2147	25.4632	58.6462	29.7034	33.1969	59.6174	36.5767	27.4158	15.7457	22.3152	21.5722	51.4951	31.3065	35.1108	56.5312	29.2186	30.6918	37.4484	24.624	56.9786
ENSG00000130347	5.5929	2.14846	5.33326	1.3248	5.28802	2.43896	1.12339	3.68287	6.20864	2.49193	4.8345	2.41187	6.55935	4.14131	8.08124	7.90834	6.73592	1.21595	1.75381	2.55351	1.6177	6.84741	7.11899	0.75664	4.83546	4.5529	7.20849	5.36206	10.6043	6.44211	0	1.94193	4.58407	4.25428	5.28534	5.00847	1.09139	4.08256	4.38711	7.3541	5.37627	2.63437	1.83634	3.89026	4.24322	2.98456	2.96795	3.78303	3.35256
ENSG00000130348	17.3523	14.2243	21.9256	11.0952	13.22	12.6013	1.12339	14.7315	20.1246	11.7477	16.5754	13.093	18.1526	9.87542	19.2804	18.1829	19.2455	13.3755	7.71674	20.0498	7.48188	23.8479	13.063	4.28762	31.2883	18.6669	29.299	22.0699	27.2682	19.1692	8.98701	17.4773	15.5138	18.5846	18.8132	15.4076	17.3992	21.8224	13.0691	20.0421	19.3218	17.5444	19.6872	19.1089	13.0537	10.1779	18.6935	14.7268	23.771
ENSG00000130349	3.633	2.83991	2.96292	2.42879	1.322	2.37121	1.87232	5.5243	3.49682	0.711978	5.52514	2.7794	2.54238	0.318562	4.62391	4.50422	3.52834	3.03988	0.818442	3.49925	1.6177	5.82424	4.46953	1.09292	2.46514	3.03527	4.49561	4.09278	3.53476	2.95918	1.99711	2.7187	3.07403	3.72623	4.64878	3.40139	2.0935	2.47965	2.50736	5.2983	2.92454	1.56182	2.50099	3.83711	1.88839	1.79919	1.94732	2.22725	3.57668
ENSG00000130349	3.633	2.83991	2.96292	2.42879	1.322	2.37121	1.87232	5.5243	3.49682	0.711978	5.52514	2.7794	2.54238	0.318562	4.62391	4.50422	3.52834	3.03988	0.818442	3.49925	1.6177	5.82424	4.46953	1.09292	2.46514	3.03527	4.49561	4.09278	3.53476	2.95918	1.99711	2.7187	3.07403	3.72623	4.64878	3.40139	2.0935	2.47965	2.50736	5.2983	2.92454	1.56182	2.50099	3.83711	1.88839	1.79919	1.94732	2.22725	3.57668
ENSG00000130349	3.633	2.83991	2.96292	2.42879	1.322	2.37121	1.87232	5.5243	3.49682	0.711978	5.52514	2.7794	2.54238	0.318562	4.62391	4.50422	3.52834	3.03988	0.818442	3.49925	1.6177	5.82424	4.46953	1.09292	2.46514	3.03527	4.49561	4.09278	3.53476	2.95918	1.99711	2.7187	3.07403	3.72623	4.64878	3.40139	2.0935	2.47965	2.50736	5.2983	2.92454	1.56182	2.50099	3.83711	1.88839	1.79919	1.94732	2.22725	3.57668
ENSG00000130363	30.6176	10.52	2.96292	10.9296	1.98301	16.5646	3.37018	1.84143	23.9782	8.54375	16.3452	10.7501	30.3561	3.18562	26.0254	28.8312	7.6982	20.9752	2.45533	16.3614	5.66197	38.9594	24.8819	5.42258	15.9286	17.7563	24.6484	9.55846	4.54469	13.6698	2.99567	15.5354	5.6826	17.4255	14.7982	11.7131	24.1099	15.9613	12.7952	26.5156	17.9156	9.1789	5.44419	20.7776	8.51823	10.7775	22.9373	9.89876	16.436
ENSG00000039123	53.1326	50.748	50.9623	57.2974	42.9652	85.7702	20.2211	36.8287	67.8668	48.7706	62.8485	53.8881	58.2714	55.1112	66.6861	52.6807	75.0574	60.1896	26.6578	97.1278	16.7837	165.755	41.1243	11.7279	96.7092	93.3345	92.7802	89.6786	50.7491	55.2293	46.4329	83.5029	57.7498	73.9092	72.162	54.0638	76.123	97.1858	105.465	125.296	61.8675	71.3596	51.3758	78.5635	56.9762	44.7931	78.1107	45.5352	85.252
ENSG00000130368	0	0	0	0	0	0	0	0	0.214091	0.35599	0	0	0	0	0.190895	0.249081	0	0	0.350761	0	0	0	0.0691164	0	0.284439	0	0	0	0	0	0	0	0	0.148136	0	0	0	0	0	0	0	0	0	0	0	0.0339655	0	0	0.403073
ENSG00000130377	50.2644	0.148169	0	0	0	0	0	0	0	0	0	0	2.44069	0	0	0	0	0	0	0	0	0	0	0	0	0	0	0	0	0	0	0	0	1.70488	0	0.11136	0.108011	0	0	0	0	0	0.0805235	0	0.193731	0	50.6965	0.481145	0.0806147
ENSG00000130382	41.0146	21.4105	14.222	26.9927	17.1861	35.6698	11.2339	44.1944	34.4687	4.27187	29.6977	48.3064	21.5086	4.45987	49.8873	54.2998	15.3964	26.447	4.20913	72.9168	12.9416	23.1395	60.9607	8.95357	16.213	10.4717	25.346	35.1254	13.8866	27.4968	17.974	22.5264	17.116	27.5368	35.6953	26.2752	21.2813	28.3204	22.4175	29.1228	30.6669	13.1285	17.1958	19.1334	12.7281	21.4412	28.5608	13.5211	32.4043
ENSG00000130383	0	0.0740847	0	0	0	0	0	0	0	0	0	0	0	0	0	0	0	0	0.701522	0	0	0	0	0	0	0	0	0	0	0	0	0	0.13539	0.00320539	0	0	0	0	0	0	0	0	0	0	0.146713	0	0	0.080191	0
ENSG00000130385	0.0717039	0	0	0	0	0	0	0	0	0	0	0	0	0.318562	0	0	0	0	0	0	0	0	0	0	0	0	0	0	0	0	0	0	0	0.0109023	0	0	0	0	0	0	0	0	0	0	0	0.100429	0.0373867	0	0
ENSG00000130396	17.675	13.8909	10.3702	11.592	1.322	10.0099	0.561697	16.5729	8.45659	1.95794	5.75536	9.99204	14.7967	4.30059	10.2447	12.9522	4.33024	17.0233	8.06751	12.2947	4.34758	23.6118	11.1277	3.46793	6.54209	5.69113	14.5332	5.28435	8.07946	22.6652	2.99567	19.0309	14.718	11.1178	16.2435	9.86923	13.3389	13.32	9.75356	14.1186	17.8633	5.18644	9.25337	25.5849	9.42694	7.49242	10.8829	6.51781	13.496
ENSG00000130396	17.675	13.8909	10.3702	11.592	1.322	10.0099	0.561697	16.5729	8.45659	1.95794	5.75536	9.99204	14.7967	4.30059	10.2447	12.9522	4.33024	17.0233	8.06751	12.2947	4.34758	23.6118	11.1277	3.46793	6.54209	5.69113	14.5332	5.28435	8.07946	22.6652	2.99567	19.0309	14.718	11.1178	16.2435	9.86923	13.3389	13.32	9.75356	14.1186	17.8633	5.18644	9.25337	25.5849	9.42694	7.49242	10.8829	6.51781	13.496
ENSG00000130413	30.9761	2.29663	10.6665	5.79598	3.30501	6.19903	0	0	6.63682	5.33984	8.0575	10.061	24.2543	1.91137	5.4087	4.29666	11.0662	8.81565	2.45533	20.9955	0.404426	55.2516	3.66317	0.75664	7.96429	0.910581	20.6953	7.46026	1.76738	2.04262	4.49351	15.5354	14.0093	7.43443	6.09586	9.61622	25.7349	5.15799	8.74132	37.8527	12.2858	3.82817	1.91686	3.83284	2.92224	6.47568	26.442	8.21037	2.20425
ENSG00000130414	123.904	69.2692	58.6659	73.5261	105.099	70.5267	42.689	132.583	125.029	64.0781	126.157	89.7906	95.9496	66.5795	144.062	162.526	212.663	52.5899	49.1066	80.199	38.6227	92.0859	162.7	37.9581	116.335	122.928	116.964	96.828	200.219	98.9885	80.8831	107.583	66.927	117.748	145.757	142.78	71.9988	98.867	83.8584	82.144	132.621	95.0768	81.1918	123.962	87.4258	76.0066	81.2488	55.8511	90.6145
ENSG00000130427	0.860447	0.0740847	0	0	0	0	0	0	0	0.35599	0	0	0.457629	0.637124	0	0.0622704	0	0.303988	0.350761	0	0	0	0	0	0	0.45529	0	0.155422	0.252483	0.0785623	0	2.7187	0.397783	0.193006	3.18303	0.222398	0	0	0.55992	0	0.157276	0.11352	0.0402617	0	0.164926	0	0.299094	0.240885	0.0806147
ENSG00000039139	0.501927	0.148169	0	4.30558	0	0	0	0	0	0	0	0	0	0	0	0	0	0	0	0.66202	0	0.708353	0	0	0	0	1.62772	0	0	0	0	0.388385	0	0.0306723	0	0.0944723	2.59917	0	0	0	0	0	0.0805235	0	0.199917	0	0	0	0.0806147
ENSG00000130429	49.9776	65.1204	226.367	77.9973	15.8641	41.4624	259.504	14.7315	23.55	31.3271	20.9495	172.001	68.1867	19.4323	11.0083	12.4541	69.7649	125.851	7.01522	49.3678	10.5151	21.959	12.5101	6.68365	29.0128	23.6751	49.5293	107.086	33.0753	140.941	55.4199	54.7623	67.9148	32.3777	72.8167	40.1033	20.6197	11.0706	25.5331	29.0183	50.1304	14.8272	48.0806	87.4617	33.505	17.8499	50.9374	24.3045	87.067
ENSG00000130433	0.0478026	0.0246949	0	0.220799	1.76267	0	0	0	0	0.118663	0	0	0.0508476	0.212374	0	0	0	0	0	0	0	0.0787058	0	0	0.0948129	0.151763	0.310042	0	0.168322	0	0	0	0.0702475	0.0499746	0	0.00562927	0.0262542	0	0.308681	0	0.14692	0.151361	0.124879	0	0.0801619	0.0334762	0.0373867	0.0268344	0.134358
ENSG00000130433	0.0478026	0.0246949	0	0.220799	1.76267	0	0	0	0	0.118663	0	0	0.0508476	0.212374	0	0	0	0	0	0	0	0.0787058	0	0	0.0948129	0.151763	0.310042	0	0.168322	0	0	0	0.0702475	0.0499746	0	0.00562927	0.0262542	0	0.308681	0	0.14692	0.151361	0.124879	0	0.0801619	0.0334762	0.0373867	0.0268344	0.134358
ENSG00000130433	0.0478026	0.0246949	0	0.220799	1.76267	0	0	0	0	0.118663	0	0	0.0508476	0.212374	0	0	0	0	0	0	0	0.0787058	0	0	0.0948129	0.151763	0.310042	0	0.168322	0	0	0	0.0702475	0.0499746	0	0.00562927	0.0262542	0	0.308681	0	0.14692	0.151361	0.124879	0	0.0801619	0.0334762	0.0373867	0.0268344	0.134358
ENSG00000130449	35.2783	20.6696	47.4068	26.1647	7.27103	30.9952	21.3445	42.353	37.4659	15.6635	52.2587	46.308	20.5933	5.09699	49.1874	54.113	8.66047	27.9669	17.5381	31.3987	1.6177	28.5702	48.9344	2.39603	40.1059	21.3987	25.346	63.5677	8.33194	24.0401	8.98701	21.3612	34.6854	33.8334	30.8145	28.7263	26.6663	41.443	17.09	23.1296	43.7336	7.88725	15.3349	23.2553	11.8377	61.0599	25.6561	15.9365	33.6878
ENSG00000130475	0.358519	0.407466	0	0.248399	0.330501	0.508117	4.49358	0	0.107045	0.177995	0.345322	0.654651	0.381358	0.637124	0.254527	0.280217	0	1.06396	0	0.425584	0	0.118059	0.172791	0.252213	0.711097	0	0.465064	15.3868	0.126241	11.2344	0	0	0.116912	0.49118	0.325167	0.225675	0.344299	0.135432	0.066146	0.205249	0.313751	0.0489278	0.0603925	0.455341	0.168104	0.708871	0.513836	0.0803471	4.08534
ENSG00000130475	0.358519	0.407466	0	0.248399	0.330501	0.508117	4.49358	0	0.107045	0.177995	0.345322	0.654651	0.381358	0.637124	0.254527	0.280217	0	1.06396	0	0.425584	0	0.118059	0.172791	0.252213	0.711097	0	0.465064	15.3868	0.126241	11.2344	0	0	0.116912	0.49118	0.325167	0.225675	0.344299	0.135432	0.066146	0.205249	0.313751	0.0489278	0.0603925	0.455341	0.168104	0.708871	0.513836	0.0803471	4.08534
ENSG00000130475	5.05512	0.592677	0.296292	0.579598	0.661002	0.609741	2.80849	18.4143	5.56637	2.84792	15.7697	1.34376	0.305086	0.318562	14.349	13.6372	0	0.303988	6.83984	0.614733	0.202213	0.826412	14.5836	0.0630533	4.55102	3.18703	0.116266	10.1024	0	5.14583	0	0	0.972482	6.54721	0.345836	1.03697	0.672822	6.7092	1.15881	1.17054	3.10118	0.105688	0.362355	0.484054	0.24221	17.9493	0.725207	0.120443	3.15135
ENSG00000130475	5.05512	0.592677	0.296292	0.579598	0.661002	0.609741	2.80849	18.4143	5.56637	2.84792	15.7697	1.34376	0.305086	0.318562	14.349	13.6372	0	0.303988	6.83984	0.614733	0.202213	0.826412	14.5836	0.0630533	4.55102	3.18703	0.116266	10.1024	0	5.14583	0	0	0.972482	6.54721	0.345836	1.03697	0.672822	6.7092	1.15881	1.17054	3.10118	0.105688	0.362355	0.484054	0.24221	17.9493	0.725207	0.120443	3.15135
ENSG00000130477	29.0401	0	11.2591	3.80879	0.661002	0	0	147.315	108.972	12.8156	55.2515	5.58176	0	1.27425	155.134	198.207	0	0.303988	3.15685	0.189149	0	78.6272	170.165	0	5.40434	67.8383	0.465064	0.0777111	0	0.0785623	0	0	2.0008	56.3483	0.567657	8.72972	6.77546	70.8567	48.6587	59.7185	43.084	0.195712	0.0402617	0.277164	0.459033	8.62578	2.23845	0.482083	26.9579
ENSG00000004660	8.49691	0.62972	1.18517	2.15279	0.330501	3.81088	1.12339	13.8108	28.5811	2.49193	10.8201	2.6186	1.90679	0.159281	27.298	33.5637	1.20284	1.06396	0.175381	3.78297	1.01107	7.31965	40.9169	2.20687	0.853317	1.36587	1.97652	2.64218	1.13617	2.00334	0	1.74773	1.01749	9.12001	3.60046	1.65179	0.786475	5.48989	4.65885	6.69482	3.48082	2.30744	0.408757	1.04087	0.779012	1.71379	2.36639	1.24733	2.67821
ENSG00000039319	11.3292	15.4467	9.77764	6.29278	7.27103	14.1765	3.37018	9.20717	12.5243	11.3917	63.9996	19.7429	11.7458	8.91974	36.0792	21.6701	7.6982	17.0233	29.6393	24.4002	1.81992	29.0425	16.8644	1.95465	27.5906	12.0652	21.0441	19.7775	11.7405	6.2457	11.2338	32.8186	21.7007	23.1218	21.6729	16.8328	28.9032	15.3919	9.89048	20.4004	14.0411	4.84985	13.4846	20.762	7.17152	30.538	14.4884	7.92847	11.467
ENSG00000130479	51.1249	17.2617	19.5553	27.4895	6.61002	23.9831	8.98716	75.4988	48.1705	7.83177	40.2875	33.2838	13.8814	7.32693	76.6127	85.4349	17.8021	18.2393	3.15685	42.2747	7.48188	20.5422	102.569	7.81861	12.7997	17.7563	20.4628	29.2971	12.8766	28.5181	13.4805	33.0128	21.2748	32.0519	29.0399	19.5396	12.5589	20.0448	10.9217	19.1017	25.0396	5.85587	26.1837	17.6892	9.15918	24.4966	38.4116	10.383	20.6656
ENSG00000130487	0.860447	0.148169	0	0.165599	0	0.203247	1.12339	0	0	0	0	0.275643	0	0.318562	0	0	0	0	0	0.0945743	0	0.236118	0	0	0	0	0.465064	2.71989	0	0.628499	5.99134	0	0.105264	0.0733967	0.165353	0.0700422	0.0787625	0.290466	0	0	0.109122	0	0.0805235	0	0.143752	0	0.0747735	0.160382	0.36775
ENSG00000130489	1.64321	1.40761	0.592585	0.717597	0.330501	0.728302	1.96594	1.84143	0.3925	0.978971	1.09352	1.26336	1.11865	0.477843	0.413607	0.674595	1.44341	2.88789	0	1.07184	0.30332	0.157412	0.414699	0.630533	0.948129	1.82116	0.871994	2.05287	0.504966	2.095	1.2482	0.582578	2.04571	0.876706	2.38455	1.0279	0.503321	0.553531	0.529165	0.334202	0.737871	0.252472	0.945578	1.67719	0.805629	0.242685	0.499689	0.602734	2.35126
ENSG00000130489	1.73882	1.48169	0.592585	0.827997	0.330501	0.660553	1.96594	1.84143	0.321136	0.978971	1.32373	1.58494	1.0678	0.477843	0.413607	0.653839	1.44341	2.88789	0	1.04032	0.30332	0	0.483815	0.630533	0.853317	2.27645	0.871994	2.18239	0.504966	2.27831	0.748918	0.582578	2.18263	0.896672	2.07501	1.02092	0.477067	0.553531	0.529165	0.288591	0.687404	0.252472	1.01268	1.66102	0.95785	0.220042	0.399991	0.683341	2.30174
ENSG00000130489	3.2924	2.33367	2.37034	1.1316	0.991503	1.64291	1.96594	1.84143	2.31932	0.800977	2.82013	1.26336	2.11018	1.27425	2.25893	2.48044	2.64625	2.5839	0.175381	2.25402	1.41549	1.69218	3.21391	1.38717	1.37479	1.36587	1.22079	1.63841	3.0298	3.7448	1.2482	1.35935	2.05003	1.94587	5.50666	2.38608	0.974746	1.2935	1.16703	1.1017	1.59379	0.520608	1.97669	3.29861	1.91666	0.56536	2.63218	0.563262	2.00898
ENSG00000130489	3.2924	2.33367	2.37034	1.1316	0.991503	1.64291	1.96594	1.84143	2.31932	0.800977	2.82013	1.26336	2.11018	1.27425	2.25893	2.48044	2.64625	2.5839	0.175381	2.25402	1.41549	1.69218	3.21391	1.38717	1.37479	1.36587	1.22079	1.66431	3.0298	3.7448	1.2482	1.35935	2.05003	1.94647	5.50666	2.38608	0.974746	1.2935	1.16703	1.1017	1.59379	0.520608	1.97669	3.29861	1.91666	0.56536	2.63218	0.563262	2.00898
ENSG00000130508	20.6507	26.5223	53.3326	97.5381	9.91503	64.5309	0	40.5116	3.21136	2.13594	2.76257	43.4137	18.3052	3.18562	5.79049	7.53471	35.6042	22.4951	0.701522	47.0034	2.62877	13.9309	6.22048	2.01771	11.0931	5.91878	138.589	24.0127	71.7052	8.64186	116.831	220.991	66.0301	21.6869	44.1437	56.5792	46.7127	17.2737	9.53935	6.25945	39.6723	5.77754	89.3219	84.7927	27.9851	5.94123	28.6807	27.6885	30.4618
ENSG00000130511	9.1781	3.92649	3.25921	7.28637	2.97451	4.06494	1.68509	23.0179	16.485	2.13594	14.8488	10.3021	5.94918	0.637124	14.8898	17.8716	1.92455	4.55982	0.701522	11.4435	1.41549	10.9795	17.6247	0.504426	4.26658	1.82116	6.85969	8.19852	5.68087	4.75302	3.74459	10.2922	5.5146	8.38736	7.83317	5.52947	4.09555	9.6121	2.20177	5.31779	7.85173	1.45613	6.09382	5.00141	4.90869	2.98529	5.69288	2.33413	5.90893
ENSG00000130511	9.1781	3.92649	3.25921	7.28637	2.97451	4.06494	1.68509	23.0179	16.485	2.13594	14.8488	10.3021	5.94918	0.637124	14.8898	17.8716	1.92455	4.55982	0.701522	11.4435	1.41549	10.9795	17.6247	0.504426	4.26658	1.82116	6.85969	8.19852	5.68087	4.75302	3.74459	10.2922	5.5146	8.38736	7.83317	5.52947	4.09555	9.6121	2.20177	5.31779	7.85173	1.45613	6.09382	5.00141	4.90869	2.98529	5.69288	2.33413	5.90893
ENSG00000130513	27.9645	782.631	13.0369	28.4831	0.661002	280.684	0	5.5243	18.84	3.20391	0.230214	2.75643	10.2204	2.86706	0.381791	0.373622	2.40569	46.8141	1.40304	23.3599	0.808852	1.88894	0.276466	2.52213	2.55995	3.64232	7.20849	4.1964	1.5149	3.92812	10.4848	3.10708	43.2864	80.8103	11.6182	64.2475	68.3231	13.4424	7.05654	3.15957	16.7793	8.57608	394.453	7.2073	7.58904	24.8397	26.3195	0.965102	15.9423
ENSG00000039319	11.3292	15.4467	9.77764	6.29278	7.27103	14.1765	3.37018	9.20717	12.5243	11.3917	63.9996	19.7429	11.7458	8.91974	36.0792	21.6701	7.6982	17.0233	29.6393	24.4002	1.81992	29.0425	16.8644	1.95465	27.5906	12.0652	21.0441	19.7775	11.7405	6.2457	11.2338	32.8186	21.7007	23.1218	21.6729	16.8328	28.9032	15.3919	9.89048	20.4004	14.0411	4.84985	13.4846	20.762	7.17152	30.538	14.4884	7.92847	11.467
ENSG00000130517	31.4063	23.9294	12.4443	20.2031	21.1521	28.0481	11.2339	11.0486	17.1273	12.8156	20.4891	21.5001	32.3391	7.96405	16.7988	19.9888	17.8021	12.1595	15.7843	28.4669	24.8722	29.0425	23.0849	14.6284	24.7462	13.2034	16.9748	33.7266	9.59435	17.048	11.9827	15.5354	13.7506	20.1871	31.5607	24.5238	12.3473	13.7276	14.6236	24.4904	26.0071	13.5238	20.1294	40.3771	16.0441	19.0785	25.9928	9.01197	24.9151
ENSG00000130518	6.14263	0.0740847	0	0.165599	0	0.0677489	0	0	0	0	0	0.114851	0.0508476	0	0	0	0	0	0	0.0945742	0	0	0.0230388	0.0420355	0	0	0.0775105	0.0259037	0	0.0261874	0	0	0	0.348429	0.0275587	0.036848	0	0.048411	0.0440972	0	0.0941554	0.0326185	0.053682	0.161351	0.0333194	0	3.5642	0.0535646	0.053743
ENSG00000130518	6.14263	0.0740847	0	0.165599	0	0.0677489	0	0	0	0	0	0.114851	0.0508476	0	0	0	0	0	0	0.0945742	0	0	0.0230388	0.0420355	0	0	0.0775105	0.0259037	0	0.0261874	0	0	0	0.348429	0.0275587	0.036848	0	0.048411	0.0440972	0	0.0941554	0.0326185	0.053682	0.161351	0.0333194	0	3.5642	0.0535646	0.053743
ENSG00000130518	6.14263	0.0740847	0	0.165599	0	0.0677489	0	0	0	0	0	0.114851	0.0508476	0	0	0	0	0	0	0.0945742	0	0	0.0230388	0.0420355	0	0	0.0775105	0.0259037	0	0.0261874	0	0	0	0.348429	0.0275587	0.036848	0	0.048411	0.0440972	0	0.0941554	0.0326185	0.053682	0.161351	0.0333194	0	3.5642	0.0535646	0.053743
ENSG00000130520	65.1788	38.524	136.294	35.4383	31.7281	31.3	34.8252	84.706	63.3709	38.0909	69.2945	46.1701	40.1188	16.5652	48.042	56.7283	66.8781	41.6464	9.11979	47.098	13.7505	29.0425	64.5547	13.4934	31.8572	37.3338	67.4342	68.3857	88.369	50.1228	59.9134	75.3468	106.823	43.2288	60.7512	41.5634	19.5011	37.593	34.9246	35.6833	59.4169	23.6859	40.673	47.7373	33.5675	19.1096	47.259	26.8001	40.1878
ENSG00000130522	313.489	252.332	105.48	424.597	133.522	332.004	251.64	248.594	408.7	79.3857	146.186	314.37	240.255	57.0226	275.398	281.773	138.568	218.567	72.6076	759.905	44.6891	159.379	361.133	52.9648	68.5498	53.7243	207.883	252.483	234.304	197.741	181.238	184.483	271.538	173.595	292.624	187.533	187.166	64.1099	96.5028	109.836	260.87	72.0541	250.906	338.693	105.33	183.966	269.781	143.111	235.94
ENSG00000130528	2.43793	3.4079	0.592585	7.61757	99.8113	2.94708	0	1.84143	2.56909	65.5021	0.460429	2.82534	20.4408	93.3387	1.97259	2.17946	582.657	1.21595	2.45533	4.25584	2.02213	0.944471	1.79703	0.75664	1.42219	0.910581	49.7618	1.16567	178.758	10.2131	127.316	8.54448	2.83786	10.5476	4.62986	286.64	5.36483	0.416096	18.0296	1.535	3.23964	56.4235	50.3534	29.5189	73.7935	2.22117	5.00506	11.8941	2.02108
ENSG00000130529	11.2934	3.07451	2.07405	15.1523	3.63551	4.97955	0.561697	5.5243	1.60568	0.533984	1.6115	12.5073	5.94918	4.45987	3.56338	5.01276	6.49535	5.47178	1.05228	2.50622	1.31439	1.53477	4.25066	3.53099	1.42219	3.86997	7.78982	1.86507	2.77731	5.97074	6.74026	6.99094	8.66166	4.082	25.2592	6.1775	3.15385	0.948021	3.38418	2.81128	7.80641	4.90275	3.06704	13.3341	4.04802	2.85688	3.85327	4.42581	6.62407
ENSG00000130529	11.2934	3.07451	2.07405	15.1523	3.63551	4.97955	0.561697	5.5243	1.60568	0.533984	1.6115	12.5073	5.94918	4.45987	3.56338	5.01276	6.49535	5.47178	1.05228	2.50622	1.31439	1.53477	4.25066	3.53099	1.42219	3.86997	7.78982	1.86507	2.77731	5.97074	6.74026	6.99094	8.66166	4.082	25.2592	6.1775	3.15385	0.948021	3.38418	2.81128	7.80641	4.90275	3.06704	13.3341	4.04802	2.85688	3.85327	4.42581	6.62407
ENSG00000130540	21.2244	0	2.37034	0.165599	1.322	0.406494	0	71.8159	139.373	3.20391	49.2659	5.37503	1.98306	0.318562	129.109	132.947	0	0	0	3.49925	0	8.26412	168.299	0.252213	12.2309	17.7563	0.697596	1.16567	0	0.157125	1.49784	3.49547	8.00474	36.8943	1.57895	4.52646	2.80829	22.9147	4.47936	4.92347	25.3675	0.211376	0.0402617	3.69124	0.422558	4.92499	2.29499	0.24151	15.3494
ENSG00000039523	12.4048	8.81608	1.18517	6.29278	1.98301	5.89416	2.24679	0	1.71273	3.20391	0.920858	14.5401	5.79663	5.41555	3.75428	3.23806	2.88682	8.81565	1.75381	9.26828	1.21328	5.66683	3.73229	0.37832	3.12883	1.36587	5.34823	8.00424	11.3617	12.02	2.99567	6.60255	6.27634	4.94685	7.75751	7.15269	21.9207	1.47995	5.92026	3.81388	7.40153	2.9318	8.99266	5.86214	3.94328	3.52214	6.38744	7.24216	9.82457
ENSG00000130544	4.97147	2.56827	2.37034	2.37359	0.661002	2.70996	1.12339	2.45524	3.71091	0.830642	4.68103	4.27246	4.47459	0.424749	5.87534	5.6666	0.801895	3.34386	0.935362	5.95818	1.5503	8.42153	6.22048	1.34514	5.78359	4.40114	3.10042	8.78135	0.84161	7.28011	1.49783	2.58924	4.10686	3.60789	4.13453	2.81454	3.54048	6.86721	2.05375	3.96647	4.67925	1.55396	2.40819	3.8886	1.6698	3.48467	4.27489	1.5021	4.79363
ENSG00000130544	4.97147	2.56827	2.37034	2.37359	0.661002	2.70996	1.12339	2.45524	3.71091	0.830642	4.68103	4.27246	4.47459	0.424749	5.87534	5.6666	0.801895	3.34386	0.935362	5.95818	1.5503	8.42153	6.22048	1.34514	5.78359	4.40114	3.10042	8.78135	0.84161	7.28011	1.49783	2.58924	4.10686	3.60789	4.13453	2.81454	3.54048	6.86721	2.05375	3.96647	4.67925	1.55396	2.40819	3.8886	1.6698	3.48467	4.27489	1.5021	4.79363
ENSG00000130544	4.97147	2.56827	2.37034	2.37359	0.661002	2.70996	1.12339	2.45524	3.71091	0.830642	4.68103	4.27246	4.47459	0.424749	5.87534	5.6666	0.801895	3.34386	0.935362	5.95818	1.5503	8.42153	6.22048	1.34514	5.78359	4.40114	3.10042	8.78135	0.84161	7.28011	1.49783	2.58924	4.10686	3.60789	4.13453	2.81454	3.54048	6.86721	2.05375	3.96647	4.67925	1.55396	2.40819	3.8886	1.6698	3.48467	4.27489	1.5021	4.79363
ENSG00000130545	5.66461	5.29705	5.33326	0.827997	0.330501	0.762176	0	0	0.107045	0.177995	0	0.0344553	6.94071	0.159281	0	0	0	6.07976	0.175381	0.851169	5.56086	2.95147	0	2.52213	0	0	3.95304	0.660544	2.52483	6.83492	0.748918	1.74773	0.385767	0.888212	13.3233	2.60624	1.7474	0.125631	0.198438	4.3214	5.76651	2.15282	2.39557	11.3049	3.37912	0.101163	2.88505	2.69561	2.45518
ENSG00000130545	5.66461	5.29705	5.33326	0.827997	0.330501	0.762176	0	0	0.107045	0.177995	0	0.0344553	6.94071	0.159281	0	0	0	6.07976	0.175381	0.851169	5.56086	2.95147	0	2.52213	0	0	3.95304	0.660544	2.52483	6.83492	0.748918	1.74773	0.385767	0.888212	13.3233	2.60624	1.7474	0.125631	0.198438	4.3214	5.76651	2.15282	2.39557	11.3049	3.37912	0.101163	2.88505	2.69561	2.45518
ENSG00000130558	21.2244	2.07437	7.99989	4.13999	5.28802	6.55471	0	42.353	84.2448	2.31393	20.7193	9.23403	4.2712	3.82274	110.592	107.728	3.36796	2.12792	2.45533	11.4435	0.606639	10.035	126.137	0.630533	6.96875	106.766	1.27893	1.90392	1.13617	2.39615	0	1.94193	7.10803	34.4609	8.02213	5.51949	5.40169	25.4295	21.1422	24.5029	46.3317	1.90045	1.13347	2.97958	4.75791	5.63021	5.26868	1.20411	39.8019
ENSG00000130558	21.2961	2.07437	7.99989	4.13999	5.28802	6.55471	0	42.353	84.2448	2.31393	20.7193	9.23403	4.42375	3.82274	110.656	107.728	3.36796	2.12792	2.45533	11.5381	0.606639	10.035	126.276	0.630533	6.96875	106.766	1.27893	1.90392	1.13617	2.39615	0	1.94193	7.17572	34.5605	8.06348	5.51949	5.40169	25.7003	21.1422	24.7766	46.5803	1.9983	1.13347	2.97958	4.75791	5.63021	5.26868	1.20411	39.9631
ENSG00000130559	32.5536	7.63072	10.6665	13.4136	11.898	13.8208	6.74037	93.9131	28.26	11.3917	37.9854	18.6748	13.7289	5.09699	36.7792	50.0654	10.585	12.7675	9.47055	21.4684	3.0332	25.2646	50.5241	1.63939	14.5064	18.6669	15.3471	23.2356	25.5008	32.5248	7.48918	19.8077	20.2202	24.6128	17.2675	16.9077	11.1323	42.1317	27.868	46.9434	35.9394	7.02241	17.4202	13.4725	10.4354	19.8817	18.2237	5.06983	22.6794
ENSG00000130560	39.5806	21.7068	19.5553	20.5343	77.3373	22.3572	14.6041	31.3044	31.4714	39.1589	29.2372	31.9745	33.4069	14.9724	31.4977	33.6883	30.7928	14.5914	8.41827	26.0079	6.26861	23.1395	36.0097	5.04426	17.6352	15.0246	35.8099	24.2459	89.6315	34.646	19.4719	26.0218	16.849	22.6925	32.3986	30.7782	16.8324	17.312	19.4119	13.4344	27.3569	69.341	23.9392	32.1465	20.5131	16.7792	19.7604	8.92962	25.1009
ENSG00000130584	0	0	0	0	0	0	0	0	0	0	0	0	0	0	0	0	0	0	0	0	0	0	0	0	0	0	0	0	0	0	0	0	0	0.0174355	0	0.0310153	0	0	0	0	0	0	0	0.0395949	0.144713	0	0	0.240572	0
ENSG00000039523	14.5798	6.55649	7.7036	18.1331	5.94902	10.8737	3.93188	29.4629	10.7045	4.27187	10.2062	16.619	6.53393	3.50418	22.9711	26.7347	13.7124	12.2608	2.80609	14.1861	2.08953	10.4285	26.9093	1.02987	5.64137	6.6776	5.4645	4.9217	7.40617	8.81208	7.48918	6.40836	9.35505	12.1847	8.99483	12.7877	6.53189	14.2396	7.17204	9.23284	13.4162	2.79356	6.71901	5.62902	3.73169	5.55713	6.4863	2.99017	13.8678
ENSG00000130589	0.0717039	0	0	0	0	0.101623	0	0	0.214091	0	0.230214	0.0689106	0.152543	0.318562	0	0	0	0	0	0.283723	0.404426	0	0	0.126107	0	0	0	0	0	0.392812	0	0	0.127492	0.071221	0.0413381	0.0910075	0.0787625	0	0.132292	0	0.30868	0.195712	0.0402617	0.07919	0.0447544	0.100429	0.0747735	0.482395	0.332659
ENSG00000130589	13.1218	9.26059	7.7036	8.11437	5.94902	7.01202	25.8381	11.0486	2.14091	2.84792	2.99279	14.3334	11.7458	6.05268	3.24522	3.73622	8.66047	17.0233	0.701522	11.1598	4.04426	6.13906	2.97201	3.40488	7.67985	2.27645	7.44102	19.7386	6.31207	20.2691	7.48918	5.04901	11.007	5.32174	14.4232	9.65425	7.86038	1.49955	3.76567	3.93579	12.3057	1.54615	8.65828	9.28408	6.26365	4.49245	7.39688	4.667	10.2885
ENSG00000130590	4.66075	2.59296	3.55551	1.65599	1.322	1.32111	2.24679	29.4629	5.56637	0	5.98557	1.65386	2.59323	0.318562	6.68134	8.28196	0.962275	0.303988	0.350761	0.756595	3.63984	4.014	8.29397	2.14381	1.70663	4.09761	2.79038	5.82833	4.29221	14.6912	2.99567	3.49547	3.33352	5.13335	3.58237	3.58175	2.09504	11.4083	2.10023	3.46558	5.92136	1.58136	2.03764	5.40378	3.13311	1.38671	3.68503	2.01227	3.82652
ENSG00000130592	2.15112	0.851974	0	4.63678	2.31351	7.87582	0	0	0.214091	0.533984	0	1.51603	7.16952	7.16765	0.954477	1.0586	3.8491	0	0.175381	1.4659	0.505533	2.24312	0.38014	1.26107	0.284439	0	1.39519	0.155422	6.05959	3.41746	1.49784	0.388385	1.55913	1.10755	6.19626	2.55299	0.0393814	0.0726165	3.56008	1.49645	6.52675	0.454082	4.44309	1.615	5.12895	0.220776	2.38508	0.923443	2.87521
ENSG00000130592	2.29452	1.00014	0	4.96798	2.97451	8.89205	0	0	0.214091	0.177995	0	1.65386	8.54241	9.39758	0.954477	1.12087	4.81137	0.303988	0.175381	1.65505	0.505533	2.24312	0.38014	1.76549	0.284439	0	1.39519	0.155422	6.31207	3.49602	1.49784	0.388385	1.71075	1.19532	7.09462	2.80212	0.0393814	0.0726165	3.82466	1.63328	7.70043	0.5676	4.44309	1.69419	6.00203	0.220776	2.64679	1.00363	3.41439
ENSG00000130592	8.03084	3.18564	0	22.3559	17.1861	28.4546	1.12339	0	0.214091	2.84792	0	6.06414	30.5086	69.7651	0.0636318	0.124541	1.44341	0.911964	0	5.57988	3.0332	0.236118	0.138233	5.54869	0.284439	0	8.60368	0.310844	16.4114	6.6778	35.9481	0	3.53513	5.83694	36.9827	11.2955	0.393813	0	14.9018	0.136832	34.0838	2.7009	6.8274	2.91323	28.7648	1.45318	7.70457	3.45852	11.9083
ENSG00000130592	42.0185	16.3727	0	24.8399	3.96601	32.4179	347.129	0	4.92409	32.751	0.920858	80.97	22.4238	17.8395	1.59079	2.17946	12.0284	88.1565	3.85837	29.8855	8.29074	2.12506	1.65879	11.2235	0.853317	0	35.3448	224.896	7.57449	328.705	2.99567	6.99094	47.0822	11.4183	32.7595	10.0646	16.8934	0.75378	9.72599	2.23409	11.6814	3.04146	11.641	28.0442	20.9416	8.52722	45.7054	4.90539	117.015
ENSG00000130595	0.448149	0.222254	0.296292	1.242	1321.84	1.57516	0	0	0.321136	719.366	0	0.137821	14.2628	475.454	0.0477238	0.249081	8.66047	0	0.350761	0.165505	3.74094	0	0.812118	3.08961	0.284439	0.113823	513.954	3.12787	1483.97	40.2632	46.0584	0.582578	13.3562	24.2561	0.0930105	2.72077	0.86639	0.0942225	183.323	0.106356	0.259045	278.397	948.586	159.47	364.637	0.0335985	1.01591	42.27	0.183933
ENSG00000130595	0.448149	0.222254	0.296292	1.242	1321.84	1.57516	0	0	0.321136	719.366	0	0.137821	14.2628	475.454	0.0477238	0.249081	8.66047	0	0.350761	0.165505	3.74094	0	0.812118	3.08961	0.284439	0.113823	513.954	3.12787	1483.97	40.2632	46.0584	0.582578	13.3562	24.2561	0.0930105	2.72077	0.86639	0.0942225	183.323	0.106356	0.259045	278.397	948.586	159.47	364.637	0.0335985	1.01591	42.27	0.183933
ENSG00000130595	0.448149	0.222254	0.296292	1.242	1321.84	1.57516	0	0	0.321136	719.366	0	0.137821	14.2628	475.454	0.0477238	0.249081	8.66047	0	0.350761	0.165505	3.74094	0	0.812118	3.08961	0.284439	0.113823	513.954	3.12787	1483.97	40.2632	46.0584	0.582578	13.3562	24.2561	0.0930105	2.72077	0.86639	0.0942225	183.323	0.106356	0.259045	278.397	948.586	159.47	364.637	0.0335985	1.01591	42.27	0.183933
ENSG00000039523	14.5798	6.55649	7.7036	18.1331	5.94902	10.8737	3.93188	29.4629	10.7045	4.27187	10.2062	16.619	6.53393	3.50418	22.9711	26.7347	13.7124	12.2608	2.80609	14.1861	2.08953	10.4285	26.9784	1.02987	5.64137	6.6776	5.4645	4.9217	7.40617	8.81208	7.48918	6.40836	9.35505	12.1885	8.99483	12.7722	6.53189	14.2396	7.35868	9.23284	13.4162	2.79356	6.71901	5.62902	3.73169	5.54014	6.4863	2.99017	13.8275
ENSG00000130595	0.448149	0.222254	0.296292	1.242	1321.84	1.57516	0	0	0.321136	719.366	0	0.137821	14.2628	475.454	0.0477238	0.249081	8.66047	0	0.350761	0.165505	3.74094	0	0.812118	3.08961	0.284439	0.113823	513.954	3.12787	1483.97	40.2632	46.0584	0.582578	13.3562	24.2561	0.0930105	2.72077	0.86639	0.0942225	183.323	0.106356	0.259045	278.397	948.586	159.47	364.637	0.0335985	1.01591	42.27	0.183933
ENSG00000130598	2.29452	0.370423	1.18517	1.40759	115.345	0.457306	5.61697	0	0.214091	41.6508	0.230214	0.964749	4.11866	12.5832	0.190895	0.0622704	0	8.20767	0	0.378297	0	0	0.138233	0.37832	0	0	29.4153	0.854822	113.365	4.47805	0	0.776771	0.780323	1.15173	0.289367	0.24024	0.315051	0.145233	13.7584	0	0.209701	7.64696	24.9273	7.47872	9.71557	0.169827	0.91551	2.21181	1.46852
ENSG00000130598	0.0358519	0.111127	5.33326	0.331199	139.802	0.101623	0	0	0	54.6444	0	0	2.36442	46.6693	0	0	0	0	0	0	0.202213	0	0.0691164	0.126107	0	0	56.5052	0.466266	257.406	3.69243	1.49784	0	0.632222	1.9967	0	0.0205327	0.162017	0	17.6609	0	0	12.4226	91.4311	12.103	27.4079	0	0.0186934	4.70538	0.05163
ENSG00000130598	0.107556	0.777889	1882.05	10.35	11469.7	1.77841	0	0	0	4544.38	0	0	275.874	2207.95	0.318159	0.124541	0	0.303988	1.75381	0	44.2847	0	3.45582	22.6992	0	0	4460.31	4.58495	20649.7	234.116	235.16	2.7187	61.2431	191.202	0	0.266683	0.162017	0	1176.14	0.273664	0	1616.52	7480.73	653.46	1757.39	0.100429	2.7067	396.385	0.15489
ENSG00000130635	29.6854	21.1882	102.517	53.4886	5.28802	43.4948	0	3.68287	5.78046	4.27187	0.690643	43.7583	43.9324	6.37124	0.827213	0.934056	2.40569	12.7675	2.10457	45.8685	1.81992	1.65282	0.760281	1.63939	8.24873	4.09761	243.926	22.6916	113.617	7.85623	492.788	424.505	17.4579	22.0203	150.186	38.0459	30.0445	4.64031	15.9888	3.96814	73.868	4.7284	150.216	180.91	27.6187	6.60755	48.3225	26.5604	26.5002
ENSG00000130638	44.9942	26.226	50.3697	36.5147	24.4571	40.0396	21.9062	133.504	80.6053	30.7931	66.0715	33.7662	43.3985	39.5017	70.2177	72.2025	81.5528	58.8217	37.1807	61.7097	17.1881	55.3696	69.3583	9.52105	24.8884	91.2857	76.968	51.2116	56.8087	37.1993	34.4502	75.541	81.6585	63.2503	40.1207	50.2139	35.0304	58.5286	49.6219	54.2477	68.8504	31.7358	46.9633	36.6176	37.2761	29.9531	45.057	33.9617	59.0845
ENSG00000130638	44.9942	26.226	50.3697	36.5147	24.4571	40.0396	21.9062	133.504	80.6053	30.7931	66.0715	33.7662	43.3985	39.5017	70.2177	72.2025	81.5528	58.8217	37.1807	61.7097	17.1881	55.3696	69.3583	9.52105	24.8884	91.2857	76.968	51.2116	56.8087	37.1993	34.4502	75.541	81.6585	63.2503	40.1207	50.2139	35.0304	58.5286	49.6219	54.2477	68.8504	31.7358	46.9633	36.6176	37.2761	29.9531	45.057	33.9617	59.0845
ENSG00000130640	41.3014	18.0026	17.185	24.1775	10.576	16.3614	24.7147	47.8773	26.3332	6.7638	39.1364	33.146	23.1865	5.73412	30.2887	35.3073	16.8398	28.2709	5.61218	42.1801	12.5372	23.3757	43.6816	12.2323	19.6263	15.4799	36.9726	36.9128	28.0256	29.6966	23.9654	30.2941	24.7433	25.0266	32.8392	24.664	22.7935	20.0287	18.0776	19.557	24.0515	10.5414	30.8683	25.4144	13.2163	17.4702	27.8025	18.0302	25.7718
ENSG00000130643	46.6792	0.222254	0	1.49039	1.322	1.7276	0	243.069	397.781	27.4112	275.797	4.5481	0.305086	0.637124	282.271	329.722	0	0.303988	14.3812	0.472872	0	167.171	405.23	0	67.6964	325.533	0.465064	0.6994	0	1.64981	0	1.16516	1.35949	153.593	3.51888	34.9081	78.3575	53.9765	7.41124	142.519	84.0188	0.814176	0.0805235	1.86987	1.9657	22.7539	6.43539	1.04404	128.257
ENSG00000130649	16.7787	4906.11	0	0.496798	0	0	0	0	0	0.35599	2.30214	0	0.762715	0.318562	0	0	0	0	0	0	0	0	0	0	0.284439	0	0	0.621689	0	14.0627	0	0	0	3.50083	0	1.28681	0	0.145233	0.132292	0	0.519397	3.14705	2436.72	0	0.879876	0.169827	0.0373867	0.0805035	0.564303
ENSG00000039537	0.286816	0.444508	0	0	0	0.203247	0	0	0	0	0	0.206732	0.305086	0.318562	0	0	0.481137	0.303988	0	10.0249	0	0	0	0	0.284439	0	0	0.0777111	0	0	0	0	0	0.0783444	0.082676	0.366227	0.108011	0.145233	0	0	0	0.11352	0.0402617	0	0.0182126	0.100429	1.08421	0.241198	0
ENSG00000130653	4.80416	2.51888	0	4.88518	2.31351	2.1849	0	2.76215	1.39159	2.31393	1.84172	1.58494	1.67797	0.637124	7.69945	10.2435	1.44341	2.88789	0.175381	2.69537	2.83098	6.25712	5.63299	1.57633	2.13329	1.13823	2.67412	3.26387	0.88369	3.81027	0	0.388385	1.33299	3.67198	7.03667	2.25495	2.44498	1.11286	1.7931	4.38361	3.01545	2.27621	1.50196	1.95602	0.861785	2.88559	1.75097	2.73649	2.86073
ENSG00000130653	4.80416	2.51888	0	4.88518	2.31351	2.1849	0	2.76215	1.39159	2.31393	1.84172	1.58494	1.67797	0.637124	7.69945	10.2435	1.44341	2.88789	0.175381	2.69537	2.83098	6.25712	5.63299	1.57633	2.13329	1.13823	2.67412	3.26387	0.88369	3.81027	0	0.388385	1.33299	3.67198	7.03667	2.25495	2.44498	1.11286	1.7931	4.38361	3.01545	2.27621	1.50196	1.95602	0.861785	2.88559	1.75097	2.73649	2.86073
ENSG00000130656	0	0.370423	0	0	0.661002	0	4.49358	0	0	0	0.230214	0.0689106	0	0	0	0.0622704	0.481137	0	0	0.0945743	0	0	0	0	0	0	2.09279	1.01024	0.504966	0	0	2.33031	0	0.720139	0	0.645508	10.7905	0.50252	0	0	0	0	6.9045	1.03445	0.179018	0.200857	0.220489	0.402204	0.310014
ENSG00000130669	8.14556	3.34863	6.16288	1.68911	1.322	3.35357	0	2.94629	2.826	1.06797	3.49926	2.93559	4.85087	1.65652	2.35438	2.82707	1.15473	3.52626	1.12244	5.42857	1.73903	4.25012	3.08259	1.79071	1.93418	0.546349	5.02269	3.74567	2.42384	4.57233	3.59481	4.03921	4.01226	2.70014	5.94189	3.35423	4.24144	2.01152	2.72394	4.73489	3.48576	1.63616	2.57961	6.59519	2.52882	2.52883	5.46979	1.91535	2.86997
ENSG00000130669	8.14556	3.34863	6.16288	1.68911	1.322	3.35357	0	2.94629	2.826	1.06797	3.49926	2.93559	4.85087	1.65652	2.35438	2.82707	1.15473	3.52626	1.12244	5.42857	1.73903	4.25012	3.08259	1.79071	1.93418	0.546349	5.02269	3.74567	2.42384	4.57233	3.59481	4.03921	4.01226	2.70014	5.94189	3.35423	4.24144	2.01152	2.72394	4.73489	3.48576	1.63616	2.57961	6.59519	2.52882	2.52883	5.46979	1.91535	2.86997
ENSG00000130669	8.14556	3.34863	6.16288	1.68911	1.322	3.35357	0	2.94629	2.826	1.06797	3.49926	2.93559	4.85087	1.65652	2.35438	2.82707	1.15473	3.52626	1.12244	5.42857	1.73903	4.25012	3.08259	1.79071	1.93418	0.546349	5.02269	3.74567	2.42384	4.57233	3.59481	4.03921	4.01226	2.70014	5.94189	3.35423	4.24144	2.01152	2.72394	4.73489	3.48576	1.63616	2.57961	6.59519	2.52882	2.52883	5.46979	1.91535	2.86997
ENSG00000130669	8.14556	3.34863	6.16288	1.68911	1.322	3.35357	0	2.94629	2.826	1.06797	3.49926	2.93559	4.85087	1.65652	2.35438	2.82707	1.15473	3.52626	1.12244	5.42857	1.73903	4.25012	3.08259	1.79071	1.93418	0.546349	5.02269	3.74567	2.42384	4.57233	3.59481	4.03921	4.01226	2.70014	5.94189	3.35423	4.24144	2.01152	2.72394	4.73489	3.48576	1.63616	2.57961	6.59519	2.52882	2.52883	5.46979	1.91535	2.86997
ENSG00000130669	8.14556	3.34863	6.16288	1.68911	1.322	3.35357	0	2.94629	2.826	1.06797	3.49926	2.93559	4.85087	1.65652	2.35438	2.82707	1.15473	3.52626	1.12244	5.42857	1.73903	4.25012	3.08259	1.79071	1.93418	0.546349	5.02269	3.74567	2.42384	4.57233	3.59481	4.03921	4.01226	2.70014	5.94189	3.35423	4.24144	2.01152	2.72394	4.73489	3.48576	1.63616	2.57961	6.59519	2.52882	2.52883	5.46979	1.91535	2.86997
ENSG00000130675	0.430223	0	0	0	0	0	0	0	0	0	0	0	0	0.318562	0	0	0	0	0	0	0.202213	0	0	0	0.568878	0	0	0	0	0	0	0	0.0485836	0.0925622	0.96996	0	0	0.125631	0	0	0.0262127	0	0	1.10865	0.447544	0	0.777458	0.160382	0.10326
ENSG00000130675	0.358519	0.222254	1.18517	0	0	0	0	0	0	0	0	0	0.152543	0.318562	0	0	0	0	0	0	0.202213	0.708353	0.0691164	0.882746	2.27551	0.45529	0.465064	0.854822	0	0.0785623	1.49784	0	0.291502	0.882898	5.3348	0.0793707	0	0.290466	0	0.57718	1.61029	0	0.0805235	4.15747	2.08434	0.0339655	6.60698	0.080191	0.861404
ENSG00000039537	5.30609	220.106	0	0.165599	0	0.101623	0	0	0.214091	0	0.230214	1.03366	10.5255	0	0	0	122.209	2.4319	0	14.2807	0	1.18059	0	0	0.284439	0.45529	0.232532	0	0	0.157125	10.4848	0	0.385032	1.50886	0.289367	18.345	7.24615	0.145233	0	0.136832	0.0524253	0.11352	112.371	2.34108	4.82109	0.713275	9.73691	0.240572	0
ENSG00000130684	14.6276	7.85298	4.14809	15.2351	3.96601	19.4101	3.37018	33.1458	11.5609	2.84792	11.5107	8.68274	12.9662	5.73412	17.5624	21.4833	7.6982	11.2476	6.66446	22.7924	3.23541	27.3897	17.832	2.26992	9.95536	8.65052	15.5796	36.3688	10.6043	15.4768	8.98701	19.4193	10.2555	14.6926	19.5026	9.13064	15.6443	28.5359	12.0343	19.2262	16.6067	7.14366	10.0081	13.3794	6.45114	13.4962	14.2368	7.16228	22.4534
ENSG00000130695	33.4857	5.63044	11.8517	3.14639	9.25403	4.36981	3.37018	5.5243	6.42273	6.40781	17.7265	9.44076	8.84749	3.18562	14.4444	15.4431	9.14161	5.1678	8.76903	6.6202	1.41549	14.4032	16.7262	1.76549	9.38648	6.82936	10.929	33.9597	10.8568	18.2265	2.99567	4.27224	12.3194	12.4372	12.1385	8.40671	5.40975	9.47663	10.3288	11.1556	7.45332	5.79727	6.04469	8.129	3.57899	19.9968	21.1187	4.26511	6.65257
ENSG00000130700	10.2537	1.33352	0	0.993596	0	19.0036	0	0	0	0	0	1.24039	1.83052	0	0	0.0622704	0.481137	1.21595	0	5.10701	0	0.708353	0	0	0	0	0.465064	0.233133	0	0.0785623	0	0.776771	0.123738	1.91879	3.8031	6.25704	3.46556	0	0	0.288591	3.88604	0.504943	0.76497	13.581	7.37636	1.30557	13.0653	0.320763	3.68284
ENSG00000130701	2.15112	0.814932	0.592585	0.165599	0	0.711364	0	0	0	0	0	0	2.1356	0	0	0	0	0.607976	0	0.66202	1.81992	0.236118	0	4.53984	0	0.45529	1.62772	0.466266	0.757449	4.63518	0	2.33031	0.0566802	0.367279	3.73665	0.507732	0.236288	0	0	0	0.0829097	2.6421	0.201309	0.730538	1.87903	0.0339655	1.48015	1.20724	0.642439
ENSG00000130702	60.9483	56.823	26.0737	125.193	13.881	73.9819	0	23.9386	7.49318	7.11979	3.223	41.8288	48.6612	20.0694	13.4263	18.6188	36.5664	59.2777	3.85837	33.4793	8.69516	21.4867	14.5836	9.458	7.39541	5.46349	73.7126	31.7838	23.9859	45.409	58.4156	53.5972	46.0252	25.7329	86.5786	60.8528	57.8433	29.9394	31.7766	14.758	49.5847	28.2768	44.4659	32.7376	29.2491	17.0485	32.614	39.5093	51.2839
ENSG00000130703	16.707	11.0386	5.03697	17.0567	4.29652	16.9711	8.42546	14.7315	18.9471	3.91589	24.1725	12.9552	15.5594	1.59281	19.8531	22.0748	6.25478	10.7916	3.50761	13.4296	6.77414	23.3757	22.4283	9.07968	16.7819	11.1546	13.4868	19.1946	10.3518	22.6652	8.98701	13.3993	11.9648	15.9046	13.0292	11.3559	12.0403	14.1241	10.474	22.0697	16.5363	7.28067	7.58078	18.9093	7.80639	13.5147	14.2258	6.35727	14.6896
ENSG00000130703	16.707	11.0386	5.03697	17.0567	4.29652	16.9711	8.42546	14.7315	18.9471	3.91589	24.1725	12.9552	15.5594	1.59281	19.8531	22.0748	6.25478	10.7916	3.50761	13.4296	6.77414	23.3757	22.4283	9.07968	16.7819	11.1546	13.4868	19.1946	10.3518	22.6652	8.98701	13.3993	11.9648	15.9046	13.0292	11.3559	12.0403	14.1241	10.474	22.0697	16.5363	7.28067	7.58078	18.9093	7.80639	13.5147	14.2258	6.35727	14.6896
ENSG00000130706	35.35	17.6692	44.4438	13.248	16.5251	17.3776	10.6723	19.3351	15.7357	8.54375	16.5754	26.4617	13.7289	5.41555	18.1351	19.2415	14.9153	8.66366	3.50761	21.5629	7.07746	9.79889	23.7761	4.28762	11.5198	12.9758	12.7893	19.2723	18.4313	33.4675	12.7316	13.2051	14.2596	13.0516	15.9557	16.2557	7.49121	8.95449	7.73696	8.27337	13.9099	8.16544	17.391	15.4036	9.88108	9.87512	23.7842	5.59309	14.2289
ENSG00000130706	35.35	17.6692	44.4438	13.248	16.5251	17.3776	10.6723	19.3351	15.7357	8.54375	16.5754	26.4617	13.7289	5.41555	18.1351	19.2415	14.9153	8.66366	3.50761	21.5629	7.07746	9.79889	23.7761	4.28762	11.5198	12.9758	12.7893	19.2723	18.4313	33.4675	12.7316	13.2051	14.2596	13.0516	15.9557	16.2557	7.49121	8.95449	7.73696	8.27337	13.9099	8.16544	17.391	15.4036	9.88108	9.87512	23.7842	5.59309	14.2289
ENSG00000130707	70.5925	214.475	11.2591	18.2159	5.61852	27.8448	0	8.28645	29.2234	4.44987	4.14386	75.8706	20.6696	4.30059	16.417	14.976	27.6654	12.1595	1.05228	36.6948	28.8154	8.50024	16.1041	13.1151	6.11544	38.6997	17.3236	3.34158	8.07946	11.1558	20.2208	17.8657	15.1742	16.1501	23.6069	32.6889	9.52788	3.49361	17.2188	15.6822	16.7634	22.5344	107.908	42.3758	31.1491	5.04324	28.0288	6.31811	16.8283
ENSG00000039560	0.501927	0.148169	1.18517	0.662398	0	0.101623	0	0	0	0.35599	0	0.137821	0	0	0	0	0	0.911964	0	0.0945743	0	0	0.0691164	0	0	0	0	0.0777111	0	0	0	0.388385	0.150308	0.137991	0.248029	0.237585	0.294785	0.25126	0.132292	0	0.274941	0	0.374636	0	0.138527	0.134394	0.5608	0.0805035	0
ENSG00000130707	70.5925	214.475	11.2591	18.2159	5.61852	27.8448	0	8.28645	29.2234	4.44987	4.14386	75.8706	20.6696	4.30059	16.417	14.976	27.6654	12.1595	1.05228	36.6948	28.8154	8.50024	16.1041	13.1151	6.11544	38.6997	17.3236	3.34158	8.07946	11.1558	20.2208	17.8657	15.1742	16.1501	23.6069	32.6889	9.52788	3.49361	17.2188	15.6822	16.7634	22.5344	107.908	42.3758	31.1491	5.04324	28.0288	6.31811	16.8283
ENSG00000130711	0.0717039	0	2.37034	0	0	0	0	0	0	0	0	1.10257	0	0.318562	0	0	0	0	0	0	0	0.236118	0	0	0	0	0	0	0	0	0	0	2.67374	0.102777	0	0.119656	0.108011	0	0.132292	0	0.406005	0	0	0	0.0864044	0.475517	0	0.080191	0.48369
ENSG00000130713	17.3523	10.4459	39.1106	8.94237	6.61002	20.5279	6.74037	25.7801	17.3414	6.7638	20.4891	18.6059	9.45767	7.00836	17.1806	20.736	4.81137	6.99172	2.80609	25.5351	3.63984	17.0005	19.3526	3.90931	18.4885	12.2928	17.4399	21.6814	11.8667	24.6686	2.99567	19.0309	18.9574	15.6156	19.5299	11.6805	12.9977	23.9501	10.1751	13.723	17.8233	6.39601	11.7271	15.2275	9.44604	11.6	13.1832	6.83997	12.274
ENSG00000130714	8.93431	2.16327	2.84441	3.47759	2.51181	2.17474	0.898716	12.1535	4.71	2.49193	5.20285	3.56957	3.81358	1.84766	5.3578	6.2644	2.21323	3.16147	1.6135	2.85614	1.41549	5.90294	6.01313	1.86638	4.72169	3.55127	5.1157	5.02014	2.07036	4.02239	1.7974	3.96153	3.57152	4.98764	3.94452	3.78408	2.57255	8.83783	2.92945	2.96951	4.74588	2.34234	3.15596	3.58834	1.84074	3.12604	5.97978	2.54322	4.10129
ENSG00000130714	8.93431	2.16327	2.84441	3.47759	2.51181	2.17474	0.898716	12.1535	4.71	2.49193	5.20285	3.56957	3.81358	1.84766	5.3578	6.2644	2.21323	3.16147	1.6135	2.85614	1.41549	5.90294	6.01313	1.86638	4.72169	3.55127	5.1157	5.02014	2.07036	4.02239	1.7974	3.96153	3.57152	4.98764	3.94452	3.78408	2.57255	8.83783	2.92945	2.96951	4.74588	2.34234	3.15596	3.58834	1.84074	3.12604	5.97978	2.54322	4.10129
ENSG00000130714	8.93431	2.16327	2.84441	3.47759	2.51181	2.17474	0.898716	12.1535	4.71	2.49193	5.20285	3.56957	3.81358	1.84766	5.3578	6.2644	2.21323	3.16147	1.6135	2.85614	1.41549	5.90294	6.01313	1.86638	4.72169	3.55127	5.1157	5.02014	2.07036	4.02239	1.7974	3.96153	3.57152	4.98764	3.94452	3.78408	2.57255	8.83783	2.92945	2.96951	4.74588	2.34234	3.15596	3.58834	1.84074	3.12604	5.97978	2.54322	4.10129
ENSG00000130714	8.93431	2.16327	2.84441	3.47759	2.51181	2.17474	0.898716	12.1535	4.71	2.49193	5.20285	3.56957	3.81358	1.84766	5.3578	6.2644	2.21323	3.16147	1.6135	2.85614	1.41549	5.90294	6.01313	1.86638	4.72169	3.55127	5.1157	5.02014	2.07036	4.02239	1.7974	3.96153	3.57152	4.98764	3.94452	3.78408	2.57255	8.83783	2.92945	2.96951	4.74588	2.34234	3.15596	3.58834	1.84074	3.12604	5.97978	2.54322	4.10129
ENSG00000130714	8.93431	2.16327	2.84441	3.47759	2.51181	2.17474	0.898716	12.1535	4.71	2.49193	5.20285	3.56957	3.81358	1.84766	5.3578	6.2644	2.21323	3.16147	1.6135	2.85614	1.41549	5.90294	6.01313	1.86638	4.72169	3.55127	5.1157	5.02014	2.07036	4.02239	1.7974	3.96153	3.57152	4.98764	3.94452	3.78408	2.57255	8.83783	2.92945	2.96951	4.74588	2.34234	3.15596	3.58834	1.84074	3.12604	5.97978	2.54322	4.10129
ENSG00000130717	9.28565	5.22297	2.07405	5.13358	3.30501	5.53848	2.80849	6.44502	7.065	2.13594	7.48197	5.23721	5.18646	1.27425	5.47233	5.97796	6.49535	5.31979	1.75381	4.91786	4.34758	4.36818	9.01969	2.08076	2.98661	2.73174	6.97596	4.85694	6.6908	4.55661	1.49784	5.82578	3.66361	4.4566	6.4786	4.78193	1.31306	4.14938	2.34944	3.87484	5.25725	2.77332	3.41269	4.80985	3.11214	4.0508	6.18082	3.25929	4.66736
ENSG00000130717	9.28565	5.22297	2.07405	5.13358	3.30501	5.53848	2.80849	6.44502	7.065	2.13594	7.48197	5.23721	5.18646	1.27425	5.47233	5.97796	6.49535	5.31979	1.75381	4.91786	4.34758	4.36818	9.01969	2.08076	2.98661	2.73174	6.97596	4.85694	6.6908	4.55661	1.49784	5.82578	3.66361	4.4566	6.4786	4.78193	1.31306	4.14938	2.34944	3.87484	5.25725	2.77332	3.41269	4.80985	3.11214	4.0508	6.18082	3.25929	4.66736
ENSG00000039560	2.90401	0.0370423	0.296292	0	0	0.0508117	0	0	0	0	0	0	0.0762715	0.159281	0.0318159	0	0	0.303988	0	0	0	0	0	0	0.142219	0	0	0	0	0	0	0	0	0.118785	0	0.0215521	0.118144	0.062815	0	0	0.054561	0.0489278	0.0201308	0	0	0	2.69184	0	0.0919373
ENSG00000130720	1.03971	0.185212	0.888877	0.0827997	0	0.965423	0	0	0.963409	0	1.84172	0.0344553	0.457629	0	0.509054	0.965191	0	1.36795	0	0.0472872	0	0	0.622048	0.0630533	0.142219	0.227645	0	0.0388555	0	0	0	0.194193	0.508373	0.873971	0.96996	0.294895	0.255403	0.512323	0	0	0.9455	0	0.0805235	0.182635	0.062967	0.356637	1.53094	0.080191	0.806147
ENSG00000130720	1.68504	0.185212	0.888877	0.0827997	0	0.965423	0	0	0.963409	0	1.84172	0.0344553	0.457629	0	0.509054	0.965191	0	1.36795	0	0.0472872	0	0	0.622048	0.0630533	0.142219	0.227645	0	0.0388555	0	0	0	0.194193	0.576067	0.86707	0.96996	0.294895	0.255403	0.512323	0	0	0.919287	0	0.0805235	0.182635	0.062967	0.356637	1.94219	0	0.806147
ENSG00000130723	1.50578	0.814932	1.77775	1.3248	0.661002	0.609741	0	0	0.856364	0.711979	1.38129	1.3093	1.67797	0	0.827213	1.12087	0.481137	1.51994	1.40304	0.567446	0.202213	0.944471	1.2441	0	0.853317	0.45529	2.55785	0.932533	0.252483	1.17843	2.99567	3.88385	1.23805	1.47424	1.54869	0.813945	0.884353	3.03473	1.01114	1.67184	1.66795	1.18993	1.78038	1.4304	1.29506	0.372152	2.02562	1.1258	1.33242
ENSG00000130724	44.0262	37.8943	27.5552	42.145	26.4401	43.4948	27.5232	55.243	52.0241	17.9775	59.8557	43.9994	41.9493	12.7425	33.8521	35.3073	72.8923	33.4387	15.0827	45.774	27.501	30.3411	43.0595	20.8706	39.2526	26.8621	39.4141	24.7121	41.6597	49.6121	32.2035	38.0618	28.1694	36.2634	43.1915	41.2188	27.9219	22.1328	37.1155	35.2815	43.9207	29.2128	41.2944	55.327	28.1131	22.7328	30.2317	24.1426	33.1276
ENSG00000130724	43.9545	37.9684	27.5552	42.3106	26.4401	43.4948	27.5232	55.243	52.6664	17.9775	60.3162	44.0684	41.9493	12.7425	34.2975	35.4318	72.8923	33.4387	14.732	45.774	27.501	30.5772	43.8198	20.8706	39.2526	26.8621	39.6467	24.7121	41.6597	49.6121	32.2035	38.0618	28.1694	36.3857	43.1915	41.3085	27.9219	22.2781	37.1155	35.4183	44.0865	29.2285	40.9197	55.327	28.1578	22.7328	30.3065	24.0624	33.2888
ENSG00000130725	65.3223	28.8189	93.0358	21.5279	13.881	35.5682	21.3445	58.9259	86.0646	21.0034	67.2226	26.9441	25.7798	11.4682	64.5863	75.0358	37.5287	22.4951	10.5228	37.9243	12.7394	29.7508	88.5382	9.96242	29.0128	41.4314	27.2062	46.8598	23.2284	36.7672	40.4416	26.4102	35.6003	35.1853	32.8592	32.0453	21.2699	44.5953	18.4129	19.6939	36.9396	16.0294	29.1821	26.909	17.7143	18.7668	45.9062	12.6328	41.6488
ENSG00000130726	102.321	44.5249	323.551	44.8774	33.7111	66.5634	30.3317	101.279	50.5255	20.6474	52.2587	47.5483	55.9833	11.1497	36.0792	38.7944	34.6419	60.4936	15.4335	125.5	22.8501	33.7648	52.6667	14.3762	44.6569	28.228	49.7618	124.571	38.3774	74.8699	58.4156	59.423	233.473	41.2199	86.9741	47.0915	36.9498	63.5378	22.594	28.3392	46.562	20.1939	60.0784	51.2109	30.6241	30.9149	99.5697	22.1349	75.424
ENSG00000130731	13.3799	7.54182	11.3776	7.45197	9.78283	8.61767	4.94294	21.7289	20.3386	6.7638	29.5135	6.35356	15.5289	1.33796	15.2844	18.8555	22.1323	13.8619	7.99735	15.6048	5.74285	5.6196	22.214	2.21948	6.0301	8.28629	7.62704	11.4546	8.38243	8.34332	6.29091	10.0203	13.9865	10.3385	10.3102	10.1298	4.3998	7.74866	2.74181	3.89847	9.63459	4.92814	9.63876	7.72609	3.976	4.59393	11.4532	2.97793	11.5045
ENSG00000130731	13.3799	7.54182	11.3776	7.45197	9.78283	8.61767	4.94294	21.7289	20.3386	6.7638	29.5135	6.35356	15.5289	1.33796	15.2844	18.8555	22.1323	13.8619	7.99735	15.6048	5.74285	5.6196	22.214	2.21948	6.0301	8.28629	7.62704	11.4546	8.38243	8.34332	6.29091	10.0203	13.9865	10.3385	10.3102	10.1298	4.3998	7.74866	2.74181	3.89847	9.63459	4.92814	9.63876	7.72609	3.976	4.59393	11.4532	2.97793	11.5045
ENSG00000130731	13.3799	7.54182	11.3776	7.45197	9.78283	8.61767	4.94294	21.7289	20.3386	6.7638	29.5135	6.35356	15.5289	1.33796	15.2844	18.8555	22.1323	13.8619	7.99735	15.6048	5.74285	5.6196	22.214	2.21948	6.0301	8.28629	7.62704	11.4546	8.38243	8.34332	6.29091	10.0203	13.9865	10.3385	10.3102	10.1298	4.3998	7.74866	2.74181	3.89847	9.63459	4.92814	9.63876	7.72609	3.976	4.59393	11.4532	2.97793	11.5045
ENSG00000039560	2.90401	0.0370423	0.296292	0	0	0.0508117	0	0	0	0	0	0	0.0762715	0.159281	0.0318159	0	0	0.303988	0	0	0	0	0	0	0.142219	0	0	0	0	0	0	0	0	0.118785	0	0.0215521	0.118144	0.062815	0	0	0.054561	0.0489278	0.0201308	0	0	0	2.69184	0	0.0919373
ENSG00000130731	13.3799	7.54182	11.3776	7.45197	9.78283	8.61767	4.94294	21.7289	20.3386	6.7638	29.5135	6.35356	15.5289	1.33796	15.2844	18.8555	22.1323	13.8619	7.99735	15.6048	5.74285	5.6196	22.214	2.21948	6.0301	8.28629	7.62704	11.4546	8.38243	8.34332	6.29091	10.0203	13.9865	10.3385	10.3102	10.1298	4.3998	7.74866	2.74181	3.89847	9.63459	4.92814	9.63876	7.72609	3.976	4.59393	11.4532	2.97793	11.5045
ENSG00000130731	13.3799	7.54182	11.3776	7.45197	9.78283	8.61767	4.94294	21.7289	20.3386	6.7638	29.5135	6.35356	15.5289	1.33796	15.2844	18.8555	22.1323	13.8619	7.99735	15.6048	5.74285	5.6196	22.214	2.21948	6.0301	8.28629	7.62704	11.4546	8.38243	8.34332	6.29091	10.0203	13.9865	10.3385	10.3102	10.1298	4.3998	7.74866	2.74181	3.89847	9.63459	4.92814	9.63876	7.72609	3.976	4.59393	11.4532	2.97793	11.5045
ENSG00000130733	54.9252	24.9665	10.6665	21.6935	12.559	21.5442	2.24679	25.7801	26.5473	7.11979	17.7265	26.8752	43.4748	7.64549	18.7077	18.8057	12.0284	14.2874	3.85837	39.5321	31.5452	30.9314	22.4628	25.3474	13.0842	10.4717	28.1364	21.526	19.6937	26.0827	20.9697	28.3521	15.5482	17.3046	24.1901	17.8951	12.1203	12.2165	12.6629	33.8771	26.4946	9.954	18.8588	22.3635	10.1377	11.6961	55.6709	12.9579	18.0939
ENSG00000130734	50.4795	10.8904	18.9627	9.27357	29.7451	11.5851	7.86376	11.0486	17.9836	11.0357	17.0359	20.1908	15.7119	4.77843	18.5805	20.8606	20.6889	10.3356	5.96294	12.9567	6.47082	19.5978	27.7848	7.94472	12.5153	8.19523	12.3242	49.8128	20.9561	25.7684	14.9784	10.098	18.9828	16.0469	19.8437	22.1546	9.26452	15.1096	10.7515	17.5369	14.9868	8.57243	15.6747	33.8924	11.0845	12.5083	46.931	8.20759	16.2341
ENSG00000130741	38.5767	30.597	40.8883	38.0879	10.576	73.1689	29.2083	22.0972	15.4146	4.62786	19.1078	62.7776	21.6611	2.22993	35.252	32.0692	15.8775	21.5831	2.10457	120.677	16.177	35.6538	34.0744	5.17037	17.0663	15.0246	34.1822	56.6514	30.5504	64.0283	13.4805	56.7043	43.116	24.6016	49.1413	23.7561	13.0741	22.2072	15.1313	29.1652	25.9969	7.24927	25.4058	50.3893	25.7094	15.9461	29.5702	13.4418	28.1487
ENSG00000130748	18.4279	5.77861	65.1843	14.4071	15.2031	7.11364	19.0977	84.706	47.9564	10.3237	33.1509	12.6106	8.08478	3.50418	34.3612	35.4941	19.7266	14.2874	4.55989	7.66052	4.6509	7.31965	53.0814	3.27877	9.95536	30.9598	11.6266	15.6199	11.6142	13.3556	11.9827	9.70964	33.9302	21.3554	11.9046	14.4819	6.20176	14.4154	6.54169	4.86376	21.1621	4.51722	6.07268	7.97249	5.85302	9.76739	8.41784	8.04875	16.834
ENSG00000130749	11.4726	12.7426	12.4443	9.43917	1.322	5.79254	4.49358	1.84143	2.14091	5.33984	3.91364	5.44394	3.2034	3.82274	3.56338	3.92303	2.88682	20.6712	3.15685	7.47137	1.21328	44.154	3.8014	1.8916	8.8176	4.5529	7.20849	26.6549	3.53476	11.4701	1.49784	7.37932	16.1973	8.16707	10.2319	7.89122	21.7111	13.8916	13.3387	25.8239	10.4095	3.35455	11.8076	8.9862	3.68931	8.73667	7.15817	2.57423	17.6213
ENSG00000130751	0.143408	0	1.18517	0	0	0	0	1.84143	0	0	0	0.0689106	0	0.318562	0.572686	0.498163	0.962275	0.303988	0.350761	0.0945743	0	0	1.03675	0	0	0	0.232532	0.0777111	0	0	1.49784	0	0.346769	0.245869	0	0.0120888	0.216022	0.647753	0.132292	0	0.248729	0.11352	0	0.0395949	0.0999584	0.134394	0	0.160694	0.403073
ENSG00000130755	21.8697	27.115	0.592585	7.28637	6.61002	24.6945	142.671	5.5243	4.71	4.27187	4.8345	66.292	13.8814	3.18562	3.88154	4.10984	8.66047	35.5666	1.05228	14.0916	6.26861	7.55577	2.76466	1.76549	8.53317	2.73174	17.2074	256.136	9.08939	91.2109	2.99567	9.70964	12.6572	8.88676	13.5913	8.80859	15.1717	3.00712	3.52469	4.45327	8.24633	2.03157	15.1998	15.2818	7.89344	5.35626	17.6026	6.35759	30.6366
ENSG00000130758	20.3639	4.00057	8.29618	5.63038	3.96601	7.92663	2.24679	58.9259	47.1	5.33984	24.4027	5.8574	5.49155	1.27425	42.8242	49.0068	1.92455	6.99172	3.50761	5.01244	0.808852	7.08353	58.1269	0.37832	8.8176	10.0164	4.18557	6.68315	3.78724	5.26368	0	3.49547	6.92557	19.4279	6.91967	9.53592	3.46764	17.2416	4.33276	8.49356	14.0021	4.05134	2.3072	4.57622	2.98052	8.27877	9.52118	1.93083	14.896
ENSG00000004660	8.49691	0.62972	1.18517	2.15279	0.330501	3.81088	1.12339	13.8108	28.5811	2.49193	10.8201	2.6186	1.90679	0.159281	27.298	33.5637	1.20284	1.06396	0.175381	3.78297	1.01107	7.31965	40.9169	2.20687	0.853317	1.36587	1.97652	2.64218	1.13617	2.00334	0	1.74773	1.01749	9.12001	3.60046	1.65179	0.786475	5.48989	4.65885	6.69482	3.48082	2.30744	0.408757	1.04087	0.779012	1.71379	2.36639	1.24733	2.67821
ENSG00000039560	5.87972	14.57	13.4319	13.524	1.322	16.3275	0	3.06905	2.71182	2.2546	4.22059	7.72948	5.4407	1.53972	1.71806	1.59827	1.12265	5.47178	2.80609	8.76389	1.14587	2.36118	1.47448	0.756639	4.74065	3.56644	5.96831	3.41929	4.79717	3.09012	7.48917	24.2094	5.72991	4.21805	9.8911	3.89833	6.65949	3.2603	2.52618	1.79291	7.93701	1.76011	9.29885	4.87655	2.66281	2.5307	4.08397	2.33366	7.1357
ENSG00000130762	7.67232	4.371	4.74068	1.1592	0.661002	3.25195	0	0	0.856364	1.06797	1.6115	0.689106	6.25426	1.27425	0.318159	0.498163	0	2.4319	1.75381	0.378297	2.83098	7.08353	0.622048	1.76549	0.853317	1.36587	6.04583	1.01024	2.52483	6.36355	1.49784	1.55354	6.10957	2.6709	18.9061	4.16614	0.787625	0.145233	2.06948	2.14204	9.59316	3.71852	1.97282	24.0352	6.369	2.70256	7.25789	2.65504	5.68141
ENSG00000130764	37.6445	26.5223	29.0366	24.6743	30.4061	40.5478	17.9743	58.9259	54.165	12.1036	46.9637	33.9729	29.5933	10.5125	47.7875	56.9774	46.6703	23.7111	6.3137	67.6206	21.2324	27.8619	59.5784	12.8629	25.0306	50.082	36.275	35.514	35.8526	35.903	17.974	24.0799	40.2683	31.8314	38.4207	36.8657	23.5832	33.8864	25.1055	23.0375	34.1797	18.1079	24.5534	23.8977	18.668	24.5912	28.7083	14.8866	38.7664
ENSG00000130766	18.5713	15.1133	8.29618	8.44557	3.30501	11.1786	5.61697	11.0486	7.49318	4.62786	5.29493	16.8142	5.18646	3.50418	7.76308	9.71418	1.92455	3.34387	3.50761	36.0328	9.70623	4.25012	10.9895	1.8916	7.39541	14.114	3.72051	26.1886	2.01986	15.3197	16.4762	8.54448	17.3181	8.90283	15.2692	11.0021	3.86375	5.04839	5.26596	6.30671	11.1944	2.60304	9.37411	10.3749	9.10627	3.32128	13.1353	2.01071	16.9077
ENSG00000130768	2.6889	1.03719	10.9628	0.745197	0.330501	0.152435	0	0.920717	0.428182	0	0	0.58574	3.35595	0	0.413607	0.622704	0	2.4319	0	0.803882	2.32545	0.944471	0.483815	4.79205	0.142219	0	2.20905	0.388555	0.504966	2.35687	0	1.35935	0.906367	0.660024	3.17858	1.22337	1.77216	0.643745	0.346106	0.638135	2.44162	0.0489278	0.543535	7.67498	1.12586	0.169094	1.70783	0.40236	0.758144
ENSG00000130768	2.6889	1.03719	10.9628	0.745197	0.330501	0.152435	0	0.920717	0.428182	0	0	0.58574	3.35595	0	0.413607	0.622704	0	2.4319	0	0.803882	2.32545	0.944471	0.483815	4.79205	0.142219	0	2.20905	0.388555	0.504966	2.35687	0	1.35935	0.906367	0.660024	3.17858	1.22337	1.77216	0.643745	0.346106	0.638135	2.44162	0.0489278	0.543535	7.67498	1.12586	0.169094	1.70783	0.40236	0.758144
ENSG00000130770	155.215	75.8874	190.812	55.3102	114.574	50.9134	25.8381	73.6573	214.02	94.9306	162.301	40.0371	67.4749	59.2525	101.196	115.345	157.492	46.2062	26.5409	55.988	29.5231	98.3824	118.281	30.5178	111.216	178.626	89.0597	76.1828	92.4929	76.5197	65.9048	67.838	100.824	103.996	92.7212	141.14	82.2767	64.7645	152.029	138.224	121.5	100.464	47.1857	98.9737	82.0709	31.3783	113.161	45.4677	101.412
ENSG00000130770	155.215	75.8874	190.812	55.3102	114.574	50.9134	25.8381	73.6573	214.02	94.9306	162.301	40.0371	67.4749	59.2525	101.196	115.345	157.492	46.2062	26.5409	55.988	29.5231	98.3824	118.281	30.5178	111.216	178.626	89.0597	76.1828	92.4929	76.5197	65.9048	67.838	100.824	103.996	92.7212	141.14	82.2767	64.7645	152.029	138.224	121.5	100.464	47.1857	98.9737	82.0709	31.3783	113.161	45.4677	101.412
ENSG00000130770	155.215	75.8874	190.812	55.3102	114.574	50.9134	25.8381	73.6573	214.02	94.9306	162.301	40.0371	67.4749	59.2525	101.196	115.345	157.492	46.2062	26.5409	55.988	29.5231	98.3824	118.281	30.5178	111.216	178.626	89.0597	76.1828	92.4929	76.5197	65.9048	67.838	100.824	103.996	92.7212	141.14	82.2767	64.7645	152.029	138.224	121.5	100.464	47.1857	98.9737	82.0709	31.3783	113.161	45.4677	101.412
ENSG00000130772	4.33809	3.1486	4.14809	2.31839	1.65251	3.25195	0	2.76215	1.28455	0.711979	3.10789	1.03366	2.74577	0.318562	2.32256	2.80217	2.40569	1.97592	0.701522	3.49925	1.5166	3.42371	3.45582	1.45023	2.27551	1.59352	2.67412	5.86719	2.14611	8.05264	2.24675	1.74773	3.69902	2.18803	4.5372	2.93603	1.90712	1.98247	1.7813	2.57618	1.83086	0.919861	2.70025	3.83034	1.90234	1.829	3.15871	0.925322	3.02559
ENSG00000130772	4.33809	3.1486	4.14809	2.31839	1.65251	3.25195	0	2.76215	1.28455	0.711979	3.10789	1.03366	2.74577	0.318562	2.32256	2.80217	2.40569	1.97592	0.701522	3.49925	1.5166	3.42371	3.45582	1.45023	2.27551	1.59352	2.67412	5.86719	2.14611	8.05264	2.24675	1.74773	3.69902	2.18803	4.5372	2.93603	1.90712	1.98247	1.7813	2.57618	1.83086	0.919861	2.70025	3.83034	1.90234	1.829	3.15871	0.925322	3.02559
ENSG00000039560	5.87972	14.57	13.4319	13.524	1.322	16.3275	0	3.06905	2.71182	2.2546	4.22059	7.72948	5.4407	1.53972	1.71806	1.59827	1.12265	5.47178	2.80609	8.76389	1.14587	2.36118	1.47448	0.756639	4.74065	3.56644	5.96831	3.41929	4.79717	3.09012	7.48917	24.2094	5.72991	4.21805	9.8911	3.89833	6.65949	3.2603	2.52618	1.79291	7.93701	1.76011	9.29885	4.87655	2.66281	2.5307	4.08397	2.33366	7.1357
ENSG00000130775	10.9468	6.39598	3.5555	6.84477	0.220334	6.09741	40.4422	3.68287	4.42455	2.84792	4.91124	26.6914	6.45765	2.65468	3.56338	3.072	3.20758	19.7592	2.10457	5.32769	1.14587	1.57412	4.19306	1.13496	4.83546	1.51763	2.32532	12.2784	1.34658	28.4919	2.49639	2.33031	4.88336	4.61029	3.24626	3.19944	3.31925	1.09919	3.16811	2.59317	5.20264	0.623685	4.00523	4.40726	2.49077	5.94989	8.57692	1.5824	6.99718
ENSG00000130775	10.9468	6.39598	3.5555	6.84477	0.220334	6.09741	40.4422	3.68287	4.42455	2.84792	4.91124	26.6914	6.45765	2.65468	3.56338	3.072	3.20758	19.7592	2.10457	5.32769	1.14587	1.57412	4.19306	1.13496	4.83546	1.51763	2.32532	12.2784	1.34658	28.4919	2.49639	2.33031	4.88336	4.61029	3.24626	3.19944	3.31925	1.09919	3.16811	2.59317	5.20264	0.623685	4.00523	4.40726	2.49077	5.94989	8.57692	1.5824	6.99718
ENSG00000130775	10.9468	6.39598	3.5555	6.84477	0.220334	6.09741	40.4422	3.68287	4.42455	2.84792	4.91124	26.6914	6.45765	2.65468	3.56338	3.072	3.20758	19.7592	2.10457	5.32769	1.14587	1.57412	4.19306	1.13496	4.83546	1.51763	2.32532	12.2784	1.34658	28.4919	2.49639	2.33031	4.88336	4.61029	3.24626	3.19944	3.31925	1.09919	3.16811	2.59317	5.20264	0.623685	4.00523	4.40726	2.49077	5.94989	8.57692	1.5824	6.99718
ENSG00000130779	9.60832	21.2623	7.40731	15.4835	13.5505	30.6395	5.05528	7.36574	11.9891	6.05182	7.71218	22.4304	12.6611	3.18562	14.1263	11.1153	9.14161	8.66366	2.27995	12.6257	5.56086	15.2296	8.67411	2.33297	7.67985	6.60171	10.4639	8.35394	12.4979	15.5553	8.98701	9.51544	7.89482	10.9198	16.3443	9.47723	7.03106	11.5214	7.93539	8.09175	11.0692	15.1332	11.9448	12.5879	8.20762	4.25092	6.10222	7.32297	14.9827
ENSG00000130779	9.60832	21.2623	7.40731	15.4835	13.5505	30.6395	5.05528	7.36574	11.9891	6.05182	7.71218	22.4304	12.6611	3.18562	14.1263	11.1153	9.14161	8.66366	2.27995	12.6257	5.56086	15.2296	8.67411	2.33297	7.67985	6.60171	10.4639	8.35394	12.4979	15.5553	8.98701	9.51544	7.89482	10.9198	16.3443	9.47723	7.03106	11.5214	7.93539	8.09175	11.0692	15.1332	11.9448	12.5879	8.20762	4.25092	6.10222	7.32297	14.9827
ENSG00000130783	19.5752	0	0.592585	0.165599	0	0.101623	0	1.84143	0.642273	1.42396	0	0.826928	0.915258	0.318562	1.08174	1.30768	0	0.303988	0	0	0.404426	0.236118	0.622048	0.126107	0.568878	0.45529	0.697596	0.0777111	0	0.314249	0	0	0.123738	1.49008	0.567657	0.110996	0.108011	1.52717	0.18664	0.57718	1.2469	0.11352	0.0805235	0.611753	0.089509	0.135862	37.6446	0	0.58695
ENSG00000130787	30.1156	10.0755	4.74068	25.5023	3.96601	8.43475	23.5913	47.8773	31.8996	22.7833	80.1146	7.7869	27.7628	5.09699	37.4155	41.6589	10.1039	15.8074	79.9735	3.97212	21.2324	37.7788	53.9108	17.2766	25.0306	9.5611	15.8122	42.4302	10.6043	43.9163	4.49351	10.4864	10.3404	33.6314	16.5698	28.9829	8.09206	17.9011	10.3145	25.0676	28.1755	18.8276	7.46614	39.3171	9.55404	64.7959	10.2891	9.57114	26.4735
ENSG00000130803	8.89128	5.29705	7.40731	7.20357	3.96601	9.19692	7.30207	22.0972	8.77773	4.80586	9.32368	12.8518	10.678	1.11497	10.5311	11.0219	6.01422	9.42363	5.4368	9.55201	3.23541	12.9865	11.5424	2.90045	9.24426	13.2034	9.41754	16.0862	5.30214	13.3163	5.24242	7.57352	12.2276	9.01728	8.53038	7.08383	10.1702	8.81865	6.63858	12.1271	10.8578	3.98675	5.3077	8.45363	4.93666	7.08997	6.39173	3.8225	11.3159
ENSG00000130803	8.89128	5.29705	7.40731	7.20357	3.96601	9.19692	7.30207	22.0972	8.77773	4.80586	9.32368	12.8518	10.678	1.11497	10.5311	11.0219	6.01422	9.42363	5.4368	9.55201	3.23541	12.9865	11.5424	2.90045	9.24426	13.2034	9.41754	16.0862	5.30214	13.3163	5.24242	7.57352	12.2276	9.01728	8.53038	7.08383	10.1702	8.81865	6.63858	12.1271	10.8578	3.98675	5.3077	8.45363	4.93666	7.08997	6.39173	3.8225	11.3159
ENSG00000130810	10.2298	4.56855	7.30854	4.36078	2.64401	9.11224	2.24679	7.97955	8.20682	1.89861	7.4436	10.1299	7.62715	1.38043	8.3994	11.6238	3.52834	3.4452	1.40304	15.3526	2.29175	7.63447	11.3121	1.93363	4.74065	6.82935	4.88317	11.3199	5.30214	16.1315	3.99423	7.24986	8.04215	7.43215	8.91939	5.94517	5.35118	7.69287	5.41946	6.2553	8.75079	3.94569	4.72948	5.65752	3.83843	4.75076	9.33361	2.62842	10.9241
ENSG00000039560	5.87972	14.57	13.4319	13.524	1.322	16.3275	0	3.06905	2.71182	2.61059	4.45081	7.69502	5.59324	1.38043	1.71806	1.59827	1.12265	5.47178	2.80609	8.76389	1.14587	2.36118	1.5436	0.756639	4.74065	3.33879	5.96831	3.41929	5.04966	3.09012	7.48917	24.2094	5.72991	4.24314	9.91175	3.87162	6.65949	3.18769	2.52618	1.79291	7.96536	1.95582	9.37936	5.29033	2.65865	2.5307	4.14006	2.33366	7.21632
ENSG00000130811	189.155	105.497	146.961	131.817	149.387	199.385	78.6376	88.3888	113.682	56.9583	109.122	138.786	132.56	31.2191	75.0855	85.2481	130.388	68.3973	33.3223	337.063	121.732	91.8498	106.716	85.122	122.878	74.2123	121.614	139.88	136.846	194.127	91.368	113.02	130.558	89.1418	169.431	125.314	116.296	74.5996	66.4736	80.4846	112.202	80.2881	227.494	145.866	78.3599	65.8836	195.998	41.8461	159.305
ENSG00000130812	0.143408	7.03804	0	0	0	0.101623	0	0	0	0	0	0.137821	0	0	0	0.0622704	0	0.607976	0.350761	0.0945743	0	0	0.0691164	0	0.284439	0	0	0.6994	0	2.74968	1.49784	0.776771	0.105264	0.206072	0.48498	0.304528	0.236288	0	0	0	0.312951	0.11352	4.26774	0.91068	0.744168	0.067931	0.91551	0.160382	1.0326
ENSG00000130813	34.4896	34.968	17.7775	22.8527	8.59303	28.1497	15.7275	14.7315	43.6746	11.7477	23.0214	42.5868	37.6781	11.4682	35.5702	42.2193	7.21706	23.7111	7.36598	49.2732	3.63984	40.14	45.686	6.43144	25.8839	11.8376	20.2303	44.1399	6.81704	42.6593	10.4848	26.0218	9.67045	25.7683	33.6506	20.302	23.2009	12.8562	28.9356	32.1555	36.2137	11.504	21.598	28.368	16.7435	19.0448	23.0228	12.7139	37.1415
ENSG00000130816	19.0732	12.5944	18.0738	9.02517	3.30501	9.40017	6.74037	12.89	8.67069	2.31393	10.5899	18.5714	8.16105	4.93771	15.7171	16.4705	4.81137	8.35967	5.61218	14.0916	2.32545	16.7644	14.8946	1.82855	10.5242	6.14642	15.5796	43.6348	7.44825	35.4709	11.9827	19.8077	13.7448	12.7648	15.804	8.93131	10.4167	13.667	7.05083	15.1373	13.3077	2.54821	12.0799	12.3999	6.75041	9.8006	13.8734	5.15018	15.8224
ENSG00000130816	19.0732	12.5944	18.0738	9.02517	3.30501	9.40017	6.74037	12.89	8.67069	2.31393	10.5899	18.5714	8.16105	4.93771	15.7171	16.4705	4.81137	8.35967	5.61218	14.0916	2.32545	16.7644	14.8946	1.82855	10.5242	6.14642	15.5796	43.6348	7.44825	35.4709	11.9827	19.8077	13.7448	12.7648	15.804	8.93131	10.4167	13.667	7.05083	15.1373	13.3077	2.54821	12.0799	12.3999	6.75041	9.8006	13.8734	5.15018	15.8224
ENSG00000130818	12.4048	6.07494	10.0739	8.61117	4.62702	19.2068	3.37018	9.20717	10.9186	1.42396	12.892	11.9215	11.7458	2.22993	13.2354	11.2709	8.17933	5.47178	2.10457	27.1428	3.0332	15.5838	11.4042	2.90045	9.38648	7.28465	10.929	13.8326	8.33194	12.8057	4.49351	14.7586	14.7634	9.92123	13.3684	9.78083	13.9092	10.3204	6.9314	10.653	11.3444	2.88481	7.52754	9.502	7.40375	7.36461	11.5803	5.87582	11.518
ENSG00000130821	0.286816	0	0	0	0	0.609741	0	1.84143	0	2.49193	0.460429	0.0689106	0.305086	0.318562	0.127264	0.0622704	0	0.303988	0	0.283723	0	0	0.207349	0	0.284439	0	0	0.0777111	0	0	0	0	0.47713	0.449599	0.082676	0.0604442	0.0787625	0.290466	0.824503	0.987677	0.519397	0.227041	0	0	0.329034	0.302754	0.0747735	0	0.390629
ENSG00000130821	49.9059	6.51945	41.1846	10.6812	19.1691	101.878	55.608	17.4936	36.5025	7.11979	57.3234	26.1516	13.5763	3.18562	41.8061	40.5691	29.3494	2.12792	36.3038	17.5435	21.9401	8.028	61.3063	17.2136	22.4707	13.4311	8.37115	13.0555	15.2752	15.3982	22.4675	12.8167	71.2438	39.1057	19.6577	31.7105	12.1425	11.7647	29.2263	21.5262	28.2681	7.45878	8.3686	63.2678	15.5252	45.9686	25.1384	1.36668	16.8802
ENSG00000130821	49.9059	6.51945	41.1846	10.6812	19.1691	101.878	55.608	17.4936	36.5025	7.11979	57.3234	26.1516	13.5763	3.18562	41.8061	40.5691	29.3494	2.12792	36.3038	17.5435	21.9401	8.028	61.3063	17.2136	22.4707	13.4311	8.37115	13.0555	15.2752	15.3982	22.4675	12.8167	71.2438	39.1057	19.6577	31.7105	12.1425	11.7647	29.2263	21.5262	28.2681	7.45878	8.3686	63.2678	15.5252	45.9686	25.1384	1.36668	16.8802
ENSG00000130822	1.36237	0.222254	0	0.662398	0.661002	7.41851	0	3.68287	10.4905	0.35599	6.90643	0.137821	0.915258	0	8.33577	9.77645	0.481137	0	0	0.0945743	0	0	10.0219	0	0.568878	3.64232	0	0.155422	0	0.0785623	1.49784	0.776771	1.40765	4.2881	2.06394	0.664005	0.9721	1.6724	1.99154	0.54733	2.64156	0.520608	0.24157	1.5046	5.28984	0.305689	8.79657	0.080191	3.03623
ENSG00000039600	14.4483	0.0740847	0	0	0	0.101623	0	0	0	0	0	0	0.0762715	0	0	0	0	0	0	0	0	0	0	0	0	0	0.116266	0.0388555	0	0.0392812	0	0	0	0.568812	0.0206691	0.0489849	0	0	0	0	0	0	0.0201308	0	0.0931214	0.0502145	13.1788	0	0
ENSG00000130822	4.66075	0.0740847	0.592585	0	0	1.52435	0	23.9386	22.4796	2.13594	17.7265	0.206732	0.610172	0	19.0895	24.0986	0	0	0.350761	0.283723	0	0	17.7629	0	1.13776	11.8376	0.465064	2.17591	0	0	0	1.55354	1.2052	9.49111	0.96996	2.23761	2.23898	5.20965	0.132292	0.54733	6.29322	0.293567	0	0.277164	1.17932	1.28775	3.37537	0.160382	9.25827
ENSG00000130826	14.8786	9.66805	35.2588	12.5028	7.93203	12.8554	8.98716	8.28645	13.4877	8.18776	10.705	16.573	9.3814	7.96405	10.0856	10.1501	11.0662	8.20767	5.08604	22.4614	6.36971	20.1881	12.1299	5.42258	13.9375	11.1546	19.3001	21.3705	15.7802	24.59	9.73593	19.2251	19.1099	12.4991	13.7869	11.8922	12.3328	7.28791	14.5375	22.2265	17.56	9.10882	10.3643	15.6255	10.1465	7.35363	13.5551	10.1782	14.891
ENSG00000130826	14.8786	9.66805	35.2588	12.5028	7.93203	12.8554	8.98716	8.28645	13.4877	8.18776	10.705	16.573	9.3814	7.96405	10.0856	10.1501	11.0662	8.20767	5.08604	22.4614	6.36971	20.1881	12.1299	5.42258	13.9375	11.1546	19.3001	21.3705	15.7802	24.59	9.73593	19.2251	19.1099	12.4991	13.7869	11.8922	12.3328	7.28791	14.5375	22.2265	17.56	9.10882	10.3643	15.6255	10.1465	7.35363	13.5551	10.1782	14.891
ENSG00000130827	8.17424	3.63015	1.77775	10.9296	1.322	6.40228	2.24679	33.1458	1.71273	1.42396	3.91364	6.68433	9.9153	2.22993	8.52666	10.1501	1.44341	5.77577	1.40304	23.2653	3.23541	44.8624	8.36309	4.41373	7.39541	10.0164	8.13862	23.1579	5.04966	10.763	11.9827	8.93286	10.2535	7.622	11.844	10.2453	6.72846	18.5835	6.33145	14.5714	9.32075	2.05497	6.08153	9.36038	2.99347	8.45593	8.16379	3.21888	13.5846
ENSG00000130829	9.46491	15.6319	0	0	0	0.101623	0	3.68287	1.49864	0.35599	1.6115	0.206732	0.152543	0	1.52716	3.17579	0	0.303988	0	2.36436	0.404426	0	1.65879	0.504426	0	0	0	0.777111	0	0	1.49784	0.388385	0.338822	2.62553	0.526319	8.55666	0.648065	1.02464	0.18664	0	0.829097	0.293567	6.56265	0	0	0.847669	0.411253	0.160694	1.85414
ENSG00000130830	8.10254	9.72361	0.592585	4.71958	2.97451	6.24984	85.6589	7.36574	8.9383	3.3819	9.72656	13.1447	5.83477	1.35389	12.0264	12.2673	4.33024	4.55982	0.701522	5.31981	2.83098	2.5973	17.4692	3.43641	4.76435	4.89437	5.4645	18.5147	2.33547	3.77099	4.11905	4.85482	2.82494	7.19412	4.52281	6.19085	11.6714	2.92269	2.95602	3.92522	4.71827	2.44156	9.45788	15.0177	4.40387	3.51176	5.77895	1.75064	4.8249
ENSG00000130830	8.10254	9.72361	0.592585	4.71958	2.97451	6.24984	85.6589	7.36574	8.9383	3.3819	9.72656	13.1447	5.83477	1.35389	12.0264	12.2673	4.33024	4.55982	0.701522	5.31981	2.83098	2.5973	17.4692	3.43641	4.76435	4.89437	5.4645	18.5147	2.33547	3.77099	4.11905	4.85482	2.82494	7.19412	4.52281	6.19085	11.6714	2.92269	2.95602	3.92522	4.71827	2.44156	9.45788	15.0177	4.40387	3.51176	5.77895	1.75064	4.8249
ENSG00000130830	8.10254	9.72361	0.592585	4.71958	2.97451	6.24984	85.6589	7.36574	8.9383	3.3819	9.72656	13.1447	5.83477	1.35389	12.0264	12.2673	4.33024	4.55982	0.701522	5.31981	2.83098	2.5973	17.4692	3.43641	4.76435	4.89437	5.4645	18.5147	2.33547	3.77099	4.11905	4.85482	2.82494	7.19412	4.52281	6.19085	11.6714	2.92269	2.95602	3.92522	4.71827	2.44156	9.45788	15.0177	4.40387	3.51176	5.77895	1.75064	4.8249
ENSG00000130830	8.10254	9.72361	0.592585	4.71958	2.97451	6.24984	85.6589	7.36574	8.9383	3.3819	9.72656	13.1447	5.83477	1.35389	12.0264	12.2673	4.33024	4.55982	0.701522	5.31981	2.83098	2.5973	17.4692	3.43641	4.76435	4.89437	5.4645	18.5147	2.33547	3.77099	4.11905	4.85482	2.82494	7.19412	4.52281	6.19085	11.6714	2.92269	2.95602	3.92522	4.71827	2.44156	9.45788	15.0177	4.40387	3.51176	5.77895	1.75064	4.8249
ENSG00000130844	3.87201	2.07437	14.222	0.496798	0	1.21948	3.37018	3.68287	1.28455	1.06797	2.99279	1.10257	2.74577	0.318562	1.84532	2.98898	0	3.34387	1.75381	0.945743	0.202213	2.83341	1.93526	0	4.26658	0.45529	3.02291	5.51749	0.252483	1.96406	0	1.94193	7.12972	2.57252	1.03345	1.26039	3.80755	10.1351	2.52786	5.42601	2.20822	1.85926	1.34092	0.897834	1.19289	2.00249	2.39948	1.52894	3.08877
ENSG00000039600	14.4483	0.0740847	0	0	0	0.101623	0	0	0	0	0	0	0.0762715	0	0	0	0	0	0	0	0	0	0	0	0	0	0.116266	0.0388555	0	0.0392812	0	0	0	0.568812	0.0206691	0.0489849	0	0	0	0	0	0	0.0201308	0	0.0931214	0.0502145	13.1788	0	0
ENSG00000130844	3.08327	8.14932	0	20.5343	5.28802	15.1419	4.49358	1.84143	22.2655	1.77995	0.920858	2.20514	9.61021	0.955686	1.97259	1.74357	0	4.55982	0.701522	145.361	0.202213	12.2781	2.07349	0.75664	0.568878	0.45529	0.465064	4.50724	1.26241	1.17843	0	0.388385	1.19675	3.5891	2.23225	8.08834	4.60646	2.03327	2.07664	10.3594	7.12948	9.35893	3.62355	3.07556	1.28531	3.53702	4.37715	17.1463	4.21467
ENSG00000130844	10.6839	14.2243	3.55551	31.7951	9.91503	37.9056	6.74037	9.20717	40.035	8.54375	7.82729	12.5417	12.8136	4.45987	14.6989	14.0108	4.81137	13.9834	4.91066	68.7555	2.02213	33.2926	11.888	2.26992	7.96429	5.46349	9.53381	15.0759	4.29221	9.27035	11.9827	3.88385	5.09538	13.4891	10.5655	14.722	12.9799	8.00028	26.264	32.9367	21.3595	8.51749	8.4604	6.50457	4.33515	9.60657	10.4176	33.8101	13.9156
ENSG00000130856	0.860447	0.0740847	0	0.165599	0	0.203247	0	0	0	0.35599	0	0.0689106	0.762715	0	0.445423	0.498163	0.962275	0.303988	0.350761	0.189149	0	0	0.0691164	0	0.568878	0.45529	0	0.233133	0	0.235687	0	0.388385	0.452662	0.326124	0.0413381	0.299688	0.402795	0.81259	0.318932	1.0026	0.395861	0.798511	0.0805235	0.286079	0.27395	0.469646	0.519582	0.161006	0.403073
ENSG00000130876	5.73631	0.148169	4.14809	1.82159	0	0.30487	0	7.36574	13.4877	0.35599	15.4244	0.275643	0	0.318562	12.6627	14.1976	0	0.303988	0.350761	0	2.62877	0	18.1085	0.126107	0.853317	2.27645	3.72051	1.01024	1.00993	1.09987	1.49784	0	3.96969	6.33593	1.49628	6.33158	3.24032	1.81763	1.32292	0	7.97118	0.0978555	4.91053	5.91168	2.77072	1.32465	1.43893	0.401892	3.95041
ENSG00000130881	21.7263	18.373	13.0369	17.0567	8.59303	17.276	1.12339	171.253	39.6068	14.5956	45.8127	24.3255	11.8984	4.77843	54.0234	68.9956	16.3587	8.81565	1.05228	78.0238	9.70623	12.7504	74.5075	4.28762	9.95536	27.3174	16.5098	2.40904	15.149	9.34892	5.99134	15.5354	17.7597	32.1908	27.1243	22.184	7.15589	24.5479	14.8575	10.7575	34.0693	6.50972	21.0384	11.8955	10.991	9.66549	14.3575	10.2214	29.4716
ENSG00000130921	6.30994	5.76626	3.95056	4.30558	3.08468	8.638	1.12339	3.68287	6.85091	1.54262	4.56592	5.82295	5.59324	0.955686	11.1356	9.60002	5.45289	3.69852	1.92919	11.6011	2.08953	15.5838	9.08881	1.93363	5.1199	5.08407	5.73578	58.6719	4.50261	10.3048	3.99423	6.60255	3.39827	6.03091	6.16748	4.3749	6.4494	5.52463	5.67309	12.2825	5.36473	2.51562	4.66988	5.09957	2.77722	3.98063	4.57782	1.75656	7.4034
ENSG00000130921	6.30994	5.72922	3.95056	4.30558	3.08468	8.73962	1.12339	3.68287	6.85091	1.54262	4.79613	5.89186	5.59324	0.955686	11.1356	9.60002	5.45289	3.69852	1.92919	11.6011	2.08953	15.7018	9.15793	1.93363	5.1199	4.85643	5.50325	59.0993	4.37637	10.344	3.99423	6.60255	3.52804	6.04494	6.16748	4.33006	6.4494	5.52463	5.67309	12.2825	5.67768	2.61348	4.66988	5.11936	2.74707	3.93041	4.57782	1.75656	7.58728
ENSG00000130921	6.88357	6.35893	5.72831	4.63678	3.74568	8.73962	1.12339	3.68287	7.49318	2.2546	5.14145	5.8574	6.05087	1.27425	11.6446	9.63115	5.45289	3.85051	2.45533	12.1686	2.29175	16.6463	9.39984	2.05974	6.54209	7.36053	6.89844	102.151	4.7551	10.7761	5.49206	6.99093	6.48701	6.83419	6.33283	4.99303	7.54978	7.48348	6.55194	12.708	6.75709	2.51562	4.83094	5.13916	3.08029	4.37123	4.76476	1.71678	9.8649
ENSG00000130935	17.9977	19.3361	40.2957	11.2608	7.27103	20.4263	3.37018	23.9386	13.9159	2.84792	15.6546	18.8126	16.017	5.41555	17.626	13.6372	6.73592	12.1595	1.40304	36.4111	3.43762	30.2231	14.5145	2.52213	28.4439	20.9434	26.2761	39.1664	24.4908	31.6606	10.4848	19.0309	30.8	17.9129	22.352	15.5882	21.92	22.2732	11.5216	21.5473	15.7004	4.79899	18.001	26.4884	12.9992	11.2782	22.9058	8.85318	23.1406
ENSG00000130939	22.1207	13.5205	29.9255	16.6427	12.559	22.3572	3.37018	18.4143	11.775	4.27187	16.6905	17.5033	10.678	2.38922	24.021	28.0528	11.7879	8.66366	9.11979	21.0901	5.05533	20.7784	32.5538	4.09847	22.1862	15.7075	14.9983	30.3073	8.07946	20.2691	8.98701	15.9238	12.1554	16.884	19.4764	17.1717	12.9595	20.8836	12.8624	16.7296	17.8146	4.33117	10.9655	12.9061	8.5689	18.712	13.4938	5.67452	13.8634
ENSG00000039650	21.9414	11.335	18.3701	13.4136	11.898	12.3981	22.4679	22.0972	13.0596	5.33984	11.7409	17.5033	28.6781	8.91974	12.9809	16.9998	14.4341	18.5433	3.50761	19.5769	4.6509	25.2646	15.7585	5.92701	11.3776	10.0164	20.6953	36.6019	9.59435	27.4183	11.9827	12.0399	12.7239	13.6726	22.0013	15.5808	7.4463	12.7466	10.1679	19.7834	22.2207	9.26517	10.5069	12.4923	8.58333	12.2336	16.8989	13.2815	18.5083
ENSG00000130939	22.1207	13.5205	29.9255	16.6427	12.559	22.3572	3.37018	18.4143	11.775	4.27187	16.6905	17.5033	10.678	2.38922	24.021	28.0528	11.7879	8.66366	9.11979	21.0901	5.05533	20.7784	32.5538	4.09847	22.1862	15.7075	14.9983	30.3073	8.07946	20.2691	8.98701	15.9238	12.1554	16.884	19.4764	17.1717	12.9595	20.8836	12.8624	16.7296	17.8146	4.33117	10.9655	12.9061	8.5689	18.712	13.4938	5.67452	13.8634
ENSG00000130940	3.33423	0.740847	13.6294	2.64959	7.60153	2.54059	0	0	0.214091	1.60195	0.230214	0.0689106	1.6017	1.59281	0.159079	0.0622704	4.81137	4.71181	0.175381	1.0876	3.1343	2.36118	0.0345582	3.02656	0.284439	0.227645	3.72051	0.388555	5.1759	3.92812	1.49784	2.7187	2.12115	1.83677	7.17987	5.98873	2.70718	0.21785	9.55153	14.8612	8.18704	4.983	6.52372	14.0708	2.39784	1.54113	2.67751	1.12486	2.70169
ENSG00000130940	3.33423	0.740847	13.6294	2.64959	7.60153	2.54059	0	0	0.214091	1.60195	0.230214	0.0689106	1.6017	1.59281	0.159079	0.0622704	4.81137	4.71181	0.175381	1.0876	3.1343	2.36118	0.0345582	3.02656	0.284439	0.227645	3.72051	0.388555	5.1759	3.92812	1.49784	2.7187	2.12115	1.83677	7.17987	5.98873	2.70718	0.21785	9.55153	14.8612	8.18704	4.983	6.52372	14.0708	2.39784	1.54113	2.67751	1.12486	2.70169
ENSG00000130943	5.09098	0	0	0	0	0.101623	0	0	0.642273	0	0	0	0	0	0	0.124541	0	0	0	0.0945743	0	0.236118	0	0	0	0	0	0	0	0	0	0	0	0.221469	1.05264	0.119656	0	0	0.132292	0	0.104851	0.211376	0.374636	0.316759	0.15674	0.067931	5.2715	0.240885	0.332659
ENSG00000130948	20.2922	0.222254	0	0	0	0	0	0	0	0	0	0	0	0.318562	0	0	0	0	0	0	0	0	0.0691164	0	0	0	0.232532	0.0777111	0	0	0	0	0	0.777186	0	0.0337757	0	0.145233	0.692212	0	0.0262127	0	0.0805235	0.0395949	0	0.268788	16.7118	0.320763	0
ENSG00000130956	39.3654	5.03776	7.11101	34.7759	7.93203	21.1377	3.37018	7.36574	98.91	7.47578	79.424	20.811	6.40681	2.22993	87.2392	81.0138	11.0662	4.55982	8.06751	18.2528	1.41549	16.5282	92.8925	0.37832	15.6441	17.301	5.8133	4.50724	8.33194	7.69911	8.98701	8.54448	8.51203	35.2051	13.9634	13.2908	8.686	8.0671	16.1168	18.6913	18.749	3.07279	5.34797	5.86214	6.169	20.2642	16.3265	3.86228	16.3916
ENSG00000130957	0.286816	0	0	0.662398	122.285	0.30487	0	0	4.06773	32.0391	0.690643	0.137821	1.98306	0.318562	0.0636318	0	0	0	0	0	0.202213	0	0.138233	0.75664	0	0	21.3929	0	69.1803	6.20642	1.49784	0	0.84909	3.32766	0	0.0458645	0.708865	0	22.9408	0.136832	9.46463	15.38	25.8499	5.37022	1.13877	4.8231	1.09861	1.04592	0.20652
ENSG00000130958	18.1411	18.8916	7.11101	11.0952	1.322	10.9753	7.86376	5.5243	7.49318	4.27187	13.3524	16.7453	12.0509	2.86706	10.7538	9.15374	11.5473	17.3273	10.5228	13.6187	3.23541	9.20859	12.1645	2.26992	11.9464	2.27645	27.9038	6.994	7.82697	11.1558	7.48918	12.0399	14.4388	10.8378	32.6568	10.6227	4.06181	2.89307	4.74607	6.33657	22.244	2.11763	14.8203	33.438	13.6118	21.6612	12.1547	13.039	11.155
ENSG00000130962	4.53169	5.15629	2.1333	2.45087	3.96601	4.47143	0	1.84143	7.75009	3.91589	22.6991	5.77471	1.82035	1.91137	12.09	9.17865	2.69437	2.18871	13.2588	3.25336	0.889738	1.70005	10.713	0.781861	20.9347	3.18703	2.97641	1.44543	3.0298	1.49268	1.49784	2.95173	3.03722	8.27063	2.6257	3.72168	6.53808	2.09937	1.86868	1.95745	2.68938	2.73459	3.77804	3.1324	1.85962	16.7766	2.09022	1.59347	2.95814
ENSG00000130962	4.53169	5.15629	2.1333	2.45087	3.96601	4.47143	0	1.84143	7.75009	3.91589	22.6991	5.77471	1.82035	1.91137	12.09	9.17865	2.69437	2.18871	13.2588	3.25336	0.889738	1.70005	10.713	0.781861	20.9347	3.18703	2.97641	1.44543	3.0298	1.49268	1.49784	2.95173	3.03722	8.27063	2.6257	3.72168	6.53808	2.09937	1.86868	1.95745	2.68938	2.73459	3.77804	3.1324	1.85962	16.7766	2.09022	1.59347	2.95814
ENSG00000039987	0	0	0.592585	0	0	0	0	0	0	0	0	0	0	0	0	0	0	0	0	0	0	0	0	0	0	0	0	0	0	0.0785623	0	0	0	0.0141699	0.96996	0.0168878	0	0	0	0	0.135335	0	0	0.118785	0	0	0	0.080191	0.10326
ENSG00000130962	4.53169	5.15629	2.1333	2.45087	3.96601	4.47143	0	1.84143	7.75009	3.91589	22.6991	5.77471	1.82035	1.91137	12.09	9.17865	2.69437	2.18871	13.2588	3.25336	0.889738	1.70005	10.713	0.781861	20.9347	3.18703	2.97641	1.44543	3.0298	1.49268	1.49784	2.95173	3.03722	8.27063	2.6257	3.72168	6.53808	2.09937	1.86868	1.95745	2.68938	2.73459	3.77804	3.1324	1.85962	16.7766	2.09022	1.59347	2.95814
ENSG00000130962	4.53169	5.15629	2.1333	2.45087	3.96601	4.47143	0	1.84143	7.75009	3.91589	22.6991	5.77471	1.7695	1.91137	12.09	9.17865	2.69437	2.18871	13.2588	3.25336	0.889738	1.70005	10.713	0.781861	20.9347	3.18703	2.97641	1.44543	3.0298	1.49268	1.49784	2.95173	3.03722	8.2732	2.6257	3.72168	6.53808	2.09937	1.86868	1.95745	2.68938	2.73459	3.77804	3.1324	1.85962	16.7205	2.09022	1.59347	2.95814
ENSG00000130962	4.53169	5.15629	2.1333	2.45087	3.96601	4.47143	0	1.84143	7.75009	3.91589	22.6991	5.77471	1.7695	1.91137	12.09	9.17865	2.69437	2.18871	13.2588	3.25336	0.889738	1.70005	10.713	0.781861	20.9347	3.18703	2.97641	1.44543	3.0298	1.49268	1.49784	2.95173	3.03722	8.2732	2.6257	3.72168	6.53808	2.09937	1.86868	1.95745	2.68938	2.73459	3.77804	3.1324	1.85962	16.7205	2.09022	1.59347	2.95814
ENSG00000130985	16.0617	6.14903	37.9254	7.45197	3.96601	9.14611	6.74037	12.89	7.27909	2.13594	7.82729	9.37185	7.93224	2.22993	12.3446	13.5127	6.25478	6.68774	1.75381	15.7939	3.84205	14.8754	14.3762	2.64824	10.5242	11.8376	8.83621	22.6916	7.82697	28.8324	8.98701	12.0399	7.98248	8.67262	12.4309	7.53634	8.13029	7.05846	1.96078	12.3348	7.43817	2.42299	5.58953	7.00148	4.4822	5.11851	13.9961	4.90976	11.863
ENSG00000130985	132.939	66.7503	78.8137	67.8958	59.4902	89.6319	33.7018	138.108	136.162	31.6831	121.553	122.523	63.9155	30.582	147.18	178.716	59.661	51.678	28.7624	149.9	44.4869	155.602	181.292	36.4448	116.62	133.4	101.384	149.516	60.8484	122.95	55.4199	114.574	114.846	97.5532	101.425	97.815	102.074	147.898	77.0687	109.603	103.256	58.0106	66.4377	86.6576	50.8599	86.8413	80.6868	46.0316	117.058
ENSG00000130988	19.3601	32.7084	0.888877	7.20357	2.64401	3.86169	0	1.84143	9.42	3.20391	4.48918	1.72277	8.54241	1.59281	8.30395	9.34056	1.68398	6.53574	4.20913	7.89696	5.45975	2.83341	7.87927	1.95465	3.55549	4.32526	6.27836	0.116567	0.757449	1.02131	0.748918	2.91289	0.742043	9.01351	4.05924	5.82836	4.05398	3.73106	6.58781	8.05568	6.03181	1.79079	17.7152	2.51676	4.10755	6.51706	6.66738	4.91008	1.3733
ENSG00000130988	19.3601	32.7084	0.888877	7.20357	2.64401	3.86169	0	1.84143	9.42	3.20391	4.48918	1.72277	8.54241	1.59281	8.30395	9.34056	1.68398	6.53574	4.20913	7.89696	5.45975	2.83341	7.87927	1.95465	3.55549	4.32526	6.27836	0.116567	0.757449	1.02131	0.748918	2.91289	0.742043	9.01351	4.05924	5.82836	4.05398	3.73106	6.58781	8.05568	6.03181	1.79079	17.7152	2.51676	4.10755	6.51706	6.66738	4.91008	1.3733
ENSG00000130997	0.143408	0	0	0	0	0.30487	0	0	0.214091	0	0.230214	0.0689106	0	0	0.254527	0	0	0.303988	0	0	0	0	0.0691164	0	0	0.45529	0	0	0	0	0	0	0.221542	0.196751	0.526319	0.168592	0.0787625	0.396493	0.318932	0	0.135335	0.195712	0	0.20689	0.143752	0.335251	0.0747735	0.321388	0
ENSG00000131013	23.8774	23.0403	20.7405	20.2031	3.96601	37.7023	5.61697	18.4143	23.9782	3.20391	24.1725	34.3864	23.3391	3.82274	47.4693	33.6883	14.4341	20.9752	4.91066	56.4609	5.86418	64.6963	25.1584	5.04426	15.6441	10.0164	30.9267	55.0194	15.6539	24.3543	25.4632	26.4102	26.1252	24.8464	32.8076	16.3524	43.6679	13.6456	15.4102	47.0504	22.8691	8.06748	19.475	23.0249	13.2045	17.0375	22.0583	13.845	24.0569
ENSG00000131015	1.72089	2.22254	0	0.496798	0	0.711364	0	1.84143	2.56909	0.35599	0.920858	0.206732	0	0	1.78169	1.99265	1.44341	2.12792	0.701522	0.0945743	0	0.236118	2.14261	0	0.568878	2.27645	0.465064	2.40904	3.28228	1.41412	0	1.16516	0.600479	2.51095	0.20669	1.30023	2.15354	1.13068	0.9332	0.835921	8.70124	0	1.48968	0.413779	0.57659	0.0339655	0.5608	0.241198	6.61636
ENSG00000040199	0.143408	0.148169	0	0.165599	0	0.101623	0	0	1.07045	0	0	0	0.152543	0.637124	0.254527	0.560433	0	0	0.701522	0	0.202213	1.18059	0.0691164	0.126107	0.284439	0.45529	0	0.0777111	0	0.157125	0	0	0.173174	0.456496	0.526319	0.0620308	0.216022	0.125631	0	0	0.296882	0.309232	0.414898	0.475139	0.0182126	0.134394	0.556969	0.161006	0.16123
ENSG00000131016	7.17039	16.1505	2.96292	34.6103	8.59303	60.1611	0	5.5243	8.34955	0.711979	0.230214	12.0594	10.8306	7.64549	2.29074	2.7399	13.953	11.8555	8.06751	80.861	0.202213	13.6948	0.691164	0.252213	9.67092	20.4881	52.3197	16.941	34.8427	4.39949	19.4719	40.3921	20.9405	25.2557	5.58578	33.5396	118.076	10.0807	10.2745	7.73226	46.6162	5.57024	38.2893	24.001	11.2633	3.10427	24.5288	33.5674	22.186
ENSG00000131016	57.3631	19.3361	22.5182	57.1318	18.5081	125.302	0	27.6215	90.9887	6.40781	60.086	28.8736	55.2206	25.1664	57.8413	59.1569	20.2078	21.5831	13.3289	211.279	2.22434	60.9184	55.5005	1.26107	54.6123	186.669	59.9932	19.8163	30.5504	7.62055	56.9178	94.766	42.8394	65.6831	54.7041	59.6601	76.8888	34.16	36.2659	43.8409	83.9018	10.9836	38.4695	36.1795	30.2318	12.011	85.5346	17.8633	83.4787
ENSG00000131018	11.5802	7.44551	0.592585	4.22278	7.60153	4.72549	1.68509	6.44502	10.5975	1.06797	7.13665	4.51365	9.07631	8.12333	14.858	12.8277	6.97649	7.75169	2.10457	19.766	0.202213	17.4727	10.1256	0.0630533	5.26212	2.95939	2.79038	11.0738	0.378724	1.09987	0.748918	1.94193	4.26176	9.2306	6.02428	5.03664	7.48557	11.6917	5.08396	7.13392	4.42215	3.56013	3.64368	0.952769	3.05915	4.49235	5.68996	0.843253	6.96636
ENSG00000131018	12.2972	6.33424	0.592585	4.55398	0.991503	3.40439	8.42546	10.1279	23.2289	2.49193	15.8848	3.27326	9.83902	3.3449	34.2021	29.6407	2.64625	13.5275	1.05228	32.5336	0	44.154	25.8841	0.56748	6.68431	11.1546	4.88317	8.12081	1.38866	2.04262	0.748918	4.27224	1.63087	15.3186	6.64433	4.2114	11.1784	16.0291	3.83898	10.6866	9.51101	1.66161	2.83845	1.94762	1.58999	5.06243	5.20012	1.0857	8.9328
ENSG00000131019	5.01927	0.963101	2.37034	1.1592	0	0.609741	0	0	0.856364	0	0	1.99841	1.0678	0.318562	0.954477	0.560433	0	1.51994	0	1.51319	0	0.236118	0.345582	0	0.853317	1.36587	13.4868	0.6994	2.27235	1.33556	0	1.16516	2.85267	1.60025	1.06372	1.66535	3.01993	0.773383	0.132292	0	4.44032	0	0.72471	1.3908	0.782598	0.271724	7.1332	3.70284	4.23523
ENSG00000131023	22.2999	19.6324	27.8515	18.7127	11.237	26.2189	11.2339	22.0972	14.9864	3.91589	17.2661	37.4874	22.7289	4.14131	31.1159	29.5784	4.33024	15.8074	4.91066	43.315	6.67303	42.029	21.7026	6.05312	14.2219	7.73994	17.905	53.9315	8.58442	29.6966	16.4762	19.0309	17.3873	19.2509	20.1781	15.9162	23.1018	26.6203	15.5046	31.3072	21.9072	6.19236	14.1461	29.5373	8.99784	19.35	21.5224	7.96671	26.246
ENSG00000131037	0.286816	0.814932	2.37034	0.331199	0	0.101623	0	0	0.214091	0.35599	0.230214	0.275643	0.152543	0	0.0636318	0.0622704	0	1.21595	0.350761	0	0.202213	0	0	0.252213	0.568878	0.910581	0	0.777111	0.252483	2.04262	1.49784	0.388385	0.229002	0.143143	1.17665	0.150117	0.108011	0.125631	0.318932	0	0.0524253	0.293567	0.69673	0.849322	0.675022	0.0339655	0.295262	0.240885	0.58695
ENSG00000131037	1.64919	16.7431	1.77775	0.827997	0	1.62598	0	0	0	0	0	0.0689106	1.37289	0	0	0	0	1.51994	0	1.32404	0.606639	0.944471	0	1.38717	0	0.45529	7.44102	0.155422	4.29221	10.6059	0	5.4374	0.123738	1.00763	4.19137	1.21108	0.55134	0	0.264584	0	1.6932	0.391423	7.8913	2.42525	2.63461	0.60257	1.65558	3.29938	1.66329
ENSG00000131043	18.2845	7.63072	10.0739	10.4328	8.59303	13.0078	2.24679	20.2558	7.70728	0.35599	11.7409	15.1603	11.5933	1.59281	10.8174	9.71418	6.25478	7.5997	2.10457	16.7397	5.45975	6.84741	11.6116	5.42258	12.7997	10.4717	11.3941	16.8633	7.06952	12.0986	5.99134	8.15609	9.24297	8.8383	10.133	11.4562	11.6656	12.9747	6.20128	9.19261	14.4007	3.87129	11.4629	12.4053	6.46693	8.92118	16.0025	3.62234	11.9561
ENSG00000131044	4.23053	0.148169	1.18517	0.662398	0.661002	0	0	1.84143	0.856364	0.35599	4.60429	0.689106	1.0678	1.91137	2.35438	2.80217	0	0	3.15685	0.283723	0	0.236118	2.28084	0	3.98214	1.36587	0.697596	0.233133	0	0.157125	0	0.776771	3.61292	2.45257	0.124014	1.47008	1.08011	1.98247	0.505572	0.987677	1.78397	0.309232	0	0.286079	0.395923	5.66931	2.98327	0.401892	1.45107
ENSG00000040275	15.0578	5.18593	44.4438	3.31199	2.64401	7.52014	0	7.36574	11.1327	11.0357	17.2661	9.16512	6.86444	5.09699	18.9623	9.27829	3.8491	4.55982	16.135	12.3892	1.6177	14.6393	6.35871	0.504426	17.6352	8.65052	23.9508	37.2236	13.1291	9.03467	7.48918	27.187	28.6929	12.9347	8.40784	5.23748	11.5441	15.2316	3.32161	9.59071	8.73887	2.32513	5.50559	11.8441	6.93074	6.77986	30.0791	4.34593	9.67071
ENSG00000131050	1.00385	0	0	0	0	0	0	0	0	0	0	0.206732	0.457629	0.318562	0.318159	0	0	0	0.350761	0	3116.71	0	0	9856.75	0	0	0	0	1.76738	20.0334	1.49784	0	0	132.625	0	0.0168878	0	0	0.132292	0	0	0	0	0	0	0.100429	0	13.7932	0.20652
ENSG00000131051	22.3614	32.5761	45.375	23.4678	11.8036	35.9602	19.4187	20.2558	26.9755	11.0865	24.5343	33.8056	27.9808	12.5604	27.2162	24.9704	15.1902	25.9258	8.51848	41.0047	5.92195	67.0574	19.8759	8.57525	25.9246	22.3092	45.9749	73.7589	24.2023	39.573	25.0352	44.3869	32.3639	29.4184	35.565	23.5453	55.5158	23.7197	27.2858	46.8556	31.4737	15.6276	25.6414	30.1526	17.304	16.3617	23.4442	18.6037	38.7159
ENSG00000131051	22.3614	32.5761	45.375	23.4678	11.8036	35.9602	19.4187	20.2558	26.9755	11.0865	24.5343	33.8056	27.9808	12.5604	27.2162	24.9704	15.1902	25.9258	8.51848	41.0047	5.92195	67.0574	19.8759	8.57525	25.9246	22.3092	45.9749	73.7589	24.2023	39.573	25.0352	44.3869	32.3639	29.4184	35.565	23.5453	55.5158	23.7197	27.2858	46.8556	31.4737	15.6276	25.6414	30.1526	17.304	16.3617	23.4442	18.6037	38.7159
ENSG00000131051	22.3614	32.5761	45.375	23.4678	11.8036	35.9602	19.4187	20.2558	26.9755	11.0865	24.5343	33.8056	27.9808	12.5604	27.2162	24.9704	15.1902	25.9258	8.51848	41.0047	5.92195	67.0574	19.8759	8.57525	25.9246	22.3092	45.9749	73.7589	24.2023	39.573	25.0352	44.3869	32.3639	29.4184	35.565	23.5453	55.5158	23.7197	27.2858	46.8556	31.4737	15.6276	25.6414	30.1526	17.304	16.3617	23.4442	18.6037	38.7159
ENSG00000131051	22.3614	32.5761	45.375	23.4678	11.8036	35.9602	19.4187	20.2558	26.9755	11.0865	24.5343	33.8056	27.9808	12.5604	27.2162	24.9704	15.1902	25.9258	8.51848	41.0047	5.92195	67.0574	19.8759	8.57525	25.9246	22.3092	45.9749	73.7589	24.2023	39.573	25.0352	44.3869	32.3639	29.4184	35.565	23.5453	55.5158	23.7197	27.2858	46.8556	31.4737	15.6276	25.6414	30.1526	17.304	16.3617	23.4442	18.6037	38.7159
ENSG00000131055	11.9746	12.9648	0	2.31839	3.30501	6.30066	0	0	2.14091	1.77995	0.460429	5.92632	4.42375	12.1054	1.65443	2.05492	6.73592	18.2393	2.10457	3.49925	1.6177	0.708353	2.48819	0.504426	0.284439	0	6.51089	2.95302	11.1093	3.69243	0	5.04901	2.33776	3.60288	4.93841	8.90614	14.049	0	2.67659	0.972751	3.3927	4.3685	12.9595	4.82376	6.52754	1.65697	1.97	7.08023	3.15516
ENSG00000131059	27.6419	0.0370423	0	0	0	0	0	0	0	0	0	0	1.6017	0.318562	0	0	0	0	0	0	0	0	0	0	0	0	0	0	0	0	0	0	0.0338474	1.38391	0	0.00844392	0.0540055	0	0.066146	0	0	0	0.0603925	0	0	0	22.3759	0.080191	0
ENSG00000131059	27.6419	0.0370423	0	0	0	0	0	0	0	0	0	0	1.6017	0.318562	0	0	0	0	0	0	0	0	0	0	0	0	0	0	0	0	0	0	0.0338474	1.38391	0	0.00844392	0.0540055	0	0.066146	0	0	0	0.0603925	0	0	0	22.3759	0.080191	0
ENSG00000131061	6.52505	5.63044	3.55551	3.31199	5.94902	4.7763	1.12339	14.7315	4.71	2.84792	7.36686	4.68592	4.2712	0.955686	9.92656	12.0805	1.44341	3.64786	0.701522	4.91786	1.6177	9.20859	12.3027	1.00885	4.83546	3.64232	2.79038	11.8898	2.52483	6.59924	1.49784	1.94193	3.35492	7.04775	7.89776	4.24114	5.19143	13.0994	4.70604	6.73214	6.10741	3.40155	4.58299	3.68337	2.05464	5.69445	4.75868	1.52894	5.8125
ENSG00000131067	13.6954	6.00086	11.2591	15.8975	9.25403	5.1828	2.24679	42.353	19.9105	7.11979	25.784	5.78849	12.6611	8.91974	27.4253	30.2634	2.40569	9.11964	4.91066	6.24191	6.47082	20.3061	37.5993	5.54869	4.55102	18.2116	15.5796	10.1024	5.30214	5.02799	7.48918	7.37932	11.5874	19.401	15.1643	7.44365	5.34666	14.9331	34.5141	29.6528	18.5359	6.65438	4.94534	10.2443	5.97196	8.03808	6.46605	9.57737	10.8783
ENSG00000040341	5.43584	5.51931	4.44439	4.08479	5.83885	7.48626	1.87233	3.02522	6.81013	1.83928	8.27676	7.93621	5.03392	1.47904	12.94	9.93805	7.53782	4.34992	0.935363	6.16084	1.65141	8.97247	8.14257	1.42921	7.38187	11.198	5.57523	12.7465	6.05959	6.97521	1.99711	4.78084	5.09394	6.38164	4.24342	5.74852	8.23915	5.36336	5.03088	9.89752	5.37314	3.03365	3.68013	5.39273	3.1231	4.03053	5.29711	2.0503	5.24624
ENSG00000131068	0.932151	0.0740847	0	0	0	0	0	0	0	0	0	0	579.663	0.318562	0	0	0	0	0	0	0	0	0	0	0	0	0	0	0	0	0	0	0	0.0382777	0.48498	0.0168878	0	0	0	0	0	0.0978555	0.0805235	0	0	0	2.61707	0.080191	0.0806147
ENSG00000131069	9.82343	5.85269	0	0	0	0	0	0	0	0	0	0	0.457629	0.955686	0	0	0	3.34387	0.701522	0.189149	0	0	0	0	0	0	0	0.0777111	0	0.0785623	0	0	0.33357	0.339873	9.74094	0.71804	0	0	0	0.136832	0.230042	0	2.53648	8.19615	0.256698	0.234823	1.50221	0.240572	0.41304
ENSG00000131069	13.2294	11.5943	2.37034	14.2415	16.5251	10.1623	5.05528	10.1279	7.065	9.25573	8.0575	8.64829	12.9662	5.41555	7.44492	9.30942	16.3587	13.0715	5.61218	9.74115	10.2118	5.19459	10.5403	3.08961	10.6665	6.14642	10.4639	7.22713	9.97308	8.05264	11.2338	10.2922	7.30741	11.616	28.6061	17.3914	5.1296	4.90494	14.8611	8.74732	17.0118	11.2344	13.7964	55.9404	7.5181	11.1947	6.54511	2.73476	12.7311
ENSG00000131069	13.2294	11.5943	2.37034	14.2415	16.5251	10.1623	5.05528	10.1279	7.065	9.25573	8.0575	8.64829	12.9662	5.41555	7.44492	9.30942	16.3587	13.0715	5.61218	9.74115	10.2118	5.19459	10.5403	3.08961	10.6665	6.14642	10.4639	7.22713	9.97308	8.05264	11.2338	10.2922	7.30741	11.616	28.6061	17.3914	5.1296	4.90494	14.8611	8.74732	17.0118	11.2344	13.7964	55.9404	7.5181	11.1947	6.54511	2.73476	12.7311
ENSG00000131080	0	0	0	0	0	0	0	0	0	0	0	0	0	0	0	0	0	0	0.350761	0.0945743	0	0	0	0	0	0	0.232532	0	0	0	0	0	0	0.0346513	0.0413381	0.0168878	0.108011	0	0	0	0	0.0978555	0.374636	0	0	0	0	0	0
ENSG00000131080	0.770817	0.537114	0.740731	1.49039	0.495752	1.44813	0	0	0.160568	0.177995	0.345322	1.46435	0.572036	0.318562	0.365883	0.435893	0	0.227991	0.0876903	3.26281	0	3.42371	0.172791	0.409847	0.639987	0.341468	1.04639	0.6994	0.252483	0.314249	0	0.0970964	1.3494	0.544218	1.34072	0.321638	0.164837	0.34348	0.305345	2.00521	0.567843	0.273019	0.459085	0.574388	0.25842	0.779371	0.529887	0.281605	0.398782
ENSG00000131080	0.806669	0.537114	1.03702	1.49039	0.495752	1.44813	0	0	0.160568	0.177995	0.345322	1.46435	0.572036	0.318562	0.365883	0.435893	0	0.227991	0.0876903	3.26281	0	3.42371	0.172791	0.409847	0.639987	0.569113	1.04639	0.6994	0.252483	0.314249	0	0.0970964	1.39798	0.544218	1.34072	0.321638	0.164837	0.270863	0.305345	1.86838	0.567843	0.273019	0.459085	0.574388	0.23343	0.729156	0.529887	0.281605	0.398782
ENSG00000131089	12.1897	0.889016	10.6665	6.29278	0	7.72338	0	20.2558	28.4741	2.49193	21.4099	6.27087	3.66103	0.955686	36.2065	45.5819	5.77365	0.303988	0.350761	6.24191	0	6.13906	32.8994	0.37832	11.0931	14.114	8.60368	4.11869	5.30214	1.41412	2.99567	6.99094	8.58196	14.2647	8.90905	10.6942	11.7262	22.0495	9.23259	10.2002	15.3311	0.700655	2.31606	10.9253	3.3031	6.67943	8.91256	1.93208	8.01578
ENSG00000131089	7.52891	1.29648	0.888877	11.3436	3.30501	6.5039	0	10.1279	30.2939	3.02591	23.3668	5.65067	3.7373	0.159281	39.3563	43.9317	2.40569	2.12792	1.92919	3.64111	1.01107	10.035	33.1068	0.819693	3.69771	16.3905	3.25545	6.95514	1.64114	4.20308	2.99567	3.88385	4.71927	13.8463	3.42403	4.12424	5.22286	8.62086	7.20207	8.60303	11.7651	1.4894	0.958431	3.65715	1.51301	5.13549	2.78629	1.32737	7.24554
ENSG00000131089	7.52891	1.29648	0.888877	11.3436	3.30501	6.5039	0	10.1279	30.2939	3.02591	23.3668	5.65067	3.7373	0.159281	39.3563	43.9317	2.40569	2.12792	1.92919	3.64111	1.01107	10.035	33.1068	0.819693	3.69771	16.3905	3.25545	6.95514	1.64114	4.20308	2.99567	3.88385	4.71927	13.8463	3.42403	4.12424	5.22286	8.62086	7.20207	8.60303	11.7651	1.4894	0.958431	3.65715	1.51301	5.13549	2.78629	1.32737	7.24554
ENSG00000004700	5.62876	10.2978	10.0739	8.44557	5.61852	18.0382	5.61697	5.5243	4.92409	3.02591	7.25175	23.0162	10.9068	3.18562	8.14487	5.85341	7.21706	8.66366	1.75381	15.4629	1.92102	12.042	3.87052	1.51328	9.67092	6.37407	9.8826	19.2723	9.21563	12.6878	3.74459	12.6225	12.9706	6.50055	11.296	7.93211	11.0086	5.74115	6.46481	9.55959	6.48966	3.02773	7.88103	9.74742	5.01445	4.32252	9.7297	4.18523	10.3428
ENSG00000040341	5.43584	5.51931	4.44439	4.08479	5.83885	7.48626	1.87233	3.02522	6.81013	1.83928	8.27676	7.93621	5.03392	1.47904	12.94	9.93805	7.53782	4.34992	0.935363	6.16084	1.65141	8.97247	8.14257	1.42921	7.38187	11.198	5.57523	12.7465	6.05959	6.97521	1.99711	4.78084	5.09394	6.38164	4.24342	5.74852	8.23915	5.36336	5.03088	9.89752	5.37314	3.03365	3.68013	5.39273	3.1231	4.03053	5.29711	2.0503	5.24624
ENSG00000131094	5.80802	0.370423	1.18517	0.993596	1.322	0.914611	0	29.4629	14.3441	2.13594	17.4963	1.9295	3.50849	0	21.1894	24.0364	1.44341	0	5.61218	1.41861	0	1.41671	23.2231	0.126107	9.95536	2.27645	3.02291	0.310844	3.0298	0.314249	1.49784	17.089	1.03023	11.6332	2.29278	3.93229	4.8628	4.52627	0.692212	3.2989	13.5957	0	3.23866	2.45987	3.1183	16.7066	4.03974	0.321701	4.78688
ENSG00000131095	133.943	1.16066	0.395056	5.63038	28.4231	0	0	183.53	523.809	278.147	1205.25	7.21265	0.101695	5.8403	374.622	447.849	0	0	342.46	0.0315247	0.134809	10.6253	523.165	0	2942.24	369.848	0	0	0.0841609	0.209499	0.499278	0	0.261478	532.434	0.258115	169.866	404.868	107.414	27.0447	59.1687	40.8583	0	0.5234	0.413779	0.0947598	1239.95	0.0859585	0.0267303	80.4989
ENSG00000131095	133.943	1.16066	0.395056	5.63038	28.4231	0	0	183.53	523.809	278.147	1205.25	7.21265	0.101695	5.8403	374.622	447.849	0	0	342.46	0.0315247	0.134809	10.6253	523.165	0	2942.24	369.848	0	0	0.0841609	0.209499	0.499278	0	0.261478	532.434	0.258115	169.866	404.868	107.414	27.0447	59.1687	40.8583	0	0.5234	0.413779	0.0947598	1239.95	0.0859585	0.0267303	80.4989
ENSG00000131095	133.943	1.16066	0.395056	5.63038	28.4231	0	0	183.53	523.809	278.147	1205.25	7.21265	0.101695	5.8403	374.622	447.849	0	0	342.46	0.0315247	0.134809	10.6253	523.165	0	2942.24	369.848	0	0	0.0841609	0.209499	0.499278	0	0.261478	532.434	0.258115	169.866	404.868	107.414	27.0447	59.1687	40.8583	0	0.5234	0.413779	0.0947598	1239.95	0.0859585	0.0267303	80.4989
ENSG00000131096	0.143408	0.0740847	0	0	0	0	0	0	0	0	0	0.0689106	0.152543	0	0	0.0622704	0	0.303988	0	0.0945743	0	0.472236	0.0691164	0	0.568878	0	0	0.0777111	0	0.157125	1.49784	0	0	0.0310153	0.0413381	0.0289767	0.108011	0	0	0	0.218244	1.36998	0.0402617	0	0.0937728	0.100429	0.149547	0	0.0806147
ENSG00000131097	2.07941	3.48198	0	0.331199	1.98301	0.30487	0	3.68287	4.28182	1.06797	2.76257	0.275643	0.457629	3.82274	2.67254	3.92303	2.88682	2.4319	1.05228	0.66202	0	0	4.14699	0.252213	1.42219	0	0.930127	0.543978	3.0298	0.471374	0	2.7187	0.45487	2.81416	0.744085	1.92606	2.20305	0.68696	0.451223	0.820995	0.688472	1.785	1.94484	0.937429	0.938192	1.63034	1.95085	0.884598	0.413274
ENSG00000131100	48.4001	30.3006	17.58	26.6615	19.6097	46.2726	10.485	16.5729	86.0646	17.5622	87.635	29.7005	25.8306	5.62793	100.05	97.7022	45.8684	25.4337	12.5105	33.1956	7.27967	46.043	97.6385	5.21241	74.1437	56.1525	18.1375	29.2453	26.4266	23.5163	16.9755	25.6334	19.8554	50.4678	21.6935	29.4511	30.6338	15.0412	28.1764	44.8378	33.1811	16.717	20.088	24.0292	14.8637	26.6975	24.2823	7.59132	28.0449
ENSG00000131100	48.4001	30.3006	17.58	26.6615	19.6097	46.2726	10.485	16.5729	86.0646	17.5622	87.635	29.7005	25.8306	5.62793	100.05	97.7022	45.8684	25.4337	12.5105	33.1956	7.27967	46.043	97.6385	5.21241	74.1437	56.1525	18.1375	29.2453	26.4266	23.5163	16.9755	25.6334	19.8554	50.4678	21.6935	29.4511	30.6338	15.0412	28.1764	44.8378	33.1811	16.717	20.088	24.0292	14.8637	26.6975	24.2823	7.59132	28.0449
ENSG00000131100	48.4001	30.3006	17.58	26.6615	19.6097	46.2726	10.485	16.5729	86.0646	17.5622	87.635	29.7005	25.8306	5.62793	100.05	97.7022	45.8684	25.4337	12.5105	33.1956	7.27967	46.043	97.6385	5.21241	74.1437	56.1525	18.1375	29.2453	26.4266	23.5163	16.9755	25.6334	19.8554	50.4678	21.6935	29.4511	30.6338	15.0412	28.1764	44.8378	33.1811	16.717	20.088	24.0292	14.8637	26.6975	24.2823	7.59132	28.0449
ENSG00000131115	7.3855	7.55664	7.11101	5.46478	2.64401	10.7721	4.49358	3.68287	7.27909	3.20391	8.74815	11.5081	5.03392	1.59281	13.1082	11.7068	4.33024	6.68774	4.20913	13.6187	2.62877	26.2091	9.2616	1.8916	13.0842	8.19523	8.83621	15.0759	3.53476	6.91348	4.49351	6.60255	7.71046	9.0176	7.77964	6.81533	12.1246	12.8482	5.62492	15.1187	7.86836	2.53652	5.25516	7.70133	3.8701	6.67654	6.60503	3.46008	9.92282
ENSG00000040341	5.43584	5.51931	4.44439	4.08479	5.83885	7.48626	1.87233	3.02522	6.81013	1.83928	8.27676	7.93621	5.03392	1.47904	12.94	9.93805	7.53782	4.34992	0.935363	6.16084	1.65141	8.97247	8.14257	1.42921	7.38187	11.198	5.57523	12.7465	6.05959	6.97521	1.99711	4.78084	5.09394	6.38164	4.24342	5.74852	8.23915	5.36336	5.03088	9.89752	5.37314	3.03365	3.68013	5.39273	3.1231	4.03053	5.29711	2.0503	5.24624
ENSG00000131116	49.1889	18.8175	50.3697	47.527	15.8641	27.1335	17.9743	373.811	97.8396	24.9193	87.7117	28.3223	39.2036	15.9281	51.7963	64.0139	36.5664	28.8789	27.0086	42.8422	11.9306	29.7508	79.4148	9.07968	34.4171	49.6267	78.1307	33.2603	42.1647	20.2691	25.4632	80.3958	122.747	57.2514	45.5876	46.9644	26.4275	148.404	26.2211	29.8443	56.1036	14.4206	33.7043	32.8902	27.1394	24.64	35.4735	37.7482	51.6841
ENSG00000131126	0	0	0	0	0	0	0	0	0	0	0	0	0.152543	0.318562	0	0	0	0	0	0	0	0	0	0	0	0	0.232532	0	0	0	0	0	0	0.00778195	0	0	0	0	0	0	0	0	0	0	0	0	0	0	0
ENSG00000131126	29.6854	0	0	0	0	0	0	0	0	0	0	0	0.152543	0.318562	0	0	0	0	0	0	0	0	0	0	0	0	0	0	0	0	0	0	0	1.06602	0	0.0168878	0	0	0	0	0	0	0	0	0.0937728	0	16.3006	0	0
ENSG00000131127	16.9938	19.6324	26.6663	18.0503	6.61002	41.4624	17.9743	14.7315	20.9809	3.20391	19.7984	30.1829	26.8476	6.05268	26.5981	12.2673	7.6982	18.5433	10.5228	66.5803	3.43762	67.7658	11.888	4.91816	30.1505	13.2034	33.2521	72.6599	11.6142	26.2398	17.974	36.5082	28.493	25.5189	31.3475	16.1852	48.9966	43.9502	22.8924	45.3935	24.4911	9.22995	14.8483	24.3978	11.8912	10.2725	26.0511	10.0582	37.4558
ENSG00000131142	0.0717039	0.0370423	0.296292	0	0	0	0	0	0	0	0	0	0.0762715	0	0	0	0	0	0	0	0	0	0	0.126107	0	0	8.13862	205.934	0	0.35353	2.24675	0	0.150937	0.0684086	0.0206691	0.0628438	0	0	0	0	1.15955	0	0.0201308	181.873	78.6435	0.0502145	48.6884	0.120287	0.304797
ENSG00000131142	0.0717039	0.0370423	0.296292	0	0	0	0	0	0	0	0	0	0.0762715	0	0	0	0	0	0	0	0	0	0	0.126107	0	0	8.13862	205.934	0	0.35353	2.24675	0	0.150937	0.0684086	0.0206691	0.0628438	0	0	0	0	1.15955	0	0.0201308	181.873	78.6435	0.0502145	48.6884	0.120287	0.304797
ENSG00000131143	191.665	151.874	381.032	120.888	220.114	213.308	139.301	285.422	484.06	198.286	443.393	149.95	186.865	104.488	249.818	274.612	571.11	94.8442	71.2045	176.192	128.405	106.725	380.279	94.4539	166.112	183.027	229.276	147.806	372.16	240.951	182.736	179.046	201.87	201.868	240.214	331.363	104.594	146.055	132.728	122.922	236.829	198.011	188.578	273.617	164.107	102.894	145.397	87.3213	237.075
ENSG00000131148	13.6954	8.40861	18.9627	6.78958	5.94902	10.264	2.80849	14.7315	12.0961	3.73789	10.8201	12.7829	10.1441	3.18562	9.0039	10.5237	13.953	9.42363	4.38451	13.6187	4.85311	9.44471	10.1256	1.70244	4.69324	7.057	9.65007	12.8223	9.08939	11.4308	9.73593	13.3993	17.7828	8.45952	13.7426	10.6237	4.81674	6.36751	4.95883	7.22598	10.0207	4.80682	10.6024	9.2762	6.04416	6.52663	11.6197	5.55284	11.434
ENSG00000131148	13.6954	8.40861	18.9627	6.78958	5.94902	10.264	2.80849	14.7315	12.0961	3.73789	10.8201	12.7829	10.1441	3.18562	9.0039	10.5237	13.953	9.42363	4.38451	13.6187	4.85311	9.44471	10.1256	1.70244	4.69324	7.057	9.65007	12.8223	9.08939	11.4308	9.73593	13.3993	17.7828	8.45952	13.7426	10.6237	4.81674	6.36751	4.95883	7.22598	10.0207	4.80682	10.6024	9.2762	6.04416	6.52663	11.6197	5.55284	11.434
ENSG00000131149	3.6569	7.2603	7.7036	1.1592	0.661002	0.406494	0	0	0.642273	0.35599	0	1.3093	1.22034	0	0.509054	0.622704	0.962275	1.21595	0.701522	0.66202	2.02213	2.83341	0.414699	0.504426	0	0.910581	1.39519	2.48675	0	1.64981	1.49784	2.33031	4.28327	1.41534	1.05264	1.17499	1.62247	1.08345	3.06419	2.94811	1.56043	1.15474	4.18722	0.897834	0.451813	0.37362	1.44659	0.965102	2.74886
ENSG00000040341	5.43584	5.51931	4.44439	4.08479	5.83885	7.48626	1.87233	3.02522	6.81013	1.83928	8.27676	7.93621	5.03392	1.47904	12.94	9.93805	7.53782	4.34992	0.935363	6.16084	1.65141	8.97247	8.14257	1.42921	7.38187	11.198	5.57523	12.7465	6.05959	6.97521	1.99711	4.78084	5.09394	6.38164	4.24342	5.74852	8.23915	5.36336	5.03088	9.89752	5.37314	3.03365	3.68013	5.39273	3.1231	4.03053	5.29711	2.0503	5.24624
ENSG00000131149	16.7787	11.409	21.333	8.11437	3.30501	5.69091	0	3.68287	2.78318	2.13594	0.690643	8.26928	15.5594	1.91137	3.88154	5.0439	9.14161	21.5831	1.75381	3.02638	6.26861	41.0845	3.24847	3.65709	0.568878	1.82116	12.3242	75.302	5.55463	19.7191	5.99134	5.4374	10.9909	4.91069	9.70553	12.3387	17.5887	5.60972	34.67	50.1228	19.2569	9.82869	7.29624	13.404	7.01815	1.15336	11.011	6.9217	6.37363
ENSG00000131153	6.45335	1.40761	31.407	0.331199	0	0.711364	1.12339	1.84143	1.49864	2.49193	1.38129	3.44553	1.67797	1.91137	1.08174	0.622704	0.481137	0.303988	0.701522	1.32404	0	0.472236	1.38233	0.126107	1.42219	0.910581	7.20849	10.7241	3.53476	10.3702	1.49784	10.098	19.4886	1.64882	5.83086	1.33217	0.747094	2.67744	0.396875	0.136832	1.60271	0.324896	4.17696	3.92094	2.08062	1.01749	5.24854	1.20724	5.13064
ENSG00000131165	23.985	10.0755	11.2591	11.5092	9.91503	11.7883	7.86376	34.0665	17.9836	3.91589	13.4675	18.2613	16.856	2.5485	16.6715	21.2965	6.97649	6.99172	3.33223	15.5102	4.85311	8.50024	21.2533	3.97236	8.24873	9.78875	12.0917	18.9226	10.478	22.9402	11.2338	14.9528	13.7083	11.3455	18.2964	11.7663	7.04685	16.1426	7.04474	5.9435	17.7389	4.4389	11.0733	22.2203	8.59156	9.62042	16.0528	7.28272	15.2674
ENSG00000131165	23.985	10.0755	11.2591	11.5092	9.91503	11.7883	7.86376	34.0665	17.9836	3.91589	13.4675	18.2613	16.856	2.5485	16.6715	21.2965	6.97649	6.99172	3.33223	15.5102	4.85311	8.50024	21.2533	3.97236	8.24873	9.78875	12.0917	18.9226	10.478	22.9402	11.2338	14.9528	13.7083	11.3455	18.2964	11.7663	7.04685	16.1426	7.04474	5.9435	17.7389	4.4389	11.0733	22.2203	8.59156	9.62042	16.0528	7.28272	15.2674
ENSG00000131171	127.131	120.388	77.6286	205.178	69.4052	507.711	235.913	84.706	197.82	49.4826	207.884	303	227.747	35.6789	200.377	162.09	46.1892	182.697	49.1066	291.762	101.713	393.608	169.335	57.5046	240.351	127.481	151.146	269.424	83.0669	165.766	157.273	312.65	137.171	159.998	249.308	120.731	298.198	78.1948	166.315	339.202	153.901	92.1257	89.8084	183.521	104.173	102.398	197.937	54.3268	159.092
ENSG00000131174	78.6592	80.2337	228.738	75.0165	271.672	103.453	66.2803	73.6574	159.926	197.574	209.956	58.4362	99.7631	53.837	104.483	95.2114	733.253	82.9887	23.501	43.4096	47.1157	83.8218	105.679	33.0399	172.086	310.963	178.817	72.349	584.246	67.3279	133.307	130.886	123.736	150.965	112.472	276.044	100.087	103.28	142.524	120.293	132.896	142.779	84.7048	155.78	106.903	30.0055	66.1262	82.1713	118.29
ENSG00000131183	153.195	0	0	0	0	0	0	0	0	0	0	0	0	0	0	0	0	0	0.175381	0	0	0	0	0	0	0	0	0.0388555	0	0	0	0	0	0	0	29.6055	0	0	0	0	0	0	0	0	0	0	0	0.080191	0
ENSG00000131183	153.195	0	0	0	0	0	0	0	0	0	0	0	0	0	0	0	0	0	0.175381	0	0	0	0	0	0	0	0	0.0388555	0	0	0	0	0	0	0	29.6055	0	0	0	0	0	0	0	0	0	0	0	0.080191	0
ENSG00000131187	1.64919	225.884	0	0	0	0	0	0	0	0	0	0	0	0	0	0	0	0	0	0	0	0	0	0	0	0	0	0.0777111	0	0	0	0	0.067695	3.57691	0.0413381	0.113193	0	0.125631	0	0	0	0	112.692	0	0	0	0	0.160694	0
ENSG00000131188	0.788743	0	0	0	0	0	2.24679	0	0	0.35599	0.230214	0	0	0.318562	0.190895	0.186811	0	0.303988	1.05228	0.0945743	0	0	0.207349	0	0	0	0.232532	0	0	0.0785623	0	0	0.412338	0.28604	0	0.0775845	0.216022	0.667357	0	0	0.365377	0.211376	0	0	0.0937728	0.302754	0.5608	0.160382	0.403073
ENSG00000040341	5.43584	5.51931	4.44439	4.08479	5.83885	7.48626	1.87233	3.02522	6.81013	1.83928	8.27676	7.93621	5.03392	1.47904	12.94	9.93805	7.53782	4.34992	0.935363	6.16084	1.65141	8.97247	8.14257	1.42921	7.38187	11.198	5.57523	12.7465	6.05959	6.97521	1.99711	4.78084	5.09394	6.38164	4.24342	5.74852	8.23915	5.36336	5.03088	9.89752	5.37314	3.03365	3.68013	5.39273	3.1231	4.03053	5.29711	2.0503	5.24624
ENSG00000131188	5.23438	0.518593	4.44438	0.910797	0.330501	0.762176	1.12339	32.2251	14.8793	3.3819	16.2301	5.1683	1.98306	0.637124	19.185	24.7525	0.481137	1.67193	1.92919	2.03335	2.12324	4.84041	23.7761	1.45023	0.853317	6.37407	1.62772	1.47651	0.631207	2.94609	0.748918	3.10708	6.5068	8.2794	0.68208	3.42039	1.94535	11.5638	0.544544	2.62095	9.94222	0.252472	0.161047	0.873579	0.878148	7.08033	2.44454	0.441987	6.83324
ENSG00000131188	5.23438	0.518593	4.44438	0.910797	0.330501	0.762176	1.12339	32.2251	14.8793	3.3819	16.2301	5.1683	1.98306	0.637124	19.185	24.7525	0.481137	1.67193	1.92919	2.03335	2.12324	4.84041	23.7761	1.45023	0.853317	6.37407	1.62772	1.47651	0.631207	2.94609	0.748918	3.10708	6.5068	8.2794	0.68208	3.42039	1.94535	11.5638	0.544544	2.62095	9.94222	0.252472	0.161047	0.873579	0.878148	7.08033	2.44454	0.441987	6.83324
ENSG00000131196	4.42174	1.65456	1.77775	15.4559	7.71169	7.24914	1.12339	0	0.927727	3.32257	0.383691	2.80237	2.59323	1.80518	0.339369	0.51892	3.0472	6.99172	0.467681	5.67446	0.134809	0.550941	0.276466	0.37832	1.04294	0.607054	5.50325	10.7759	6.73288	13.0675	5.99134	1.683	1.66201	2.28781	4.7546	5.15428	7.67145	1.05197	2.16315	0.233029	4.92925	0.959022	2.33471	4.16087	2.32045	1.38867	3.35749	6.65409	11.2853
ENSG00000131196	4.42174	1.65456	1.77775	15.4559	7.71169	7.24914	1.12339	0	0.927727	3.32257	0.383691	2.80237	2.59323	1.80518	0.339369	0.51892	3.0472	6.99172	0.467681	5.67446	0.134809	0.550941	0.276466	0.37832	1.04294	0.607054	5.50325	10.7759	6.73288	13.0675	5.99134	1.683	1.66201	2.28781	4.7546	5.15428	7.67145	1.05197	2.16315	0.233029	4.92925	0.959022	2.33471	4.16087	2.32045	1.38867	3.35749	6.65409	11.2853
ENSG00000131196	4.42174	1.65456	1.77775	15.4559	7.71169	7.24914	1.12339	0	0.927727	3.32257	0.383691	2.80237	2.59323	1.80518	0.339369	0.51892	3.0472	6.99172	0.467681	5.67446	0.134809	0.550941	0.276466	0.37832	1.04294	0.607054	5.50325	10.7759	6.73288	13.0675	5.99134	1.683	1.66201	2.28781	4.7546	5.15428	7.67145	1.05197	2.16315	0.233029	4.92925	0.959022	2.33471	4.16087	2.32045	1.38867	3.35749	6.65409	11.2853
ENSG00000131196	5.98728	2.92634	1.48146	6.12718	5.94902	6.5039	7.30207	0	2.14091	3.91589	2.41725	12.5073	3.7373	4.45987	2.03622	2.17946	3.60853	5.92777	0.876903	4.01941	1.01107	1.88894	1.65879	0.75664	1.84885	0.227645	3.48798	17.8735	5.30214	16.8123	2.99567	2.52451	3.0459	2.67196	4.87493	4.43786	2.70603	0.832191	3.0227	1.70169	4.33128	4.81079	3.56417	3.1335	2.90123	2.86274	5.08175	1.40756	11.2616
ENSG00000131196	5.98728	2.92634	1.48146	6.12718	5.94902	6.5039	7.30207	0	2.14091	3.91589	2.41725	12.5073	3.7373	4.45987	2.03622	2.17946	3.60853	5.92777	0.876903	4.01941	1.01107	1.88894	1.65879	0.75664	1.84885	0.227645	3.48798	17.8735	5.30214	16.8123	2.99567	2.52451	3.0459	2.67196	4.87493	4.43786	2.70603	0.832191	3.0227	1.70169	4.33128	4.81079	3.56417	3.1335	2.90123	2.86274	5.08175	1.40756	11.2616
ENSG00000131203	7.95913	21.6327	0	1.3248	0	0.508117	1.12339	0	0	1.42396	0	0.964749	1.52543	1.59281	0	0	0.481137	20.9752	0	1.60776	0.404426	0	0	0.252213	0	0	0	28.2868	0	8.40617	0	3.10708	1.60568	1.74457	1.99233	0.263818	1.52574	0	0.396875	0	0.879487	0.520608	10.5608	5.75908	3.6465	0.200857	6.44982	0.0805035	6.58601
ENSG00000131233	2.58134	0	0	0	0	0.203247	0	0	0.214091	0	0.460429	0	0.152543	0	0	0.124541	0	0.303988	0	0	0	0	0.138233	0	0	0	0	0	0	0	0	0	0	0.24114	0	0.0168878	0	0	0	0	0.262127	0	0.0402617	0	0.0182126	0.369217	1.53286	0	0.0806147
ENSG00000131236	57.1839	48.8218	85.0359	67.3162	18.1776	78.0976	55.0463	25.7801	48.7057	13.3496	61.9277	101.436	39.2036	11.4682	53.1962	56.8528	18.7644	29.7908	9.99669	80.199	12.6383	33.7648	47.4139	11.3496	56.0345	34.8297	22.9044	75.0689	24.4908	91.4465	22.4675	35.5373	52.0815	35.8315	50.1108	30.4097	41.1075	16.8158	26.1085	28.4536	39.5582	11.3006	28.7297	57.4636	29.3629	35.0378	54.2838	11.6301	48.8704
ENSG00000040341	5.43584	5.51931	4.44439	4.08479	5.83885	7.48626	1.87233	3.02522	6.81013	1.83928	8.27676	7.93621	5.03392	1.47904	12.94	9.93805	7.53782	4.34992	0.935363	6.16084	1.65141	8.97247	8.14257	1.42921	7.38187	11.198	5.57523	12.7465	6.05959	6.97521	1.99711	4.78084	5.09394	6.38164	4.24342	5.74852	8.23915	5.36336	5.03088	9.89752	5.37314	3.03365	3.68013	5.39273	3.1231	4.03053	5.29711	2.0503	5.24624
ENSG00000131236	57.1839	48.8218	85.0359	67.3162	18.1776	78.0976	55.0463	25.7801	48.7057	13.3496	61.9277	101.436	39.2036	11.4682	53.1962	56.8528	18.7644	29.7908	9.99669	80.199	12.6383	33.7648	47.4139	11.3496	56.0345	34.8297	22.9044	75.0689	24.4908	91.4465	22.4675	35.5373	52.0815	35.8315	50.1108	30.4097	41.1075	16.8158	26.1085	28.4536	39.5582	11.3006	28.7297	57.4636	29.3629	35.0378	54.2838	11.6301	48.8704
ENSG00000131238	42.5204	25.6333	34.3699	37.5083	12.2285	25.914	43.2507	23.0179	70.1148	17.2655	66.3017	71.9772	25.551	13.8574	58.9867	63.796	18.5238	56.0858	8.94441	44.9228	14.8627	32.9384	68.4598	9.5841	49.7768	41.2038	29.0665	27.1212	16.0327	27.0254	25.4632	38.8385	32.816	37.481	24.0484	25.8862	23.8731	16.7504	41.946	40.8755	38.5594	7.04183	20.6085	23.6064	15.4352	30.4724	23.7652	12.4338	34.876
ENSG00000131238	42.5204	25.6333	34.3699	37.5083	12.2285	25.914	43.2507	23.0179	70.1148	17.2655	66.3017	71.9772	25.551	13.8574	58.9867	63.796	18.5238	56.0858	8.94441	44.9228	14.8627	32.9384	68.4598	9.5841	49.7768	41.2038	29.0665	27.1212	16.0327	27.0254	25.4632	38.8385	32.816	37.481	24.0484	25.8862	23.8731	16.7504	41.946	40.8755	38.5594	7.04183	20.6085	23.6064	15.4352	30.4724	23.7652	12.4338	34.876
ENSG00000131242	18.4279	0.370423	2.37034	0.496798	0.661002	0.30487	0	88.3888	67.8668	8.54375	79.424	1.72277	4.57629	1.27425	84.4394	96.3945	0.481137	0.303988	28.4117	0.378297	0	4.48624	97.1086	0.126107	27.3061	34.1468	0.930127	0.0777111	0.252483	0.0785623	0	0.776771	1.99275	33.6421	0.372042	6.74079	5.61655	32.2657	20.1572	16.4025	24.2002	0.0978555	0.120785	0.611753	0.90211	37.1907	0.994117	0.080191	14.4154
ENSG00000131263	4.58905	3.63015	3.55551	4.13999	1.65251	6.80877	1.12339	2.76215	14.9864	3.20391	9.78411	9.99204	4.42375	2.22993	12.9173	10.0567	3.12739	3.79985	1.40304	8.32254	0.707746	10.9795	8.605	0.75664	7.39541	8.65052	4.18557	9.0922	2.77731	4.94943	1.49784	5.4374	5.53365	6.92052	3.51779	4.3683	8.48138	5.34465	4.92343	9.10184	6.82174	2.01591	2.19256	4.42728	2.23326	3.01852	4.30621	2.3335	7.53676
ENSG00000131263	4.58905	3.63015	3.55551	4.13999	1.65251	6.80877	1.12339	2.76215	14.9864	3.20391	9.78411	9.99204	4.42375	2.22993	12.9173	10.0567	3.12739	3.79985	1.40304	8.32254	0.707746	10.9795	8.605	0.75664	7.39541	8.65052	4.18557	9.0922	2.77731	4.94943	1.49784	5.4374	5.53365	6.92052	3.51779	4.3683	8.48138	5.34465	4.92343	9.10184	6.82174	2.01591	2.19256	4.42728	2.23326	3.01852	4.30621	2.3335	7.53676
ENSG00000131264	0	0	0	0	0	0	0	0	0	0	0	0	0	0	0	0	0	0	0	0	0	0.236118	0	0	0	0	0	0	0	0	0	0	0	0.024219	0	0.0168878	0	0	0	0	0	0.587135	0	0	0	0	0.149547	0	0.0806147
ENSG00000131269	15.2729	19.8547	45.629	14.5727	19.1691	22.4588	6.74037	16.5729	15.8427	11.3917	16.3452	21.0177	20.5933	8.91974	17.7533	16.6262	36.0853	11.2476	9.11979	25.3459	5.05533	38.015	14.5145	5.54869	34.7015	10.927	25.1134	41.964	20.1986	25.2185	8.98701	24.8567	18.7894	18.0583	22.5114	19.7148	19.6766	25.6295	11.3186	28.2496	16.1819	14.5145	17.3534	26.5844	13.8877	11.9707	15.7275	10.1393	20.3016
ENSG00000131323	3.69275	1.38909	2.66663	2.98079	0.661002	2.43896	3.08934	4.14323	3.15784	1.60195	1.38129	5.90909	1.52543	0.796405	2.94297	3.9386	0.962275	2.4319	1.13997	1.8442	0.353873	3.06953	3.93964	0.4729	2.34662	0.45529	1.91839	3.41929	1.26241	7.77767	1.12338	1.35935	1.54827	2.40459	3.63607	1.84867	1.21684	2.07268	1.34956	2.26768	3.46136	0.785795	1.44072	2.39503	1.23878	1.72893	1.81662	0.824846	4.80921
ENSG00000131323	3.69275	1.38909	2.66663	2.98079	0.661002	2.43896	3.08934	4.14323	3.15784	1.60195	1.38129	5.90909	1.52543	0.796405	2.94297	3.9386	0.962275	2.4319	1.13997	1.8442	0.353873	3.06953	3.93964	0.4729	2.34662	0.45529	1.91839	3.41929	1.26241	7.77767	1.12338	1.35935	1.54827	2.40459	3.63607	1.84867	1.21684	2.07268	1.34956	2.26768	3.46136	0.785795	1.44072	2.39503	1.23878	1.72893	1.81662	0.824846	4.80921
ENSG00000040341	5.17292	3.63015	2.37034	1.1592	3.30501	1.11786	1.12339	3.94593	17.586	1.42396	6.51178	3.2388	2.59323	0.364071	22.0075	15.532	1.92455	1.56337	0.350761	3.41819	1.81992	9.91695	15.6993	1.26107	4.34785	17.0409	3.5212	11.9564	2.01986	3.71488	1.49784	2.3858	2.13037	8.77063	2.20493	3.19605	2.98838	19.2081	4.52186	5.60762	8.86692	0.912031	1.737	1.83526	1.58202	0.783123	2.38044	1.78159	6.33506
ENSG00000131323	3.69275	1.38909	2.66663	2.98079	0.661002	2.43896	3.08934	4.14323	3.15784	1.60195	1.38129	5.90909	1.52543	0.796405	2.94297	3.9386	0.962275	2.4319	1.13997	1.8442	0.353873	3.06953	3.93964	0.4729	2.34662	0.45529	1.91839	3.41929	1.26241	7.77767	1.12338	1.35935	1.54827	2.40459	3.63607	1.84867	1.21684	2.07268	1.34956	2.26768	3.46136	0.785795	1.44072	2.39503	1.23878	1.72893	1.81662	0.824846	4.80921
ENSG00000131323	3.69275	1.38909	2.66663	2.98079	0.661002	2.43896	3.08934	4.14323	3.15784	1.60195	1.38129	5.90909	1.52543	0.796405	2.94297	3.9386	0.962275	2.4319	1.13997	1.8442	0.353873	3.06953	3.93964	0.4729	2.34662	0.45529	1.91839	3.41929	1.26241	7.77767	1.12338	1.35935	1.54827	2.40459	3.63607	1.84867	1.21684	2.07268	1.34956	2.26768	3.46136	0.785795	1.44072	2.39503	1.23878	1.72893	1.81662	0.824846	4.80921
ENSG00000131351	3.19082	1.48169	1.77775	0.745197	0.330501	0.660553	1.68509	0.920717	0.642273	0.711979	0.345322	1.20594	0.762715	0.318562	0.795397	0.809515	0.481137	0.75997	0.175381	1.22947	0.202213	0.944471	0.345582	0.252213	0.426658	0.227645	1.62772	4.04098	1.00993	2.00334	0.748918	1.55354	1.50078	0.888309	0.558065	0.637003	0.703222	0.696761	0.770156	1.19293	1.03941	0.301399	1.2928	1.19034	0.87329	0.372152	1.99444	0.804875	1.38304
ENSG00000131351	3.19082	1.48169	1.77775	0.745197	0.330501	0.660553	1.68509	0.920717	0.642273	0.711979	0.345322	1.20594	0.762715	0.318562	0.795397	0.809515	0.481137	0.75997	0.175381	1.22947	0.202213	0.944471	0.345582	0.252213	0.426658	0.227645	1.62772	4.04098	1.00993	2.00334	0.748918	1.55354	1.50078	0.888309	0.558065	0.637003	0.703222	0.696761	0.770156	1.19293	1.03941	0.301399	1.2928	1.19034	0.87329	0.372152	1.99444	0.804875	1.38304
ENSG00000131355	3.22668	1.48169	0	0.827997	0	0.609741	21.3445	0	0	0.35599	0	0	0.457629	0.637124	0.127264	0.124541	0	14.8954	0.701522	0.283723	0.202213	0	0	0.126107	0	0	0	1.78735	0.252483	2.90681	0	0	0.385032	0.180009	0	0.295771	0.236288	0	0.264584	0	0.235914	0	0.402617	0.593925	0.522962	0.268788	0.702685	0.321388	0.20652
ENSG00000131368	56.8612	26.9668	34.9625	21.8591	29.0841	33.6374	13.4807	46.0359	45.6014	24.9193	49.7263	23.6364	33.4069	14.3353	44.6059	51.7467	84.199	29.1828	9.82131	29.4126	12.5372	50.057	46.3771	7.31418	24.7462	21.8539	38.6003	28.3645	46.4569	38.0242	40.4416	29.9057	31.9109	38.6085	55.2974	57.5129	21.4184	38.3841	29.311	29.1303	49.7669	28.0271	33.5883	43.9875	21.1032	18.7521	40.8524	20.685	34.4999
ENSG00000131370	0.143408	1.48169	0	0.331199	0	0.203247	1.12339	0	0	0	0	0.206732	0	0.318562	0.0636318	0	0	2.12792	0	0	0	0.236118	0	0	0	0	0	0.155422	0	0.157125	0	0.388385	0	0.0232407	0.0413381	0.193422	0	0	0	0	0	0	0.805235	0	0	0.168359	0	0.080191	0.0806147
ENSG00000131370	90.3469	45.7102	6.51843	125.69	42.3041	103.554	33.7018	114.169	78.5714	25.6312	70.906	158.632	78.5597	29.6263	67.6406	71.7977	31.2739	154.122	52.9649	249.298	23.8611	45.0985	67.4576	17.2766	43.2347	35.9679	66.2716	59.6821	28.2781	63.3998	25.4632	74.57	52.7015	63.1222	82.2994	54.3863	56.8503	92.0366	68.0813	72.0011	82.1035	87.5134	35.4787	48.8176	27.4957	49.1147	62.3105	72.5863	120.295
ENSG00000131373	48.1133	25.4851	26.0737	10.9296	7.93203	14.9387	4.49358	11.0486	14.3441	2.84792	18.8776	30.4585	22.7289	3.18562	38.0518	36.4904	8.17933	9.11964	2.45533	20.2389	4.6509	42.9734	34.2126	6.80976	20.1952	9.5611	11.8591	51.6779	4.29221	31.0321	0	17.4773	20.1309	18.2639	19.6156	14.1401	22.6068	28.0789	13.8227	33.9791	19.4563	5.76188	13.3355	43.895	9.42396	17.7551	34.5627	6.60063	14.1827
ENSG00000131374	0.860447	0.148169	0.592585	0.165599	0	0.101623	0	0	0.214091	0	0	0	0	0	0.190895	0.0622704	0	0.303988	0	0	0	0.236118	0	0	0	0	0.232532	0.0777111	0	0.157125	1.49784	0	0	0.131788	0.526319	0.0531543	0.108011	0	0	0.136832	0.0829097	0	0.0402617	0	0.138527	0.134394	0.373867	0.160694	0.229399
ENSG00000040487	5.09098	3.30912	2.56786	1.87679	2.64401	2.10022	1.12339	7.36573	1.92682	0.711979	2.99279	3.39959	3.71188	1.27425	3.52096	3.5079	2.72644	3.14121	1.51996	3.6884	0.943661	5.19459	3.9166	1.13496	2.74957	1.21411	3.56549	2.43495	1.85154	3.50912	1.99711	2.45977	4.51647	2.86276	4.88402	2.32717	1.41919	2.78318	2.03802	4.99893	4.72722	0.585844	3.39903	3.88266	1.76355	2.79355	4.01733	1.2607	2.83274
ENSG00000131374	0.143408	0.370423	0	0.165599	0	0.203247	0	0	0	0	0.230214	0.137821	0.762715	0.955686	0.127264	0.249081	0	0.607976	0	0.0945743	0	0.708353	0.276466	0.126107	0.853317	0.45529	0.930127	0.310844	0	0.235687	1.49784	0.388385	0.368361	0.290562	0.526319	0.151452	0.108011	0.270863	0.318932	0.136832	0.30868	0.489278	0.535682	0.444459	0.251474	0.270256	0.370036	0.722967	0.516534
ENSG00000131375	17.2806	17.484	4.74068	18.7127	15.8641	23.5766	7.86376	7.36574	11.3468	6.7638	13.1222	25.0835	19.9831	3.82274	16.2261	11.0841	14.9153	22.7991	4.20913	29.8855	4.85311	39.6678	10.713	3.15267	9.10204	4.09761	32.0894	31.7838	13.1291	21.9975	5.99134	19.8077	15.1801	14.9956	22.5587	13.0587	12.1518	9.94355	15.7979	27.7023	22.9246	11.7628	12.8421	21.0272	10.1018	10.1263	16.5816	15.2098	16.4234
ENSG00000131378	30.9044	20.2251	8.29618	62.431	21.1521	25.3042	24.7147	16.5729	26.1191	3.5599	2.99279	28.5979	23.034	11.4682	31.2432	32.6919	40.8967	51.374	2.10457	54.7585	4.24648	4.72236	29.8583	2.90045	6.25765	5.46349	46.0413	108.562	15.149	86.8114	28.4589	20.9728	14.4811	17.6348	15.4405	29.0626	47.0906	10.5949	13.5932	5.33396	34.3791	5.19834	17.651	32.2923	15.0594	6.00013	20.5456	23.8227	68.2156
ENSG00000131379	3.17887	0.0493897	0	0	0	0	0	0	0	0	0	0	0.101695	0.212374	0	0.0622703	0	0	0.11692	0	0	0.0787058	0	0	0	0	0	0	0.0841609	0	0	0	0.04513	0.144583	0.0275587	0.0669127	0	0.048411	0.0881945	0.0456107	0.0174751	0.0326185	0.0134205	0	0.0499792	0.167381	1.48173	0.0267303	0
ENSG00000131379	3.17887	0.0493897	0	0	0	0	0	0	0	0	0	0	0.101695	0.212374	0	0.0622703	0	0	0.11692	0	0	0.0787058	0	0	0	0	0	0	0.0841609	0	0	0	0.04513	0.144583	0.0275587	0.0669127	0	0.048411	0.0881945	0.0456107	0.0174751	0.0326185	0.0134205	0	0.0499792	0.167381	1.48173	0.0267303	0
ENSG00000131379	3.17887	0.0493897	0	0	0	0	0	0	0	0	0	0	0.101695	0.212374	0	0.0622703	0	0	0.11692	0	0	0.0787058	0	0	0	0	0	0	0.0841609	0	0	0	0.04513	0.144583	0.0275587	0.0669127	0	0.048411	0.0881945	0.0456107	0.0174751	0.0326185	0.0134205	0	0.0499792	0.167381	1.48173	0.0267303	0
ENSG00000131381	28.5382	9.48284	11.2591	19.0439	12.559	19.0036	4.49358	29.4629	25.6909	7.11979	41.2084	26.8752	14.9492	9.87542	49.8237	50.0654	12.0284	9.11964	6.66446	22.887	3.23541	15.8199	52.0447	4.66594	16.213	14.5693	15.1146	15.6199	8.58442	16.8123	8.98701	14.3703	13.64	21.5186	13.8836	15.951	17.4197	19.1849	11.7154	14.8773	19.168	7.84044	12.3521	14.5404	7.82721	23.584	14.2713	7.48402	18.0589
ENSG00000131386	8.89128	16.8172	0	34.4447	23.1351	97.7618	0	5.5243	19.0541	6.05182	51.3378	21.0867	10.2204	3.18562	27.7435	23.1646	53.4062	1.51994	26.3071	49.6515	1.81992	7.79189	31.6553	1.26107	109.509	14.114	2.79038	17.1741	2.27235	3.22106	4.49351	5.04901	78.2348	40.2028	17.5266	15.6971	13.8277	8.8592	11.902	19.0645	8.3296	15.9514	9.75559	6.53918	22.8623	73.6668	17.8066	9.22443	54.4173
ENSG00000131389	25.1681	14.5453	111.603	14.2967	7.05069	12.5674	12.3573	17.1867	9.91955	11.985	9.82248	36.2011	7.98308	16.0343	15.5474	13.6995	15.8775	13.4768	8.53519	24.9991	2.49396	17.394	15.0443	3.90931	15.5493	12.1411	8.37115	22.4326	5.89127	21.8403	10.9841	6.34363	18.3174	15.3438	13.4024	18.748	22.5362	19.7923	37.6248	32.5031	58.2822	4.74419	7.62062	21.9538	11.8943	9.00148	9.98329	5.87205	12.3881
ENSG00000131389	25.1681	14.5453	111.603	14.2967	7.05069	12.5674	12.3573	17.1867	9.91955	11.985	9.82248	36.2011	7.98308	16.0343	15.5474	13.6995	15.8775	13.4768	8.53519	24.9991	2.49396	17.394	15.0443	3.90931	15.5493	12.1411	8.37115	22.4326	5.89127	21.8403	10.9841	6.34363	18.3174	15.3438	13.4024	18.748	22.5362	19.7923	37.6248	32.5031	58.2822	4.74419	7.62062	21.9538	11.8943	9.00148	9.98329	5.87205	12.3881
ENSG00000040487	5.09098	3.30912	2.56786	1.87679	2.64401	2.10022	1.12339	7.36573	1.92682	0.711979	2.99279	3.39959	3.71188	1.27425	3.52096	3.5079	2.72644	3.14121	1.51996	3.6884	0.943661	5.19459	3.9166	1.13496	2.74957	1.21411	3.56549	2.43495	1.85154	3.50912	1.99711	2.45977	4.51647	2.86276	4.88402	2.32717	1.41919	2.78318	2.03802	4.99893	4.72722	0.585844	3.39903	3.88266	1.76355	2.79355	4.01733	1.2607	2.83274
ENSG00000131389	25.1681	14.5453	111.603	14.2967	7.05069	12.5674	12.3573	17.1867	9.91955	11.985	9.82248	36.2011	7.98308	16.0343	15.5474	13.6995	15.8775	13.4768	8.53519	24.9991	2.49396	17.394	15.0443	3.90931	15.5493	12.1411	8.37115	22.4326	5.89127	21.8403	10.9841	6.34363	18.3174	15.3438	13.4024	18.748	22.5362	19.7923	37.6248	32.5031	58.2822	4.74419	7.62062	21.9538	11.8943	9.00148	9.98329	5.87205	12.3881
ENSG00000131398	14.6276	1.33352	4.14809	1.65599	0	1.11786	1.12339	16.5729	17.7696	0.35599	17.4963	6.13305	11.7458	0.955686	38.1154	34.5601	0.962275	3.95184	1.05228	2.9318	1.01107	21.7228	83.3544	0.75664	5.68878	6.37407	2.55785	7.38255	0.252483	4.71374	4.49351	2.33031	3.705	17.1727	1.06372	5.22798	4.26885	21.735	4.12968	17.9623	8.08374	2.3642	1.0468	1.0077	0.465224	4.68724	1.82045	4.0236	6.20939
ENSG00000131400	71.7756	52.452	0	0	0	0	0	0	0	0	0	0	16.1696	0.318562	0	0	0	365.394	0	0	0	0	0	0	0.284439	0	0	0.0777111	0	0.157125	0	0	0	0.10371	0	4.27945	56.8665	0.145233	0	0	0	0.227041	29.9267	0.15838	0.114947	0.134394	0.519582	0.240572	0.309781
ENSG00000131408	63.9599	43.784	43.2587	57.6286	47.5922	63.7179	28.0849	12.89	67.2246	38.4469	51.3378	46.3769	45.4578	32.1748	41.9334	44.461	63.9913	44.0783	11.5751	67.3369	19.4125	31.4037	68.287	14.7545	32.426	18.2116	26.0436	39.0887	34.3377	53.5009	34.4502	27.187	27.8439	38.8753	45.1698	47.052	34.1688	15.4784	49.3944	38.8728	33.2723	28.4888	30.2494	45.8325	30.4374	32.9249	43.6026	20.1124	40.2579
ENSG00000131409	14.2691	0.889016	14.8146	1.1592	0.661002	1.62598	0	147.315	84.78	18.5115	38.9062	3.79009	1.52543	0	62.6137	79.457	0	1.21595	4.91066	7.47137	0	32.8204	74.8531	0.252213	27.5906	85.1393	12.0917	1.01024	4.29221	1.64981	0	51.6553	36.3801	36.5549	21.3688	15.851	15.799	56.09	1.99869	12.1532	41.0581	0.896366	10.8801	6.42642	2.30105	9.88248	3.52399	2.41479	32.7328
ENSG00000131435	7.49306	2.96339	2.66663	26.0819	4.29652	17.9365	0	4.60359	5.67341	3.3819	4.14386	9.7164	24.4832	4.77843	2.99069	2.7399	4.33024	2.4319	1.75381	16.7397	2.02213	2.36118	4.07787	3.84625	4.55102	3.41468	11.5103	5.5952	15.149	9.66317	9.73593	14.1761	4.63248	8.51238	17.4682	4.7904	3.50931	2.05509	6.31714	5.03541	9.03277	2.21548	18.2678	10.6181	7.63181	5.23309	6.7191	3.09547	9.56412
ENSG00000131435	7.49306	2.96339	2.66663	26.0819	4.29652	17.9365	0	4.60359	5.67341	3.3819	4.14386	9.7164	24.4832	4.77843	2.99069	2.7399	4.33024	2.4319	1.75381	16.7397	2.02213	2.36118	4.07787	3.84625	4.55102	3.41468	11.5103	5.5952	15.149	9.66317	9.73593	14.1761	4.63248	8.51238	17.4682	4.7904	3.50931	2.05509	6.31714	5.03541	9.03277	2.21548	18.2678	10.6181	7.63181	5.23309	6.7191	3.09547	9.56412
ENSG00000131437	53.2043	15.1874	11.2591	16.0631	5.94902	28.2513	4.49358	127.059	259.05	29.5471	134.215	24.4633	23.9493	10.5125	278.262	201.507	10.1039	16.4153	49.8081	32.1553	2.83098	174.963	145.905	5.04426	141.651	299.126	25.1134	44.0622	6.56456	17.2051	7.48918	27.9637	20.2491	124.477	25.2678	27.56	77.6296	113.314	74.5282	142.945	87.2522	10.9482	10.4209	17.1163	9.63082	42.3214	30.1644	9.97895	72.6399
ENSG00000131446	5.37779	2.92634	3.8518	6.87238	2.31351	5.33523	3.93188	1.84143	2.03386	0.711979	5.41004	5.13384	2.44069	1.27425	5.09054	4.91936	1.44341	6.23175	0.876903	6.19462	1.01107	8.97247	5.35652	0.56748	2.41773	2.04881	8.25488	11.3458	3.78724	6.91348	5.99134	7.57352	3.24583	4.38906	4.84872	3.68262	2.4596	1.95886	3.9323	10.4502	9.30126	2.15679	3.9388	4.90937	2.14546	3.60852	5.58218	4.58775	3.52492
ENSG00000131446	11.3292	7.001	6.22214	10.5156	4.29652	6.85958	5.05528	16.5729	5.45932	1.06797	9.78411	5.82295	7.01698	1.59281	10.881	11.4577	2.88682	9.27163	2.27995	8.55898	2.22434	18.6533	10.6785	1.07191	8.10651	6.14642	12.2079	19.894	4.79718	10.8416	5.99134	11.4574	6.59324	9.79199	9.47564	6.73382	6.99169	8.30634	8.23431	14.8414	10.1795	4.04737	6.44731	6.18532	4.00494	8.08756	8.81183	7.72614	13.0762
ENSG00000040487	5.09098	3.30912	2.56786	1.87679	2.64401	2.10022	1.12339	7.36573	1.92682	0.711979	2.99279	3.39959	3.71188	1.27425	3.52096	3.5079	2.72644	3.14121	1.51996	3.6884	0.943661	5.19459	3.9166	1.13496	2.74957	1.21411	3.56549	2.43495	1.85154	3.50912	1.99711	2.45977	4.51647	2.86276	4.88402	2.32717	1.41919	2.78318	2.03802	4.99893	4.72722	0.585844	3.39903	3.88266	1.76355	2.79355	4.01733	1.2607	2.83274
ENSG00000131446	8.13839	11.2732	0	5.46478	4.62702	14.0749	21.719	0.920717	3.31841	1.60195	3.18463	25.3476	9.96614	1.27425	1.52716	1.33881	4.81137	19.1006	1.05228	9.91454	1.92102	1.41671	1.2441	1.07191	3.83992	3.41468	1.97652	23.0543	2.01986	17.4147	0.748918	2.7187	5.92002	4.38896	5.24697	5.67512	3.95944	0.779181	2.00333	1.42886	4.08588	0.981846	7.24925	5.14589	2.65911	3.08792	5.94019	0.724062	10.5851
ENSG00000131446	8.13839	11.2732	0	5.46478	4.62702	14.0749	21.719	0.920717	3.31841	1.60195	3.18463	25.3476	9.96614	1.27425	1.52716	1.33881	4.81137	19.1006	1.05228	9.91454	1.92102	1.41671	1.2441	1.07191	3.83992	3.41468	1.97652	23.0543	2.01986	17.4147	0.748918	2.7187	5.92002	4.38896	5.24697	5.67512	3.95944	0.779181	2.00333	1.42886	4.08588	0.981846	7.24925	5.14589	2.65911	3.08792	5.94019	0.724062	10.5851
ENSG00000131446	21.1527	30.6464	10.6665	28.3175	6.61002	48.8809	13.8552	3.68287	9.84819	4.62786	3.29974	59.4929	28.8815	8.28261	5.15418	3.23806	22.1323	27.1563	3.85837	50.3451	26.2877	10.8614	5.11462	8.82746	8.8176	8.65052	18.1375	13.4958	18.1788	32.4201	22.4675	20.196	25.2261	14.7941	32.9035	22.1495	12.5523	1.77041	10.0449	11.6987	23.2847	10.1706	21.9635	32.2415	18.0031	3.99619	24.4731	13.6815	28.9066
ENSG00000131459	9.1781	5.63044	17.7775	19.7063	16.5251	26.3205	0	11.0486	18.6259	5.33984	8.97836	18.3302	26.0849	3.82274	11.3901	13.6995	13.953	6.38375	2.80609	43.7879	1.6177	2.5973	9.53807	1.76549	17.0663	7.73994	8.37115	5.90604	5.30214	4.71374	31.4545	13.5935	11.0943	12.5058	15.4627	13.3511	17.881	13.2759	6.07615	2.91825	15.9996	2.14895	7.15632	5.74728	6.36284	10.4821	11.7644	3.37801	24.3814
ENSG00000131462	160.545	24.0775	85.9248	19.2095	13.22	32.8244	7.86376	51.5602	43.8887	8.89974	38.4458	28.8046	20.4408	10.194	46.1331	51.0617	39.9344	14.5914	6.3137	39.9104	14.7616	26.4452	60.7533	10.0885	23.0395	59.1878	28.3689	35.1254	36.61	38.1027	28.4589	34.9547	47.0325	41.3068	31.1532	35.0361	19.2287	27.5273	29.9281	35.1161	38.8987	14.1935	33.501	28.0683	19.9312	14.8431	131.299	11.0258	31.9459
ENSG00000131467	27.9645	10.9645	48.2956	9.85316	9.58453	16.4122	7.86376	14.7315	19.3752	6.9418	15.4244	26.5995	9.45767	3.18562	26.1845	29.5162	6.25478	8.81565	2.10457	22.6505	6.67303	14.7574	29.7201	5.86396	12.942	11.8376	7.90608	19.5055	7.95321	28.4396	5.99134	8.35029	14.0396	13.477	15.3039	12.108	8.99104	9.7043	8.54861	13.7379	17.1453	5.85007	8.30547	13.3277	8.04862	9.46242	15.4125	5.31072	13.3179
ENSG00000131467	27.9645	10.9645	48.2956	9.85316	9.58453	16.4122	7.86376	14.7315	19.3752	6.9418	15.4244	26.5995	9.45767	3.18562	26.1845	29.5162	6.25478	8.81565	2.10457	22.6505	6.67303	14.7574	29.7201	5.86396	12.942	11.8376	7.90608	19.5055	7.95321	28.4396	5.99134	8.35029	14.0396	13.477	15.3039	12.108	8.99104	9.7043	8.54861	13.7379	17.1453	5.85007	8.30547	13.3277	8.04862	9.46242	15.4125	5.31072	13.3179
ENSG00000131469	58.7255	58.0824	221.034	71.3733	76.6763	85.3637	64.0335	119.693	84.5659	37.0229	61.0068	61.8818	70.3223	17.8395	40.4698	35.7432	116.435	100.62	9.47055	137.795	58.6418	44.8624	42.6448	34.1749	79.6429	65.1065	99.7562	47.326	124.474	71.1775	43.4372	106.418	113.558	54.3402	83.4509	64.7208	58.4737	49.151	34.5576	49.2221	79.8365	41.9817	120.307	76.2969	48.8808	14.945	49.0087	29.3784	71.7816
ENSG00000131470	8.03084	0.814932	7.40731	1.90439	1.322	3.15033	0.561697	2.76215	4.06773	1.06797	5.52515	1.58494	2.21187	1.27425	1.94077	1.71244	0.481137	1.82393	1.40304	2.74266	0.808852	1.77088	2.3154	0.252213	7.39541	2.27645	3.25545	3.41929	0.88369	1.84621	2.99567	3.49547	5.20711	3.07914	1.78713	1.82928	3.64208	3.52523	1.63363	1.19293	1.80489	0.708485	1.10549	1.62194	1.34088	2.82878	5.18142	0.92563	3.02084
ENSG00000131470	8.03084	0.814932	7.40731	1.90439	1.322	3.15033	0.561697	2.76215	4.06773	1.06797	5.52515	1.58494	2.21187	1.27425	1.94077	1.71244	0.481137	1.82393	1.40304	2.74266	0.808852	1.77088	2.3154	0.252213	7.39541	2.27645	3.25545	3.41929	0.88369	1.84621	2.99567	3.49547	5.20711	3.07914	1.78713	1.82928	3.64208	3.52523	1.63363	1.19293	1.80489	0.708485	1.10549	1.62194	1.34088	2.82878	5.18142	0.92563	3.02084
ENSG00000040531	14.6634	4.70438	6.22214	4.38838	2.97451	4.36981	2.80849	4.60359	5.03114	3.02591	6.10068	9.61304	4.72883	3.66346	4.58149	6.04023	3.8491	6.83973	2.10457	10.1667	2.22434	11.4517	5.4602	2.01771	8.95982	5.23584	4.7669	11.4624	2.27235	7.65983	6.74026	4.07805	5.8674	5.65514	7.64715	7.19387	5.47274	3.54083	2.05768	5.53796	7.39103	9.12613	4.49019	5.6879	4.67087	5.90706	10.4525	1.89167	6.97497
ENSG00000131471	65.8242	34.3012	0	228.527	47.5922	230.787	0	0	9.63409	0.711979	0.230214	39.4858	94.4241	3.50418	1.71806	2.98898	15.3964	93.9323	1.05228	89.6565	11.7284	1.65282	1.58968	2.64824	0.568878	0.910581	24.8809	12.0452	23.7334	8.48473	95.8615	27.187	64.4641	21.4652	107.425	28.8558	93.1156	0.376891	55.1186	2.55254	45.9141	15.0582	37.175	63.6788	27.2494	5.97687	51.3188	12.8796	47.4737
ENSG00000131473	22.5867	9.66805	23.7034	16.2287	2.64401	15.1927	7.30207	43.2737	16.6991	5.87383	18.9927	15.4015	15.6357	3.66346	16.5125	18.3698	7.45763	12.6155	4.38451	18.3001	7.07746	8.26412	21.1496	4.16152	20.4796	20.0328	14.6495	20.3603	10.478	20.8583	18.7229	23.6915	16.1275	15.1833	15.1632	14.4864	8.45098	16.8906	53.0372	41.7214	11.6377	3.32129	11.6151	44.9417	9.75428	9.97408	16.2188	6.23854	18.3763
ENSG00000131473	22.5867	9.66805	23.7034	16.2287	2.64401	15.1927	7.30207	43.2737	16.6991	5.87383	18.9927	15.4015	15.6357	3.66346	16.5125	18.3698	7.45763	12.6155	4.38451	18.3001	7.07746	8.26412	21.1496	4.16152	20.4796	20.0328	14.6495	20.3603	10.478	20.8583	18.7229	23.6915	16.1275	15.1833	15.1632	14.4864	8.45098	16.8906	53.0372	41.7214	11.6377	3.32129	11.6151	44.9417	9.75428	9.97408	16.2188	6.23854	18.3763
ENSG00000131475	48.5435	29.2634	185.479	18.2159	19.8301	24.0848	19.0977	29.4629	24.8346	14.5956	28.0862	41.6909	32.3391	9.2383	28.6979	29.3293	29.3494	22.7991	3.50761	41.329	16.9859	20.3061	36.0788	16.52	30.1505	29.5939	30.6942	45.461	25.2483	61.6714	8.98701	34.9547	50.516	23.7353	37.0476	30.9386	29.4566	22.8594	14.6258	23.5998	36.1264	10.4239	26.325	43.6559	28.0678	17.132	34.3998	14.7296	21.7332
ENSG00000131477	109.348	57.2675	7.11101	35.4383	42.9652	38.3121	0	57.0845	32.97	3.91589	16.3452	103.366	63.9155	9.87542	31.3068	26.9008	57.2553	125.851	3.50761	64.216	9.90844	2.83341	33.245	7.81861	3.69771	7.73994	77.8982	27.7429	75.9974	37.867	28.4589	90.8822	31.5157	26.5316	60.1127	68.1039	218.203	18.9461	36.8766	7.18741	107.734	10.7604	62.4047	40.4331	30.6227	18.5041	46.6082	29.6954	39.0358
ENSG00000131480	0.250964	0.222254	0	0.413999	0	0.406494	0	0	0	0	0	0.0344553	0.0762715	0.159281	0.0318159	0.0311352	0	0.607976	0.175381	0	0	0	0.103675	0.0630533	0	0	0.58133	0.0388555	0	0.0392812	0	0	1.12553	0.604713	0.0413381	0.0948495	0.226155	0.0726165	0.159466	0.068416	35.0697	0.105688	0.0603925	0.453374	0.0665796	0.0502145	0.110244	0.362265	0.0403073
ENSG00000131480	0.250964	0.222254	0	0.413999	0	0.406494	0	0	0	0	0	0.0344553	0.0762715	0.159281	0.0318159	0.0311352	0	0.607976	0.175381	0	0	0	0.103675	0.0630533	0	0	0.58133	0.0388555	0	0.0392812	0	0	1.12553	0.604713	0.0413381	0.0948495	0.226155	0.0726165	0.159466	0.068416	35.0697	0.105688	0.0603925	0.453374	0.0665796	0.0502145	0.110244	0.362265	0.0403073
ENSG00000131482	630.277	142.169	0	0	0	0	0	0	0	0	0.230214	0.0689106	0.305086	0.318562	0	0	0	0	0	0	0	0	0	0	0	0	0	0.466266	0	0	0	0	0	4.68856	0	16.0005	0	0	0	0	0.946379	0	68.2035	110.707	0.313282	0	6.04235	0.080191	0
ENSG00000131495	35.9237	28.4856	60.1473	20.6171	50.5667	21.0869	22.4679	34.0665	49.6691	21.1814	54.3306	12.7485	29.4408	8.28261	23.0665	24.1298	71.6895	25.687	5.26142	22.4614	20.0191	20.7784	33.3832	14.1239	37.2615	51.2202	38.2515	27.6651	70.064	22.7438	23.9654	25.0509	47.7034	28.5314	29.7888	44.5543	23.2071	23.1589	28.9152	25.0589	40.5671	24.9972	29.2695	34.0753	20.8145	10.3049	31.197	16.9022	26.8907
ENSG00000131495	35.9237	28.4856	60.1473	20.6171	50.5667	21.0869	22.4679	34.0665	49.6691	21.1814	54.3306	12.7485	29.4408	8.28261	23.0665	24.1298	71.6895	25.687	5.26142	22.4614	20.0191	20.7784	33.3832	14.1239	37.2615	51.2202	38.2515	27.6651	70.064	22.7438	23.9654	25.0509	47.7034	28.5314	29.7888	44.5543	23.2071	23.1589	28.9152	25.0589	40.5671	24.9972	29.2695	34.0753	20.8145	10.3049	31.197	16.9022	26.8907
ENSG00000004700	5.62876	10.2978	10.0739	8.44557	5.61852	18.0382	5.61697	5.5243	4.92409	3.02591	7.25175	23.0162	10.9068	3.18562	8.14487	5.85341	7.21706	8.66366	1.75381	15.4629	1.92102	12.042	3.87052	1.51328	9.67092	6.37407	9.8826	19.2723	9.21563	12.6878	3.74459	12.6225	12.9706	6.50055	11.296	7.93211	11.0086	5.74115	6.46481	9.55959	6.48966	3.02773	7.88103	9.74742	5.01445	4.32252	9.7297	4.18523	10.3428
ENSG00000040531	14.6634	4.70438	6.22214	4.38838	2.97451	4.36981	2.80849	4.60359	5.03114	3.02591	6.10068	9.61304	4.72883	3.66346	4.58149	6.04023	3.8491	6.83973	2.10457	10.1667	2.22434	11.4517	5.4602	2.01771	8.95982	5.23584	4.7669	11.4624	2.27235	7.65983	6.74026	4.07805	5.8674	5.65514	7.64715	7.19387	5.47274	3.54083	2.05768	5.53796	7.39103	9.12613	4.49019	5.6879	4.67087	5.90706	10.4525	1.89167	6.97497
ENSG00000131503	11.7594	9.49766	13.3924	8.97549	4.36262	11.0363	5.3923	1.47315	4.75282	3.06151	6.1237	15.7668	11.1661	2.5485	8.6412	6.78747	5.38874	9.66682	2.59563	15.548	3.68028	17.1894	6.17901	3.68231	6.54209	5.55454	8.97573	22.4274	4.89817	13.5284	5.09264	7.457	6.96595	7.70451	14.6367	7.35485	12.975	6.54866	8.09043	14.4833	9.67844	5.55445	6.71686	10.9202	5.3362	5.56803	8.98306	5.11857	10.8085
ENSG00000131503	11.7594	9.49766	13.3924	8.97549	4.36262	11.0363	5.3923	1.47315	4.75282	3.06151	6.1237	15.7668	11.1661	2.5485	8.6412	6.78747	5.38874	9.66682	2.59563	15.548	3.68028	17.1894	6.17901	3.68231	6.54209	5.55454	8.97573	22.4274	4.89817	13.5284	5.09264	7.457	6.96595	7.70451	14.6367	7.35485	12.975	6.54866	8.09043	14.4833	9.67844	5.55445	6.71686	10.9202	5.3362	5.56803	8.98306	5.11857	10.8085
ENSG00000131503	11.7594	9.49766	13.3924	8.97549	4.36262	11.0363	5.3923	1.47315	4.75282	3.06151	6.1237	15.7668	11.1661	2.5485	8.6412	6.78747	5.38874	9.66682	2.59563	15.548	3.68028	17.1894	6.17901	3.68231	6.54209	5.55454	8.97573	22.4274	4.89817	13.5284	5.09264	7.457	6.96595	7.70451	14.6367	7.35485	12.975	6.54866	8.09043	14.4833	9.67844	5.55445	6.71686	10.9202	5.3362	5.56803	8.98306	5.11857	10.8085
ENSG00000131503	11.7594	9.49766	13.3924	8.97549	4.36262	11.0363	5.3923	1.47315	4.75282	3.06151	6.1237	15.7668	11.1661	2.5485	8.6412	6.78747	5.38874	9.66682	2.59563	15.548	3.68028	17.1894	6.17901	3.68231	6.54209	5.55454	8.97573	22.4274	4.89817	13.5284	5.09264	7.457	6.96595	7.70451	14.6367	7.35485	12.975	6.54866	8.09043	14.4833	9.67844	5.55445	6.71686	10.9202	5.3362	5.56803	8.98306	5.11857	10.8085
ENSG00000131504	24.0567	22.8181	15.1109	21.1967	10.9065	15.7516	28.0849	11.0486	11.668	9.43372	6.56111	25.2902	18.4577	10.3533	8.55848	10.8662	14.9153	23.4071	1.05228	15.3683	4.14537	26.2091	11.5079	4.28762	3.69771	0.910581	17.6724	50.1625	15.7802	44.1913	10.4848	11.2632	11.1236	9.05375	17.2741	13.1353	10.6486	8.69566	10.5838	15.5578	19.5479	15.5109	15.6174	20.3025	13.2533	3.14778	12.9959	10.904	17.0478
ENSG00000131504	24.0567	22.8181	15.1109	21.1967	10.9065	15.7516	28.0849	11.0486	11.668	9.43372	6.56111	25.2902	18.4577	10.3533	8.55848	10.8662	14.9153	23.4071	1.05228	15.3683	4.14537	26.2091	11.5079	4.28762	3.69771	0.910581	17.6724	50.1625	15.7802	44.1913	10.4848	11.2632	11.1236	9.05375	17.2741	13.1353	10.6486	8.69566	10.5838	15.5578	19.5479	15.5109	15.6174	20.3025	13.2533	3.14778	12.9959	10.904	17.0478
ENSG00000131507	177.037	112.905	40.8883	174.376	46.9312	105.485	88.7482	441.944	384.507	34.887	263.595	156.152	159.865	38.2274	478.32	480.914	128.464	103.964	30.867	147.347	80.8852	216.992	444.419	82.4737	104.389	317.337	162.54	118.043	79.5321	96.7888	82.381	112.243	80.4969	217.493	110.557	118.929	107.393	150.07	177.132	239.63	209.622	69.5489	91.9497	147.537	63.8543	96.5441	116.373	88.0557	158.319
ENSG00000131508	109.815	46.6733	107.554	62.2654	40.9821	84.9572	61.225	97.596	57.5905	22.7833	64.3449	82.7961	44.9239	13.6982	79.0625	85.3104	74.5763	58.3657	18.415	84.8332	20.0191	53.1265	89.8514	18.916	30.5772	43.0249	63.9463	113.186	64.7619	104.291	46.4329	40.0037	69.3143	57.8402	80.72	56.8198	33.379	44.2287	38.0934	56.1833	85.9493	25.0597	37.707	52.7295	41.8765	40.7388	82.7369	29.2531	71.065
ENSG00000131508	109.815	46.6733	107.554	62.2654	40.9821	84.9572	61.225	97.596	57.5905	22.7833	64.3449	82.7961	44.9239	13.6982	79.0625	85.3104	74.5763	58.3657	18.415	84.8332	20.0191	53.1265	89.8514	18.916	30.5772	43.0249	63.9463	113.186	64.7619	104.291	46.4329	40.0037	69.3143	57.8402	80.72	56.8198	33.379	44.2287	38.0934	56.1833	85.9493	25.0597	37.707	52.7295	41.8765	40.7388	82.7369	29.2531	71.065
ENSG00000131558	39.473	22.3365	30.2218	19.2923	11.898	27.2859	7.86376	22.0972	25.6909	12.8156	26.7049	39.2791	34.3984	7.16765	38.9108	45.146	7.21706	18.2393	6.13832	42.2274	9.90844	59.8559	37.9795	11.0343	31.2883	18.6669	41.5069	90.5334	17.5476	44.8984	9.73593	33.207	27.9668	25.9888	30.2653	24.5919	44.8456	34.5943	27.1175	43.6531	28.2488	12.4495	21.2615	30.3836	13.8909	20.9038	36.3364	13.9625	27.9206
ENSG00000040608	3.51349	0.592677	0.592585	0.496798	0	0	1.12339	23.9386	11.5609	1.42396	4.37407	0.344553	0.152543	0	13.7445	16.5639	1.92455	1.21595	0.350761	1.32404	0	0.236118	19.0761	0	0	1.36587	1.86025	0.388555	1.00993	0.392812	0	3.88385	3.31317	3.93897	1.46602	0.361687	0.481558	4.03176	1.62541	0.68416	2.15623	0	2.15501	1.59769	0.67403	0.8831	0.370036	0.24151	2.02534
ENSG00000131558	39.473	22.3365	30.2218	19.2923	11.898	27.2859	7.86376	22.0972	25.6909	12.8156	26.7049	39.2791	34.3984	7.16765	38.9108	45.146	7.21706	18.2393	6.13832	42.2274	9.90844	59.8559	37.9795	11.0343	31.2883	18.6669	41.5069	90.5334	17.5476	44.8984	9.73593	33.207	27.9668	25.9888	30.2653	24.5919	44.8456	34.5943	27.1175	43.6531	28.2488	12.4495	21.2615	30.3836	13.8909	20.9038	36.3364	13.9625	27.9206
ENSG00000131584	8.53276	3.70423	2.37034	8.27997	6.61002	5.28442	5.61697	73.6574	23.9782	6.7638	22.1006	7.71799	4.57629	2.86706	23.9256	30.637	4.33024	6.38375	6.66446	7.66052	1.81992	14.8754	29.1671	1.51328	10.2398	6.82936	13.0218	11.8898	10.6043	6.44211	8.98701	12.0399	5.10812	14.5693	12.5246	8.10239	3.33268	22.1752	8.32297	9.1205	16.5863	3.10798	8.38189	6.99754	4.86568	11.8068	4.57465	5.63242	12.9561
ENSG00000131591	11.616	1.11127	2.37034	2.81519	0.661002	3.25195	0	5.5243	1.92682	1.77995	3.68343	3.92791	3.66103	0.318562	4.1997	4.60801	0.481137	3.64786	1.40304	4.53957	1.21328	0.708353	4.2161	0.252213	2.55995	0.45529	2.79038	4.66266	1.5149	4.39949	0	3.49547	3.19164	2.87036	6.75136	2.09241	1.28945	3.09354	1.88284	1.70169	3.7205	0.602799	1.22013	4.35255	1.68581	3.36111	11.7203	1.689	3.20471
ENSG00000131620	10.5405	4.371	1.18517	79.1565	6.61002	10.4672	0	0	0.856364	0.35599	0	6.82215	47.746	0.637124	0.572686	1.0586	5.77365	2.12792	0.350761	11.2543	147.009	2.5973	0.898514	50.4426	0.284439	0.45529	8.83621	0.932533	10.3518	8.79898	0	41.5572	2.0644	3.28406	13.0901	12.0693	2.54966	0.726165	5.32242	2.58239	7.70365	58.5922	4.94534	4.22091	3.69322	1.34541	6.00684	10.7029	3.33904
ENSG00000131626	24.8095	12.3351	15.7035	16.3943	8.26253	15.8025	3.93188	18.4143	16.1639	6.40781	17.9567	32.9048	19.2967	6.21196	18.5805	22.573	11.0662	18.0873	5.26142	17.5435	3.53873	37.8969	18.1085	2.71129	19.1996	10.0164	17.6724	24.6344	9.72059	15.0054	6.74026	12.8167	11.6927	17.748	18.7814	13.6615	16.5736	9.81212	9.77713	22.4653	18.1098	7.98916	9.83984	17.8645	7.10398	15.5718	15.2553	9.73791	15.511
ENSG00000131626	24.8095	12.3351	15.7035	16.3943	8.26253	15.8025	3.93188	18.4143	16.1639	6.40781	17.9567	32.9048	19.2967	6.21196	18.5805	22.573	11.0662	18.0873	5.26142	17.5435	3.53873	37.8969	18.1085	2.71129	19.1996	10.0164	17.6724	24.6344	9.72059	15.0054	6.74026	12.8167	11.6927	17.748	18.7814	13.6615	16.5736	9.81212	9.77713	22.4653	18.1098	7.98916	9.83984	17.8645	7.10398	15.5718	15.2553	9.73791	15.511
ENSG00000131634	0.788743	1.03719	0	2.48399	1.98301	0.711364	0	0	0.428182	0.711979	0	1.24039	1.67797	0.955686	0.318159	0.498163	2.40569	1.82393	0.701522	1.13489	0	0.236118	0.552931	0.126107	0	0	1.86025	0.932533	1.00993	0.549936	1.49784	1.16516	0.654399	0.351404	1.39442	1.46055	2.02756	0.145233	1.11268	0	1.06297	1.2056	0.857776	0.602839	0.735211	0.202325	0.594356	0.482395	1.30776
ENSG00000131650	0.0717039	0	0.888877	0	0	0.0508117	0	0	0	0	0	0	0.228815	0.159281	0.0636318	0.186811	0	0	0	0	0	0.118059	0.0691164	0	0	0	0.465064	3.18615	0	1.41412	0	0.194193	1.09446	0.110534	0	0.0628438	0	0.0726165	0	0	0.28164	0.05676	0.0201308	1.862	0.214965	0	0.130854	0	0.741841
ENSG00000131650	0.0717039	0	0.888877	0	0	0.0508117	0	0	0	0	0	0	0.228815	0.159281	0.0636318	0.186811	0	0	0	0	0	0.118059	0.0691164	0	0	0	0.465064	3.18615	0	1.41412	0	0.194193	1.09446	0.110534	0	0.0628438	0	0.0726165	0	0	0.28164	0.05676	0.0201308	1.862	0.214965	0	0.130854	0	0.741841
ENSG00000131652	4.08712	3.00043	11.5554	2.89799	1.98301	1.62598	2.80849	1.84143	0.963409	0.889974	1.72661	2.6186	2.21187	0.159281	1.33627	2.2106	1.44341	1.67193	0.876903	4.16127	1.41549	1.65282	2.17717	0.819693	1.70663	1.36587	4.18557	5.63405	2.52483	5.06727	2.24675	2.91289	3.88813	1.94962	4.92438	2.10585	1.30293	0.792986	1.31112	1.63328	2.11816	0.796576	1.82406	3.47845	2.09227	1.42215	2.25951	1.93192	3.18681
ENSG00000040633	15.2729	7.33438	16.5924	6.29278	1.322	7.41851	7.86376	5.5243	12.2032	1.06797	9.20858	7.30453	6.55935	1.59281	6.55408	8.21969	2.40569	5.1678	0.701522	15.2265	1.81992	8.97247	8.8469	2.52213	4.55102	6.82936	11.3941	22.0699	8.58442	14.9268	10.4848	6.99094	13.9371	5.53819	9.83254	8.66809	8.29473	5.4725	3.4775	5.03045	6.94621	2.46206	6.63292	10.5661	5.90783	4.95162	11.3004	3.3802	8.73957
ENSG00000131652	4.08712	3.00043	11.5554	2.89799	1.98301	1.62598	2.80849	1.84143	0.963409	0.889974	1.72661	2.6186	2.21187	0.159281	1.33627	2.2106	1.44341	1.67193	0.876903	4.16127	1.41549	1.65282	2.17717	0.819693	1.70663	1.36587	4.18557	5.63405	2.52483	5.06727	2.24675	2.91289	3.88813	1.94962	4.92438	2.10585	1.30293	0.792986	1.31112	1.63328	2.11816	0.796576	1.82406	3.47845	2.09227	1.42215	2.25951	1.93192	3.18681
ENSG00000131653	41.2297	29.782	56.2955	45.2086	13.881	48.576	25.8381	92.0717	35.1109	14.2396	23.0214	51.8897	37.373	9.87542	24.1801	26.9008	49.076	36.4786	8.76903	53.0562	18.1992	30.2231	30.273	15.7633	13.0842	13.6587	58.3655	43.5959	42.1647	53.4224	34.4502	68.7442	42.3669	37.5837	79.2497	29.9017	21.0179	31.225	31.487	32.9466	49.7621	22.9694	55.1316	66.054	35.605	14.1462	38.6993	21.8039	54.4627
ENSG00000131668	0.645335	0	3.55551	0.165599	0	0.203247	0	0	0	0	0	0.206732	0.152543	0.637124	0.0636318	0	0	0	0.701522	0.189149	0	0.708353	0	0.252213	0	0	1.62772	0	6.05959	0.942748	1.49784	0	0.999655	0.153082	0.0413381	0.0531543	0.108011	0.145233	0	0.288591	18.1353	0	0.0402617	0.0395949	0.223971	0	3.47603	0.482708	0.16123
ENSG00000131669	83.1765	63.9351	27.2589	77.3349	21.8131	64.6325	131.437	14.7315	35.1109	49.1266	39.3667	101.092	61.6274	21.6622	30.5433	31.322	64.4724	28.2709	3.85837	64.0268	33.3652	32.112	35.8023	14.3762	18.4885	8.19523	60.4583	46.8598	32.5703	40.381	28.4589	41.1689	29.5771	32.5333	40.9777	53.1206	17.2442	10.9878	15.0227	21.9255	40.3809	10.9834	55.8919	41.8533	29.205	30.488	55.7591	35.8998	32.5248
ENSG00000131686	0.573631	0	0	0.165599	0	0	0	0	0	0	0	0	0.762715	0.637124	0.318159	0	0	0	0.350761	0	16108.7	0.472236	0	3577.39	0.284439	0	0	0.466266	5.80711	6.20642	1.49784	0	0	132.594	0	0.232753	0.108011	0.145233	0.926045	0	0	0.211376	0	5.7929	0.0681918	0.134394	0.183102	0.883035	0.10326
ENSG00000131697	16.6353	2.22254	3.55551	3.64319	5.28802	4.47143	0	11.0486	7.70728	3.91589	5.52515	8.61383	15.7119	1.27425	12.3446	17.8093	1.92455	7.90369	2.10457	11.9164	0.606639	25.5007	14.0306	1.13496	3.41327	1.82116	9.99887	14.3765	2.01986	4.71374	5.99134	5.04901	7.00019	6.99518	4.72065	7.34101	6.63171	7.01924	3.71848	9.8295	7.2213	3.33889	2.3843	5.31175	2.40814	3.96662	7.81672	4.99027	5.67795
ENSG00000131711	128.708	25.9296	82.3692	389.655	47.5922	310.968	0	1196.93	777.364	44.8547	633.55	346.138	91.5258	19.1137	1079.13	1000.44	80.3499	15.1994	93.3025	127.013	8.89738	116.642	952.148	7.81861	413.29	668.822	64.4113	13.8326	23.7334	13.7484	70.3983	82.7261	143.499	486.78	74.275	119.004	161.372	680.174	387.401	322.185	263.164	22.9533	33.9091	51.2022	41.1498	212.978	102.339	18.3394	197.16
ENSG00000131721	0	0	0	0	0	0	0	0	0	0	0	0	0	0	0	0	0	0	0	0	0	0	0	0	0	0	0	0	0	0	0	0	0	0	0	0	0	0	0	0	0	0	0	0	0	0	0	0	0
ENSG00000131724	29.7571	55.2672	4.74068	60.775	19.1691	33.4341	33.7018	5.5243	21.6232	9.61172	23.9423	97.922	33.1018	9.2383	12.4718	12.6409	36.5664	45.2942	9.47055	65.54	7.07746	32.5842	11.8189	4.79205	13.6531	5.0082	36.9726	19.3501	35.6001	48.2373	10.4848	38.8385	19.5863	19.9165	49.3323	23.3177	24.0291	3.4152	17.2338	20.1939	34.111	12.5025	32.7279	50.657	31.9463	18.309	30.7436	19.9554	23.8864
ENSG00000131725	6.90747	3.8524	5.33326	8.33517	3.08467	8.53637	4.49358	10.4348	7.35045	2.37326	10.3596	8.08551	6.5085	1.38043	10.9235	12.6824	4.49061	5.97843	4.32605	8.19644	1.41549	13.0652	8.27094	1.38717	8.72279	9.40933	11.5491	16.0085	6.56455	7.85623	3.49495	6.21416	6.65744	9.25404	6.01591	6.08706	9.62154	11.0258	5.1935	9.98292	8.71892	4.80157	11.9322	8.45791	3.12555	6.70944	7.56655	2.89781	8.7597
ENSG00000040731	6.45335	0	6.51843	0.662398	0	0.30487	0	68.1331	34.4687	2.49193	16.8057	1.72277	0.152543	0.318562	100.093	62.4572	0	0	1.05228	0	0	12.7504	42.2993	0	22.7551	43.7079	4.18557	0.233133	2.27235	0.314249	0	8.15609	5.25644	33.2299	1.06372	6.69082	17.8174	70.2873	39.3267	108.899	25.2289	0.0978555	0.0805235	1.52741	0.449297	7.0709	2.10039	0.642776	13.6339
ENSG00000131725	6.90747	3.8524	5.33326	8.33517	3.08467	8.53637	4.49358	10.4348	7.35045	2.37326	10.3596	8.08551	6.5085	1.38043	10.9235	12.6824	4.49061	5.97843	4.32605	8.19644	1.41549	13.0652	8.27094	1.38717	8.72279	9.40933	11.5491	16.0085	6.56455	7.85623	3.49495	6.21416	6.65744	9.25404	6.01591	6.08706	9.62154	11.0258	5.1935	9.98292	8.71892	4.80157	11.9322	8.45791	3.12555	6.70944	7.56655	2.89781	8.7597
ENSG00000131725	6.90747	3.8524	5.33326	8.33517	3.08467	8.53637	4.49358	10.4348	7.35045	2.37326	10.3596	8.08551	6.5085	1.38043	10.9235	12.6824	4.49061	5.97843	4.32605	8.19644	1.41549	13.0652	8.27094	1.38717	8.72279	9.40933	11.5491	16.0085	6.56455	7.85623	3.49495	6.21416	6.65744	9.25404	6.01591	6.08706	9.62154	11.0258	5.1935	9.98292	8.71892	4.80157	11.9322	8.45791	3.12555	6.70944	7.56655	2.89781	8.7597
ENSG00000131730	2.91596	1.90151	4.9382	9.38397	149.166	3.86169	0	0	3.14	54.7037	6.90643	0.666136	26.8984	40.7759	2.54527	3.09276	358.928	0.202659	0.701522	4.50804	6.94265	2.20376	3.06416	6.17922	3.79252	4.70467	22.013	0.440363	198.957	8.85136	54.4214	1.16516	1.29483	11.3889	2.51694	133.002	1.74245	1.28096	25.653	4.8621	5.75521	64.2966	11.714	7.90999	40.5635	2.18364	2.65895	8.2858	1.67989
ENSG00000131730	2.91596	1.90151	4.9382	9.38397	149.166	3.86169	0	0	3.14	54.7037	6.90643	0.666136	26.8984	40.7759	2.54527	3.09276	358.928	0.202659	0.701522	4.50804	6.94265	2.20376	3.06416	6.17922	3.79252	4.70467	22.013	0.440363	198.957	8.85136	54.4214	1.16516	1.29483	11.3889	2.51694	133.002	1.74245	1.28096	25.653	4.8621	5.75521	64.2966	11.714	7.90999	40.5635	2.18364	2.65895	8.2858	1.67989
ENSG00000131730	2.91596	1.90151	4.9382	9.38397	149.166	3.86169	0	0	3.14	54.7037	6.90643	0.666136	26.8984	40.7759	2.54527	3.09276	358.928	0.202659	0.701522	4.50804	6.94265	2.20376	3.06416	6.17922	3.79252	4.70467	22.013	0.440363	198.957	8.85136	54.4214	1.16516	1.29483	11.3889	2.51694	133.002	1.74245	1.28096	25.653	4.8621	5.75521	64.2966	11.714	7.90999	40.5635	2.18364	2.65895	8.2858	1.67989
ENSG00000131732	5.66461	7.65541	10.469	4.91278	2.64401	10.264	1.49786	1.84143	4.99546	1.66128	2.53236	5.83443	5.89833	1.38043	4.05122	3.05125	1.60379	2.83722	1.40304	9.48895	2.29175	9.12988	3.11024	1.21903	5.21471	3.79409	6.5884	8.60003	4.03973	5.60411	2.99567	8.93286	9.01812	3.94117	6.20512	3.38675	7.86339	2.28333	3.97759	8.19582	4.94121	2.38251	5.43372	8.48824	4.12948	2.00697	7.04759	2.36007	6.46298
ENSG00000131732	5.66461	7.65541	10.469	4.91278	2.64401	10.264	1.49786	1.84143	4.99546	1.66128	2.53236	5.83443	5.89833	1.38043	4.05122	3.05125	1.60379	2.83722	1.40304	9.48895	2.29175	9.12988	3.11024	1.21903	5.21471	3.79409	6.5884	8.60003	4.03973	5.60411	2.99567	8.93286	9.01812	3.94117	6.20512	3.38675	7.86339	2.28333	3.97759	8.19582	4.94121	2.38251	5.43372	8.48824	4.12948	2.00697	7.04759	2.36007	6.46298
ENSG00000131732	5.66461	7.65541	10.469	4.91278	2.64401	10.264	1.49786	1.84143	4.99546	1.66128	2.53236	5.83443	5.89833	1.38043	4.05122	3.05125	1.60379	2.83722	1.40304	9.48895	2.29175	9.12988	3.11024	1.21903	5.21471	3.79409	6.5884	8.60003	4.03973	5.60411	2.99567	8.93286	9.01812	3.94117	6.20512	3.38675	7.86339	2.28333	3.97759	8.19582	4.94121	2.38251	5.43372	8.48824	4.12948	2.00697	7.04759	2.36007	6.46298
ENSG00000131746	2.86816	28.5226	0	12.7512	0	24.7961	0	0	0	6.40781	0	0.137821	31.1188	1.27425	0	0	0	1.82393	0.350761	0.283723	25.0744	3.30565	0	63.5577	0	0	12.3242	24.8675	27.5206	98.36	23.9654	21.3612	0.233409	8.12403	26.996	0.246576	1.33896	0.145233	13.4938	0.86577	0.41353	27.4975	12.924	27.7054	20.6367	9.07257	2.98327	20.8163	12.8581
ENSG00000131747	29.9005	7.03804	122.665	1.1592	0	1.21948	2.24679	3.68287	0	3.5599	0	27.771	7.32206	2.22993	0.0636318	0	5.29251	5.1678	0	2.55351	0.808852	0.236118	0.0691164	0.504426	5.40434	0	92.5477	214.094	19.4412	27.8896	37.4459	126.225	112.234	7.8653	20.2813	4.92326	11.3193	16.7472	0.396875	1.64199	9.19939	0.11352	15.6801	37.8545	18.6007	0.673439	57.824	9.49657	22.0302
ENSG00000040933	8.3535	2.46332	3.25921	4.63678	2.47876	6.30066	6.17867	17.0333	13.5948	2.22493	10.9352	9.30294	3.31781	1.51317	19.8372	23.7873	2.76654	4.02784	1.22766	5.46167	1.11217	6.31615	19.3526	1.13496	4.90657	7.17082	3.31358	20.5934	1.32554	9.93813	3.37013	5.82578	3.32472	8.85494	6.80377	4.41266	3.94649	13.6197	2.76348	4.91228	11.3134	1.37882	2.15144	3.82294	2.04197	3.98581	4.74097	2.01173	8.03784
ENSG00000131748	19.7425	14.1008	11.2591	12.696	4.18635	11.8222	7.4893	28.8491	11.4182	5.69583	11.0503	16.8372	15.0001	6.58361	12.7052	15.5053	6.41516	18.3406	6.8983	14.8166	2.08953	18.0237	15.9429	2.94249	8.43835	6.52583	14.4945	29.4007	7.49033	21.8665	6.98989	11.781	17.0766	12.9509	17.1956	11.6972	10.0942	19.2405	10.8123	16.7797	17.3799	6.82785	12.2288	15.9147	7.98868	10.4084	16.4832	7.32327	16.9018
ENSG00000131748	19.7425	14.1008	11.2591	12.696	4.18635	11.8222	7.4893	28.8491	11.4182	5.69583	11.0503	16.8372	15.0001	6.58361	12.7052	15.5053	6.41516	18.3406	6.8983	14.8166	2.08953	18.0237	15.9429	2.94249	8.43835	6.52583	14.4945	29.4007	7.49033	21.8665	6.98989	11.781	17.0766	12.9509	17.1956	11.6972	10.0942	19.2405	10.8123	16.7797	17.3799	6.82785	12.2288	15.9147	7.98868	10.4084	16.4832	7.32327	16.9018
ENSG00000131748	19.7425	14.1008	11.2591	12.696	4.18635	11.8222	7.4893	28.8491	11.4182	5.69583	11.0503	16.8372	15.0001	6.58361	12.7052	15.5053	6.41516	18.3406	6.8983	14.8166	2.08953	18.0237	15.9429	2.94249	8.43835	6.52583	14.4945	29.4007	7.49033	21.8665	6.98989	11.781	17.0766	12.9509	17.1956	11.6972	10.0942	19.2405	10.8123	16.7797	17.3799	6.82785	12.2288	15.9147	7.98868	10.4084	16.4832	7.32327	16.9018
ENSG00000131759	4.15883	0.963101	15.9998	2.15279	0	1.42273	1.12339	5.5243	9.42	0.35599	2.99279	0.826928	2.89832	1.27425	7.63582	11.52	1.44341	3.64786	0.350761	3.97212	0	5.66683	13.4086	0.882746	0.568878	4.5529	4.18557	3.88555	4.03973	1.49268	2.99567	7.37932	2.52508	6.16068	4.35672	4.16979	2.22102	10.8069	13.0341	19.261	9.86959	0.587135	1.98168	5.31672	1.37017	0.810766	2.80308	1.36699	3.87746
ENSG00000131759	23.2679	10.6682	19.5553	19.7063	18.1776	29.0643	14.0424	4.60359	4.38887	7.47578	1.6115	40.864	18.3052	6.84908	3.94517	4.98163	7.6982	20.6712	1.75381	54.8058	3.1343	9.68083	5.73666	1.8916	3.27105	2.5041	13.8356	15.0759	11.488	25.8077	11.2338	14.7586	10.3169	6.36627	18.0451	13.697	13.6056	2.32774	7.92108	4.26916	12.3393	10.7077	20.6098	12.8616	7.77556	3.31247	18.0789	4.78698	16.2343
ENSG00000131759	23.2679	10.6682	19.5553	19.7063	18.1776	29.0643	14.0424	4.60359	4.38887	7.47578	1.6115	40.864	18.3052	6.84908	3.94517	4.98163	7.6982	20.6712	1.75381	54.8058	3.1343	9.68083	5.73666	1.8916	3.27105	2.5041	13.8356	15.0759	11.488	25.8077	11.2338	14.7586	10.3169	6.36627	18.0451	13.697	13.6056	2.32774	7.92108	4.26916	12.3393	10.7077	20.6098	12.8616	7.77556	3.31247	18.0789	4.78698	16.2343
ENSG00000131759	26.4587	15.78	3.55551	20.8655	11.898	27.54	19.0977	9.20717	11.3468	2.49193	1.38129	39.0034	22.4238	7.00836	5.21781	4.10984	5.29251	23.7111	2.80609	55.7988	2.22434	8.73636	5.8749	2.39603	1.99107	1.36587	12.3242	8.15966	7.82697	6.59924	4.49351	11.2632	12.4426	6.73587	19.9574	17.6018	15.5026	7.85948	8.27074	5.13493	17.7651	9.82098	14.8763	33.6488	11.7387	3.44833	25.2487	5.47265	15.1233
ENSG00000131771	1.54163	0.0740847	0.888877	1.57319	0.330501	0.914611	0	0.920717	7.065	18.3335	25.2085	0	0.381358	0	1.14537	1.77471	0	1.21595	0.175381	0.33101	24.9733	0.236118	2.03893	16.2047	0	0	0.813862	0.0777111	0.757449	1.4534	0	0.388385	0.670663	3.29864	13.946	1.15561	0.462443	0.65355	0.649662	0.349544	2.22194	6.81662	0.642478	5.81114	0.291003	1.88215	3.36916	0.160382	2.31339
ENSG00000131771	1.54163	0.0740847	0.888877	1.57319	0.330501	0.914611	0	0.920717	7.065	18.3335	25.2085	0	0.381358	0	1.14537	1.77471	0	1.21595	0.175381	0.33101	24.9733	0.236118	2.03893	16.2047	0	0	0.813862	0.0777111	0.757449	1.4534	0	0.388385	0.670663	3.29864	13.946	1.15561	0.462443	0.65355	0.649662	0.349544	2.22194	6.81662	0.642478	5.81114	0.291003	1.88215	3.36916	0.160382	2.31339
[truncated: 28,090 more rows]

## Sheet: Fetus_fandom_data
	X	f_colon	f_eye	f_heart	f_kidney	f_liver	f_lung	f_rectum	f_skin	f_spleen	f_stomach	f_throat	f_thymus	f_thyroid	f_tongue	f_trachea	f_umbilical	f_uterus	f_brain	f_duodenum	f_skeletal_muscle
[truncated: 29,146 more rows]

[truncated: 1 more sheets: Number_of_samples_per_tissue]
