# Supplementary material for: Sexual size dimorphism in mammals is associated with changes in the size of gene families related to brain development
Source: Nat Commun. 2024 Jul 24;15:6257. doi: 10.1038/s41467-024-50386-x (PMC11269740; doi:10.1038/s41467-024-50386-x)
Supplement: Supplementary file 7 — Supplementary Data 3 [file 41467_2024_50386_MOESM7_ESM.xlsx]

## Sheet: AgesVSGene Index
	Id.Ages	Ages	Age_years
1	1	8 pcw	0.153
2	2	9 pcw	0.172
3	3	12 pcw	0.23
4	4	13 pcw	0.249
5	5	16 pcw	0.306
6	6	17 pcw	0.326
7	7	19 pcw	0.364
8	8	21 pcw	0.402
9	9	24 pcw	0.46
10	10	25 pcw	0.479
11	11	26 pcw	0.498
12	12	35 pcw	0.671
13	13	37 pcw	0.709
14	14	4 mos	1.083
15	15	10 mos	1.583
16	16	1 yrs	1.75
17	17	2 yrs	2.75
18	18	3 yrs	3.75
19	19	4 yrs	4.75
20	20	8 yrs	8.75
21	21	11 yrs	11.75
22	22	13 yrs	13.75
23	23	15 yrs	15.75
24	24	18 yrs	18.75
25	25	19 yrs	19.75
26	26	21 yrs	21.75
27	27	23 yrs	23.75
28	28	30 yrs	30.74
29	29	36 yrs	36.75
30	30	37 yrs	37.75
31	31	40 yrs	40.75

## Sheet: BrainSpanData
	Gene_stable_ID	Gene_name	Brain.1.	Brain.2.	Brain.3.	Brain.4.	Brain.5.	Brain.6.	Brain.7.	Brain.8.	Brain.9.	Brain.10.	Brain.11.	Brain.12.	Brain.13.	Brain.14.	Brain.15.	Brain.16.	Brain.17.	Brain.18.	Brain.19.	Brain.20.	Brain.21.	Brain.22.	Brain.23.	Brain.24.	Brain.25.	Brain.26.	Brain.27.	Brain.28.	Brain.29.	Brain.30.	Brain.31.
6	ENSG00000000003	TSPAN6	28.9161	21.3812	8.89377	9.37303	9.412	8.71095	6.36983	7.35844	13.7807	5.88736	8.02461	11.0222	15.0089	8.66258	3.80184	3.77012	3.09494	6.08474	6.13298	5.82604	3.96036	3.08085	3.13085	3.87962	2.41297	2.87612	3.75145	1.73569	2.87814	2.58701	2.74319
7	ENSG00000000005	TNMD	0.156833	0.0835421	0.0284368	0.029272	0.0272985	0.0863795	0.0295945	0.0211708	0.0351614	0.03925	0.0020054	0	0.0755508	0.221302	0.143307	0.0742447	0.0770964	0.0592754	0.0308396	0.148763	0.116783	0.0827491	0.0435086	0.0897396	0.0629381	0.0753621	0.0542846	0.102326	0.0801221	0.0650782	0.179694
8	ENSG00000000419	DPM1	23.9604	14.0589	14.7027	12.1941	9.69902	11.8501	10.2271	9.31258	12.5156	7.92981	10.7912	12.6789	9.21726	12.2218	13.8857	10.8377	7.06929	7.74381	19.3184	13.1788	12.7641	9.7722	15.4404	8.14625	10.2825	10.4386	10.5656	8.52967	10.8157	11.5227	22.2244
9	ENSG00000000457	SCYL3	3.35976	3.01428	2.71084	2.20534	2.6069	2.64056	1.53205	2.5266	2.68878	1.3671	1.76641	1.03381	1.49032	1.8623	2.0009	2.38357	0.677858	1.27752	1.59294	1.99766	1.85653	1.85905	2.65052	1.22877	2.01668	2.1994	2.0292	1.68992	2.13922	2.47945	1.70337
10	ENSG00000000460	C1orf112	2.86868	3.49399	1.10043	1.16308	1.10471	1.21864	0.847647	1.07794	1.14906	0.617593	0.882397	0.58509	0.651874	0.73404	0.730033	0.625197	0.351946	0.554614	0.742286	0.60882	0.654102	0.627214	0.809746	0.507355	0.578898	0.617839	0.73295	0.477049	0.756003	0.897644	0.627783
11	ENSG00000000938	FGR	0.266702	0.20124	0.202535	0.17644	0.40976	0.24987	0.140436	0.248239	0.753926	2.66526	2.11593	4.31191	2.71644	1.36683	0.828106	0.838761	3.23825	3.17364	0.889586	1.24318	0.687237	1.48625	0.644303	1.4001	1.11048	0.637514	1.10978	1.30095	0.747623	1.18031	1.17725
12	ENSG00000000971	CFH	1.73245	1.85959	1.04575	0.190754	2.37491	0.253845	0.165096	0.314193	1.11592	1.70865	1.55724	0.134945	4.73869	1.55114	1.78723	1.24709	1.61691	2.14362	0.543921	0.983856	1.12104	1.31633	1.12818	1.90714	0.992089	1.51251	1.82167	1.12446	1.38279	1.79256	1.76534
13	ENSG00000001036	FUCA2	9.48157	8.39656	3.51272	3.6912	4.95176	4.21213	3.3593	4.04295	7.02271	7.3763	6.56742	4.59527	8.13408	7.93353	8.82758	5.56469	5.90425	8.95094	9.35445	8.21216	8.37737	7.29212	6.29978	6.4339	5.91046	6.34888	8.23079	5.92722	4.96734	7.34575	5.65971
14	ENSG00000001084	GCLC	2.42316	1.9172	1.75238	1.50242	1.63238	1.56344	0.949048	1.94996	2.53287	2.99433	2.59871	1.39936	2.53503	3.3055	3.86436	4.58234	2.16061	3.23672	3.38402	4.82665	6.09186	4.52163	5.45136	3.07952	4.14231	6.35132	5.31963	3.35339	3.93262	5.51952	3.49307
15	ENSG00000001167	NFYA	23.5692	26.3719	48.6526	36.4989	19.0271	14.2054	6.5024	11.8047	11.6601	5.94283	11.6061	2.85326	6.17003	5.73222	2.63232	5.83654	2.82769	5.61313	2.52534	4.62545	6.10488	5.53689	6.76368	4.65567	6.08982	6.75828	7.26297	4.91056	6.15848	6.31405	5.24718
16	ENSG00000001460	C1orf201	0.651743	0.873646	0.809044	0.712387	0.902051	1.16886	1.0443	0.954909	1.87022	0.672512	0.74717	0.631175	2.3471	1.82179	2.05986	3.68279	0.49907	1.69335	1.57934	2.62386	3.41686	3.16395	3.55601	1.47143	4.40254	3.09344	2.61711	3.78088	3.24924	3.53383	3.10225
17	ENSG00000001461	NIPAL3	1.89657	2.02121	2.24795	1.79419	1.81812	1.92962	1.20312	2.15366	2.22202	6.98177	8.39989	1.79146	3.71381	8.21081	11.3109	20.9313	6.96766	13.1032	8.10693	16.4147	21.9539	19.718	26.3698	13.2094	28.1353	23.0001	28.39	23.1339	24.2503	24.7413	17.6963
18	ENSG00000001497	LAS1L	7.69396	7.2891	4.13375	5.13151	5.32855	7.85078	6.2259	7.83644	4.09872	4.5344	3.96805	8.03059	4.45276	4.04956	4.42415	3.33987	4.1503	4.93104	2.94836	3.75645	3.73677	5.54259	4.44589	6.04286	5.42169	3.17479	5.74324	6.64655	8.52611	8.95182	5.91124
19	ENSG00000001561	ENPP4	2.16161	2.25443	3.9992	2.06359	2.15376	2.52798	1.38287	2.73463	3.29453	3.88252	3.70438	2.66576	2.99109	4.67258	3.974	10.745	3.35806	4.8713	7.21948	10.7924	14.8932	8.89791	18.7723	5.27458	10.4792	17.9345	13.811	6.88734	8.93933	11.6821	10.2657
20	ENSG00000001617	SEMA3F	5.61505	7.54029	10.0726	10.2864	8.65401	7.42031	7.3054	8.75722	6.0291	1.84236	2.21241	5.63937	7.30874	1.78881	0.928797	1.26793	2.52484	2.5504	0.703465	1.10909	0.362667	1.1964	0.593256	0.97692	1.52823	0.986772	1.06192	2.44247	1.32644	1.35713	0.88304
21	ENSG00000001626	CFTR	0.0167954	0.00686586	0.0305283	0.019403	0.0228843	0.0283934	0.00834421	0.0328824	0.017895	0.0933515	0.049133	0.0052698	0.00547966	0.0232145	0.0449893	0.110148	0.0324858	0.0419148	0.0371632	0.0601917	0.0549091	0.0685804	0.0766429	0.0472544	0.083277	0.0857313	0.108479	0.0702504	0.108324	0.132879	0.044671
22	ENSG00000001629	ANKIB1	8.70055	7.15463	12.132	9.47497	12.2316	12.599	6.0155	12.5267	14.1828	8.71853	7.92317	6.02728	9.376	9.48328	5.82413	10.2039	3.63366	9.3876	5.17354	8.91748	11.2778	8.68885	12.678	6.93913	8.0239	12.4675	12.792	5.43467	7.42322	10.1108	6.10703
23	ENSG00000001630	CYP51A1	34.6133	32.3992	25.0953	27.0087	27.1818	30.3119	24.5335	24.2028	39.8261	21.2732	20.4452	13.0763	14.6493	25.874	26.7716	18.945	15.0967	23.3606	21.622	20.9122	23.6001	17.1609	20.5287	17.8548	16.6938	22.7258	22.1229	11.9107	13.567	16.5668	19.0593
24	ENSG00000001631	KRIT1	5.12018	4.92267	3.20634	2.82968	2.88885	3.40806	2.06429	3.10577	3.01166	2.65452	2.69244	2.65463	2.50771	2.96283	1.86398	3.62599	1.60016	2.3852	1.90105	3.00649	3.28711	3.28331	5.71264	2.37938	3.68796	4.40671	3.47508	3.20397	4.61198	5.33861	4.4283
25	ENSG00000002016	RAD52	1.18348	2.22651	1.27674	1.17404	1.94593	2.48499	1.84678	2.1368	1.08131	1.39615	1.06951	2.18488	1.69927	1.07453	1.17384	0.88632	0.706162	1.08124	0.699839	0.684718	0.793098	1.42841	1.3293	0.961122	0.941339	0.832968	1.28696	0.906284	1.94003	2.7688	0.916184
26	ENSG00000002330	BAD	21.5662	15.4315	20.0335	20.5824	21.9843	23.2844	33.0778	15.0018	27.1215	24.723	19.3709	33.2602	38.3954	37.8278	56.5963	30.9211	38.7856	49.9377	68.7223	44.3999	28.3608	31.0933	15.9488	32.2692	27.2282	25.4047	18.9492	37.542	18.9146	21.4775	32.6157
27	ENSG00000002549	LAP3	5.94602	4.70129	4.43306	4.60143	4.15474	4.53441	3.98793	5.24108	6.2009	9.14174	6.30309	5.50079	9.19673	8.45724	8.04074	6.79434	5.04954	11.5387	8.40369	8.09449	7.40876	6.41348	7.12023	7.86493	6.55399	6.56188	8.69113	6.66514	5.87196	7.76248	6.76118
28	ENSG00000002586	CD99	0	0.000862214	0	0	0	0	0	0	0.00097851	0	0	0	0	0	0	0	0	0	0	0	0	0	0	0	0	0	0	0	0	0	0.00101811
29	ENSG00000002587	HS3ST1	0.696148	0.594278	1.70002	1.96517	2.78859	3.05082	1.8111	1.7531	2.71898	0.846752	0.695193	0.541117	1.31151	2.01386	2.40917	3.46797	0.732174	1.94644	2.47517	2.90436	2.80458	2.1207	2.30307	1.3638	2.60945	2.45242	1.83255	2.48356	1.66117	2.09565	1.60996
30	ENSG00000002726	ABP1	0.00196262	0.00244136	0.00326511	0.00285735	0.00483176	0.00190106	0.0129836	0.00130443	0	0.0104282	0.00521409	0.0394474	0.0059456	0.00410092	0.00609307	0.019035	0.0051097	0.00774757	0.00119993	0.046681	0.000869423	0.00824473	0	0.00152646	0.00220252	0.0009709	0.00594683	0.00441668	0.00935966	0.00324514	0
31	ENSG00000002745	WNT16	0.186294	0.133853	0.0958664	0.0519988	0.155712	0.295521	0.0469987	0.198417	0.520699	0.049248	0.0268357	0.305141	0.357168	0.678156	0.56227	0.608619	0.0838446	0.118204	0.272316	0.621414	0.400642	0.269541	0.620315	0.109771	0.381271	0.4571	0.333665	0.401221	0.314258	0.433046	0.306062
32	ENSG00000002746	HECW1	6.18919	6.8376	7.9676	7.8667	5.49683	4.99291	2.27404	5.3165	4.60657	0.811298	2.24377	1.70036	2.11518	2.94397	4.81097	6.60175	0.488121	1.30927	1.14131	4.3926	3.97338	3.79215	6.41665	1.11577	6.01291	8.51344	3.47129	5.93015	6.43737	5.91799	4.66428
33	ENSG00000002822	MAD1L1	5.50772	4.6113	2.95299	4.35672	3.80201	5.14361	6.47478	3.85197	2.89583	1.97835	2.48116	2.6407	2.97572	2.74074	3.15404	2.58634	2.30222	2.5788	1.74909	2.04847	2.1442	2.55281	1.7184	2.2771	2.86845	2.26357	2.80428	3.75906	1.97763	1.90359	2.0028
34	ENSG00000002834	LASP1	71.8802	75.1555	71.7156	69.8575	70.9344	69.0699	55.018	73.0641	77.229	30.5501	34.3544	54.1568	85.4027	53.1529	45.5282	51.8796	23.7285	39.3485	21.8306	39.8415	35.906	39.4111	39.1678	24.2259	40.1815	34.4075	34.384	38.9643	29.2708	33.1258	27.4812
35	ENSG00000002919	SNX11	8.87692	6.15241	8.6877	7.00531	7.10347	6.66328	6.25633	5.26182	9.33987	5.471	6.15803	7.01287	9.75114	9.55208	11.4094	9.23303	5.97186	12.8613	18.3751	16.0073	16.1424	10.0137	10.1335	7.20163	12.3597	9.82865	9.48897	12.3632	9.58242	11.7585	13.9061
36	ENSG00000002933	TMEM176A	0.22406	0.14922	0.11236	0.0669818	0.21474	0.0888418	0.117217	0.0546049	0.484691	4.21506	1.99481	0.0908757	1.98169	0.449647	0.741093	0.862426	1.31435	2.88403	2.56622	2.39278	1.24878	2.25643	0.776666	3.51382	1.83945	1.4747	2.03906	1.02206	1.20753	1.30943	1.5492
37	ENSG00000003056	M6PR	9.30913	6.55632	6.33039	5.44325	6.83615	7.7892	5.70513	9.4711	9.25871	7.30255	5.92413	5.33631	8.75137	8.45486	8.82782	10.6674	3.95117	8.0343	6.96459	10.8315	9.06077	9.44578	13.6909	5.72173	13.2745	11.6629	10.1936	11.5594	10.6217	12.1832	10.2506
38	ENSG00000003096	KLHL13	8.30198	9.42373	6.64392	5.40282	6.49396	5.6444	3.68922	6.02676	8.51293	1.04965	1.27494	1.49649	4.33936	3.67267	3.22927	3.30188	0.394654	1.25234	2.22054	2.19765	2.27148	1.2809	2.37138	0.817794	2.05141	2.80961	1.51214	1.66557	1.80642	1.9499	1.70441
39	ENSG00000003137	CYP26B1	4.70091	6.41378	4.79916	7.01662	3.40522	7.79497	1.4083	10.049	9.21529	4.90197	2.79115	3.50324	9.63769	9.36355	14.3795	22.2998	2.59421	13.033	9.3422	20.6588	18.8814	15.6952	21.0935	4.34369	15.7196	17.025	10.4066	16.999	11.9856	9.33541	7.3625
40	ENSG00000003147	ICA1	1.14418	1.35863	2.65751	2.67211	3.08799	3.72425	3.44925	4.3958	4.56419	2.65482	1.89752	6.4462	5.94527	6.45964	5.92255	6.95881	1.50476	3.80133	6.02176	4.81215	6.28883	6.701	7.93884	3.57218	7.36354	5.58876	5.44392	7.75999	8.28815	9.45051	7.59561
41	ENSG00000003249	DBNDD1	16.2089	19.3827	21.5921	20.2431	27.27	29.999	30.8943	24.0641	36.8601	16.1072	10.9702	59.2992	24.295	20.8788	30.7504	30.6426	12.7463	27.9523	29.4221	33.0906	26.2117	45.8881	23.4591	22.7984	38.1354	24.2324	25.6593	56.5609	33.0093	31.4978	30.999
42	ENSG00000003393	ALS2	4.84469	6.25049	7.2666	6.75035	6.81755	7.05416	3.60438	7.34321	8.68696	2.64055	3.18101	4.24502	4.98271	5.2694	6.38692	9.90684	1.76447	5.10972	2.95545	4.52309	7.22342	6.51106	8.21619	2.98879	7.51361	8.67397	6.05998	6.3851	8.75438	7.17091	4.52175
43	ENSG00000003400	CASP10	0.348776	0.233787	0.18544	0.155968	0.285608	0.150872	0.135935	0.233577	0.413901	1.0144	0.718145	1.94522	1.20238	1.01638	0.231912	0.577916	1.08156	0.928635	0.377495	0.323062	0.258778	0.387771	0.386862	0.69575	0.464988	0.343693	0.431511	0.523345	0.486414	0.674692	0.19822
44	ENSG00000003402	CFLAR	1.03552	1.671	0.890993	0.950134	0.992472	1.22509	0.962503	1.2168	0.734393	2.26011	1.58687	1.51044	2.43303	1.71404	1.0992	1.36416	2.6493	2.19303	0.811321	1.31966	1.08017	1.40051	1.25802	1.28927	1.16578	1.11879	1.78821	1.10325	1.65414	1.63596	0.963834
45	ENSG00000003436	TFPI	1.12303	1.06722	0.883034	0.700452	1.23069	1.0527	0.499323	0.999748	2.646	0.482197	0.893407	0.678115	2.8664	0.735038	0.121733	0.262821	0.370425	0.439383	0.2013	0.206491	0.279769	0.21218	0.144435	0.386606	0.14988	0.228717	0.241345	0.0913525	0.187767	0.177348	0.203834
46	ENSG00000003509	C2orf56	3.364	4.54703	2.38982	2.43539	2.2107	3.47038	2.38902	3.1225	2.39668	2.6555	2.41833	2.9084	3.25496	3.19064	2.90705	3.26697	1.30643	2.4742	3.10764	2.89375	3.20817	3.08523	3.92293	2.03671	3.36631	3.31669	3.1699	2.79697	3.30769	3.74356	3.35774
47	ENSG00000003756	RBM5	6.8597	8.47248	8.81657	8.57002	12.3323	18.7108	12.9694	20.4649	9.85828	6.37009	6.52927	15.7045	9.79347	7.42681	6.26918	7.37126	3.55466	5.93943	4.7327	4.39632	5.55914	7.61732	8.00261	5.46633	8.78409	5.06516	7.71288	8.36311	11.2384	14.5698	5.81716
48	ENSG00000003987	MTMR7	2.73439	3.22745	5.91306	4.72495	3.93558	4.22757	1.79395	3.90596	4.59171	1.28054	2.02258	0.783852	2.31322	4.50277	5.47086	8.17802	0.649872	1.79932	2.5931	6.80038	7.43286	4.51592	8.80524	1.66417	5.90533	10.1428	5.01399	4.7201	6.57345	7.36075	5.93963
49	ENSG00000003989	SLC7A2	1.30641	0.9391	0.411565	0.104808	0.77001	0.217238	0.0703495	0.170899	0.264563	3.61227	1.43331	0.462628	0.611378	1.27278	0.449684	0.647342	1.07406	2.89017	0.519516	1.27485	1.16525	2.12509	0.696459	2.60001	0.928824	1.09499	1.85677	0.399197	1.24538	1.16671	0.544866
50	ENSG00000004059	ARF5	71.917	56.5917	75.9164	75.7323	75.4931	81.2202	96.8725	68.8057	99.4339	36.9055	43.372	100.292	115.013	101.599	121.56	79.5429	44.1121	86.623	169.453	120.647	105.724	82.3097	62.2857	52.2998	91.7555	62.2276	60.3499	125.092	68.3096	76.2661	113.786
51	ENSG00000004139	SARM1	10.1425	12.7565	10.8373	11.3193	14.9359	16.3194	12.1191	14.8024	16.1643	5.80323	5.78105	12.2418	11.0661	9.56211	6.15355	8.52927	3.56546	6.92028	3.10178	4.52335	5.43592	8.44163	5.15859	4.9514	7.59415	5.04162	6.63388	8.09344	6.95284	6.67281	4.05816
52	ENSG00000004142	POLDIP2	38.8977	29.5605	33.3932	32.1204	32.7793	32.9059	29.1342	28.8437	43.5566	28.4493	25.0107	36.5623	38.2683	38.589	30.0603	32.9189	26.1626	44.0255	42.4353	38.1695	38.0196	38.6072	28.9884	29.6772	41.873	29.0721	33.9453	42.9742	34.1306	39.2307	35.808
53	ENSG00000004399	PLXND1	6.02451	6.45533	5.0479	4.68988	5.93444	4.69055	4.95406	13.3536	5.50321	8.63044	7.06445	23.2999	21.5203	11.1434	8.78694	12.0971	7.83518	9.23157	2.27829	4.32335	5.31158	8.21141	5.49686	6.46438	8.7455	6.82014	6.95059	10.1479	7.0069	6.69207	4.23855
54	ENSG00000004455	AK2	7.00719	6.75223	2.89897	2.92821	3.13932	4.01771	3.29999	4.303	3.23354	4.65208	4.11057	6.38739	6.9741	4.26963	2.93438	2.6277	4.31571	5.65061	6.22855	4.59414	3.35431	3.55319	3.29745	4.15111	3.44254	2.74575	3.98876	3.39784	3.78897	4.83682	4.70583
55	ENSG00000004468	CD38	0.0165964	0.0181684	0.0145126	0.0461527	0.0763205	0.232825	0.237907	0.226543	0.350194	1.3791	0.438719	0.567193	1.41746	1.14899	0.670045	0.32611	0.575893	1.35835	0.41165	0.750533	0.271713	1.11463	0.434284	0.658927	0.327388	0.509873	1.74761	0.104149	0.363058	0.517271	0.244483
56	ENSG00000004478	FKBP4	38.0917	37.4131	27.7499	32.7366	27.703	26.2136	29.6882	22.4236	29.3418	15.7786	18.6362	20.3976	23.1903	23.0785	88.1815	27.1143	13.8478	37.4556	26.1371	33.4047	34.4976	29.7295	37.0492	16.5538	41.6636	39.4839	31.4573	41.0181	32.6929	38.4233	34.9092
57	ENSG00000004487	KDM1A	104.788	98.0348	83.4441	94.2349	63.8307	59.5604	42.2231	55.3079	61.0013	11.19	29.9025	18.4298	30.0997	19.7671	23.8552	18.734	6.55562	12.2667	10.3875	14.0486	12.5548	13.9986	16.5107	8.81506	17.3522	15.742	13.9769	16.394	15.1019	17.4213	11.4861
58	ENSG00000004534	RBM6	8.61556	10.2109	9.72583	10.559	11.7358	16.3543	13.2252	17.471	8.36242	9.39721	8.56927	16.9398	7.9537	7.94683	8.93887	6.76249	5.39953	7.60753	3.87397	3.88962	5.03875	7.01596	7.60083	7.16864	6.4026	4.38248	7.54019	6.62795	8.82067	11.2391	5.46236
59	ENSG00000004660	CAMKK1	3.06422	2.93708	4.30716	4.7324	6.38424	7.47814	6.43353	8.41909	7.68598	3.6561	3.40548	5.99578	7.79053	12.3036	18.5159	22.7816	2.43722	7.08167	14.3199	19.1396	27.5756	35.5322	27.6473	10.5011	41.8949	36.3396	24.2051	50.8933	36.9617	32.7054	37.4007
60	ENSG00000004700	RECQL	11.3112	9.4318	7.86751	6.80078	5.06386	5.56291	3.35407	4.91067	5.57293	2.62408	4.36447	2.75731	3.05427	3.65065	4.09172	3.71299	1.52025	2.87798	2.76923	3.27412	3.49893	3.01795	4.94143	2.57357	2.80949	5.10047	4.0321	1.95213	3.15885	3.71453	3.80068
61	ENSG00000004766	CCDC132	5.03011	3.94762	7.9151	6.01688	5.36961	6.70715	4.02644	5.46931	7.45773	2.02528	3.27003	2.61813	3.16535	5.01731	5.70855	7.75922	0.81061	2.44406	4.00859	5.56509	7.5343	4.57472	9.58375	2.03649	6.56184	8.60526	4.82881	5.05683	6.6711	7.50499	6.94388
62	ENSG00000004776	HSPB6	1.21247	1.69685	0.485105	0.676385	1.24355	1.47541	1.19443	1.42082	1.29647	21.4706	13.2768	6.41301	16.7151	10.5567	8.06888	3.92812	23.9057	17.4448	7.81711	15.1898	3.94123	17.6095	6.73624	25.5752	7.95098	7.38153	16.0118	11.7192	5.84415	9.20676	12.246
63	ENSG00000004777	ARHGAP33	22.7839	41.1017	36.0107	45.0279	57.2713	76.7609	67.9853	69.3672	58.7969	11.6574	12.4058	70.7677	72.9401	28.6333	23.3825	22.5939	8.29219	12.9259	8.22356	14.1918	7.88297	15.8688	10.4011	10.4525	13.4863	12.4573	10.132	18.3146	9.69166	8.93576	8.42256
64	ENSG00000004779	NDUFAB1	61.0784	38.6971	52.5817	46.8019	42.9541	45.8702	65.4907	36.6979	53.3973	30.9805	33.4368	25.2275	43.2013	63.8357	105.019	51.0991	33.6171	56.5744	197.841	86.6742	115.286	51.4093	82.3274	40.0415	59.2788	62.5872	57.9477	61.1025	56.8237	60.4817	122.857
65	ENSG00000004799	PDK4	1.28482	2.33486	1.09715	0.764963	1.62531	0.516108	0.458946	0.754371	1.17833	5.93567	4.53949	1.36763	4.66824	2.70168	1.67608	2.03709	15.1555	8.63005	2.16338	7.13204	5.42686	9.13999	3.22495	5.52695	4.45693	6.46641	9.20438	1.45982	2.51964	2.6699	4.64449
66	ENSG00000004809	SLC22A16	0.0288132	0.0129506	0.00608125	0.0105647	0.012765	0.0256101	0.0227702	0.0308358	0.0486542	0	0.00823417	0.0533969	0.0888085	0.0138367	0.00298285	0.019222	0.015741	0.0109501	0.0236881	0.0339398	0.00787857	0.0176648	0.0261189	0.0185548	0.00817994	0.0126541	0.0178164	0.0080203	0.0124338	0.0207392	0.00829214
67	ENSG00000004838	ZMYND10	0.795086	0.716291	0.433124	0.499019	1.48417	2.35105	3.13664	1.54532	1.57301	0.270693	0.551362	2.48398	4.69559	2.46536	1.59333	1.17583	1.02681	0.727471	1.32335	0.663947	0.656348	0.559031	0.439794	0.516654	0.714979	0.380008	0.58742	0.794296	0.698939	0.434559	0.828992
68	ENSG00000004846	ABCB5	0.00246394	0.00379671	0.00152173	0.00268279	0.0036769	0.0028472	0.00616992	0.00453204	0.00427831	0.0138524	0	0.00422387	0.00563529	0.00235935	0.00239162	0.00670799	0.000781173	0.00262419	0.000173637	0.013974	0.00293335	0.00122251	0.00541877	0.00190353	0.00175615	0.00454601	0.00372852	0.00291274	0.00170896	0.00213983	0.00260641
69	ENSG00000004848	ARX	25.6087	21.409	5.18108	6.26403	7.85717	14.9655	11.7947	11.6117	7.34295	3.95812	5.30795	13.4234	12.6467	7.28161	5.08885	3.76126	1.55476	3.1605	4.62423	4.66525	2.7429	3.36333	2.53411	3.51851	2.9865	4.02104	3.20349	3.69683	2.24518	2.58754	3.10285
70	ENSG00000004864	SLC25A13	6.0292	3.37779	2.0484	1.92286	2.64842	2.90914	1.43258	2.53865	3.45413	2.75519	2.45602	1.70537	2.05342	2.44556	1.374	2.4065	1.42086	2.41481	1.89032	2.03797	2.732	2.5569	2.21583	2.76992	3.20156	2.8938	3.92448	2.74764	2.43418	3.9246	1.6373
71	ENSG00000004866	ST7	7.31841	8.99623	10.3577	10.7911	6.65718	6.32198	5.22562	5.96692	8.64918	2.18844	4.11839	4.33452	6.21774	3.29982	5.51141	3.01342	1.59161	3.53215	3.2896	3.46767	3.46164	3.49913	3.34659	2.54932	3.29359	3.43255	3.10424	2.86786	2.94572	4.03843	3.08067
72	ENSG00000004897	CDC27	11.3143	9.21401	12.288	8.71043	7.03859	6.94542	4.66373	5.76573	8.57646	4.33462	6.31096	4.55107	4.81458	7.16428	16.9562	9.4595	2.16601	4.63225	5.76504	9.94826	13.5737	6.63306	12.8876	3.96617	7.25093	13.6653	7.49821	5.19577	7.26347	8.82777	8.51387
73	ENSG00000004939	SLC4A1	4.06134	2.03108	0.748528	0.931522	0.57152	0.235361	0.275094	0.672164	2.0893	0.0363694	0.792566	2.24531	15.3086	0.0424347	0.0881879	0.0208576	0.0676997	0.0532959	0.015848	0.0409921	0.0197286	0.0142668	0.00807673	0.136052	0.0135908	0.0259887	0.0180372	0.00790614	0.033763	0.0310787	0.0352571
74	ENSG00000004948	CALCR	0.0256994	0.0316908	0.0154587	0.00653396	0.0188267	0.0366771	0.0193597	0.0119933	0.00705221	0.0194868	0.0184977	0	0.00691974	0.0597361	0.100615	0.087248	0	0.0149348	0.0353712	0.165095	0.119248	0.0735067	0.106796	0.0295303	0.118419	0.18977	0.0644629	0.0465797	0.0836785	0.0784012	0.0843776
75	ENSG00000004961	HCCS	7.36151	4.12761	5.52514	4.22202	4.18672	3.83299	2.89631	3.30398	5.65675	2.54961	3.19885	1.10933	3.53989	6.9454	14.4267	9.58664	1.92425	4.92039	9.41033	12.595	11.538	7.49442	13.0017	3.19945	9.19229	11.4519	6.85686	7.76652	7.81191	8.7773	8.70495
76	ENSG00000004975	DVL2	16.7972	19.6715	7.75179	9.00639	10.1115	10.3376	7.9971	8.8729	7.94851	5.22827	6.35267	8.89764	9.91355	4.52647	2.44252	3.56323	4.56755	4.99932	2.76804	3.70188	2.52354	4.41843	2.85046	4.54537	4.73527	3.17804	4.3637	5.85353	4.32085	4.93717	3.13552
77	ENSG00000005001	PRSS22	0.006029	0.00998793	0.00207451	0.0043874	0.000995241	0.0111594	0.00111062	0.0124112	0.0124952	0.184253	0.0143646	0.0609168	0.352752	1.02831	0.738169	0.900874	0.691843	0.749561	1.38058	0.919668	0.162172	0.497258	0.618118	0.275158	0.717324	0.326665	0.423946	1.01942	0.215457	0.878036	0.725161
78	ENSG00000005007	UPF1	16.9049	21.6496	15.0812	17.2728	17.2776	16.0281	10.834	15.0737	16.1029	13.7809	12.6191	16.3064	19.3098	12.7131	8.46733	15.1583	10.2157	17.2953	4.0478	10.2637	9.74889	16.1978	11.4112	11.9436	19.2291	16.1367	15.4107	23.0939	15.2683	13.0608	9.95928
79	ENSG00000005020	SKAP2	0.726644	0.577854	0.773629	0.653002	0.973092	0.694171	0.537624	0.85999	1.7756	0.676618	0.730199	1.77429	2.12273	3.78393	5.03248	5.53106	0.514945	1.55399	3.83819	6.91473	7.99705	3.90737	9.8469	1.58184	5.16883	7.48497	4.11794	4.28803	6.01021	6.44084	5.93166
80	ENSG00000005022	SLC25A5	119.899	98.2495	93.4593	107.842	71.2098	53.6367	49.4374	49.3938	96.9954	94.0252	74.7915	81.2294	74.8274	141.47	114.067	83.848	84.7423	121.545	199.254	163.558	105.57	105.113	98.3625	82.7758	112.353	88.195	100.435	124.981	95.0445	105.729	121.271
81	ENSG00000005059	CCDC109B	5.71903	3.98667	1.43241	1.55197	3.06845	5.38585	4.89914	5.23929	6.65253	0.269745	1.15957	5.15834	6.52984	2.84219	1.64848	1.70502	0.332828	0.672338	2.51329	1.6176	2.13477	0.603802	1.22665	0.543189	0.78194	1.25059	0.703842	0.628494	0.895999	0.915575	1.30437
82	ENSG00000005073	HOXA11	0.00110631	0	0	0.00115201	0	0	0.00141343	0	0	0	0	0.0316736	0	0	0	0.000193167	0	0	0	0.016249	0.00336779	0.00360422	0	0	0.00393925	0.00125344	0	0	0.00156108	0.00432893	0.00122876
83	ENSG00000005075	POLR2J	25.8372	14.8862	10.1135	13.4656	12.959	17.1734	20.4114	10.7828	10.4596	17.5522	15.1716	29.6221	20.8971	17.8958	13.3096	8.56244	28.5174	21.0119	30.355	13.9166	6.42705	11.4773	6.38098	18.04	10.2744	7.38285	11.3351	13.5929	8.38383	7.86153	20.6268
84	ENSG00000005100	DHX33	5.46592	7.51288	5.19422	4.71685	4.88342	4.96585	3.09431	4.79871	4.22627	2.71413	3.2566	3.33645	3.60789	3.85042	1.83827	5.73572	2.28242	2.83195	2.10983	3.14517	4.34858	4.35621	5.53669	2.39441	5.10737	4.93389	4.42741	4.68897	5.14049	5.40954	3.75306
85	ENSG00000005102	MEOX1	0.0295733	0.0138339	0.0513731	0.0430954	0.0342494	0.032145	0.0152058	0.0114292	0.0189787	0	0	0	0.104348	0.011528	0.00150057	0.00505384	0.0169271	0.00656882	0	0.0200726	0.00417207	0.0116606	0.00324666	0.0151172	0.00676756	0.000571808	0.00943031	0.00615493	0.0226551	0.00642032	0.0227748
86	ENSG00000005108	THSD7A	7.67523	8.48695	12.8785	8.34459	3.46446	3.19305	1.20054	4.55438	4.9164	1.2127	3.16936	0.732743	1.96252	3.21992	2.40671	5.34738	0.480343	0.984612	0.847993	2.45882	2.50436	1.78368	2.70988	0.874159	1.74989	3.18514	1.98753	1.10504	1.90015	1.96592	0.999974
87	ENSG00000005156	LIG3	6.22809	9.31892	4.6486	4.59923	4.60074	4.02007	2.09385	3.919	3.28015	1.46323	2.35527	1.50341	2.82909	1.9544	1.66297	2.76436	1.02967	1.84577	1.09002	1.83289	2.07376	2.78745	2.59678	1.45366	2.78918	2.78697	2.56808	2.66532	3.04587	3.19625	1.83923
88	ENSG00000005175	RPAP3	8.53371	6.18637	5.69946	4.04422	3.95487	4.32774	2.46829	3.86773	4.71955	2.6349	3.38652	1.75494	2.68734	4.2587	3.92374	6.07494	0.992038	2.28647	2.52606	4.1424	5.77634	3.66366	7.39577	1.83762	4.12554	7.46101	4.20675	3.09526	3.90636	4.43219	4.43876
89	ENSG00000005187	ACSM3	0.721084	0.546364	0.31067	0.239256	0.312928	0.39778	0.381559	0.235168	0.324904	0.451696	0.329192	0.400197	0.392026	0.293818	0.235486	0.177617	0.411872	0.288311	0.761233	0.360104	0.323861	0.264431	0.279388	0.393408	0.193974	0.203196	0.335455	0.127911	0.346449	0.661703	0.353339
90	ENSG00000005189	AC004381.6	3.2871	3.95815	1.74943	2.36732	1.88753	2.29115	1.5365	1.76418	2.12806	0.609777	0.969715	1.0901	2.94062	1.32433	1.55186	1.23884	0.364068	0.579864	1.20851	1.62982	1.72361	1.05061	1.34115	0.743033	1.14175	1.1214	0.967071	1.18251	1.08045	1.4679	1.36832
91	ENSG00000005194	CIAPIN1	25.09	20.3397	23.7457	22.7189	19.7405	20.0223	17.94	18.0996	30.2359	7.82797	10.6758	10.188	18.4665	18.1643	17.9556	16.0677	6.33172	12.586	26.0936	19.6399	20.9549	14.9481	16.6993	8.22962	21.2543	14.3873	12.9525	21.6789	16.5714	19.1349	19.8837
92	ENSG00000005206	AC004410.1	5.49912	7.03271	4.29758	5.10882	7.0389	9.46179	10.6994	10.0347	6.12053	8.73248	6.47398	23.1027	11.8178	8.5534	4.95487	5.22279	10.7456	8.75728	3.09923	4.57754	3.31575	8.2397	3.56221	8.11227	7.02755	4.26344	6.94201	9.45965	7.3888	7.1046	4.45127
93	ENSG00000005238	KIAA1539	3.16503	5.18164	4.3662	3.98297	5.90341	7.41838	6.47286	6.32044	6.03343	3.81294	3.12351	9.40757	7.88263	4.69429	2.3578	3.06885	3.96253	4.62367	2.68517	3.26149	3.20096	5.05214	2.58791	4.27227	5.0868	2.87773	4.02507	5.82695	4.08161	4.37326	2.94391
94	ENSG00000005243	COPZ2	2.68543	1.19712	0.634159	0.210988	1.37598	0.479554	0.421924	0.676	0.899475	7.18632	3.90276	4.06506	6.06358	3.64718	3.35704	1.76258	10.6964	9.17884	6.89182	5.16035	3.83948	4.29822	1.78927	7.57302	2.67296	2.59053	4.42822	2.4563	2.51826	3.40852	5.56274
95	ENSG00000005249	PRKAR2B	36.9904	30.251	70.1567	53.8105	46.926	53.6385	32.8066	48.1536	75.9721	6.40554	18.5904	25.3744	33.5687	28.6669	25.9743	28.1476	3.25257	9.77995	20.4231	26.7453	31.3714	18.557	32.9106	8.2413	19.5921	30.1302	17.6365	14.9119	19.365	20.4516	31.3702
96	ENSG00000005302	MSL3	4.43045	3.52948	5.30851	4.88338	5.33378	5.54814	5.02064	4.71265	6.37113	2.1463	2.64308	3.2186	3.01441	4.00602	5.81168	4.23089	1.46114	3.2192	6.75684	4.23355	5.54281	3.4758	5.41381	2.16039	3.99923	4.23115	3.34271	4.09475	3.90645	4.77645	5.51354
97	ENSG00000005339	CREBBP	11.3391	24.5121	15.1667	18.7824	18.7306	17.7355	10.9187	15.9266	12.7846	6.1228	8.80345	7.51296	8.79186	7.39482	5.09654	10.7319	4.17411	7.80047	3.12548	6.66502	6.96882	8.43664	7.95025	4.91358	8.32251	10.2323	8.01474	7.47199	9.03232	7.51182	4.65973
98	ENSG00000005379	BZRAP1	2.16812	4.31703	3.14677	3.78438	5.67224	9.70493	8.02	9.70651	4.09047	27.1718	8.63612	16.7677	12.9753	26.2142	17.5705	24.8679	33.8192	14.8004	8.12041	12.3414	9.27085	23.451	20.0606	27.2374	21.1721	10.454	16.6892	27.0616	21.7735	16.2413	16.9971
99	ENSG00000005381	MPO	0.418782	0.300058	0.148804	0.174657	0.171393	0.333676	0.22555	0.409055	2.25107	0.250986	0.138515	0.62137	0.487005	0.365306	0.331423	0.351589	0.109734	0.214799	0.308444	0.611074	0.369986	0.503365	0.300481	0.670914	0.457279	0.442599	0.536559	0.600611	0.50094	0.406518	0.432262
100	ENSG00000005421	PON1	0.0270669	0.0101055	0.00411424	0.00519619	0.0104911	0.021941	0.0278306	0.0354847	0.0360691	0.293093	0.196398	0.258564	0.134129	0.182012	0.0576724	0.0535328	0.149004	0.212619	0.126244	0.168186	0.14783	0.133345	0.0751507	0.29037	0.0698562	0.0952028	0.200994	0.0493731	0.114536	0.12551	0.0922565
101	ENSG00000005436	C2orf3	3.42309	4.55493	2.74316	2.33768	1.91553	1.94961	1.4372	1.71108	2.34812	1.86221	2.01738	1.86712	1.51172	1.84353	1.82851	2.11984	1.12079	1.23193	1.72457	1.85994	2.2115	1.62227	1.96082	1.47352	1.21439	2.0323	2.06627	0.861254	1.53573	1.8634	1.90662
102	ENSG00000005448	WDR54	13.9782	13.0784	9.21915	10.7744	10.9386	12.2315	15.1509	12.2049	13.8088	2.05384	4.09745	8.16061	18.708	7.86572	9.78445	6.32439	1.7969	3.93408	8.7022	6.96906	7.63466	6.38423	5.48875	3.48284	7.53421	4.8172	5.29993	10.6581	6.18227	6.47241	7.80069
103	ENSG00000005469	CROT	1.37379	1.39375	1.04708	0.950647	1.16693	1.64353	1.25733	1.69795	1.80507	2.01677	1.39729	1.52953	1.45206	2.22302	2.18723	1.98445	0.853577	1.73615	1.73485	1.92111	2.37763	1.7535	2.22199	1.36125	1.71939	2.28917	1.94468	1.40505	2.12146	2.37566	2.15988
104	ENSG00000005471	ABCB4	0.346584	0.421684	0.0939073	0.152878	0.101098	0.0965876	0.0771622	0.12029	0.158837	0.124632	0.242693	0.355748	0.279818	0.165177	0.0773183	0.134045	0.142219	0.14779	0.0357402	0.0775843	0.0620731	0.0391301	0.038027	0.0946303	0.0828241	0.0835362	0.120059	0.0271698	0.0795195	0.0633299	0.0398968
105	ENSG00000005483	MLL5	13.008	24.1171	19.8831	19.5185	17.8278	17.3377	9.06012	18.5698	16.4825	6.89818	9.66445	8.80149	11.0664	9.24977	8.39451	11.01	4.21681	7.51781	3.95367	7.61742	9.51599	9.86383	11.0451	6.47667	9.59109	11.0528	11.0593	8.19818	10.5003	10.1227	7.48729
106	ENSG00000005486	RHBDD2	30.7595	31.6326	30.7201	30.411	34.8913	35.7816	32.1554	31.3439	57.0701	43.9717	32.4043	42.7417	72.7302	83.7561	120.51	110.528	40.4935	92.3175	99.6729	138.163	152.966	128.351	89.2409	59.0981	157.916	125.772	86.1328	198.744	100.582	104.581	95.6967
107	ENSG00000005513	SOX8	19.8233	23.5369	4.63866	6.8589	7.95041	11.0374	9.24861	11.1938	9.89955	37.488	31.1446	42.5836	24.3053	24.0503	11.722	15.8097	38.8435	42.2674	14.2161	15.4743	15.4188	22.6059	13.3735	27.277	17.7627	20.0367	29.5587	21.2322	12.3454	16.8265	9.82276
108	ENSG00000005700	IBTK	6.52104	5.94554	7.15577	5.57165	5.28306	6.11284	3.5232	5.76838	5.40938	2.90447	3.80075	3.1092	3.12669	3.9614	2.8999	5.48434	1.84237	2.93444	2.40721	3.04193	5.36488	3.38301	6.69384	2.90719	3.77092	6.39182	5.17869	2.70129	4.54175	5.35977	4.63721
109	ENSG00000005801	ZNF195	8.51114	7.57346	10.6998	9.38709	6.6957	7.40807	5.89401	5.76589	5.32946	2.13822	3.85081	4.18827	2.15972	2.8488	3.21001	2.22178	1.14862	1.88662	2.49991	2.88878	2.43133	2.9537	2.77702	1.7358	2.04707	2.36791	2.35957	1.65284	2.53248	4.19884	2.59844
110	ENSG00000005810	MYCBP2	4.391	7.92363	8.87951	9.47302	11.4503	11.6333	5.72124	15.742	9.37772	3.79299	4.63315	3.25812	4.56114	10.209	10.6778	28.5838	2.02914	4.86958	3.88995	9.77306	17.4602	13.3977	26.1508	3.91309	19.3396	28.2377	14.6051	15.4249	22.3277	23.0693	14.3129
111	ENSG00000005812	FBXL3	10.7348	9.32002	11.9859	8.92347	8.72073	9.36592	6.13128	7.87395	10.7778	6.98188	7.73402	4.95131	8.24302	9.9524	9.47647	12.7185	4.78214	9.01992	10.4069	11.9661	17.5034	9.46124	17.0619	7.04485	9.61119	17.3333	12.2797	7.64703	8.84961	11.2104	11.6536
112	ENSG00000005844	ITGAL	0.0685253	0.112475	0.104927	0.0702588	0.122457	0.100016	0.0627055	0.113072	0.24833	0.415212	0.178683	0.121461	0.715059	0.220414	0.0667105	0.398264	0.231132	0.445891	0.160427	0.25274	0.11094	0.246645	0.255081	0.373967	0.208048	0.188997	0.242035	0.151736	0.290398	0.592664	0.121681
113	ENSG00000005882	PDK2	9.80136	11.2286	12.1387	12.7019	12.8527	13.6191	13.6137	12.3274	16.2114	12.2455	10.053	18.2111	19.8156	15.5468	12.7316	16.8954	14.8803	20.0009	16.4211	20.5822	19.4899	26.9779	19.736	18.3482	30.6092	18.5068	20.9135	35.51	21.6045	22.7713	21.275
114	ENSG00000005884	ITGA3	1.14698	1.63343	2.27376	2.55731	3.34559	4.20853	3.44216	4.9626	3.53066	2.65143	1.91612	5.43981	5.5337	3.54323	2.47793	3.93662	2.60864	3.7025	1.34324	2.79388	2.51703	4.02541	2.29026	2.8806	5.09914	3.23974	3.12786	6.37771	4.00868	3.66799	2.70598
115	ENSG00000005889	ZFX	3.18964	3.37777	4.7388	3.08655	2.5209	3.92348	1.91792	2.8887	2.24811	1.98088	2.45946	1.50104	1.60156	1.92748	1.13181	3.24625	1.35141	2.37864	0.906556	1.45707	3.58054	3.11872	2.56574	1.43163	2.84172	3.76171	2.38543	1.92137	1.88401	2.14279	2.31706
116	ENSG00000005893	LAMP2	8.15164	7.28345	5.25195	4.36739	5.18712	4.12435	2.2545	4.70093	7.85768	13.8556	15.1002	5.72007	14.9448	10.4235	8.78748	17.8086	13.7443	19.7344	17.536	28.676	42.1566	25.2964	37.8079	17.9564	31.1995	53.8691	43.7151	21.3648	19.9031	28.1253	17.6419
117	ENSG00000005961	ITGA2B	0.603568	0.689595	0.233007	0.234504	0.34704	0.415471	0.434751	0.400482	0.301639	0.217113	0.226794	0.671745	0.683196	0.231971	0.371567	0.151907	0.231885	0.250279	0.285534	0.201607	0.271037	0.38534	0.339439	0.372407	0.329861	0.184653	0.342377	0.781211	0.660208	0.684639	0.585552
118	ENSG00000005981	ASB4	0.105109	0.0243582	0.00998832	0.00751375	0.0144452	0.0164011	0.0149563	0.033247	0.0255922	0.306777	0.259767	0.0670587	0.0567748	0.0605464	0.0431409	0.0593059	0.185104	0.297685	0.106734	0.322664	0.313951	0.262209	0.204873	0.554192	0.12532	0.223527	0.667638	0.114671	0.184229	0.367933	0.362615
119	ENSG00000006007	GDE1	25.7986	18.5216	22.2612	19.1537	16.7951	16.7392	16.1309	16.1	22.0233	23.5734	21.3569	15.0866	22.2826	33.4432	23.3894	35.1376	18.6101	31.2527	46.288	40.1307	40.0482	35.7703	47.2606	26.308	44.8537	36.6483	37.7394	42.4642	37.6014	42.4818	46.8273
120	ENSG00000006015	C19orf60	26.5956	14.0984	18.2397	21.2671	22.4436	40.1871	61.751	22.7978	18.0015	25.0696	22.5956	39.8008	32.577	32.8213	46.5686	24.6966	35.7107	33.5063	75.5424	35.51	16.2516	19.6461	18.2458	37.999	27.8732	20.8918	25.9267	47.6724	20.5006	19.6569	61.8882
121	ENSG00000006016	CRLF1	0.464456	0.22122	0.370861	0.394167	0.790561	1.20696	1.71514	1.52648	0.843617	4.60587	5.65681	3.08055	6.99125	2.34459	2.74838	1.75551	9.36287	10.4567	3.81666	6.30689	3.8584	7.03504	2.96912	13.1934	8.11218	6.56356	8.65018	9.53294	5.76023	6.6856	6.59163
122	ENSG00000006025	OSBPL7	0.809019	1.69186	1.48031	1.78652	2.66911	4.02056	3.18026	3.93612	2.99832	2.7555	1.67777	8.89948	4.81797	2.36617	1.70948	2.40018	1.98656	2.34373	1.02982	1.74243	1.50261	3.7849	2.07514	2.97968	4.58014	1.65385	2.67586	6.08096	4.36081	4.68306	2.39027
123	ENSG00000006042	TMEM98	65.0544	47.782	27.49	24.2151	20.9359	14.2887	9.27492	10.9738	17.3032	8.91838	19.831	14.3235	22.2578	9.48278	3.65454	7.34981	12.6174	13.7714	13.7004	12.0796	12.5627	12.2538	11.9353	14.4977	17.1114	14.1112	18.5728	17.8946	12.0053	20.3266	8.76863
124	ENSG00000006047	YBX2	0.293128	0.342367	0.368878	0.378206	0.879023	1.7362	2.41847	1.65253	1.99363	0.981376	0.566589	2.56873	1.88782	0.777627	1.47795	0.793716	0.69274	1.31015	1.09359	1.20113	0.728155	1.01738	0.946603	0.778141	0.814365	0.616486	0.773621	1.03978	0.805645	1.24789	0.950931
125	ENSG00000006059	KRT33A	0	0	0.00498221	0.00628248	0.00437848	0.0343242	0.00401306	0.00248369	0.0145491	0.0490477	0.0154526	0.0710406	0.0222379	0.0300602	0.0196436	0.0189722	0.0314098	0.0226876	0.0539211	0.106008	0.0360795	0.04432	0.000766946	0.0317669	0.00556905	0.00774523	0.0254327	0.0114807	0.00428664	0.0148246	0.0234837
126	ENSG00000006062	MAP3K14	0.99461	1.98779	1.60304	1.75317	1.79259	1.87645	1.55092	1.46776	1.22329	0.885583	0.926323	1.52983	2.32396	1.42681	1.87163	2.69165	0.96271	1.15906	1.3354	1.58214	1.01993	2.13271	1.48144	1.31702	2.78318	1.81588	1.68307	3.4635	2.20387	2.57753	1.84186
127	ENSG00000006071	ABCC8	0.339002	0.391256	0.364942	0.656691	1.75491	2.45652	2.0806	4.01335	2.00365	1.56653	1.06192	5.04402	2.895	2.98061	3.71345	3.86648	1.00522	3.54366	1.75818	3.01377	3.62766	6.09304	4.25666	2.83621	7.24753	4.11817	4.95774	10.7903	10.8381	7.41837	4.88874
128	ENSG00000006116	CACNG3	1.37404	2.0554	10.2783	9.20162	7.33628	7.70827	6.27774	10.9538	12.1704	8.28903	7.7962	17.6518	14.746	32.3392	53.4752	53.9593	3.4701	23.7272	33.0057	38.0498	39.6171	44.2432	41.4452	13.2431	39.2526	32.8515	24.5519	42.1582	27.8762	30.3776	29.0585
129	ENSG00000006118	TMEM132A	29.4974	17.0141	37.5989	37.1402	30.8616	35.6983	38.3407	32.4757	24.1326	34.3336	23.9585	27.436	35.9405	31.2108	44.3817	26.5523	35.2461	37.7068	12.5047	25.3481	13.7514	25.7552	14.2482	20.2608	23.6347	21.7537	19.058	26.1661	12.6731	14.2089	12.9601
130	ENSG00000006125	AP2B1	83.1943	102.001	114.073	109.877	104.001	100.009	76.7119	121.825	156.772	35.7368	45.969	40.7734	97.8178	79.1888	84.5921	103.152	20.1788	44.9511	35.6946	64.6309	84.5986	68.194	93.5449	32.5884	97.0494	89.866	60.1842	86.4044	74.6179	81.0342	55.0521
131	ENSG00000006128	TAC1	14.3061	7.10165	6.47472	5.19108	3.47592	4.4054	4.84804	3.94535	4.18507	0.730865	0.921866	3.56494	4.62621	17.2439	13.7433	15.9842	0.350854	1.79219	43.0758	19.8287	14.3656	7.72453	14.1293	3.28113	13.1817	10.76	7.03109	11.625	10.758	12.0831	21.9512
132	ENSG00000006194	ZNF263	7.8834	9.50526	9.62065	8.90009	9.199	9.61816	8.27164	8.05895	7.74409	3.35018	4.97478	4.32591	7.53059	5.93823	7.80926	7.00463	2.35396	4.6405	5.13509	5.37453	6.59545	6.56523	5.96382	4.23124	7.54845	5.96773	5.50461	7.27419	6.15528	8.02751	5.89779
133	ENSG00000006210	CX3CL1	3.96146	4.08711	2.72335	2.29175	4.7849	6.1984	4.47299	9.43277	10.7538	24.2815	15.6288	28.9211	54.7725	89.0471	78.9334	156.682	19.3495	54.9889	44.2351	60.4974	65.2304	81.6676	66.9936	20.0106	94.5634	54.8375	42.2085	94.5701	50.1226	54.1624	33.447
134	ENSG00000006282	SPATA20	2.91707	3.22726	2.09048	2.83362	5.24518	7.21543	6.82767	7.04968	5.84472	12.4441	6.09242	13.1795	14.3137	8.20886	11.0283	5.54907	5.59325	13.5347	7.51834	9.40464	6.27292	12.4709	4.95854	9.88015	10.863	7.05729	10.2306	14.5874	10.0901	8.70763	8.59999
135	ENSG00000006283	CACNA1G	1.72114	3.32589	1.32397	1.53195	3.41794	5.10925	4.02644	5.89028	4.05627	3.86498	1.45963	9.74753	7.94136	9.95835	6.90281	16.4849	1.66847	5.88875	2.99012	6.82935	4.98998	8.60854	7.97636	2.52044	11.0426	8.27203	5.79948	14.1818	8.23535	7.47888	3.40289
136	ENSG00000006327	TNFRSF12A	0.930021	2.08457	0.440542	0.606998	0.362903	0.298287	0.422277	0.233311	0.331868	0.680782	0.359191	6.30635	5.62723	1.32575	0.678369	0.569258	5.80841	1.1633	0.727729	0.803016	0.156559	0.425079	0.261365	0.736375	0.524072	0.313321	0.562821	0.463392	0.254289	0.487692	1.69637
137	ENSG00000006377	DLX6	5.62654	3.84059	1.39842	1.456	1.47062	1.44432	1.86558	1.14339	1.33767	0.369731	0.301084	0.604621	1.06752	1.17561	0.627405	0.880808	0.0482008	0.233365	0.910401	0.904385	0.820295	0.710704	0.613508	0.393922	0.732528	0.7061	0.544667	0.620871	0.619072	0.746856	0.74366
138	ENSG00000006432	MAP3K9	1.79748	3.37834	4.06321	3.51323	3.85295	3.43893	2.40013	3.28437	1.67432	0.696634	1.03852	0.860049	0.684036	2.44118	3.06984	7.62508	0.817991	1.31846	0.552879	3.80472	3.59578	2.9382	5.78433	1.22053	5.97592	7.77515	3.75288	4.71882	7.92318	5.31029	3.40858
139	ENSG00000006451	RALA	35.9841	27.6149	35.0205	30.169	27.2856	31.1349	24.2413	32.6722	48.2578	13.5119	18.7418	27.093	27.7322	26.5456	25.0928	20.6157	8.94643	17.9769	16.5835	18.1338	23.0449	14.4353	20.4518	10.7442	13.7839	17.8677	15.5869	11.4996	11.9843	13.394	14.7324
140	ENSG00000006453	BAIAP2L1	0.32607	0.444405	0.250204	0.185226	0.3581	0.413728	0.211961	0.420671	0.327964	0.359038	0.310583	0.50275	0.557048	0.32471	0.160063	0.264871	0.555189	0.330714	0.13345	0.184211	0.171382	0.309345	0.204239	0.335358	0.248658	0.221605	0.270729	0.349399	0.329656	0.282904	0.223092
141	ENSG00000006459	JHDM1D	4.10775	4.06479	2.89679	2.44981	2.34275	2.33344	1.05123	1.66149	1.86448	1.6635	2.03306	1.66052	1.50398	2.12532	2.89538	4.21703	0.810426	1.94469	0.797814	2.29349	2.80924	2.07405	3.36234	1.02	2.20863	3.96559	2.57774	1.42895	2.40891	2.21898	1.62095
142	ENSG00000006468	ETV1	6.27352	5.72895	7.38259	7.16193	6.04493	5.38205	3.11642	6.42501	7.84105	7.97012	5.37936	6.10044	4.44109	11.987	12.385	15.3112	3.6953	10.1451	8.32624	13.3462	16.5005	11.0353	17.858	5.33683	10.0798	17.482	10.925	7.55737	11.8944	12.2177	8.53754
143	ENSG00000006530	AGK	4.34501	4.43738	5.15192	4.47445	4.30547	4.80049	3.13281	5.06683	6.71697	2.92098	2.55855	6.0602	4.7992	5.31426	6.51563	5.54739	1.24417	3.25548	3.92213	5.6517	7.31719	5.94543	6.46174	3.30343	6.79518	5.48029	5.09132	6.8331	6.7187	7.71768	5.59365
144	ENSG00000006534	ALDH3B1	0.120667	0.104675	0.0475108	0.0403608	0.237266	0.121544	0.08924	0.069349	0.0696687	0.727992	0.375504	0.054058	0.413547	0.28247	0.13394	0.207623	0.490661	0.546443	0.191829	0.288433	0.18024	0.441718	0.117499	0.607841	0.276497	0.235691	0.569432	0.429767	0.26648	0.357274	0.16649
145	ENSG00000006555	TTC22	0.0219628	0.0164833	0.0131344	0.0150088	0.0616748	0.0697732	0.0435338	0.0576272	0.0482602	0.0106146	0.0478447	0	0.088944	0.108509	0.0486011	0.137763	0.0210334	0.0749155	0.0700712	0.109454	0.0864717	0.166575	0.109018	0.0521232	0.11247	0.107385	0.0958465	0.197158	0.137249	0.179588	0.125743
146	ENSG00000006576	PHTF2	4.335	3.74499	5.35141	3.42102	3.66106	3.80431	2.60068	3.4423	3.72804	1.43341	2.09619	1.54384	2.44101	2.87925	2.88115	3.44609	0.860163	1.27425	2.26571	2.37934	2.40119	1.49903	2.61036	0.998103	1.52766	2.20827	1.57383	0.985745	1.6663	2.00632	1.82039
147	ENSG00000006606	CCL26	0.0139598	0.0150923	0.00960542	0.00154541	0.0062489	0	0	0.00297974	0.0135379	0.0906157	0.483892	0.0867199	0.0743467	0.056734	0.211097	0.114335	0.51326	0.55731	0.207692	0.290323	0.0644085	0.11647	0.0595089	0.199489	0.0227151	0.089057	0.0466303	0.0538661	0.0482361	0.0612819	0.366927
148	ENSG00000006607	FARP2	1.32698	1.71914	1.33896	1.38605	1.54558	1.89744	1.70338	1.77226	1.29795	1.83807	1.48899	2.57864	1.91063	2.17278	1.99024	2.38417	1.44519	2.10325	1.40843	1.51244	1.72463	2.08027	2.47675	1.99524	2.8719	1.94789	2.51324	3.31254	2.95219	2.91335	1.70598
149	ENSG00000006611	USH1C	0.39459	0.696121	0.12733	0.229973	0.0386425	0.179838	0.489788	0.101414	0.10218	0.188154	0.892918	0.137241	0.31964	0.403008	0.75033	0.473549	1.29195	0.599425	1.02774	1.24253	0.628706	0.998317	0.378456	2.48245	1.23762	0.57736	2.34741	1.29187	1.17445	1.39267	1.86336
150	ENSG00000006625	GGCT	13.8687	7.76099	5.73001	5.4822	5.16658	7.49202	7.27884	6.36996	6.51864	7.39061	7.52033	7.98976	4.97674	11.7637	17.8848	9.76868	5.93545	8.31247	15.5231	10.9677	12.3418	8.52462	14.7404	7.20847	8.43274	9.40261	9.70716	7.70193	9.97178	10.4652	16.4171
151	ENSG00000006634	DBF4	5.59723	4.00274	1.35459	1.22282	1.15673	1.18369	0.758396	0.787935	1.02691	0.377664	1.05416	0.724112	0.431681	0.671305	0.55456	0.647089	0.222002	0.363877	0.521919	0.667472	0.622896	0.460556	0.627491	0.295788	0.468983	0.664188	0.464766	0.464341	0.483817	0.647787	0.569699
152	ENSG00000006638	TBXA2R	0.664597	0.277927	0.283613	0.219819	0.467643	0.526512	0.400979	0.641385	1.07848	0.953226	0.693172	2.22203	2.47036	0.84494	0.184228	0.291546	1.01187	1.01035	0.388485	0.303375	0.241317	0.39406	0.1662	0.686799	0.34827	0.290576	0.347683	0.437348	0.247251	0.263469	0.353203
153	ENSG00000006652	IFRD1	6.01526	5.47657	9.02006	6.36761	6.03627	6.66052	5.31071	5.2562	5.99341	2.80877	3.50527	4.22131	4.12828	4.33405	5.76506	4.10231	2.16429	2.98867	4.51027	4.14832	3.97329	3.66871	5.82619	2.80901	4.02598	3.19721	3.91046	3.16329	3.99058	5.46575	4.80198
154	ENSG00000006659	LGALS14	0.0346223	0.003017	0.00413832	0.00801804	0.130828	0.0348643	0.64869	0.00544565	0.0546823	0.00559919	0.0460598	0	0.0674046	0.0863283	0.303853	0.142777	0.00631013	0.0429433	0.102666	0.0790722	0.061448	0.0275534	0.0150849	0	0.0172571	0.0189504	0	0.00675622	0.00762046	0.00404592	0.0155677
155	ENSG00000006695	COX10	3.82059	4.57684	4.33228	4.60748	3.89842	3.93807	3.04431	3.59881	4.94148	1.93478	2.43832	3.75035	4.22845	3.85289	2.44484	3.4808	1.30618	2.93423	2.4948	3.19934	2.62977	3.66957	3.38746	2.08308	3.73332	3.38937	2.96937	3.54541	3.04335	3.44614	2.57837
156	ENSG00000006704	GTF2IRD1	6.16828	7.94392	5.29303	6.06386	6.49869	6.76501	4.72828	5.30762	4.4213	1.49301	2.27671	3.51885	3.90521	1.81992	1.31451	1.60354	1.23623	1.54293	0.881706	1.04198	1.16073	1.96374	1.0411	1.65862	1.71496	1.45186	1.70808	2.20949	1.80377	1.99076	1.33516
157	ENSG00000006712	PAF1	37.6599	30.2197	25.0709	32.843	28.667	35.927	41.5375	37.8182	29.5218	23.8888	22.4022	15.2581	23.0483	24.6256	28.5997	21.4718	23.5397	25.7538	16.6606	25.0656	20.5612	22.3059	21.0292	21.5214	23.9547	20.5527	28.3506	27.7335	20.211	20.0198	21.6626
158	ENSG00000006715	VPS41	10.9119	11.2768	11.7703	11.5413	10.7863	12.7625	8.33476	13.1349	13.9828	9.15855	8.64948	7.30264	9.76407	14.6194	15.2753	20.837	4.96143	9.61128	10.078	12.2941	13.437	13.3707	24.8802	7.01399	18.44	17.6205	13.9755	14.1906	15.26	16.6632	16.6527
159	ENSG00000006740	ARHGAP44	3.02495	3.16306	8.73175	7.7977	6.20035	7.09378	4.35542	8.27868	8.52154	6.50668	4.68415	7.57489	10.9144	23.861	39.2029	44.2138	2.83086	12.9704	18.361	31.4351	32.2503	28.9274	33.9196	8.78315	34.7551	32.6387	22.1468	38.5948	27.3445	31.8214	23.9493
160	ENSG00000006744	ELAC2	9.40803	8.02742	6.94264	7.66519	7.05706	6.78005	6.36261	7.05561	7.13413	5.88637	5.26388	4.39731	5.48315	6.49129	6.64101	6.67534	4.00904	7.15847	4.55372	5.5986	6.24802	7.73677	6.14	5.53789	8.56379	6.41551	5.97144	10.2317	6.66443	7.38763	6.80042
161	ENSG00000006747	SCIN	0.133875	0.117665	0.099792	0.0828983	0.196103	0.23772	0.191652	0.353013	0.427964	0.0630931	0.0172958	0.0100955	1.91338	0.218185	0.105084	0.440088	0.0794567	0.167485	0.125593	0.470619	0.0455416	0.113784	0.42025	0.106743	0.146829	0.30766	0.319729	0.0603086	0.229047	0.460586	0.114415
162	ENSG00000006756	ARSD	1.88716	2.22162	1.67359	1.75457	1.87096	3.20404	1.75936	2.55185	2.30458	2.51888	1.96556	2.87637	3.01289	2.0921	0.557258	1.14171	1.54648	2.1732	0.971482	1.00822	0.775581	2.04981	0.725187	1.7747	1.19527	1.06845	1.81855	1.12062	0.990173	1.54515	0.612639
163	ENSG00000006757	PNPLA4	2.77735	2.00467	3.82863	2.60627	1.64819	3.33241	2.11809	2.427	2.13936	3.63625	3.11754	1.44896	2.90373	3.46956	3.37071	4.01468	2.22731	4.33188	4.5848	5.41748	6.48924	4.31144	3.68781	3.81162	4.80376	5.40069	4.21158	4.52553	3.50316	3.59861	7.00484
164	ENSG00000006788	MYH13	0.00128869	0.000868286	0.00173165	0.00325995	0.00497526	0.00554271	0.00805547	0.00148595	0.00271406	0	0.00801423	0.0315683	0.00427192	0.0293382	0.0365199	0.025826	0.00294236	0.00730688	0.00638974	0.0373277	0.025922	0.0253318	0.039447	0.00809211	0.0284473	0.01796	0.0162565	0.0414616	0.0172435	0.00941262	0.0215085
165	ENSG00000006831	ADIPOR2	13.0323	13.6932	9.47611	8.76396	9.43362	9.12469	5.60965	9.05405	10.5418	9.43552	11.7375	8.58094	10.6011	8.98972	6.13748	10.364	12.0717	12.892	5.85347	10.8104	14.9007	14.8906	13.5898	10.6902	17.0609	14.2163	18.4024	11.4537	11.2065	15.7034	11.0065
166	ENSG00000006837	CDKL3	10.9444	9.17028	9.19986	9.47697	7.14395	7.77988	4.29431	7.34421	8.86455	3.38299	4.8993	1.15326	5.47802	9.22325	7.98031	11.3913	1.69572	4.37182	6.83975	9.46932	10.3626	6.68391	14.1553	3.57924	9.62399	11.9803	8.78375	8.22467	7.7531	8.31427	9.57093
167	ENSG00000007001	UPP2	0.0775532	0.145816	0.285149	0.286126	0.403291	0.490344	0.479267	0.940316	0.894546	0.791733	0.320989	1.51225	1.3009	1.43052	1.79119	1.4794	0.354596	0.795209	1.24568	1.76231	1.92642	0.531156	0.951504	0.539982	1.28252	1.12164	0.712797	0.952956	0.988542	1.27871	1.09741
168	ENSG00000007038	PRSS21	0.00751869	0.00492386	0.00714943	0.00180839	0.00652916	0	0.00471295	0.00145001	0.0456607	0	0	0.0187363	0.0346905	0.0176658	0.0240264	0.0156007	0.0295945	0.00534636	0.00137743	0.0579428	0.00454894	0.00251349	0.0138135	0.0998727	0.0407071	0.027712	0.0468825	0.0338328	0.0464803	0.0050419	0.00591748
169	ENSG00000007047	MARK4	11.9987	14.3698	13.1988	16.1743	17.621	22.1516	18.2609	22.3192	17.6476	8.51334	7.80043	25.6652	29.6907	18.3696	18.3927	18.8454	7.2075	10.6844	8.32298	14.1942	8.47913	14.5603	11.3434	8.42331	14.5555	12.0004	10.9911	18.2279	11.0213	10.7691	10.5635
170	ENSG00000007062	PROM1	5.86178	6.12761	1.20213	1.96388	3.87273	6.90546	4.71856	6.75579	7.69358	2.85578	2.28047	4.95316	5.6206	2.97742	1.07731	1.49993	1.00515	1.68858	0.905563	0.737388	0.930205	1.11226	1.16308	1.72922	1.00751	0.816129	1.19362	0.752676	1.00603	1.05064	0.621471
171	ENSG00000007080	CCDC124	69.5596	41.2594	38.7485	48.5075	49.3878	67.8056	96.535	51.1436	41.3427	49.0543	43.5103	68.2473	58.7756	66.231	83.0999	49.8279	63.5313	71.943	58.606	54.9272	33.103	39.1241	30.2239	55.1615	44.4418	43.3835	40.4978	73.9174	32.4492	27.6162	52.786
172	ENSG00000007129	CEACAM21	0.243489	0.182916	0.10037	0.109566	0.371905	0.718931	0.383821	0.204005	0.50965	0.226955	0.0667799	0.194609	0.411793	0.178911	0.01785	0.210587	0.208346	0.168237	0.331086	0.71779	0.794276	0.142063	1.0887	0.153109	0.203553	0.0828902	0.464197	0.221215	0.201043	0.226739	0.464438
173	ENSG00000007168	PAFAH1B1	63.6352	40.7333	81.3552	64.1445	65.8875	73.2678	42.4987	84.3706	97.0267	25.0907	34.5203	34.8169	38.2477	59.9558	75.7333	102.141	11.0045	30.2999	32.752	65.3322	91.5083	54.8009	111.036	24.5657	89.5127	108.998	57.6267	74.1262	91.3434	91.5873	64.1994
174	ENSG00000007171	NOS2	0.476069	0.465326	0.276391	0.340607	0.453231	0.563062	0.283229	0.470373	0.57308	0.469114	0.217902	1.03202	1.74322	1.4989	2.28353	2.98191	0.228005	0.682861	0.935432	1.29941	1.16081	2.63797	1.67912	0.87057	2.3173	1.6819	1.24133	2.944	2.01265	1.84717	1.53395
175	ENSG00000007174	DNAH9	0.0984144	0.131204	0.0703062	0.0775756	0.260205	0.313088	0.446231	0.275661	0.212533	0.226459	0.142444	0.135457	0.473679	0.383346	0.162663	0.400761	0.153177	0.17524	0.123829	0.314854	0.202659	0.249121	0.261577	0.19884	0.484029	0.239471	0.295306	0.335781	0.433695	0.325264	0.260204
176	ENSG00000007202	KIAA0100	25.7211	30.3001	23.0206	22.0428	22.1502	20.1267	11.4793	19.552	16.5215	14.835	13.632	7.19919	12.9373	18.7706	21.0422	28.3471	7.65339	19.4655	7.53494	18.0742	22.991	20.8802	25.3283	12.7723	29.743	26.9509	23.6944	26.4261	27.7621	29.1088	17.1585
177	ENSG00000007216	SLC13A2	0.00672688	0.005302	0.00108057	0.00251493	0.0277989	0.000825897	0.00151487	0.000835962	0.00159453	0	0	0.00701864	0.00371758	0.00615447	0.00130884	0.0185277	0.00493985	0.00831238	0	0.0335152	0.0119028	0.0121092	0	0.00572422	0.0155135	0.00767655	0.0042541	0.00534092	0.00555883	0.00904077	0.011449
178	ENSG00000007237	GAS7	9.73216	14.9104	38.463	36.3678	38.1533	36.751	23.6396	46.4805	39.4062	13.265	15.8971	22.7416	26.7996	44.5958	77.3136	106.547	13.1331	28.8354	21.1403	58.8092	82.7649	74.5317	102.233	29.4074	101.746	108.281	69.2959	97.4344	97.445	88.4036	73.7885
179	ENSG00000007255	TRAPPC6A	13.282	6.06895	4.37717	5.44537	4.65457	5.31959	7.62099	4.88063	5.44866	12.1556	8.81302	13.1324	12.3876	10.5672	12.2111	7.28166	19.0911	14.1176	17.2574	12.2223	7.9402	8.56704	5.89054	13.1795	9.17325	6.25932	8.92752	12.0462	6.03312	7.04433	13.1892
180	ENSG00000007264	MATK	1.27996	0.925923	3.3535	3.63948	6.63172	12.484	18.388	16.0514	11.5084	15.1532	8.89616	39.5059	20.4416	31.2663	50.5065	25.2108	15.2374	25.8154	35.772	25.6806	19.4905	18.4465	14.5601	15.4173	20.3586	19.0341	17.1092	34.1283	15.735	11.7015	31.4164
181	ENSG00000007306	CEACAM7	0	0.00124107	0.000522797	0.000781686	0.000991024	0.00106391	0.000619884	0.000679381	0.000506039	0	0	0.00586477	0	0.00314359	0.013757	0.0323023	0	0.0136054	0.0632297	0.0426323	0.0535073	0.0175537	0.0272187	0	0.0173915	0.00973917	0.00738982	0.00255369	0.00375146	0.00347919	0.00568809
182	ENSG00000007312	CD79B	0.0890519	0.0638445	0.0598288	0.0712316	0.0782182	0.0498433	0.101076	0.102223	0.160594	0.07172	0.144582	0.0205203	0.614875	0.343349	0.11863	0.153443	0.322946	0.221613	0.382889	0.384575	0.14156	0.157932	0.136766	0.287493	0.153531	0.100754	0.0820804	0.211185	0.113183	0.129868	0.248224
183	ENSG00000007314	SCN4A	0.0271641	0.0343556	0.0512648	0.061628	0.0257481	0.0266209	0.0160579	0.0179614	0.0243234	0.0164354	0.0119961	0.00432987	0.0241226	0.0500848	0.0279525	0.116788	0.0213709	0.185807	0.0221553	0.111487	0.04848	0.0504588	0.0163031	0.0214479	0.0899486	0.0316303	0.047417	0.0848231	0.0687988	0.064253	0.0263257
184	ENSG00000007341	ST7L	1.87528	1.85394	1.22635	1.21849	1.39751	1.752	1.39423	1.67374	1.31373	1.17898	1.13836	1.84108	1.21442	1.35417	1.22325	0.96807	0.815674	1.15974	1.26965	1.44156	1.19761	1.31901	1.2811	1.10092	1.03443	1.27947	1.3623	1.02302	1.2435	1.5347	1.2741
185	ENSG00000007350	TKTL1	10.493	15.4679	3.18171	5.80296	2.14074	1.96344	0.721002	0.855926	1.13411	0.069752	6.47374	0.367246	0.592321	0.195727	0.0720355	0.0620175	0.0521476	0.101418	0.0985088	0.0797351	0.0639112	0.0579332	0.0325417	0.0565795	0.0444305	0.0277767	0.0555082	0.0292716	0.0358067	0.0319339	0.0594124
186	ENSG00000007372	PAX6	10.6333	15.7285	1.5703	2.98092	2.32374	3.70918	1.21224	2.95245	2.36404	3.57222	2.92478	4.57576	3.85596	3.01036	3.75154	2.17393	3.01745	4.0246	3.21078	2.97463	2.32726	2.43279	2.42627	3.58375	1.65413	2.09943	3.17148	1.3802	2.01532	2.13742	1.80096
187	ENSG00000007376	RPUSD1	7.47471	4.32205	7.27667	7.33176	8.81705	10.4958	12.8549	7.0966	8.58736	5.03427	4.74568	12.3788	8.23874	8.05947	9.2312	8.27056	5.97738	8.53392	10.3003	8.42711	6.5727	9.96127	4.45535	7.0422	10.2264	6.717	6.95668	15.7414	7.6016	7.18142	8.73116
188	ENSG00000007384	RHBDF1	0.472052	0.361128	0.22627	0.189197	0.425044	0.474913	0.414586	0.540032	0.533715	3.39581	1.64166	5.17104	5.62261	2.21402	0.625795	1.00023	3.10172	2.63509	0.608134	0.958309	0.511637	1.51966	0.50849	2.07521	0.964034	0.603197	1.62769	1.26646	1.08583	1.13674	0.473882
189	ENSG00000007392	LUC7L	9.2103	11.5007	7.12505	9.43312	9.97559	14.8197	15.1902	13.7603	6.92771	7.31869	7.33124	30.5263	7.32752	7.53406	8.33921	4.72158	5.82832	7.06952	5.75786	4.04234	4.14606	6.11016	5.3371	6.8867	4.92468	4.55932	5.82541	5.5787	7.40878	9.19218	6.49545
190	ENSG00000007402	CACNA2D2	3.28103	4.24117	3.53298	3.88015	3.21516	3.73738	1.96049	4.69879	3.47261	2.41617	1.46308	4.32099	4.52837	3.45691	2.45204	6.60042	1.03186	2.89822	1.74531	4.43528	2.25199	5.60846	4.85139	2.19364	7.42511	4.66384	4.63615	9.13896	5.99247	5.12506	3.36711
191	ENSG00000007516	BAIAP3	5.52352	4.2818	2.71437	3.77688	5.66549	9.73321	12.1955	6.76207	5.53676	4.98514	6.74874	7.14137	11.0911	9.57868	9.87851	9.1496	5.88242	6.72381	6.80252	9.8111	8.93062	13.8841	11.321	9.31495	29.5535	20.3568	17.5849	30.3263	25.6988	12.1327	20.8925
192	ENSG00000007520	C16orf42	48.3704	21.8668	27.1868	28.079	34.2583	50.5716	73.6971	28.9467	30.4838	32.8132	34.1599	35.1574	38.5252	36.3462	61.9348	29.3399	45.659	49.5467	44.3704	36.1686	34.8925	27.1881	19.45	40.7062	31.9102	31.8038	32.5932	44.6023	22.6155	21.6034	41.9367
193	ENSG00000007541	PIGQ	4.89639	5.55123	3.6857	4.29229	5.72196	7.28541	7.99172	5.82405	6.13002	5.19242	4.09032	15.7626	10.4575	6.3524	6.46547	5.74515	6.56934	6.45234	3.9553	4.1714	3.2073	7.27934	3.35538	5.41168	8.22267	3.80094	4.35594	11.1644	5.26534	4.72522	4.91445
194	ENSG00000007545	CRAMP1L	4.49599	6.30907	4.90526	4.94962	5.6335	5.77774	3.2269	5.19605	3.86789	2.33173	2.54034	3.49125	3.18498	2.78325	2.76475	3.73323	1.21845	2.60738	0.88727	2.43102	3.19558	3.41059	3.11305	2.03014	3.87803	3.35459	3.16119	4.1539	4.46152	4.0305	2.04865
195	ENSG00000007866	TEAD3	2.42974	2.65166	0.313333	0.451911	0.642751	0.484905	0.344436	0.343454	0.458476	1.60928	1.151	2.34984	3.6259	0.952098	0.274082	0.344087	1.81161	1.44956	0.217913	0.458422	0.210546	0.865948	0.225968	1.25898	0.46625	0.390278	0.728725	0.399561	0.483707	0.483313	0.404188
196	ENSG00000007908	SELE	0.589166	0.0561173	0.0372968	0.0307212	0.300827	0.0139517	0.012273	0.100058	0.370345	0.348139	0.36682	0.0922896	3.33596	0.240273	0.457876	0.0446928	0.01955	1.18477	0.0840204	0.0955599	0.0142589	0.194883	0.0940015	0.0639035	0.0164237	0.0363551	0.443961	0.0625706	0.0569621	0.205397	0.0329189
197	ENSG00000007923	DNAJC11	10.4382	8.71157	8.69129	9.25125	10.5849	12.0921	9.38282	10.5829	10.6462	6.95437	6.9705	9.51529	8.26545	10.1014	12.1135	11.9973	5.02183	9.31627	5.2624	8.93088	7.80566	11.4576	10.0984	7.52993	12.8805	9.84307	10.7225	14.8885	10.5627	11.1046	9.80067
198	ENSG00000007933	FMO3	0.00939106	0.0063195	0.00376712	0.00738796	0.00987184	0.00808993	0.0165945	0.0288848	0.0679674	0.150159	0.371952	0	0.284995	0.359904	0.157235	0.231485	0.409485	0.596846	0.333896	0.394603	0.270396	0.176933	0.102134	0.438129	0.143348	0.214726	0.110615	0.14183	0.353104	0.243305	0.224458
199	ENSG00000007944	MYLIP	2.06721	1.53449	3.30946	2.96172	5.0747	7.94274	5.54734	8.74148	7.78744	2.88368	2.74413	5.44098	7.56357	4.45743	5.96199	6.78009	1.90824	4.64815	3.27733	4.30041	8.92549	6.39206	7.65941	3.11069	5.59522	6.09229	5.72735	4.78099	4.7346	5.93833	3.46369
200	ENSG00000007952	NOX1	0.182349	0.0920496	0.193905	0.137225	0.143325	0.157632	0.251183	0.252032	0.136025	0.237706	0.19077	0.119983	0.106225	0.22953	0.249063	0.127021	0.208287	0.213251	0.479865	0.165464	0.169198	0.123535	0.171044	0.233731	0.109707	0.14376	0.151801	0.0970771	0.117311	0.194226	0.455879
201	ENSG00000007968	E2F2	7.50388	7.47064	0.57081	1.07458	1.10953	0.704941	0.334765	0.325928	0.656627	0.0821049	0.658377	0.809493	0.827578	0.134866	0.0254121	0.0367289	0.0197526	0.0328687	0.0127346	0.0275187	0.00956004	0.0124039	0.00300101	0.0173451	0.00479227	0.00900146	0.0110963	0.00328714	0.00355326	0.0118141	0.00198117
202	ENSG00000008018	PSMB1	54.4904	33.6907	34.3495	33.8826	30.1358	32.8628	39.7169	30.8282	40.7247	20.9414	26.8156	24.8139	34.962	32.1576	36.9175	22.279	23.1917	31.2356	79.1641	34.3722	41.6646	24.331	30.8844	24.439	27.6421	23.8506	29.8155	32.3846	25.1339	28.2957	39.6555
203	ENSG00000008056	SYN1	10.9063	14.2898	19.0903	20.7303	29.4921	35.2053	24.7413	44.4224	59.8065	34.9869	25.251	67.9742	87.6955	99.331	121.425	162.868	11.8043	72.2128	56.2215	160.366	162.934	196.11	159.985	60.9023	219.999	183.473	123.873	272.857	142.581	174.643	130.057
204	ENSG00000008083	JARID2	8.96348	9.91066	4.73319	5.28129	5.45959	6.83322	4.00715	6.75825	4.40484	4.0778	3.42995	4.76502	4.10828	3.35567	2.62046	4.01761	2.84186	3.67318	1.37438	2.52671	2.63774	3.43969	3.35072	3.11766	3.1493	2.96113	3.99	3.01516	3.41067	3.24056	2.09552
205	ENSG00000008086	CDKL5	1.29833	2.95069	7.0798	6.0184	5.79189	3.82821	1.0819	4.43119	2.49927	0.781731	1.47182	0.201437	1.43959	4.03564	5.17574	21.4872	0.606235	1.15222	0.55525	6.17133	5.26102	3.5769	12.564	0.869192	5.49711	15.8486	3.86355	3.1492	6.32411	5.18324	3.17297
206	ENSG00000008118	CAMK1G	1.55002	2.03028	1.71556	1.96705	2.44715	3.29422	2.40471	4.95547	4.25856	3.01145	2.65852	2.33202	7.12808	10.5285	15.346	16.7216	0.921779	6.07937	10.8453	18.4098	15.3279	27.446	20.4844	6.05703	27.5598	24.4184	15.8976	32.2291	26.7232	23.1761	24.3145
207	ENSG00000008128	CDK11A	1.58029	1.8909	1.5586	1.75717	2.15005	2.26671	1.951	2.79414	1.19161	1.68094	1.65316	2.34849	1.80036	1.62333	2.04793	1.41353	1.74757	1.80062	0.893289	1.44732	0.972921	1.62752	1.69271	1.98175	1.56857	1.53969	1.9403	2.36943	1.55791	2.29503	1.5492
208	ENSG00000008130	NADK	7.21847	6.60706	5.02438	4.67593	5.62393	6.59548	4.17948	5.41905	5.0958	4.33216	3.6177	4.66003	5.97142	4.59967	4.42935	4.80275	2.84999	4.48225	2.41221	4.01527	3.8653	4.65549	3.32867	3.14114	4.63334	3.95114	3.56996	5.21313	4.16694	3.92824	2.69805
209	ENSG00000008196	TFAP2B	1.12748	0.72114	0.741291	0.578504	0.232988	1.0851	0.0110556	1.08276	1.22102	0.115367	0	0.111623	0.277918	0.290834	0.246681	0.408009	0.0495927	0.176393	0.203123	0.376095	0.209568	0.225844	0.298167	0.219686	0.368971	0.391161	0.462024	0.518863	0.254935	0.315067	0.199495
210	ENSG00000008197	TFAP2D	0.568768	0.708562	0.411661	0.478078	0.698914	0.306577	0.0703659	0.127894	0.0985694	0.0312338	0.127241	0	0.0366289	0.0602837	0.0767283	0.0818361	0	0.0138026	0.0465257	0.180674	0.142328	0.0373826	0.214055	0.00458682	0.0830143	0.0995997	0.028694	0.0667955	0.0419186	0.0185107	0.0742358
211	ENSG00000008226	DLEC1	0.980794	0.742514	0.652676	0.770267	0.93967	1.63005	2.01924	1.4872	1.05378	2.70755	1.81839	3.0361	2.53179	2.17868	2.32379	1.30679	3.03563	3.1376	2.4322	1.96807	1.76589	1.70401	1.25533	2.82698	1.60423	1.15559	2.0196	1.89167	1.79316	1.71126	2.21489
212	ENSG00000008256	CYTH3	7.65888	7.30971	7.98692	6.96497	8.72797	10.4388	7.34659	11.5172	10.4239	12.2811	8.85014	14.9616	19.295	15.2707	6.39182	14.8882	8.19133	13.4631	6.01125	7.51527	9.00674	10.4523	9.4131	12.0738	10.029	9.50716	9.72535	11.9806	9.32172	9.87668	11.1303
213	ENSG00000008277	ADAM22	3.10288	3.09079	3.64586	3.57448	4.72576	5.90965	3.03794	7.29751	7.19625	4.21017	2.58065	4.11162	5.72343	9.59553	9.03913	22.8216	1.80863	6.55898	4.76154	11.7586	15.7263	11.5741	20.2753	4.73339	15.905	20.5607	11.6204	11.5253	17.1908	15.343	11.5155
214	ENSG00000008282	SYPL1	10.2242	9.86606	5.34825	4.62835	5.34059	5.30075	3.94699	5.49437	8.93402	18.6763	13.2178	15.6236	18.1564	14.6128	5.78005	7.9434	16.874	20.0984	15.6003	12.4577	16.1033	12.5293	14.0076	13.7719	12.8798	12.3646	17.7991	9.29644	9.11056	14.1938	9.68054
215	ENSG00000008283	CYB561	3.69861	2.95874	3.88958	3.59811	6.98951	10.1203	7.52459	8.80971	11.3735	3.64432	3.47508	13.4317	13.0761	14.2841	14.8017	16.4874	1.90005	6.65421	8.4228	10.7234	12.8538	12.9193	10.6264	4.81695	14.1327	13.3171	8.41183	23.9303	12.1054	11.7781	13.2755
216	ENSG00000008294	SPAG9	20.2756	23.2474	18.2038	16.4775	17.7873	17.6302	9.19169	16.9959	17.1062	16.7839	15.5156	8.64176	13.6676	15.8681	11.935	20.0499	8.28855	14.1156	9.52228	12.4783	16.2108	16.5014	21.5973	13.5978	17.8976	23.4208	22.2147	12.5375	16.2875	19.9622	16.8027
217	ENSG00000008300	CELSR3	7.03281	10.8682	12.8328	14.1353	14.1561	13.5302	9.30097	11.6773	6.28919	1.43336	3.29033	6.11222	4.28052	2.71333	2.6962	4.56965	1.05038	2.53002	0.839183	2.20249	2.88464	3.84871	2.86756	1.6984	4.66225	3.68041	2.67844	5.02714	5.51847	3.96955	2.4033
218	ENSG00000008311	AASS	1.58031	4.13635	0.901049	0.980283	0.860953	0.913462	0.392062	1.60157	0.733239	3.14744	2.0085	1.66647	0.903104	2.0014	0.494311	0.827623	0.944977	1.59028	0.244717	0.686745	0.494755	1.33731	0.955033	1.28009	0.733444	0.727192	2.14544	0.470157	1.37234	1.97237	0.400299
219	ENSG00000008323	PLEKHG6	0.0241066	0.00964757	0.00592807	0.00664082	0.0109869	0.0230688	0.0196436	0.0295467	0.0154993	0	0.00278542	0.00235534	0.0447408	0.0106398	0.00476061	0.00596739	0.0330924	0.0127946	0	0.0234404	0.00331021	0.0118057	0.00571993	0.0024583	0.00516952	0.00161606	0.00131842	0.00289274	0.00802955	0.00482699	0.00181048
220	ENSG00000008324	SS18L2	12.3184	9.1648	11.5944	10.4065	10.4969	12.5464	16.5437	18.6187	12.3976	5.56697	8.56988	12.5788	12.4413	13.2291	8.569	9.1311	7.43811	8.98559	25.0263	8.75083	10.5198	9.33784	13.3373	9.11207	9.91074	6.34754	9.658	9.69104	9.94516	9.50384	20.2838
221	ENSG00000008382	MPND	23.2923	12.9858	12.3914	14.7508	16.7616	20.6493	27.2161	16.4863	15.2669	9.9335	7.4735	8.90525	13.7943	13.2667	23.6579	13.1032	10.9391	15.1975	16.3414	14.737	12.6961	12.4753	9.80082	12.1482	15.4015	9.89798	12.4263	18.4755	12.0347	9.60932	15.2145
222	ENSG00000008394	MGST1	0.59458	0.443007	0.480128	0.324425	0.385611	0.640897	0.461113	0.441453	0.961695	5.41299	2.29338	0.951935	2.3337	1.59627	1.78946	0.968305	4.36574	5.50656	6.29128	6.67235	3.01394	5.08452	2.96145	4.92413	2.64807	2.26207	4.73242	0.938196	2.0734	3.33977	3.73498
223	ENSG00000008405	CRY1	8.85221	7.53368	10.3533	7.85108	6.47289	5.73863	3.39038	4.71622	7.71967	2.97858	3.73692	4.35154	4.93596	3.43501	2.94694	4.43155	2.08314	3.54003	3.51869	3.37458	3.18214	2.97979	4.4777	2.09441	3.4415	4.40112	3.55928	2.76106	3.0041	4.03143	2.54726
224	ENSG00000008438	PGLYRP1	0.0536834	0.0132513	0.0135447	0.0200542	0.069462	0.145166	0.214576	0.195025	0.368798	1.38267	0.6255	0.302045	0.183865	0.235136	0.173283	0.149398	1.35946	0.803801	0.203093	0.314118	0.136751	0.620721	0.0755142	0.859273	0.207252	0.232706	0.383104	0.193254	0.424669	0.406626	0.116381
225	ENSG00000008441	NFIX	25.7649	59.4405	95.5045	119.137	98.3714	126.444	119.845	74.7328	69.6615	40.6477	59.601	48.9517	64.5928	41.763	47.0351	48.2264	63.2669	47.1553	17.5217	42.9018	25.301	46.5616	35.3206	45.2517	38.9869	51.4862	47.5924	43.8763	33.3626	32.567	31.229
226	ENSG00000008513	ST3GAL1	4.13503	6.25881	13.38	9.81808	10.1922	10.4739	7.02513	10.5823	9.0676	4.48182	5.72308	7.82133	6.9427	3.92977	2.78866	4.7247	2.39941	3.90473	1.00692	1.99774	2.32767	3.93135	3.15285	1.94189	3.91622	2.99402	3.43346	4.03853	4.12108	3.67529	2.133
227	ENSG00000008516	MMP25	1.26942	1.06828	0.831445	0.889556	1.10113	1.09693	1.04611	1.27537	1.60005	0.574659	0.536268	11.4189	2.48423	1.21504	0.401264	0.424692	1.84298	0.572875	0.341758	0.288203	0.151174	0.292209	0.198764	0.723289	0.293504	0.148504	0.197438	0.430998	0.252631	0.345331	0.212138
228	ENSG00000008517	IL32	0.37027	0.407512	0.313716	0.240666	0.518622	0.247752	0.459354	0.670669	0.713439	0.894067	1.06258	3.10399	5.97671	2.53527	1.36428	0.916483	6.9507	3.46274	1.99292	1.01473	0.593771	0.277985	0.176546	2.44733	0.739929	0.585644	0.278017	0.766616	0.289892	0.885068	1.51347
229	ENSG00000008710	PKD1	1.42996	5.15443	2.28465	2.95936	5.91205	10.7499	8.99913	7.87114	1.98022	5.58115	3.14863	11.9913	9.54081	4.93286	11.118	6.67296	5.63455	8.86414	2.25119	4.78775	5.40136	12.2935	6.31215	7.04874	11.7303	7.71244	10.1441	16.9483	17.6307	13.1421	6.64967
230	ENSG00000008735	MAPK8IP2	32.4511	24.1347	41.9695	49.2142	56.1316	69.3115	75.5258	60.17	59.2884	26.6061	25.1473	67.3247	59.4439	55.594	108.963	66.7379	41.7264	41.9035	40.2053	84.4008	56.952	71.7458	52.3786	52.2338	80.9566	86.4173	59.7477	119.923	55.2422	55.2806	78.9219
231	ENSG00000008838	MED24	24.5812	29.052	19.5023	23.2898	21.7326	20.3444	13.5674	26.5412	23.085	8.8644	9.63847	20.2433	19.1276	19.3295	13.4957	16.0285	5.51356	11.9563	7.36869	11.8196	13.6197	15.2631	14.7372	8.41125	19.9545	13.027	12.9161	23.4006	14.507	14.2989	10.5243
232	ENSG00000008853	RHOBTB2	15.0634	15.0787	12.1344	12.3375	16.8877	21.1026	21.5947	22.6311	14.9264	15.7475	10.2509	23.0957	15.8627	23.3846	22.9859	36.7319	13.0335	18.9988	9.36826	18.53	18.5198	26.8114	25.9515	12.3082	31.2606	21.196	20.8103	32.8574	26.5484	24.4207	19.4966
233	ENSG00000008869	HEATR5B	6.58189	10.4305	11.3113	11.4522	10.6145	9.95039	4.6346	10.2374	12.1339	2.24356	3.81398	3.42322	5.10698	4.89992	8.13617	8.01373	0.763712	2.57828	1.53583	4.694	5.8372	5.19631	8.21501	2.05352	7.31831	9.84721	5.81562	5.80049	7.35818	7.78532	4.70105
234	ENSG00000008952	SEC62	24.2434	17.1874	29.7127	22.7603	17.1256	18.9704	24.6065	18.4656	22.1387	23.8705	22.5312	8.55401	21.1461	27.2163	39.3518	26.2895	34.3735	27.8509	39.5327	35.7883	40.2836	23.3331	39.4194	30.6505	21.9014	41.824	35.931	16.5083	21.9271	24.2026	47.306
235	ENSG00000008988	RPS20	174.026	84.8674	98.7927	138.031	79.0116	91.0888	182.222	48.5096	55.5081	42.6692	81.4878	154.934	79.5138	53.545	76.148	24.4689	104.458	71.0199	72.0136	73.5259	37.6204	22.1948	27.6666	50.9482	16.9344	25.2744	30.702	20.7663	19.974	18.8444	58.7307
236	ENSG00000009307	CSDE1	127.793	103.931	138.399	129.819	106.978	103.559	65.9767	96.6143	99.5835	42.3366	59.4382	31.5219	51.683	51.3623	81.065	64.0107	23.5394	49.077	35.5957	63.7648	74.9195	51.0155	83.7261	41.1975	62.307	83.0031	67.1853	52.0546	57.1744	63.5357	67.1592
237	ENSG00000009335	UBE3C	6.43099	4.06469	7.00746	5.54529	7.271	7.7263	3.84578	6.81856	7.85407	4.18465	4.05774	4.08408	5.833	7.36447	6.19642	11.191	1.97218	5.28775	3.26652	8.24088	9.72048	8.29106	10.6442	3.71367	10.0051	11.5164	7.86578	9.07217	8.09573	8.78305	5.93919
238	ENSG00000009413	REV3L	4.10011	6.13738	6.06029	4.9218	6.62002	7.57448	3.11784	8.19782	6.3068	3.06936	3.21922	3.88714	5.08179	3.99483	2.40677	3.85774	0.923472	2.32653	0.894139	1.70885	2.89412	2.49037	2.8469	1.65345	2.03598	2.58965	2.61033	1.56474	2.85202	3.35055	1.7132
239	ENSG00000009694	ODZ1	0.806944	1.54962	1.73629	1.241	2.67497	2.68528	1.88665	4.58932	3.43079	1.35713	0.628494	1.82089	3.40567	3.51213	3.53849	6.65482	0.885047	2.21034	1.75603	2.65634	3.51592	2.22538	3.47786	1.18648	2.48934	4.22754	1.89911	1.88646	3.47683	2.20289	1.79394
240	ENSG00000009709	PAX7	0.261288	0.335217	0.0775944	0.111965	0.0809441	0.094751	0.0312996	0.0356325	0.0619234	0.040707	0.0178234	0.036023	0.0867579	0.222561	0.198274	0.701271	0.0425894	0.192883	0.216595	0.473102	0.581011	0.670443	0.740692	0.2358	1.17462	0.522814	0.595041	1.34124	0.663787	0.900786	0.679318
241	ENSG00000009724	MASP2	0.47143	0.488109	0.647107	0.611531	0.831995	1.17136	0.713456	1.11771	1.03237	0.461338	0.405311	0.985847	0.489724	0.61335	0.404941	0.663159	0.259359	0.514472	0.242437	0.756991	0.922259	1.09433	1.02383	0.4623	1.0788	0.860297	0.802504	1.0133	1.56638	1.87103	0.63238
242	ENSG00000009765	IYD	0.000206563	0.000263071	0.00160661	0.00109704	0.00490193	0.00828882	0.00724149	0.000450523	0.00650514	0.0105647	0	0.00916913	0.000166014	0.00994117	0.010356	0.0152618	0.00256441	0.00162298	0.0129337	0.0217311	0.00223746	0.00530105	0	0.00175397	0.00415729	0.0160359	0.00378362	0.009024	0.011533	0.0107275	0.0197988
243	ENSG00000009780	FAM76A	2.68427	2.00902	2.63778	1.9101	2.11788	2.2942	1.8854	2.11295	2.01748	1.31603	2.30389	0.778231	1.65415	2.32445	1.86429	2.82039	0.947956	1.62838	1.98263	2.29034	3.04103	2.90865	3.1102	1.30751	2.00457	2.44832	2.53346	1.59067	2.09737	2.61786	1.72304
244	ENSG00000009790	TRAF3IP3	0.222176	0.17714	0.121558	0.0878915	0.0817007	0.123166	0.101553	0.0840866	0.123995	0.248135	0.140823	0.0105853	0.25998	0.192851	0.082053	0.227575	0.127414	0.170008	0.253706	0.211803	0.21755	0.183231	0.314361	0.192867	0.20874	0.214791	0.245612	0.177478	0.275343	0.364372	0.158711
245	ENSG00000009830	POMT2	2.26928	2.84054	1.18255	1.32999	1.96905	2.73048	1.86275	2.15194	2.00852	2.97375	2.16808	3.37413	2.57964	2.11986	1.72041	1.84325	2.31831	3.34763	0.964681	1.53049	1.52613	2.53206	1.48596	2.3444	2.65358	1.5496	2.60726	2.81699	2.75697	3.37849	1.2541
246	ENSG00000009844	VTA1	31.6793	27.5041	50.1293	42.3704	32.5366	35.0549	25.1894	28.878	45.8716	8.5435	15.572	13.8153	25.2607	24.6146	26.5905	24.5709	4.10871	11.9185	18.239	23.8539	29.3892	13.3228	26.2213	7.18122	16.5025	22.0909	14.7499	13.2113	15.4996	15.8645	17.0044
247	ENSG00000009950	MLXIPL	0.00521719	0.0203275	0.0165936	0.0208239	0.0449864	0.14685	0.0506445	0.0819966	0.0372875	1.3568	0.734176	0.732253	0.362368	0.677376	0.656307	0.999105	0.889073	1.60591	1.14268	1.46691	1.30253	3.00884	1.89156	2.44948	3.70425	1.25576	2.365	5.14606	4.46206	3.83407	2.67326
248	ENSG00000009954	BAZ1B	25.0136	33.4185	18.9706	21.655	18.4566	16.7799	10.8486	15.8111	13.9504	10.018	12.7993	5.99119	6.54057	8.93643	9.70517	11.0969	5.58824	10.767	3.40692	6.6995	9.45867	11.6897	11.2769	8.77302	11.8126	12.9442	14.1541	9.86255	11.2363	11.9322	8.63847
249	ENSG00000010017	RANBP9	18.2021	17.7697	17.7214	17.1062	15.67	17.5459	10.9603	18.3295	17.6008	10.8237	10.3622	9.45844	13.3566	18.0927	18.6358	21.3401	4.67822	13.8274	13.3938	19.5581	25.0933	19.9933	29.6144	10.2343	24.5638	27.697	20.4373	19.8158	22.6309	23.3027	23.813
250	ENSG00000010030	ETV7	0.010671	0.00685986	0.00504747	0.00839806	0.0198976	0.0104607	0.0146466	0.0290382	0.0238597	0.208033	0.084557	0.018328	0.111714	0.0998996	0.0425428	0.0958244	0.119604	0.398472	0.0821277	0.241857	0.121079	0.147684	0.0967191	0.306333	0.121206	0.175558	0.176533	0.202779	0.129725	0.0920195	0.291655
251	ENSG00000010072	C1orf124	3.00721	2.28206	2.23518	1.8251	1.63005	1.75477	0.972073	1.49077	1.49379	1.00163	1.45863	1.11424	0.984829	1.40723	1.17265	1.45788	0.746512	1.31387	0.942272	1.4626	1.44598	1.17007	1.44871	0.878976	1.18978	1.73917	1.72215	0.951269	0.930492	1.16714	1.00366
252	ENSG00000010165	METTL13	11.4876	7.88701	8.00909	8.92064	8.11051	9.40298	7.22797	9.24165	8.29312	3.93	4.4321	3.92123	6.66455	5.94816	10.9074	7.4706	2.51446	5.94122	5.57479	7.67827	9.42657	7.36283	8.4355	3.97785	9.83237	8.48098	7.69526	8.8409	7.5675	7.99574	6.8753
253	ENSG00000010219	DYRK4	1.39776	1.20138	0.774601	0.512776	0.755473	0.952457	1.29702	1.02131	0.949054	1.37519	1.32353	2.13229	2.77607	1.92945	1.38379	1.64685	1.34726	2.07882	3.22756	2.20072	1.72047	1.66805	1.68261	1.62673	1.69764	1.28166	1.70472	1.80536	1.6752	1.79084	1.9706
254	ENSG00000010244	ZNF207	13.3536	13.7906	11.368	10.5101	8.58967	8.52932	5.76934	7.44313	10.0207	4.96765	5.97688	4.93618	6.40746	6.0144	7.12303	6.11663	3.19373	5.64383	6.06534	6.45848	7.40935	6.25761	7.43912	3.9187	6.26958	6.83039	5.83648	5.49088	6.24038	7.30762	5.90332
255	ENSG00000010256	UQCRC1	69.1535	50.5446	38.6053	44.3155	41.4828	39.4445	41.4546	37.6176	46.3163	35.2152	31.6761	25.0739	43.557	47.9089	75.8797	47.4919	32.2159	53.1993	73.4705	63.9923	64.831	53.42	42.4059	39.5879	67.9319	47.0901	50.8041	89.6338	53.7222	52.1987	56.8673
256	ENSG00000010270	STARD3NL	16.4267	15.1713	16.5778	12.6186	10.1835	11.7296	8.14498	8.03246	14.7579	6.88856	7.81889	10.6232	13.9768	13.3516	12.7963	9.52918	4.34949	9.58965	13.7199	13.1819	12.7629	7.45631	10.4272	5.06352	8.36252	9.96857	7.25349	6.68423	6.85922	8.8156	9.20869
257	ENSG00000010278	CD9	2.69875	2.3826	1.83499	1.86304	2.54878	2.89448	2.83973	3.99825	8.11298	21.0208	20.835	36.3841	63.5631	23.9601	12.4339	17.4578	31.0595	36.2244	41.4447	35.053	28.9997	23.2086	26.6741	19.1267	27.8461	21.5083	31.2107	23.6467	17.0487	23.0532	16.491
258	ENSG00000010282	HHATL	0.00169981	0.0104251	0.00749197	0.0227972	0.0529017	0.0850083	0.189341	0.0606808	0.0745	12.8351	8.38064	0.285452	0.360558	1.34838	5.477	3.10129	10.7086	11.3395	7.43694	13.6532	6.71614	10.1262	6.81117	31.8239	15.6909	14.2311	24.722	34.5448	17.8595	20.1078	11.1963
259	ENSG00000010292	NCAPD2	27.9079	38.6779	4.9577	6.31832	5.85505	4.76202	1.78481	3.42313	4.53077	2.73952	4.73637	3.39333	3.41039	2.37933	1.37861	2.84932	1.58785	2.78905	1.15551	1.94433	2.58167	2.94798	2.70886	2.21	3.79792	3.28849	3.83584	3.38847	2.93143	3.9826	1.76096
260	ENSG00000010295	IFFO1	2.32829	2.84539	2.33311	2.74623	3.01603	3.84425	3.42949	3.41238	2.86997	3.31165	2.44626	5.43249	3.485	3.75454	5.28655	4.31054	2.45439	3.64673	3.21566	3.98838	3.72431	5.78776	4.27695	4.22059	7.33283	4.21671	5.51151	9.89892	7.10119	7.02655	5.83032
261	ENSG00000010310	GIPR	0.0214048	0.0231344	0.052792	0.0419664	0.0460798	0.126428	0.0665528	0.0266078	0.0258771	0.223259	0.230663	0.0447542	0.0992234	0.0358273	0.0307333	0.069705	0.428816	0.194502	0.0858747	0.0778081	0.0980295	0.481171	0.178765	0.43468	0.296758	0.11745	0.353973	0.447248	0.449551	0.8107	0.136715
262	ENSG00000010318	PHF7	1.2048	1.41763	0.966183	1.0696	1.13486	1.39111	1.21654	1.13283	0.708013	1.40099	0.896045	0.836527	1.20232	1.44689	1.44351	1.51058	0.987449	1.13921	1.01583	1.50837	1.20482	1.69568	2.28945	1.23178	1.52595	1.27443	1.55427	1.66335	1.56318	1.71641	2.12321
263	ENSG00000010319	SEMA3G	0.751645	0.49283	0.902881	0.559059	1.47594	0.842974	0.6704	1.74216	1.86716	15.1691	9.86979	16.2557	7.07061	6.61101	2.49175	5.27658	10.0619	12.7971	1.81667	2.61986	2.73121	3.82043	2.40202	6.45143	4.01932	3.61979	4.48268	5.2826	4.13193	3.64879	1.79454
264	ENSG00000010322	NISCH	11.0813	17.6232	13.8354	16.8228	19.4236	22.8144	15.4744	20.2684	19.0979	8.63553	7.85972	11.802	16.1466	14.2869	21.4099	26.3937	6.44554	12.3252	8.99768	19.8994	23.4786	22.6468	23.4389	11.2332	32.3997	26.4101	21.2953	39.0772	31.3059	26.874	18.6375
265	ENSG00000010327	STAB1	1.61583	1.49875	1.0262	0.946457	2.16532	1.82891	2.14584	1.95397	2.35978	1.45647	1.21847	4.67137	5.22408	2.0232	0.775162	2.46189	1.19343	1.25814	0.874163	1.01543	0.276128	1.04348	1.00364	0.950393	1.44169	0.576907	0.809374	1.3896	1.6788	1.26221	0.456152
266	ENSG00000010361	FUZ	14.448	11.5783	6.27622	6.82503	7.22843	6.85984	9.56506	6.53247	6.78273	8.28863	7.96346	12.8317	13.5778	8.41692	9.1888	6.24165	10.6387	11.3036	10.7462	10.3523	6.95309	9.63321	5.92818	9.21643	8.53902	6.38862	7.84661	11.01	6.88242	7.97683	9.573
267	ENSG00000010379	SLC6A13	1.09933	0.929561	0.664	0.110421	1.43006	0.45463	0.385585	0.119317	0.943069	2.70405	1.50606	0.231247	1.27844	2.58679	0.989912	1.00466	3.60339	2.69591	1.18433	1.46636	1.57611	2.01894	1.03009	4.56559	1.59277	1.05986	2.10463	2.568	1.65485	1.96919	1.26088
268	ENSG00000010404	IDS	17.83	24.9736	39.9665	31.8961	39.4396	40.4537	23.3989	47.6036	68.02	27.3908	20.2416	42.4992	59.1509	120.019	183.38	173.804	14.6734	41.663	106.122	240.66	180.241	125.422	238.808	47.6794	163.699	197.103	101.967	150.977	159.329	160.187	185.399
269	ENSG00000010438	PRSS3	0.252858	0.351226	0.323549	0.468136	0.419576	0.831227	0.440868	0.947272	1.6447	4.38675	1.73753	3.56867	2.83427	6.64488	8.91081	10.6094	6.43285	17.0719	54.5766	24.1656	21.4079	18.0851	18.6832	10.3331	25.0403	13.6734	14.7998	34.4232	18.9115	20.0192	38.5697
270	ENSG00000010539	ZNF200	3.89621	2.16314	3.77289	3.03427	2.90826	2.75987	1.96398	2.22845	2.90795	1.10565	1.48219	1.45624	1.58367	1.64197	2.25795	1.47408	0.552342	1.43335	1.40098	1.46786	2.18899	1.38615	1.69868	0.932571	1.42493	1.48094	1.32238	1.1433	1.28299	1.6115	1.0072
271	ENSG00000010610	CD4	0.776088	0.729087	0.76502	0.414407	1.14453	0.529288	0.494819	0.840139	1.64127	2.95645	2.05243	0.730329	8.01629	3.51026	1.02276	3.12767	3.60954	3.59272	1.52968	2.87362	1.36475	2.74873	2.3197	2.22038	2.14937	2.41281	2.69073	1.93533	2.09823	2.14408	1.36585
272	ENSG00000010626	LRRC23	2.4448	1.9765	2.29413	2.37114	2.35007	3.43842	4.7332	2.36945	2.46003	4.01392	3.42725	2.31127	6.07917	3.83475	4.06062	2.44098	4.43808	5.84284	3.9868	4.17447	4.31627	4.50857	3.25134	4.41129	4.81127	3.35121	4.55535	4.7904	3.9851	5.243	6.69893
273	ENSG00000010671	BTK	0.176677	0.140726	0.142695	0.107391	0.135677	0.0867713	0.0892625	0.183394	0.183312	0.255472	0.174321	0.0223494	0.431374	0.211331	0.0887568	0.380861	0.0438877	0.218458	0.261404	0.317829	0.132591	0.149742	0.297138	0.125126	0.18688	0.186795	0.196301	0.123463	0.2883	0.301202	0.0948793
274	ENSG00000010704	HFE	0.134036	0.179761	0.0656717	0.0489513	0.150067	0.101693	0.0738493	0.09747	0.179315	0.670741	0.390798	0.18101	0.703307	0.366499	0.140143	0.250453	0.37325	0.620234	0.362528	0.380746	0.175157	0.369154	0.240984	0.44836	0.267368	0.19644	0.452975	0.177143	0.308821	0.338268	0.13841
275	ENSG00000010803	SCMH1	8.0311	11.2989	7.15571	7.5238	10.1028	12.3381	8.67935	12.6656	12.8886	4.32512	3.89242	11.8258	11.2727	9.43971	7.54242	8.25795	3.25359	6.90085	5.2493	6.77647	5.40145	8.23614	6.62996	5.27783	7.99602	5.12538	5.90152	8.78314	7.4922	7.33948	5.61636
276	ENSG00000010810	FYN	35.6813	27.2807	27.7457	30.1428	28.8672	34.5567	21.6129	32.4986	36.0925	31.2647	25.2535	30.6887	32.7353	28.8412	18.6049	20.9531	19.8132	29.1102	11.2249	19.0269	15.9574	20.0878	18.9137	21.8145	18.6611	16.7004	21.5218	17.7276	15.6136	17.8943	14.2509
277	ENSG00000010818	HIVEP2	3.90464	8.55926	28.3923	30.1867	28.0872	32.2001	17.6771	39.1789	31.1093	7.33273	9.20201	15.5488	21.1202	30.121	16.2461	65.531	3.70781	12.3448	8.14401	20.6376	26.0414	20.1323	32.6416	5.95618	27.6717	33.1599	19.388	20.6656	25.6743	25.9234	14.3041
278	ENSG00000010932	FMO1	0.909103	0.575101	0.330424	0.152811	0.461171	0.165161	0.12644	0.178938	0.383016	0.132414	0.0764972	0.0639439	0.223398	0.144711	0.10307	0.0529892	0.104495	0.075324	0.153285	0.0932233	0.0632038	0.0506236	0.0657262	0.0592037	0.0178709	0.0266094	0.0624943	0.0309467	0.0311558	0.0346221	0.0356128
279	ENSG00000011007	TCEB3	12.3606	14.3237	13.5247	11.628	12.0961	12.5411	7.76069	10.5253	12.7074	5.37922	7.0342	5.92935	7.56124	6.08537	6.27551	6.34408	2.85601	5.77516	3.95866	6.21908	6.30052	6.27206	6.63728	4.40977	6.1189	6.23737	6.56001	4.76659	5.54322	6.49503	4.94579
280	ENSG00000011009	LYPLA2	10.1707	7.68117	10.4517	9.61386	10.9909	11.0796	12.0538	8.42334	12.1172	4.09161	5.52303	22.1201	13.6436	8.238	6.90833	6.53118	3.93599	7.74708	5.82845	5.72609	6.62686	7.27674	3.38354	5.17479	7.17292	5.51226	4.45262	9.88028	5.21602	5.26434	4.6409
281	ENSG00000011021	CLCN6	5.66963	8.38825	8.45301	9.17026	10.4602	10.3632	5.9296	11.0622	12.7356	5.51502	5.48252	7.73886	8.52913	8.06293	9.07141	12.531	3.42476	8.07821	3.49023	10.4535	12.0569	14.5416	12.3798	6.98189	17.2107	16.4032	13.0485	20.8417	16.5833	15.7037	10.3791
282	ENSG00000011028	MRC2	7.97545	12.4335	1.65488	2.28348	4.34841	2.45428	2.36002	2.80412	3.1308	2.30171	2.87395	5.25686	8.61289	3.67093	1.6038	2.48116	3.34253	2.61139	0.734761	1.31998	0.947305	2.10715	0.898447	2.62828	1.87664	1.46552	2.18251	1.95064	1.54021	1.4309	0.904055
283	ENSG00000011052	NME2	77.5566	48.1159	61.8768	71.5761	75.8089	69.6165	127.212	80.5147	87.0612	30.6722	39.3257	149.084	77.0289	71.4318	78.4805	41.7815	39.1714	58.6404	129.313	70.284	65.0222	40.3266	47.0931	38.4404	46.5296	37.192	47.0952	54.1638	38.683	40.1052	83.4055
284	ENSG00000011083	SLC6A7	0.705015	1.40491	1.26224	1.69937	2.02858	2.13414	2.22266	2.31331	1.58798	4.80914	1.71369	3.92394	3.27433	7.86692	8.83734	16.4802	3.05141	6.72999	4.40601	12.7589	13.6776	24.2972	20.1512	7.991	28.9655	16.6939	16.3134	34.346	26.7544	23.2186	16.3898
285	ENSG00000011105	TSPAN9	6.77931	5.53773	5.41526	5.95573	7.40374	6.68504	4.62736	5.95912	6.46974	5.06166	4.14493	11.4638	10.7596	9.90537	7.57608	9.57926	7.51817	11.1257	4.8949	6.47507	7.57021	9.62056	7.11643	6.54819	11.9331	9.04564	7.38074	13.1999	9.51438	8.20175	7.22385
286	ENSG00000011114	BTBD7	5.16129	4.94991	4.22656	3.29501	3.3242	2.88768	1.64129	2.64421	2.29814	1.78781	2.19451	1.82989	1.6455	1.58484	1.06494	1.51818	1.00085	1.76034	0.690167	0.97866	1.41264	1.48533	1.57123	1.28946	1.10238	1.46715	1.89359	0.852393	1.49946	1.64457	0.858214
287	ENSG00000011132	APBA3	3.47562	3.31465	2.29605	2.76869	3.21025	4.0849	4.25813	2.2893	2.41572	2.83153	2.42981	4.61984	4.16887	2.18868	1.80317	1.78561	2.85317	3.15816	2.41188	2.15016	1.04303	2.42967	1.17553	2.59748	2.28206	1.58469	2.2222	3.12676	1.91433	2.33125	2.03845
288	ENSG00000011143	MKS1	6.88123	6.61201	3.4039	3.49528	3.42348	3.79028	2.42465	3.20988	2.84963	1.9109	2.87867	2.53202	3.68331	2.29201	1.70932	1.92455	1.48754	2.15878	1.71982	1.75437	1.88831	2.38105	1.86747	1.91318	2.47849	1.75132	2.05408	2.41373	2.75361	3.2488	2.06923
289	ENSG00000011198	ABHD5	3.59136	2.3729	3.23106	2.3667	2.1193	1.94405	0.961758	1.85555	2.80399	3.19944	2.35517	1.33989	2.67204	3.22003	1.80646	2.38389	1.20286	4.19746	1.95284	2.86083	2.45289	2.48415	2.58446	2.11953	2.66259	2.15385	2.93762	1.45752	1.92638	2.24053	1.57367
290	ENSG00000011201	KAL1	3.14496	3.60805	3.84738	1.97835	3.14711	3.95228	1.28646	5.71644	8.88702	7.69741	3.21977	3.36149	9.14158	8.24434	4.14748	4.18334	2.55111	7.1116	2.53066	4.40507	3.0768	3.33257	2.71896	2.99575	2.34098	4.06088	4.61185	1.52572	2.1246	2.28696	1.71698
291	ENSG00000011243	AKAP8L	28.3611	44.5454	23.848	35.3937	29.1759	34.8534	45.9917	35.0911	20.5657	20.9098	18.5199	50.0953	35.4692	21.8515	39.7118	16.4352	23.6079	25.3445	10.9821	12.4148	12.4755	18.9411	18.6753	21.7965	20.8458	16.3933	18.7702	24.8805	21.0262	20.6266	16.1856
292	ENSG00000011258	MBTD1	12.8124	9.3386	12.2918	9.37009	8.24509	7.4421	3.63831	6.60401	7.56174	1.58576	4.58659	2.40168	2.94398	2.23236	1.56051	2.01886	0.935153	1.57711	0.883379	1.5515	2.058	1.65814	1.8142	1.34181	1.31305	1.8987	1.98386	0.928934	1.61453	2.22873	1.27485
293	ENSG00000011260	UTP18	16.6092	10.1182	10.3389	10.0654	9.18792	10.1877	9.26877	7.55569	12.2128	3.94796	7.0475	4.91668	7.23271	8.24578	13.933	7.51105	3.30327	5.79884	12.5561	7.90816	9.82235	5.96441	8.35412	5.16827	7.14415	9.39029	6.47451	5.86395	6.81992	7.06916	10.4114
294	ENSG00000011275	RNF216	6.03244	6.56346	6.29764	6.22065	5.99779	6.81502	4.49904	5.61711	5.94956	4.69401	4.30889	6.99228	6.53517	5.00094	3.07477	5.50223	3.24673	5.08961	2.04616	3.67173	3.9245	5.4948	4.39759	3.70889	5.94661	5.19593	5.18874	6.22073	4.97973	5.57623	3.40155
295	ENSG00000011295	TTC19	15.4303	10.5454	10.7746	8.89404	8.78878	10.9766	9.0576	10.9826	12.0642	7.33819	7.51694	8.36652	9.5412	13.9475	10.1352	13.4066	5.39723	7.48624	13.025	10.8591	15.3588	10.879	12.079	8.42911	14.6963	13.0722	10.1114	13.0474	14.5266	15.4691	16.033
296	ENSG00000011304	PTBP1	55.2607	61.7261	12.1732	15.4321	17.0894	16.3786	10.7585	11.6763	13.5977	13.5127	16.4247	30.9538	23.8478	11.3991	5.43297	6.5633	12.562	14.3378	4.1839	5.18949	3.76905	8.13596	4.57103	10.5817	5.5699	5.64118	7.8643	6.13131	5.03969	5.9248	3.76504
297	ENSG00000011332	DPF1	20.2112	16.1713	24.1717	24.335	22.1305	28.0728	38.6553	28.7141	16.3094	4.39091	7.16116	9.10527	12.231	11.0459	14.3556	9.27181	6.73293	5.17191	6.97331	7.55877	5.8848	6.83783	7.26482	4.56672	8.24919	7.49352	5.89013	10.1191	6.20419	5.56025	7.54881
298	ENSG00000011347	SYT7	6.32967	10.0548	11.8599	12.6098	13.926	15.0158	11.995	15.1161	12.6331	5.90968	4.51215	10.6031	13.6314	16.9854	26.0685	39.0733	4.6371	11.9061	11.9932	25.3907	23.0764	34.0936	35.0532	9.8463	45.6766	34.773	21.6616	50.8457	37.6527	34.0613	24.6721
299	ENSG00000011376	LARS2	5.78478	5.93846	3.63473	4.15989	4.19932	4.5198	2.51631	4.22918	4.56274	8.51289	4.96834	3.18798	5.06168	7.31161	6.16167	5.50584	4.79667	8.75183	2.49348	6.02482	4.4988	7.76564	5.45229	6.47062	7.05833	6.3343	5.79407	5.74156	5.60617	5.62052	5.16109
300	ENSG00000011405	PIK3C2A	4.73275	5.55514	2.8923	2.09597	2.86926	2.60616	1.14727	2.69257	2.92308	8.88878	5.29693	2.21239	2.74397	3.84655	2.28105	4.18485	3.1715	5.488	2.18368	3.63662	4.29486	5.16964	4.95783	4.90624	3.30229	6.58243	7.83098	1.71833	4.30328	5.05909	2.67833
301	ENSG00000011422	PLAUR	1.8218	3.17036	0.539211	0.843988	1.46526	1.5346	1.14507	1.95395	2.52172	0.537151	0.804727	2.32357	6.69938	1.36362	0.870306	1.06135	0.98157	1.15965	0.704031	1.54689	0.495142	1.24499	0.475583	0.68547	1.09737	0.611774	0.831951	1.44583	0.983286	1.29873	0.59824
302	ENSG00000011426	ANLN	7.49074	10.2253	1.19437	1.60725	3.81151	3.57995	1.66497	2.87889	2.79888	6.02996	12.3567	0.761992	0.998791	1.97587	3.62517	9.20293	7.5522	11.8422	6.3613	13.6686	20.0456	13.384	24.6372	13.1372	17.4586	31.5981	28.6826	13.0547	12.8146	19.3372	12.6761
303	ENSG00000011451	WIZ	13.7437	17.5212	14.8946	15.8684	16.7995	19.7403	15.7347	14.9069	14.8622	7.47724	7.35362	30.5867	17.9078	11.7822	8.46018	7.5005	6.75696	7.99247	3.43874	5.99533	3.65254	7.90038	4.39741	6.94857	6.49006	5.87621	6.00031	8.57099	4.94791	4.63699	5.17412
304	ENSG00000011454	RABGAP1	12.0084	17.9464	15.1701	14.4176	12.4615	13.0304	8.27612	12.8973	13.9171	10.7683	9.95889	6.94809	10.8843	11.5026	7.71013	14.1854	5.00615	10.0795	5.13252	9.13203	11.3239	12.1776	15.3694	8.85612	14.454	14.0089	13.7171	11.1435	12.823	14.1495	11.012
305	ENSG00000011465	DCN	10.8159	6.41051	3.85017	1.35695	7.37107	2.9718	2.82845	8.06562	8.88699	11.5441	7.37737	1.92922	23.4836	15.5278	9.98311	9.06363	10.5613	12.4835	12.596	11.5784	6.99362	8.66631	6.23417	11.4621	6.39081	7.71262	6.56938	6.71736	6.45644	7.7399	11.0829
306	ENSG00000011478	QPCTL	1.49502	3.60415	1.3116	1.84104	2.60783	3.13953	4.0095	3.35588	2.9111	2.70274	1.74131	5.46475	8.62425	4.25873	2.2232	3.57144	3.53977	2.52916	8.20755	5.60108	2.15703	4.22609	3.50517	3.28752	5.32204	2.20882	3.06381	6.83977	3.67164	4.40919	7.42515
307	ENSG00000011485	PPP5C	12.0776	11.3886	10.2886	11.3317	11.604	13.2834	10.1335	12.8035	14.3492	5.63388	6.28794	8.32391	12.9069	13.7863	20.4595	14.8391	4.52358	7.96426	10.7918	12.7464	10.1779	10.8813	11.0237	5.77807	13.9448	10.3252	8.45816	16.5709	10.4681	10.4223	10.7558
308	ENSG00000011523	CEP68	7.20161	7.2769	9.22161	7.79502	8.84827	9.42212	5.63894	9.13976	10.5187	3.68542	4.35095	6.15872	8.46376	8.32438	5.00871	11.4608	2.20697	4.26832	4.99146	6.01545	9.53063	6.30482	9.2643	3.46146	8.13305	10.3842	6.34562	7.0387	7.55138	7.77057	6.53692
309	ENSG00000011566	MAP4K3	7.76175	5.92682	10.906	7.43631	6.87834	6.91881	3.54662	6.73437	7.61244	4.13214	4.40724	3.30912	6.48577	6.86029	5.57482	7.99502	1.87004	3.67833	5.18631	6.80985	7.75528	5.14144	9.53664	3.17481	5.52331	8.26584	5.5575	4.18708	5.88324	6.77723	5.89081
310	ENSG00000011590	ZBTB32	0.0210484	0.0430034	0.0218056	0.0384992	0.103462	0.162347	0.175342	0.0554499	0.0356149	0.177032	0.17114	0.389981	0.14583	0.0724779	0.0354526	0.0354714	0.208631	0.169764	0.0712142	0.0691478	0.0883864	0.218648	0.037899	0.165902	0.102901	0.0387125	0.109066	0.0956639	0.125539	0.142084	0.116096
311	ENSG00000011600	TYROBP	3.76386	3.04963	4.13154	3.48456	4.68426	2.97015	5.0558	2.92614	7.97666	10.75	7.35155	0.0195303	39.1518	15.0138	7.20271	21.0201	8.3221	21.1321	37.8717	28.9961	7.94514	7.51636	12.5297	8.11651	8.86408	10.7965	11.935	5.62448	9.55149	10.4313	5.24683
312	ENSG00000011638	TMEM159	11.7106	10.0838	25.7612	24.6943	12.79	10.1356	7.48036	8.38649	14.4641	1.40278	5.36199	5.82011	14.5954	7.12699	7.3613	5.38855	1.7688	3.51045	9.65459	6.16265	6.03472	4.34302	5.99429	2.94841	4.52576	3.74468	4.30556	4.06819	4.03049	6.69657	6.03713
313	ENSG00000011677	GABRA3	11.5292	15.886	29.2637	27.5231	17.8282	14.3589	9.22416	17.5315	23.8872	2.88198	8.44593	2.26504	13.6577	10.2854	17.1893	18.3118	0.694233	3.70049	4.17986	13.8086	15.4685	12.0046	17.4366	2.8929	18.6425	17.8112	7.90749	17.7039	13.133	15.5124	9.30722
314	ENSG00000012048	BRCA1	5.30027	4.9167	0.472304	0.750157	0.736129	0.656986	0.252559	0.489399	0.476464	0.58717	0.975469	0.471244	0.331311	0.357012	0.232045	0.387946	0.270566	0.44891	0.212759	0.34233	0.367308	0.444002	0.444546	0.448864	0.447272	0.493412	0.763848	0.324082	0.440334	0.573941	0.529559
315	ENSG00000012061	ERCC1	15.6115	17.2828	10.5293	11.8182	14.2266	13.9871	15.6783	10.6113	15.6969	8.90238	9.36715	17.2774	17.5889	12.46	10.818	10.6675	8.89892	12.2785	16.3953	14.7647	11.3495	13.5245	9.66638	10.8574	13.3518	9.79923	10.7528	15.7459	11.5939	13.0726	13.3724
316	ENSG00000012124	CD22	0.0148763	0.00652457	0.00551546	0.00553626	0.011208	0.00965518	0.00421013	0.00525793	0.0278193	1.59605	2.61919	0.208088	0.0848954	0.626174	0.512693	1.25413	3.90296	2.87175	1.62664	1.09244	1.33906	4.51699	3.54782	4.42739	4.99205	1.39795	5.27596	6.15332	5.17594	12.095	1.96489
317	ENSG00000012171	SEMA3B	0.442961	0.606193	0.367948	0.357427	0.985294	1.30875	1.11305	1.34494	0.44108	6.73332	8.54544	3.88637	2.32538	1.851	2.18834	3.96426	17.365	10.5806	4.11674	7.68137	4.34374	9.48326	5.29625	16.0911	13.7018	8.83917	16.8869	15.6281	8.16903	9.98786	7.14376
318	ENSG00000012174	MBTPS2	3.92325	3.75386	4.71564	3.69308	3.14668	2.51951	1.23977	2.23543	4.23801	1.43782	1.92031	1.63548	2.30327	2.92819	2.58707	3.69825	0.625189	1.71618	1.59566	3.03885	4.00685	2.24876	3.66969	1.26393	2.92686	4.54745	3.07905	2.42524	3.25944	3.15339	2.6421
319	ENSG00000012211	PRICKLE3	0.757773	0.956177	0.551306	0.539055	0.592851	0.57707	0.746742	0.57792	0.944362	1.23521	0.737392	1.96211	2.38452	0.85717	0.508694	0.393853	1.42161	1.41584	0.651255	0.77551	0.35345	0.842996	0.315974	1.212	0.482875	0.330632	0.768991	0.538984	0.464785	0.652943	0.675435
320	ENSG00000012223	LTF	0.0295565	0.0136295	0.0296896	0.0306607	0.0569192	0.0701727	0.106666	0.0644095	0.396984	0.447841	0.210167	0.394402	0.370648	0.251923	0.264138	0.183366	0.168348	0.255429	0.223387	0.479695	0.445083	0.250571	0.146345	1.7486	0.398617	0.0820117	0.213272	0.115792	0.139647	0.191672	0.0879948
321	ENSG00000012232	EXTL3	14.734	16.9636	12.5853	13.5826	14.7171	13.1263	9.62835	10.5936	11.2082	5.33757	5.24277	7.00835	7.83232	8.36188	4.05434	14.0482	3.73917	7.22982	3.5371	8.20769	10.1574	10.3976	9.66721	4.56986	12.7358	11.876	8.01287	12.8842	9.6021	9.74885	6.30606
322	ENSG00000012504	NR1H4	0.00141919	0.0102172	0.03329	0.0283448	0.0191545	0.0553517	0.0408668	0.0342654	0.0417342	0	0.00720585	0.00421039	0.0254302	0.05849	0.0349026	0.0378081	0.0217032	0.0172511	0.0266075	0.0244787	0.027926	0.0118208	0.0116245	0.0125474	0.0114685	0.0167581	0.0128002	0.0223588	0.0136085	0.019937	0.017181
323	ENSG00000012660	ELOVL5	24.8436	26.9426	19.3398	19.4403	15.739	14.0844	9.8884	12.9994	22.9021	38.2238	24.6237	13.1989	17.7946	26.2054	14.6863	12.3945	22.7035	36.4012	17.4547	19.768	20.3532	22.877	19.3709	24.1889	15.7117	22.2782	26.8596	10.437	10.5613	18.5578	9.78979
324	ENSG00000012779	ALOX5	0.0477346	0.0917029	0.100479	0.107319	0.146454	0.215775	0.135554	0.21059	0.34382	0.463739	0.101919	0.221511	1.51012	0.374061	0.113248	0.799384	0.308177	0.543116	0.773888	1.53615	0.911953	0.933165	0.978439	1.19297	1.84691	1.02936	1.37384	1.6399	1.54916	1.43533	0.864521
325	ENSG00000012817	KDM5D	3.088	5.86777	0.000754829	2.21503	3.72698	0.000893516	0.000336686	1.82604	3.37523	2.76752	1.51532	0	3.13369	2.74957	3.97188	0.000278338	0	1.58991	1.24462	2.43026	0	0.00186503	4.03067	2.25454	0.000596979	0.000325284	3.71316	6.71145557029178e-05	5.95451	7.11265	0
326	ENSG00000012822	CALCOCO1	8.7386	10.6457	10.1376	11.9018	11.6831	14.5005	9.15764	13.7468	10.4189	9.52827	8.84858	8.83718	16.5898	11.0143	13.127	13.1478	6.06931	11.7545	8.73199	15.1482	12.2043	15.173	14.8019	10.6444	19.2351	11.6892	14.7436	20.6048	18.4529	21.4101	13.8171
327	ENSG00000012963	UBR7	27.8507	23.3045	20.9042	18.3653	15.4078	13.8609	7.901	13.0985	20.0424	10.0179	11.6785	10.0722	13.8551	17.7159	23.8155	24.6642	5.03644	14.9366	16.6491	18.5552	25.6042	16.1268	23.3936	8.11187	18.6393	20.6367	15.245	15.1464	15.151	17.5742	14.614
328	ENSG00000012983	MAP4K5	5.51698	4.99523	6.49157	5.01373	5.86327	7.41635	4.11263	6.31153	5.75207	4.91609	4.80558	2.66516	3.05549	3.29063	1.8538	3.00587	2.85076	3.4656	1.92753	2.017	2.71788	3.30781	4.04926	3.32732	2.61615	2.84108	4.25335	1.87031	3.99815	6.21832	2.56007
329	ENSG00000013016	EHD3	3.02941	2.52621	3.61889	3.09698	4.08172	5.03384	2.92143	4.97752	5.47966	11.3393	6.69045	3.72388	8.27421	14.6061	13.8784	31.4266	5.01036	16.4553	10.1614	32.2333	33.2438	33.5898	37.5532	12.9001	51.5185	40.9634	29.4598	56.3163	36.8198	37.0683	33.9073
330	ENSG00000013275	PSMC4	73.1941	48.5947	45.4715	51.6576	47.839	47.0582	43.4443	42.3706	48.5912	28.2616	32.9237	29.2062	36.9302	41.2955	57.1383	45.7287	21.3644	41.4117	44.8584	52.2167	39.3623	43.8903	44.3339	27.4018	46.7519	41.6664	44.398	55.6714	37.1231	41.5351	43.7908
331	ENSG00000013288	MAN2B2	1.96829	2.18497	2.68529	2.89493	3.37124	4.09449	2.9341	4.80069	4.38778	3.58768	2.58126	5.51911	5.79012	5.42485	5.11927	7.06882	2.14987	3.64475	2.75204	4.40562	4.15707	6.56734	5.19301	2.56504	7.31994	5.54331	5.18872	8.3309	6.41297	5.89106	3.97077
332	ENSG00000013293	SLC7A14	0.476655	0.751828	1.10993	0.948661	0.716572	0.669164	0.249243	1.04761	0.824877	0.444456	0.766092	0.0608498	1.01454	2.1074	3.6052	9.76868	0.398599	1.05365	1.00865	4.64791	3.80378	3.12502	9.56255	1.04278	5.87448	10.9722	4.75396	3.84043	7.23603	5.88371	3.40497
333	ENSG00000013297	CLDN11	5.46926	3.02112	1.60994	0.509003	3.53347	0.700308	0.409398	0.27327	1.6678	9.33668	17.4017	0.24989	6.29338	12.1229	4.00628	17.0863	28.1848	20.2521	25.4224	17.5068	25.8152	21.2452	20.3126	15.6034	27.1134	25.2709	32.579	21.8922	11.1836	22.2709	9.6101
334	ENSG00000013306	SLC25A39	36.2247	34.2542	23.5174	26.0116	24.5376	25.7096	27.4485	18.7509	27.5912	17.516	20.374	48.5864	60.5863	27.6385	20.2757	17.656	25.0702	32.4293	24.5072	22.3523	19.0333	24.0484	12.1125	24.3256	23.806	15.4867	19.5401	30.6825	20.2491	20.2154	21.2707
335	ENSG00000013364	MVP	0.931639	0.964194	0.630119	0.605801	1.53343	1.69437	1.3785	1.33893	2.20407	7.24677	5.56724	3.1774	14.8284	4.31037	3.50031	4.16307	10.4196	12.1878	3.72865	5.26922	3.70234	6.79573	3.85221	9.02632	6.502	6.41476	8.90591	9.13548	4.78837	6.35678	4.62132
336	ENSG00000013374	NUB1	9.63317	8.7438	6.27029	6.85968	8.00815	9.40088	7.12352	7.57717	8.16097	5.467	5.56115	5.55907	7.02868	6.09538	5.50864	6.21241	3.69643	5.62987	5.01304	6.49259	6.20604	6.58355	7.49049	5.19934	7.33652	7.86853	7.32279	7.22865	6.22001	6.80123	7.73888
337	ENSG00000013375	PGM3	6.91966	6.85561	5.61977	4.98687	4.78953	5.76642	3.84227	6.10487	5.64466	4.83457	4.35187	6.45109	5.32537	5.12856	3.66351	3.34785	2.0155	4.44113	3.59434	3.17002	3.57416	4.08863	3.93539	3.56079	2.96203	3.23065	4.64103	2.54605	3.81749	5.11138	3.60204
338	ENSG00000013392	RWDD2A	3.65063	3.62148	6.47239	5.69415	5.13325	6.16217	4.50283	5.8799	6.65554	2.2201	3.03585	2.83807	4.34784	5.7811	6.34967	5.87863	1.23302	2.80372	10.3505	8.44145	7.46374	4.87487	6.68474	2.82097	5.35939	6.04772	4.20227	5.79957	5.86361	7.29808	8.17082
339	ENSG00000013441	CLK1	8.06713	22.2815	13.4455	19.7265	10.9232	22.4168	15.883	20.3	9.51203	12.7176	13.0091	19.9492	11.8591	9.51511	27.6273	4.05987	3.31823	11.0781	5.03829	7.96536	5.28154	10.5079	9.84302	6.5644	4.66012	4.00767	7.8431	4.56015	11.0808	16.9603	8.12113
340	ENSG00000013503	POLR3B	4.57105	3.8026	4.7453	4.65729	3.29319	3.02632	1.74887	3.16365	3.23397	1.42468	2.09854	0.655648	1.26806	2.14964	3.38308	3.69557	0.642623	1.8499	1.59681	2.71866	2.7025	2.61417	4.10913	1.2424	3.31495	4.21327	3.06852	2.49427	2.50274	3.03178	2.31396
341	ENSG00000013523	ANGEL1	2.31056	4.26732	1.61614	1.93541	2.50007	2.95272	1.95257	2.80391	2.11458	4.21121	2.91532	6.44568	4.52492	3.69592	2.50167	3.64401	2.77601	4.64157	2.64363	5.51637	5.08265	6.18569	5.46924	3.38444	7.29599	5.76412	5.97849	8.04453	8.31616	8.61985	4.73487
342	ENSG00000013561	RNF14	7.64338	6.40569	10.6338	8.24032	8.62699	8.9849	6.5231	7.33332	11.6552	6.97278	6.32189	5.15515	7.28318	11.5216	20.005	14.2215	5.10399	8.66997	17.1302	18.8356	19.5321	10.2841	18.2649	7.95452	12.1399	17.157	12.0452	10.0068	10.9038	12.9714	15.6923
343	ENSG00000013563	DNASE1L1	2.00342	1.75367	1.05558	1.30416	1.88644	2.35133	1.95316	1.61349	2.17323	1.97469	1.72747	3.527	4.47038	2.67961	2.55762	3.14923	2.13402	2.72322	2.95303	3.2944	2.59635	3.96022	2.59432	2.95798	4.77699	2.81419	2.88551	6.00916	3.94862	3.63297	4.14535
344	ENSG00000013573	DDX11	2.02354	2.98216	0.663691	0.678187	0.732423	1.26494	0.8791	1.38734	0.252819	0.278012	0.644795	2.19548	1.43947	0.815929	0.87002	0.138288	0.517515	0.438939	0.0900638	0.396323	0.0743947	0.189585	0.0951853	0.746304	0.89788	0.314483	0.149537	1.04044	0.592464	0.25958	0.154484
345	ENSG00000013583	HEBP1	5.22311	4.17851	2.77071	2.76968	3.34727	3.67752	3.62689	4.10991	5.14591	4.75825	4.41921	4.85937	8.14178	6.0533	5.54927	4.81257	5.03956	6.29455	7.94043	5.29179	6.33112	6.02887	5.67273	6.42215	6.9131	5.40623	6.64098	6.90899	4.87685	6.08752	7.32685
346	ENSG00000013588	GPRC5A	0.0582903	0.0729146	0.0385732	0.010599	0.0579652	0.0993655	0.0665524	0.0994662	0.17631	0.0457158	0.0397228	0.148458	1.08871	0.187564	0.141299	0.140084	0.0787594	0.121048	0.0241992	0.0833694	0.0198612	0.19074	0.0489394	0.0443874	0.0320914	0.0327701	0.113613	0.0194169	0.0602845	0.0707853	0.0267328
347	ENSG00000013619	MAMLD1	3.57163	7.34852	3.97879	4.63796	5.0598	5.04619	3.45132	4.4147	6.5529	3.90883	2.89592	7.24311	7.44038	5.39358	2.43812	4.82428	1.28116	3.18595	1.79107	2.75074	3.65491	5.04078	4.1682	2.60841	5.08034	4.06395	3.8496	5.21115	4.75809	4.18078	2.99983
348	ENSG00000013725	CD6	0.0765009	0.0494876	0.0397522	0.0395704	0.0691347	0.112047	0.0859094	0.0740465	0.113001	0.117611	0.0627386	0.17086	0.29672	0.29603	0.20493	0.21003	0.0906805	0.164099	0.0941235	0.250676	0.362695	0.135549	0.0852964	0.0814984	0.175588	0.291329	0.355647	0.139078	0.319714	0.428427	0.125881
349	ENSG00000013810	TACC3	19.4233	20.8065	1.82147	3.44824	2.9096	2.89393	1.63493	1.68044	1.87681	0.856285	2.90068	2.85224	1.57874	1.01428	0.782065	0.727641	0.711017	0.904707	0.690918	0.581675	0.335267	0.695993	0.481897	0.766304	0.646087	0.493364	0.750497	0.985222	0.733078	0.680381	0.964197
350	ENSG00000014123	UFL1	6.25516	6.62512	3.68565	2.66928	2.64098	2.79084	1.33239	3.14457	2.93454	4.74111	4.2302	2.40695	3.60338	5.11305	6.36221	5.33638	2.15058	4.51252	2.56592	5.76392	6.38308	4.82584	6.84813	3.70401	4.20345	7.03344	7.45256	2.84897	3.91462	5.1337	4.37625
351	ENSG00000014138	POLA2	6.60296	7.30384	1.55745	1.96167	1.61751	1.41931	0.973543	1.02664	1.4147	0.747294	1.32752	0.954551	1.29254	1.0801	1.05964	1.32925	0.978815	1.20599	0.879731	1.45191	1.18475	1.3571	1.26174	0.849024	1.80127	1.14663	1.24856	1.82482	1.38997	1.53255	1.08957
352	ENSG00000014164	ZC3H3	6.92178	8.10916	6.58392	6.99946	6.84501	7.01009	6.0216	5.18056	5.81652	2.60293	3.46604	9.6329	8.10273	3.8807	3.00641	3.98907	3.04254	4.10176	1.4888	3.78557	2.90947	4.85525	2.38341	3.6593	4.73194	4.12406	3.5747	6.54953	3.25044	3.10555	2.17101
353	ENSG00000014216	CAPN1	10.515	9.13867	12.3072	14.0948	15.2134	17.4321	14.3506	16.1399	19.8621	7.97839	6.65188	10.0608	15.7754	10.2637	10.8522	10.6182	6.95473	9.969	6.18577	9.75559	8.00039	11.1728	7.7772	8.02894	13.7098	11.7524	10.832	17.3124	10.4465	10.2646	9.68169
354	ENSG00000014257	ACPP	0.0151071	0.00653636	0.0106804	0.0118734	0.0281646	0.0137365	0.00507603	0.0136031	0.0431063	0.0421787	0.0106138	0.00138671	0.0347474	0.0139002	0.0130931	0.0413217	0.00367226	0.0137619	0.0305247	0.0632395	0.0146135	0.0084101	0.0183717	0.0114117	0.0122924	0.0187531	0.0190259	0.00626455	0.0293639	0.0148792	0.00418058
355	ENSG00000014641	MDH1	28.5239	22.664	28.7847	26.3076	22.0541	23.3367	21.1166	21.4398	38.698	16.9507	16.8465	16.5638	36.9607	62.7855	114.338	83.7466	11.6315	36.7508	122.221	99.5131	139.288	84.1737	123.667	32.2109	115.674	97.4631	73.1925	123.84	113.374	117.893	141.768
356	ENSG00000014824	SLC30A9	31.79	22.7605	36.0803	29.526	24.6672	27.3951	20.4753	22.5736	33.3755	12.8748	16.1612	9.86889	15.465	26.4868	32.0011	33.1908	6.89851	13.317	26.0105	36.687	40.4307	21.6568	48.3738	13.3455	26.9721	40.7787	21.8642	21.9683	26.3174	31.7239	34.2945
357	ENSG00000014914	MTMR11	0.787602	1.22989	0.266836	0.374958	0.652602	0.775977	0.516239	0.715461	0.732052	1.02064	0.896236	1.2398	4.16129	1.01734	0.944995	0.642115	0.647914	0.985838	0.692185	0.746032	0.577369	1.07713	0.680928	0.865166	0.794366	0.483052	0.753275	1.17784	1.37755	2.08477	1.01755
358	ENSG00000014919	COX15	11.9431	11.42	10.3029	10.237	8.4957	8.49544	5.25717	7.74931	11.1185	5.96495	6.55019	5.76728	9.21005	6.89014	6.84622	4.06997	3.57351	6.39161	5.34111	7.81395	7.64933	7.83228	8.74176	5.20341	8.55329	9.28813	7.999	6.76089	7.96015	8.84925	7.19149
359	ENSG00000015133	CCDC88C	7.89137	6.15128	2.89964	4.66014	4.63979	4.96989	3.61561	4.62576	2.54915	1.36054	2.72759	2.74278	2.86262	2.21179	1.09381	1.46858	1.02804	1.37274	0.808873	1.23676	0.679597	1.25713	0.961426	0.994063	1.01309	1.10426	1.53101	0.974616	1.01343	0.933526	1.31012
360	ENSG00000015153	YAF2	2.91127	3.18856	2.92298	2.5121	2.00213	2.24368	1.90576	1.76056	3.32207	1.78724	1.49306	1.97595	2.29814	3.30549	4.34605	3.17217	1.45489	1.94529	4.55541	3.85213	4.231	2.10765	4.11854	1.62084	2.28556	3.80613	2.23159	1.75357	2.34973	2.68189	3.64994
361	ENSG00000015171	ZMYND11	24.3163	21.4522	34.0218	28.6779	29.4609	35.8652	19.3378	38.1963	37.9409	26.0823	23.0287	18.6353	22.6411	33.2951	29.0284	33.464	11.3252	26.1774	19.0741	28.964	34.6887	26.0132	36.7802	21.303	24.0109	31.4681	32.8508	19.3471	23.9	26.8434	26.8028
362	ENSG00000015285	WAS	0.498473	0.338778	0.29497	0.306467	0.411757	0.495185	0.500489	0.470228	0.53114	0.860346	0.489929	0.675569	1.89444	0.671418	0.34491	0.897525	0.744989	0.795499	0.503513	0.933193	0.242148	0.58081	0.512294	0.534341	0.498107	0.534891	0.902442	0.500752	0.61681	0.568098	0.300207
363	ENSG00000015413	DPEP1	1.8834	2.57323	1.13561	1.52313	1.47564	1.37117	0.778353	0.698778	1.34128	0.0340048	0.189685	2.83592	1.62813	0.333199	0.0734202	0.100812	0.138661	0.0342132	0.0318399	0.0551739	0.0141793	0.00813394	0.00232522	0.020579	0.0178016	0.00416091	0.0204169	0.0295256	0.0200971	0.0144443	0.0158839
364	ENSG00000015475	BID	8.38873	5.81834	11.1018	11.2111	10.6109	11.9167	13.0181	11.0763	12.9272	5.96242	6.57446	13.2235	13.0822	13.4002	13.911	9.5673	6.04833	10.3258	23.473	14.2123	11.4354	9.18318	9.17346	7.63665	10.662	7.82929	8.37175	11.0793	9.41665	10.3327	14.7782
365	ENSG00000015479	MATR3	77.5996	59.5186	88.0841	70.5599	51.07	50.6778	30.2665	41.8145	59.6628	15.8932	31.9312	21.1918	28.3761	35.582	39.986	37.4197	7.09252	20.4721	32.701	33.9981	45.2862	27.0503	42.5642	16.5909	29.698	42.4263	28.9306	23.8219	28.6495	32.8781	39.4524
366	ENSG00000015520	NPC1L1	0.00562556	0.00966486	0.00402997	0.0069238	0.00711364	0.00585639	0.00569974	0.00193912	0.0109478	0	0.000840806	0.0699517	0.0566417	0.00450295	0.0903272	0.0108426	0.0077863	0.0246513	0.0146811	0.036056	0.00822459	0.0108264	0.0177303	0.0126749	0.0142842	0.00931472	0.0150669	0.024429	0.0174219	0.0320939	0.00749111
367	ENSG00000015532	XYLT2	2.45742	2.97961	1.74698	2.09354	2.14528	2.65634	2.38146	2.47097	1.81091	5.65396	3.50595	4.83249	5.93078	4.45343	3.30725	4.14603	5.80955	5.36897	2.48595	3.71596	2.77993	4.76639	2.7881	4.69903	5.12964	3.81159	5.04187	6.46835	4.47292	4.19306	3.93216
368	ENSG00000015568	RGPD5	0	0	0	0.000232315	9.27196618037135e-05	0	0	0.000156243	0	0	0	0	0	0.000301273	0	0.000599057	0	0	0	0.000278645	0	0.000183833	0	0	0	0.000589859	0	0.00027425	0.000221444	0	0
369	ENSG00000015592	STMN4	65.6718	80.5548	87.9551	112.185	111.148	144.589	198.325	152.757	122.986	24.9249	42.0547	70.9176	131.389	76.1097	98.2768	76.4719	16.6697	44.5776	47.0124	55.4858	66.3073	54.3987	56.7922	22.5604	56.8815	52.6098	53.3675	60.4893	40.06	54.8027	63.3666
370	ENSG00000015676	NUDCD3	20.0017	21.7492	28.928	29.8985	32.2258	30.9597	23.1483	30.3517	39.0078	11.3096	12.5657	19.6615	34.4008	31.9714	49.6192	50.0838	8.11303	22.582	26.2868	44.2707	50.4664	38.7797	40.8397	15.468	54.7458	44.2757	31.9686	61.7645	40.4042	44.3766	40.1053
371	ENSG00000016082	ISL1	7.13189	2.6785	1.36026	1.43739	0.834461	0.471291	0.576291	0.239479	0.259468	0	0.00701862	0.0780506	0.015276	0.0514829	0.00147461	0.0859166	0.00579808	0.00794926	0.0715866	0.0288072	0.0117487	0.0269748	0.0178253	0	0.0374103	0.105637	0.0322433	0.0279125	0.0247853	0.0472634	0.121725
372	ENSG00000016391	CHDH	0.528554	0.683797	0.362598	0.410929	0.68073	0.981979	0.555664	1.27058	1.22682	9.39134	5.07947	2.90137	3.68029	4.28689	1.23855	1.45177	5.4767	8.04519	2.57815	3.72482	1.99256	5.91713	1.91829	7.69285	2.7599	2.47751	8.40489	1.79749	3.312	3.46286	1.85337
373	ENSG00000016402	IL20RA	0.0256329	0.0171582	0.0353085	0.0516992	0.0652285	0.101328	0.0845278	0.0716956	0.0850144	0.405285	0.239971	0.327824	0.332338	0.611126	0.228885	0.838116	0.487455	0.625192	0.897727	1.02215	0.65907	0.824826	0.646012	0.973461	0.687457	0.765757	1.04503	0.822907	0.497637	0.759635	0.606165
374	ENSG00000016490	CLCA1	0	0	0.000106031	0.00402078	0.00165632	0.00422571	0.00214956	0.00129984	0.00438066	0	0	0	0.00325313	0.00489788	0.00526621	0.00776797	0.00210509	0	0.00499986	0.021119	5.36916445623342e-05	0.00390995	0	0.00190687	0.00324499	0.0036441	0.00321442	0.00258994	0.00557086	0.00610627	0.000970538
375	ENSG00000016602	CLCA4	0.00117913	0.00411629	0.00198019	0.00205705	0.00154584	0.00596746	0.00417927	0.0293416	0.00191021	0.332294	0.6967	0.00153786	0.00328492	0.0629997	0.184823	0.401515	0.445386	0.770788	0.593086	0.727502	1.14686	0.761988	1.20004	1.09597	0.836115	0.911167	1.46403	0.733662	0.83701	1.49934	0.678992
376	ENSG00000016864	GLT8D1	11.6209	9.81562	9.53429	8.84495	8.98816	11.6571	9.31951	12.2044	12.7594	6.15741	7.38286	13.4174	14.1495	10.3403	6.21708	8.70331	3.82041	6.85522	8.63132	7.41341	8.07347	7.8396	9.33734	6.06852	8.72768	6.23024	7.46579	8.68837	9.02969	10.1836	8.4076
377	ENSG00000017260	ATP2C1	16.3195	16.2199	21.5781	19.927	18.332	20.3246	12.1211	21.6468	24.199	12.8527	13.5484	10.5903	14.9638	19.5453	29.0931	25.8405	7.42412	17.1024	12.4172	16.9854	19.0667	15.7782	27.8407	10.1468	20.1745	23.0239	18.3864	16.0625	18.5672	20.3133	15.4103
378	ENSG00000017427	IGF1	0.516086	0.218842	0.505074	0.265942	0.653728	0.893758	0.663828	1.03744	1.24957	0.30173	0.293485	1.24454	1.4751	2.1306	1.34239	1.9759	0.151525	0.317727	0.661687	1.09716	0.798461	0.696171	1.48791	0.290765	0.66265	1.31081	0.724646	0.40752	0.726832	0.830142	0.481953
379	ENSG00000017483	SLC38A5	11.679	7.78877	6.24151	6.5227	9.14937	6.35625	6.32656	9.65974	13.9065	13.7076	12.5522	27.818	6.77459	12.8546	4.32802	5.85021	17.7526	14.8954	7.97827	4.77486	6.05947	7.35402	3.21776	13.1405	7.79014	4.51556	6.19733	10.9099	4.73154	6.3312	4.51905
380	ENSG00000017797	RALBP1	10.5358	10.6175	7.19802	7.05344	7.33689	8.32257	5.30061	5.85164	6.25652	6.84658	6.51343	4.40725	6.56606	7.15248	12.2105	11.4374	5.89615	9.27617	4.93386	10.0834	13.3544	11.9402	13.7796	8.32185	13.149	14.3841	13.3888	13.1323	12.6309	12.8222	11.6636
381	ENSG00000018189	RUFY3	33.5447	31.6519	53.0891	41.3354	38.0498	38.5575	27.9178	37.3218	55.9229	10.7073	18.8779	23.428	26.6674	26.6422	41.7502	28.7324	5.94743	12.6799	21.8651	24.5636	33.3084	21.4079	36.41	11.8688	24.1267	35.2792	23.8885	17.1964	24.0847	27.6802	29.9656
382	ENSG00000018236	CNTN1	11.0721	17.0626	53.5192	49.645	35.3334	36.8297	14.1282	45.7493	62.2449	16.2444	13.4811	10.0944	34.4679	52.5348	59.4368	102.491	6.79902	21.1392	27.9194	61.6254	61.9505	43.5314	84.6379	18.5606	54.4543	89.4183	47.1666	38.4525	51.8271	48.2968	38.7664
383	ENSG00000018280	SLC11A1	0.0251349	0.0355986	0.0185889	0.0213944	0.0700254	0.0615275	0.0730697	0.0791669	0.116908	0.059256	0.0811169	0.17462	2.82219	0.115764	0.0548862	0.104747	0.559562	0.214988	0.204462	0.441417	0.0880983	0.128482	0.0594171	0.178739	0.102819	0.0495532	0.137321	0.0905951	0.120231	0.151911	0.181255
384	ENSG00000018408	WWTR1	4.19271	4.96616	1.33972	1.18852	1.84639	1.14822	0.940359	1.13132	1.86726	4.15832	2.70632	4.55603	5.8241	3.60835	2.24779	1.69884	4.74215	4.11159	1.35703	1.86318	1.62006	1.78442	1.70415	2.41784	1.09552	1.90286	2.99334	0.917009	1.46807	1.51221	1.37766
385	ENSG00000018510	AGPS	10.2902	7.69886	9.45756	7.13203	5.55069	5.91574	3.65238	5.74341	7.09456	3.58055	4.68714	2.29826	3.97037	5.58477	6.82347	6.73275	2.05595	4.47454	3.44198	5.5895	7.81121	4.21391	7.75845	3.02501	4.63032	8.20709	5.97059	2.89034	3.92223	4.73298	3.92083
386	ENSG00000018610	CXorf56	4.23375	4.45093	4.1653	3.85369	3.47088	5.66266	6.06918	4.24296	4.91563	3.74254	3.56019	3.18272	4.60022	4.51796	3.24884	4.86023	3.04984	3.64506	6.78139	4.57051	4.45451	4.31985	5.57317	3.98525	5.24656	4.75612	4.64025	4.81743	5.31567	5.80086	8.1352
387	ENSG00000018625	ATP1A2	21.1873	38.2022	10.4086	13.1504	20.4441	22.1289	14.4833	31.8732	35.8127	529.147	229.261	58.0175	138.853	207.033	73.3457	59.9668	219.999	415.058	62.3826	118.768	73.9366	239.099	70.1853	266.487	87.1691	91.5948	290.377	50.3945	89.5541	113.398	62.719
388	ENSG00000018699	TTC27	7.27702	7.2092	7.19176	6.91467	5.23436	4.75977	4.53542	5.13681	6.58618	1.4952	3.03665	2.30753	3.92891	2.29835	1.41232	2.06813	0.991173	1.66907	0.976887	1.61648	1.72036	1.58173	1.64956	1.1413	1.93327	1.88907	2.23876	1.50057	1.73028	2.07414	2.10912
389	ENSG00000018869	ZNF582	1.19703	0.825991	1.31066	1.0745	1.01941	1.19544	0.780393	0.897667	1.04604	0.679826	1.15275	0.354866	0.559654	1.13681	0.929818	1.1734	0.633791	1.12685	1.53256	1.33805	1.21299	1.06738	1.62914	0.86699	1.07893	1.14605	1.30261	0.881338	1.07406	1.43064	1.31081
390	ENSG00000019102	VSIG2	0.0973254	0.109742	0.0541999	0.0535817	0.171625	0.223719	0.157405	0.407421	0.203586	0.512349	0.578277	2.90538	0.893704	1.49659	1.01972	1.82605	0.890402	0.667162	0.689845	0.857315	1.12174	1.67754	1.4054	0.735755	1.57886	0.897206	1.12667	2.16809	1.2769	1.78568	1.14827
391	ENSG00000019144	PHLDB1	3.94092	5.2073	3.68453	4.1642	4.95293	6.38503	5.39851	6.20334	3.64322	7.16955	6.75861	6.16784	6.29345	4.42721	2.2365	3.49965	8.76406	7.54673	2.27687	3.35776	3.03085	6.74976	4.01956	7.73253	6.80315	3.96937	8.79926	7.99231	6.30631	8.0882	3.36608
392	ENSG00000019169	MARCO	0.188372	0.139838	0.0285546	0.00354294	0.105865	0.0437258	0.0113844	0.0145275	0.354882	0.152159	0.154683	0	1.38526	1.1206	0.417862	0.481053	0.319152	0.565027	0.275629	0.434483	0.171486	0.263482	0.326351	0.529469	0.637017	0.639799	0.479239	0.381541	0.759989	1.1643	0.0771231
393	ENSG00000019186	CYP24A1	0.0552549	0.0319356	0.0278453	0.0183328	0.0255785	0.053317	0.0256826	0.0357069	0.0809171	0.257291	0.153692	0.167126	0.0522123	0.24963	0.264897	0.481155	0.0651722	0.262724	0.2566	0.18935	0.155427	0.12361	0.262551	0.208542	0.311451	0.133533	0.100716	0.0790152	0.291411	0.349082	0.0849556
394	ENSG00000019485	PRDM11	0.720007	1.04877	0.729268	0.71254	1.02314	0.972706	0.510918	0.994787	0.59346	0.50088	0.556133	0.821731	0.758126	0.860306	1.41776	1.74322	0.501694	0.919294	0.690412	1.66055	1.25554	1.37837	1.61943	0.791806	1.75817	2.04085	1.26636	1.84186	1.64201	1.37234	1.58463
395	ENSG00000019505	SYT13	35.2438	43.6338	70.746	59.1381	71.0932	60.4579	47.6451	74.3985	93.2609	5.06083	12.7042	28.9513	41.6078	39.7091	55.992	58.5644	1.83971	12.198	19.4629	40.6792	49.4397	30.9019	58.3674	9.14849	45.5998	61.6434	27.1959	41.4497	43.3893	46.3626	40.7344
396	ENSG00000019549	SNAI2	3.56842	1.88991	1.79811	1.55266	3.00328	4.34674	3.1135	3.75672	3.6277	0.590644	0.768118	1.93741	2.57262	1.35187	0.837851	0.59856	0.755959	0.633751	0.492251	0.503049	0.498218	0.501448	0.564566	0.55969	0.621369	0.567807	0.480501	0.314801	0.594627	0.67236	0.666701
397	ENSG00000019582	CD74	1.17121	0.936528	0.741328	0.623617	1.88978	0.941209	1.35502	1.0519	4.99443	9.45741	6.68046	0.727557	41.7668	7.23167	6.40182	33.04	14.4748	21.3723	19.4331	27.6358	9.51647	19.2502	24.1472	24.7274	24.1446	26.855	32.0344	26.0222	25.2503	37.6931	10.0995
398	ENSG00000019991	HGF	0.359603	0.404743	0.141876	0.161546	0.175881	0.169333	0.1092	0.242479	0.314421	1.88536	0.38986	0.123275	0.775825	0.9969	0.534596	0.337633	0.957368	1.85338	0.574664	0.503871	0.32673	0.703922	0.366925	0.866753	0.257001	0.372486	0.881666	0.125016	0.249757	0.364064	0.26066
399	ENSG00000019995	ZRANB1	17.3842	19.1594	18.5154	16.2088	16.3886	16.5779	10.0666	16.7286	17.7412	7.98298	8.48844	7.27385	10.5293	10.8303	10.8583	14.0124	4.66772	9.3774	7.04305	10.0854	16.6373	12.1998	17.4416	7.76396	13.4531	16.3296	13.1859	11.8234	13.796	15.5529	12.059
400	ENSG00000020129	NCDN	11.4536	12.9336	24.6212	26.0458	37.0939	40.0416	30.9474	42.8715	50.7563	18.4073	14.9698	35.2031	61.3084	76.4479	52.2648	156.258	12.7301	32.7966	44.5938	88.1462	85.908	147.545	103.933	42.1616	223.55	121.875	102.107	281.648	151.248	147.86	118.046
401	ENSG00000020181	GPR124	4.77534	3.99909	3.24431	2.51971	4.20953	2.88428	2.52344	2.80642	3.45545	5.62582	4.70124	10.4162	11.377	5.42266	4.37218	4.11564	6.27213	6.637	3.15271	3.4143	3.19308	4.34804	2.95408	5.08822	4.70612	2.95122	4.15017	5.71997	3.87829	3.99596	3.4428
402	ENSG00000020256	ZFP64	4.23854	5.10065	4.03045	4.28039	3.75964	3.58523	2.18663	3.32014	3.6106	1.0907	2.18294	1.1045	2.18219	1.77898	0.988858	2.388	0.696997	1.50085	1.29704	1.5801	2.08802	2.08739	2.49985	0.998406	2.38629	2.07247	1.59937	2.58353	1.81116	1.83581	1.2859
403	ENSG00000020426	MNAT1	3.61804	3.72434	2.03879	2.01315	1.59637	2.16236	2.04417	1.47768	1.70519	3.07013	2.38072	2.29195	2.06118	2.32881	2.41003	1.4498	2.00369	2.573	2.90499	1.98718	1.73043	2.42801	2.06761	2.43002	1.61939	1.59532	2.13474	1.30252	2.30605	2.9867	2.856
404	ENSG00000020577	SAMD4A	1.47837	2.44646	0.930642	0.864817	0.777794	0.79357	0.599493	0.883285	0.760955	6.36278	3.6578	1.7334	2.6029	3.36149	2.43139	4.61862	6.70881	6.24488	2.71853	3.00363	3.83571	3.63745	3.63983	4.30736	2.94724	3.82141	4.57648	2.65712	3.62945	3.60115	3.64577
405	ENSG00000020633	RUNX3	0.0368627	0.0364919	0.0175023	0.0285288	0.0349202	0.0201286	0.0149559	0.0199144	0.0435376	0.218005	0.120246	0.323518	0.302073	0.153204	0.0847578	0.0695493	0.337828	0.233777	0.0724994	0.118363	0.0461064	0.20136	0.104869	0.337639	0.0682004	0.112163	0.296748	0.0891224	0.107722	0.160544	0.115179
406	ENSG00000020922	MRE11A	3.99676	4.32331	1.55914	1.57607	1.42511	1.30737	0.891291	1.34186	1.02546	1.44041	1.48039	0.384883	0.887451	1.19888	1.11073	1.37344	0.477227	1.01757	0.721851	0.973275	1.06044	0.878151	1.78861	0.759122	1.04348	1.59748	1.65411	0.631243	1.05016	1.28694	0.947531
407	ENSG00000021300	PLEKHB1	3.03895	3.1876	1.11697	1.3045	2.42339	3.75999	5.22948	3.62687	6.22254	105.848	74.6967	21.0238	28.5699	46.1426	36.8415	35.5154	147.635	143.916	99.3408	117.715	81.5217	101.505	60.6129	202.531	93.8275	85.784	150.561	107.208	76.8244	108.463	151.593
408	ENSG00000021355	SERPINB1	1.47957	0.8557	0.449309	0.332471	0.848125	0.662935	0.500705	0.478954	1.31289	2.13956	1.78489	1.23725	4.05794	1.90921	0.804994	1.81654	4.88219	2.97712	2.94104	3.25971	2.48845	2.12683	2.22108	3.83066	2.48802	2.3496	3.37363	2.38197	2.59915	2.02548	2.74267
409	ENSG00000021461	CYP3A43	0.00165987	0.003012	0.00434032	0.00179658	0.0054906	0.0240441	0.0125567	0.0221224	0.00677288	0.0216944	0.0285689	0.0778527	0.0352988	0.0294068	0.0046122	0.00902768	0.0411539	0.0178035	0.00745589	0.0158294	0.0193479	0.0365393	0.00563728	0.0239562	0.0120029	0.0149871	0.0229844	0.010068	0.0508215	0.0600772	0.0143668
410	ENSG00000021488	SLC7A9	0.104936	0.291772	0.142792	0.193831	0.352256	0.628346	0.539132	0.359361	0.147984	0.149043	0.196782	0.228759	0.292846	0.162209	0.404151	0.0782258	0.0710376	0.219328	0.155075	0.08226	0.0743737	0.137221	0.0836447	0.0920223	0.15248	0.0566264	0.123688	0.131981	0.148651	0.437654	0.167088
411	ENSG00000021574	SPAST	27.7939	20.8838	37.4657	26.5265	20.5185	17.3072	10.3537	14.009	21.6642	5.17298	11.5502	6.42947	6.91515	8.46368	4.91724	9.41728	2.84246	5.14222	7.82886	7.36917	10.3969	5.30875	10.189	4.23891	5.95966	10.6136	7.73525	3.82735	5.56986	6.82255	7.06939
412	ENSG00000021645	NRXN3	3.17057	4.99434	2.328	2.22918	2.43585	3.05483	1.66513	5.02101	3.85929	2.3342	1.40838	1.8475	3.63836	9.44275	8.74237	25.8568	3.27093	5.63382	7.21923	13.936	15.0466	11.8342	18.4758	4.48927	15.9094	21.1125	10.083	13.2114	17.5099	13.7307	10.2116
413	ENSG00000021762	OSBPL5	3.70288	4.11562	4.33208	5.33576	7.10924	9.30494	7.17713	7.40866	5.01248	2.27985	2.60354	7.07441	6.33787	3.39578	3.0857	3.17608	2.38611	2.46265	1.29998	1.78909	1.3125	3.19306	1.39485	2.14645	2.81471	1.8915	2.18808	3.40188	2.26803	2.22348	1.33983
414	ENSG00000021776	AQR	5.56101	7.05801	4.31619	4.32581	3.58732	2.68817	1.08721	2.73076	3.13781	1.7858	2.39242	1.35879	2.41832	1.93392	2.10048	2.88241	0.649796	1.94001	0.516154	1.97544	2.06563	2.02726	2.66246	1.25266	1.90494	3.98901	2.57235	1.30486	2.00682	2.29325	1.42741
415	ENSG00000021826	CPS1	0.223279	0.180648	0.069497	0.0565193	0.110564	0.0575104	0.0369168	0.092187	0.135668	0.262392	0.388318	0.0458216	0.212318	0.132271	0.144658	0.151942	0.148048	0.4534	0.0919212	0.355427	0.384766	0.336185	0.409721	0.438582	0.376515	0.48059	0.625467	0.341044	0.386378	1.29838	0.257184
416	ENSG00000021852	C8B	0	0.00535621	0.0029845	0.00608784	0.00244967	0.00892336	0.00489693	0.00201513	0.00238274	0	0	0	0.00197692	0.00184026	0.000259703	0.00660925	0	0.00253209	0	0.0222019	0.00134692	0.00460782	0	0.00391165	0.00144041	0.00117243	0.00108995	0.00238233	0.00170156	0.00142296	0.00124125
417	ENSG00000022267	FHL1	35.1169	38.9001	35.0907	34.5417	34.5501	40.8286	30.8557	38.1954	53.0407	24.7026	22.991	52.1385	85.8505	42.0986	20.7936	29.2938	14.2184	31.582	26.972	26.8272	29.9138	30.4398	36.4299	24.0283	37.7466	26.1498	26.9526	39.5658	38.7008	39.4215	34.9439
418	ENSG00000022277	C20orf43	32.8144	23.2936	21.578	23.1218	20.1813	20.6698	18.8951	15.9706	22.6208	20.6441	19.4578	16.7134	23.8972	22.8327	30.1908	21.2053	18.0098	28.0486	24.91	25.5323	30.7088	23.9032	24.7902	24.3431	26.6732	24.8324	27.2524	25.5583	21.9806	24.4382	30.6567
419	ENSG00000022355	GABRA1	0.877897	1.13533	1.97454	0.855642	2.1634	2.87687	1.70948	4.01673	5.32617	5.22127	2.65316	1.80153	6.4864	26.9198	46.8204	67.3293	2.57951	13.5948	42.0635	72.1231	62.2727	37.8765	85.4537	13.1265	62.2381	82.8935	35.4535	47.5725	52.7642	61.3084	66.7928
420	ENSG00000022556	NLRP2	0.785289	0.620031	2.56087	1.43979	1.29785	2.65985	1.49271	0.947138	0.453366	0.0199161	0.577693	0.2791	0.433515	0.742397	0.552363	0.984301	0.07399	0.402799	0.145372	1.04513	0.43187	0.812245	0.53226	0.0559756	3.0807	1.06753	0.551839	2.54923	0.944312	0.242333	1.17334
421	ENSG00000022567	SLC45A4	1.12641	0.949419	1.27702	1.24688	1.55744	1.78168	1.28441	1.45236	0.998635	1.37748	1.12404	1.90266	1.21699	2.52139	2.35886	4.95303	1.41482	2.63841	1.28916	3.95439	3.60147	5.33118	4.98402	2.3789	7.86771	6.78936	5.19296	9.81442	6.81847	6.16745	6.02282
422	ENSG00000022840	RNF10	29.5568	33.1579	29.5198	30.9806	29.5882	35.0296	23.8801	29.5193	34.8058	16.6026	17.6453	27.6415	31.1672	24.9445	30.6484	28.2285	9.59625	24.003	16.9394	24.3755	27.8912	27.19	27.7163	16.9632	34.4063	24.9615	25.3262	33.2165	28.8626	31.6282	24.9601
423	ENSG00000022976	ZNF839	2.07951	2.09267	2.49643	2.1767	2.65111	3.82404	2.7681	3.11794	2.87295	2.15813	1.94686	3.8575	2.80341	3.06838	1.98664	3.56188	1.38643	2.25601	2.33144	2.43132	3.12516	3.67587	2.74521	2.46534	3.71012	2.62846	3.00187	4.00586	3.03858	3.74203	3.17679
424	ENSG00000023041	ZDHHC6	13.059	8.94876	10.546	9.83939	9.69353	9.59975	7.98104	9.59125	11.8736	5.65628	7.74196	9.44197	7.83326	9.44452	9.89219	7.14784	3.3015	7.01388	9.02039	9.23578	9.41076	7.84402	11.669	4.74541	7.7382	8.37851	7.61695	6.77569	8.86834	9.92767	9.51318
425	ENSG00000023171	GRAMD1B	3.59981	6.03117	7.26571	7.12639	9.668	11.3332	6.89546	12.1219	9.42754	7.54487	6.15989	11.6578	14.4402	15.8402	16.9839	26.9513	5.25126	13.0475	7.29208	14.4135	18.6307	21.823	23.9176	9.27102	27.8761	24.8265	17.3646	25.3585	26.6048	25.3261	15.2381
426	ENSG00000023191	RNH1	10.3987	8.63547	7.91549	9.03152	9.32905	9.50575	9.01161	7.25656	9.84272	8.06578	8.2707	9.55726	16.6719	8.08307	10.4236	8.06214	9.93964	12.5637	8.98648	9.73412	8.93851	11.4583	7.46515	11.9368	14.57	11.8686	13.5446	19.2505	8.44885	9.63757	8.4974
427	ENSG00000023228	NDUFS1	13.7965	15.4361	12.0248	13.1957	11.3189	12.3772	7.58037	10.3299	10.1542	15.4535	10.7245	4.60557	11.5638	17.6252	20.5241	26.8432	8.74182	15.0386	14.3804	19.9616	18.3408	19.4685	26.7891	11.7655	22.8999	24.7675	22.3218	19.1141	22.6772	20.7985	18.361
428	ENSG00000023287	RB1CC1	17.4404	15.992	27.8016	19.7995	15.7262	15.9064	7.22805	13.0555	14.1743	7.96976	10.6338	4.40895	8.48771	13.8926	14.5248	21.9538	4.92322	7.99919	12.846	18.2337	21.7767	12.4299	31.8782	10.0366	14.2432	23.5418	14.8566	10.0688	18.9587	20.7386	25.4102
429	ENSG00000023318	ERP44	7.97611	7.68744	8.01425	7.45961	6.5197	7.11533	4.10101	6.73055	7.01194	5.34017	5.13048	3.54741	6.10886	6.10554	6.65818	6.60529	2.94349	5.51256	3.20551	5.42529	4.96728	4.65966	7.4656	3.50202	4.69987	6.39576	5.54792	3.29364	4.61687	5.35625	4.56671
430	ENSG00000023330	ALAS1	18.6817	17.5188	23.7887	25.4361	21.4538	19.9051	15.5711	19.4266	27.2848	11.7805	10.2356	8.14979	17.8406	20.1543	37.3516	24.2744	7.56221	16.5985	17.7601	27.7295	22.5343	20.7839	21.2022	10.2472	26.0347	22.0156	18.9329	28.2797	22.549	23.5402	17.9574
431	ENSG00000023445	BIRC3	0.0654804	0.0679893	0.0816422	0.0470198	0.0880197	0.104737	0.0917518	0.135072	0.167345	0.118073	0.0955196	0.036085	0.205764	0.407656	0.340596	0.461561	0.291317	0.195141	0.230847	0.482556	0.38327	0.32228	0.583191	0.20974	0.361198	0.568359	0.38552	0.270363	0.413286	0.494295	0.564825
432	ENSG00000023516	AKAP11	10.6382	14.4058	21.7291	17.527	16.0732	13.7365	5.93282	16.424	15.8217	7.6356	8.03593	4.89194	11.6392	16.8973	29.8908	35.254	3.72508	9.28342	14.7584	33.5181	43.5856	20.6421	52.0727	8.5331	25.1087	65.2419	23.9999	16.1344	26.2346	30.8662	32.6234
433	ENSG00000023572	GLRX2	2.51591	1.89731	2.39513	2.35218	3.17765	3.55664	3.94451	2.67791	3.94805	2.69894	2.92533	2.52279	2.26555	4.61606	8.22293	5.40849	2.49943	4.56858	16.6494	10.0278	9.37399	4.94389	9.9642	4.40846	6.34172	9.18628	6.70644	5.23016	5.80168	7.3449	17.3372
434	ENSG00000023608	SNAPC1	4.55096	4.53791	2.8967	2.08465	1.47175	2.05037	1.3734	1.39216	1.36929	1.69058	2.05594	0.859707	1.97803	1.59762	1.6056	1.47718	1.44824	1.72559	2.52942	2.07466	1.99294	1.53558	1.93245	1.17509	1.34941	2.00492	1.82842	0.955964	1.11493	1.29007	2.15316
435	ENSG00000023697	DERA	11.1578	7.63206	4.80248	4.8036	3.2556	3.10886	2.21114	2.64723	3.47172	5.20711	4.95529	4.05449	7.02489	4.70422	3.69513	2.75609	4.15532	5.43217	8.03491	5.98176	3.41699	3.11295	3.43847	4.11584	2.67635	2.99991	3.97011	2.022	2.24504	3.14787	4.54473
436	ENSG00000023734	STRAP	70.9738	47.4663	54.8381	49.3671	43.6866	41.8781	36.1863	35.7043	52.4445	29.9931	31.1621	34.4397	32.4445	45.0094	62.5725	43.3258	22.5012	35.072	55.2753	52.1121	48.5477	35.0431	58.9177	29.1002	40.4163	47.7676	37.2799	38.2173	36.8808	41.4718	62.8928
437	ENSG00000023839	ABCC2	0.0388444	0.0788134	0.021836	0.0277533	0.0321899	0.0362716	0.0240444	0.0466909	0.0264359	0.0782816	0.0242024	0.0338836	0.0251911	0.0265265	0.0298865	0.0180516	0.0122811	0.0341396	0.0023617	0.0263344	0.0235046	0.0305872	0.026566	0.0217413	0.0279443	0.0245109	0.0457162	0.0262121	0.0448538	0.0795533	0.0168944
438	ENSG00000023892	DEF6	0.366552	0.249125	0.25128	0.218279	0.352072	0.393948	0.365424	0.245897	0.401791	0.904315	0.496185	0.353194	1.32822	0.670257	0.408744	0.804904	0.491391	0.812806	0.545368	0.663955	0.346666	0.558028	0.534669	0.719901	0.705632	0.385749	0.692451	0.755482	0.793544	0.824884	0.528622
439	ENSG00000023902	PLEKHO1	20.2137	14.5539	15.1519	15.8864	15.8675	16.857	22.255	14.1689	11.6469	7.20179	9.05035	15.495	13.936	9.33243	10.344	6.21666	8.00878	10.9308	12.5787	8.50715	5.91242	7.16333	5.7049	8.69886	5.90773	5.38508	7.58593	7.05277	5.42354	6.24882	8.93815
440	ENSG00000023909	GCLM	1.99781	1.56713	1.86554	1.22496	1.23484	1.30239	0.818005	1.11403	1.5873	2.22977	1.46256	1.0506	1.87474	2.09485	1.32026	2.38676	0.999169	2.14133	2.23302	2.64619	3.97082	2.39014	3.11193	1.74828	2.34809	4.40016	2.37264	2.01874	3.05125	3.08409	3.2218
441	ENSG00000024048	UBR2	4.10882	4.04773	4.58591	3.48448	3.93782	3.89084	2.01588	4.22541	3.73032	3.20527	3.11336	2.73089	2.92412	3.25953	3.97932	4.62014	1.37451	3.24803	1.61276	3.08327	4.17245	3.99598	5.17338	2.30961	3.88062	5.31603	4.58713	2.95296	4.39041	5.40566	2.84612
442	ENSG00000024422	EHD2	1.94968	2.12872	0.93253	0.666399	2.07257	0.640125	0.578079	0.857075	2.20604	14.4995	10.4801	5.00743	33.7201	8.06637	6.38228	10.8072	13.8854	18.2366	3.15578	8.53462	6.93125	11.6387	5.39693	12.8677	8.60656	8.53705	8.59734	10.3176	5.35564	6.7689	5.06097
443	ENSG00000024526	DEPDC1	4.4807	4.10417	0.5221	0.566897	0.417608	0.351959	0.192491	0.254579	0.357766	0.02175	0.567107	0.141352	0.190163	0.155945	0.0528308	0.105027	0.0279072	0.0264597	0.10653	0.104774	0.101414	0.0376507	0.0799487	0.024597	0.0433815	0.0652509	0.0243813	0.02685	0.0518076	0.0560619	0.0823311
444	ENSG00000024862	CCDC28A	5.20618	5.89093	2.70036	2.84261	3.14064	4.33252	4.71321	4.12941	3.78582	6.74352	5.12761	7.37566	8.58124	8.91827	7.14736	8.07825	5.47454	8.28251	18.7039	12.6291	15.2203	12.6228	16.9241	11.7371	15.9298	11.7535	11.3897	15.731	18.4843	17.1458	27.984
445	ENSG00000025039	RRAGD	9.71689	13.2519	10.5607	9.26181	9.83174	10.9384	8.58708	11.1815	13.6441	8.62473	5.75103	7.33008	16.3163	11.897	12.0794	16.4103	5.59285	10.1106	11.0627	11.417	14.6894	11.1038	15.0405	7.10362	9.44539	13.668	8.90952	6.73234	9.44564	9.86116	10.752
446	ENSG00000025156	HSF2	17.2088	18.6359	21.2204	17.8834	13.0687	13.6291	10.3557	12.5016	15.6981	3.29901	8.17489	6.87763	7.03989	6.08211	8.35642	5.76174	2.01813	3.59725	5.50367	6.04491	8.85376	4.94854	7.20162	3.6927	5.74678	6.98022	5.05722	4.97354	5.72917	6.78889	7.03307
447	ENSG00000025293	PHF20	11.2064	15.9088	16.2562	15.528	12.2273	11.6591	7.2207	10.9713	12.2825	3.06067	5.94767	3.3709	6.14943	5.09966	3.62017	8.20946	2.75471	3.79365	2.44943	4.45909	7.71411	5.81719	8.26141	3.264	7.11742	8.58867	6.23876	6.02637	6.67462	7.36034	5.36127
448	ENSG00000025423	HSD17B6	1.49677	1.119	0.486253	0.55583	0.597987	0.800369	0.593768	0.753623	0.691501	15.6767	8.05223	4.25747	6.15551	11.2049	7.36184	2.07247	9.47976	18.9706	7.72224	5.59044	5.24856	9.37087	3.39476	8.58747	3.22333	3.92692	9.71726	2.07795	2.68817	4.09559	3.02228
449	ENSG00000025434	NR1H3	2.05348	1.52383	1.16723	1.2779	1.7491	1.92991	1.66377	1.64945	1.61461	2.34906	1.94871	2.47049	2.9739	2.24417	2.15663	1.64106	2.5373	2.80119	2.83777	3.13509	1.62489	1.86975	1.5232	2.30545	1.87275	1.52056	1.91132	2.20263	1.61265	1.90871	2.40045
450	ENSG00000025708	TYMP	0.240022	0.221278	0.202859	0.195294	0.663631	1.13774	1.67244	0.541981	0.306797	0.486992	0.463249	0.906153	7.44326	0.748499	0.433721	0.805607	1.28055	1.90672	0.728274	1.44547	0.283822	0.941504	0.347429	1.02313	0.530093	0.38254	0.594822	0.737763	0.507269	0.886068	1.00219
451	ENSG00000025770	NCAPH2	23.1735	17.4424	11.2298	13.1423	16.6003	19.7068	20.0595	17.3838	15.3902	6.53569	7.24579	17.3071	19.8217	13.5286	16.7023	12.3206	7.32486	9.70907	15.52	11.1572	9.2864	10.8691	9.61026	8.97418	13.5948	9.38708	10.2812	17.8888	10.3524	10.62	14.7472
452	ENSG00000025772	TOMM34	7.10304	8.72817	5.45819	6.12104	7.00724	8.80399	7.22899	8.39374	12.5039	5.53968	5.31712	10.6829	14.2279	16.1562	12.8741	20.7649	3.78981	9.38713	13.9168	16.7934	22.546	24.7549	20.2695	9.23056	35.5462	17.8369	18.2636	38.7357	32.3448	32.701	27.2714
453	ENSG00000025796	SEC63	10.4514	10.1104	10.4307	10.1774	8.62873	8.42449	5.71929	8.55811	9.23912	5.81206	6.64891	4.56704	6.14592	5.90943	7.28126	7.58329	3.37856	5.16189	4.98381	6.24697	7.40121	5.84069	9.52765	5.08462	6.04708	8.56752	7.70441	4.48416	6.48356	6.74849	6.36479
454	ENSG00000025800	KPNA6	11.4236	15.8393	12.126	10.5198	11.9644	10.0674	6.73273	9.57478	12.687	4.96867	6.30214	6.82959	9.36361	8.92456	10.6194	14.7306	3.46984	6.55231	4.86003	8.90238	11.6205	14.3021	15.8789	5.82731	15.4722	16.2353	11.6486	12.2712	14.1205	16.1163	8.75076
455	ENSG00000026025	VIM	528.7	508.253	99.0506	128.924	108.705	73.8717	51.8507	56.8359	100.92	46.6363	100.09	116.454	315.316	62.7617	33.1023	24.6294	49.3556	54.335	22.7266	24.6661	22.4685	34.0287	16.9343	70.2543	27.9603	28.5456	34.3165	26.5556	27.0564	30.2666	30.0565
456	ENSG00000026103	FAS	0.0712669	0.0932938	0.0773619	0.075958	0.109529	0.0912339	0.0999042	0.107517	0.102357	0.429736	0.308064	0.691318	0.761027	0.497946	0.356817	0.259417	0.303409	0.458396	0.749576	0.732937	0.366348	0.628433	0.563884	0.621461	0.357562	0.476874	0.671251	0.261954	0.400807	0.728395	0.474896
457	ENSG00000026297	RNASET2	1.21193	1.00077	0.945585	0.824822	1.27788	1.79521	2.12126	1.80796	1.2971	2.71347	1.62392	2.79692	7.25254	2.0958	1.31675	1.7695	1.19194	2.42499	2.20987	2.32426	1.3859	1.84968	1.80089	1.95109	1.93533	1.60343	2.19522	1.61596	2.53055	3.28511	1.95754
458	ENSG00000026508	CD44	0.296432	0.48675	0.24837	0.26089	0.32223	0.388976	0.682199	0.276586	0.901278	1.28175	1.12432	0.384552	12.2019	0.906674	1.56658	0.882033	0.937913	1.54215	0.64692	1.10717	0.913991	1.05009	0.434844	1.26196	0.673494	0.765091	1.24631	0.444878	0.637775	1.13898	0.572477
459	ENSG00000026559	KCNG1	6.62117	9.45568	20.3918	19.8787	9.85999	9.14075	10.2102	11.3627	7.29536	3.94889	10.0296	11.4482	14.5996	18.7836	18.8514	19.3409	1.27152	8.29521	7.74094	6.63891	5.59719	5.8179	6.95851	2.4939	6.41245	5.15932	3.7095	7.31437	4.1041	2.5003	2.92261
460	ENSG00000026652	AGPAT4	5.84811	8.15218	7.55004	6.73492	7.68057	9.66795	6.77462	10.9436	7.53289	2.65096	5.03971	6.03515	6.48977	5.93872	7.14795	8.70156	3.48644	4.21881	3.31678	4.87584	6.74157	6.77159	8.79425	4.44181	8.52162	8.40139	7.94348	8.74515	8.3647	10.9593	5.41746
461	ENSG00000026751	SLAMF7	0.00301894	0.00196057	0.00105674	0.00167786	0.00210945	0.00125132	0.0018032	0.00264326	0.0163028	0.0279118	0.0498973	0	0.0214888	0.0324716	0.00572331	0.0318925	0.0215528	0.0455575	0.0370335	0.0280617	0.0181383	0.0204198	0.0138266	0.0754002	0.0109376	0.0166043	0.0224162	0.0116827	0.0143723	0.0711661	0.0128487
462	ENSG00000026950	BTN3A1	1.56055	2.18547	3.18851	3.06896	3.25507	3.87418	2.51806	3.78773	3.2437	2.57947	2.5526	1.85523	4.96795	2.39408	0.75595	1.33026	1.13121	3.31944	1.2152	1.86895	1.22905	1.6358	1.33712	2.33723	1.5836	1.33694	2.05874	1.49828	1.39	2.27475	1.68498
463	ENSG00000027001	MIPEP	3.50935	2.67837	2.27195	2.49095	2.87334	3.23824	2.49586	3.1563	4.70444	1.60087	1.45463	1.80734	2.48877	2.29702	2.72097	2.28619	1.16013	1.79454	2.42534	2.47257	2.72098	2.30128	2.40643	1.49149	2.2914	2.25691	2.03414	2.13604	2.0867	2.56863	1.94774
464	ENSG00000027075	PRKCH	1.34757	0.884536	0.613188	0.588674	0.753793	0.399394	0.382721	0.725484	0.939156	2.21297	1.99987	6.19243	3.05847	1.81107	1.17822	1.65187	1.56329	2.56726	0.742935	0.946495	0.83275	1.16466	0.949251	1.11064	1.25806	1.45262	1.34479	1.4264	1.22758	1.42238	0.767012
465	ENSG00000027644	INSRR	0.0951618	0.103355	0.03511	0.0347747	0.0929854	0.156424	0.130928	0.0888906	0.100727	0.0500641	0.0577523	0.124745	0.18461	0.0791064	0.0894231	0.056848	0.107782	0.0688373	0.0289699	0.0583637	0.0334071	0.0520555	0.0307302	0.0595471	0.0553474	0.0344262	0.0449409	0.074172	0.0851691	0.123834	0.0393853
466	ENSG00000027697	IFNGR1	10.789	8.54276	10.794	7.91033	7.92292	8.23818	6.65094	8.81837	9.39292	9.55944	10.2529	12.183	13.6517	16.0952	12.7928	12.0189	27.166	16.1854	16.4752	18.994	12.213	8.5378	13.386	9.08125	10.115	12.8574	13.1742	7.75623	9.268	11.7057	13.5955
467	ENSG00000027847	B4GALT7	3.00014	2.45029	2.84977	2.82618	3.20854	3.79575	3.98809	2.76518	2.92165	2.11435	2.13022	3.65489	3.6675	3.09776	2.8235	2.45351	1.98497	3.06727	2.47611	2.97895	2.22694	3.12476	1.62643	2.36784	3.25192	2.25028	2.63248	4.24731	2.81063	2.5941	2.97227
468	ENSG00000027869	SH2D2A	0.0715982	0.0873825	0.211943	0.254918	0.237968	0.275344	0.328443	0.223555	0.274005	0.152088	0.154544	0.33198	0.316602	0.105672	0.0119606	0.0634257	0.499272	0.183284	0.0715534	0.107309	0.0292252	0.101629	0.0360796	0.186358	0.0782961	0.0500419	0.111937	0.0926834	0.056864	0.105468	0.109691
469	ENSG00000028116	VRK2	4.36719	3.29718	3.79367	2.65145	2.06604	2.65557	2.40511	2.0464	2.06163	1.88479	3.18303	2.7162	2.51043	2.03882	1.66651	1.67025	1.59187	2.12811	4.41232	2.586	2.68238	1.77252	3.22315	2.37796	2.06079	2.39605	3.03359	1.61469	2.13478	3.17437	3.93978
470	ENSG00000028137	TNFRSF1B	1.92451	1.88936	1.0837	0.647624	1.45744	0.784679	0.689573	0.942162	1.7376	2.86923	2.61062	3.66839	7.23772	2.24556	0.17701	2.42621	6.19855	4.635	0.812286	2.24783	0.76784	1.75316	1.22566	1.92859	1.81519	1.81321	2.29493	2.01458	1.52619	1.76217	0.670549
471	ENSG00000028203	VEZT	12.7793	10.2449	14.1387	10.5532	9.05875	9.52126	5.27537	7.98245	9.62727	3.2997	5.58552	3.04262	4.86717	5.90744	5.64607	7.53544	2.18696	3.15457	3.94088	5.69123	6.7131	4.94863	7.67335	2.96352	5.11929	7.13769	4.76245	3.9601	5.27292	6.36862	5.00018
472	ENSG00000028277	POU2F2	1.42005	2.0419	1.04809	1.12437	1.29305	2.04151	3.5001	1.40831	0.414818	0.166786	0.413083	0.328024	0.572337	0.278091	0.454848	0.430508	0.77824	0.338138	0.242935	0.271276	0.1922	0.368872	0.332028	0.718674	0.32449	0.229668	0.46443	0.327391	0.610067	0.412057	0.477288
473	ENSG00000028310	BRD9	5.81792	5.39405	4.61914	5.62541	4.98754	6.03866	4.87982	5.93383	4.86889	3.0951	3.36821	4.3935	3.23284	3.36692	3.71418	3.33865	2.40768	3.71585	2.74991	3.3507	3.94972	3.52833	3.44684	3.25334	4.33677	3.06189	4.00332	4.78348	3.61289	3.77588	3.50782
474	ENSG00000028528	SNX1	6.89404	6.73887	4.41085	4.22606	4.90809	6.05358	3.98785	5.64898	4.54622	9.4841	7.3411	4.4112	4.77718	6.78515	5.58358	7.68697	6.37821	8.79603	5.14828	5.77611	6.68496	8.35129	6.87342	7.68189	8.92159	6.90068	9.3912	7.67256	7.72484	8.71411	5.74705
475	ENSG00000028839	TBPL1	14.0839	11.982	14.9606	12.8738	10.4053	10.2421	9.38675	7.67296	14.1392	4.01512	7.23005	8.65471	9.17054	10.6299	15.3434	11.3753	4.25699	7.43596	21.0749	14.969	17.391	9.61055	16.2086	5.80564	11.0982	13.5163	8.07989	9.42234	11.2605	12.4155	17.7235
476	ENSG00000029153	ARNTL2	1.58212	0.949863	1.20625	0.794276	2.06611	3.04272	1.86705	3.00902	2.77678	0.797894	0.58312	1.12975	1.48129	3.06621	5.6242	4.98747	0.476783	1.08151	1.9941	4.21581	3.84113	1.96331	6.404	0.586775	2.75731	3.83982	1.97958	1.96993	2.75321	2.89974	2.3074
477	ENSG00000029363	BCLAF1	27.4805	24.0788	28.4085	22.2637	18.1917	17.6613	10.0545	16.4652	20.0826	7.49783	13.2414	6.84257	7.73879	11.8821	12.7102	14.5448	3.49191	6.99802	6.73541	10.1077	14.5853	9.55482	16.5298	6.40191	10.5994	16.9033	11.805	7.48007	11.3221	12.8105	11.8799
478	ENSG00000029364	SLC39A9	13.8992	10.9582	12.2701	10.5899	10.459	9.17439	5.73225	9.30969	13.5196	6.85147	7.5734	4.70705	11.3662	9.85713	9.55674	11.402	3.53326	8.71682	7.49778	11.1138	13.7576	9.73299	12.3162	5.67128	10.4847	13.4737	9.75012	7.91984	8.71238	10.9089	7.44611
479	ENSG00000029534	ANK1	0.640366	0.70934	1.02898	1.2544	0.962489	1.36258	0.673199	1.16224	0.674353	1.62213	0.640157	1.16739	2.03068	2.25573	3.49455	4.93699	0.897096	3.84523	1.22806	4.27312	3.77033	4.2166	4.10162	2.47827	6.34353	5.28985	4.03358	7.11645	6.56392	4.31739	2.68478
480	ENSG00000029559	IBSP	0.0154546	0.0779932	0.0310696	0.0446263	0.0153699	0.0190808	0.0153346	0.0110622	0.00389524	0	0.0240708	0	0.187033	0.0911695	0.0108719	0.105263	0.007424	0.0172993	0.0401709	0.107404	0.0324403	0.0936388	0.150359	0.16946	0.319703	0.173119	0.0812703	0.064445	0.276641	0.103137	0.0748092
481	ENSG00000029639	TFB1M	1.93531	2.42807	2.17324	2.11965	1.81511	1.815	1.83787	1.43785	1.65703	1.73093	1.40686	1.27442	1.73923	1.54007	1.88799	1.62194	1.02269	1.64121	2.08645	2.96796	2.67748	2.22918	1.77665	1.61261	2.0228	1.90613	2.44963	2.14225	1.76291	2.84891	2.88682
482	ENSG00000029725	RABEP1	32.4758	27.7743	47.5948	37.7634	32.1935	36.5501	23.5537	35.323	35.0482	20.0097	22.415	19.6043	15.1118	29.499	29.6588	35.9141	9.79949	22.6413	17.3967	20.3606	37.0159	24.496	40.9107	18.5833	30.0528	38.9457	31.2193	22.957	27.3339	34.9763	32.0908
483	ENSG00000029993	HMGB3	61.7991	39.9845	26.9678	27.3208	23.6548	24.6505	20.0423	25.7274	25.7629	5.2301	12.2765	10.4427	7.30184	11.9076	7.726	5.67911	4.20052	4.68258	5.51265	4.78904	5.14976	3.83216	4.67759	4.75184	3.42341	3.67184	4.62824	3.29163	3.33652	3.22447	5.02348
484	ENSG00000030066	NUP160	12.2792	12.2217	9.00889	7.9906	7.20553	5.88798	2.92335	5.55347	7.10679	2.21623	3.73989	2.32926	2.85806	2.06885	1.51705	1.62504	0.927271	1.89841	1.24082	1.29202	1.41692	1.53372	1.46627	1.18954	1.31808	1.56888	1.91777	1.02107	1.48703	1.92748	1.06193
485	ENSG00000030110	BAK1	2.56108	2.05132	1.52834	1.45689	1.83613	1.79844	1.92126	1.82277	2.08392	2.2599	1.73801	2.61819	3.22543	3.04165	2.52347	2.51541	2.89322	3.16762	2.95101	2.6597	1.74079	2.43764	1.69619	1.71619	2.87406	1.37425	2.07775	2.63376	1.81495	2.28369	2.11266
486	ENSG00000030304	MUSK	0.00951694	0.0026585	0.00386506	0.00332233	0.0630737	0.0349681	0.0889627	0.0423776	0.0433254	0.0312117	0.0577133	0.0236491	0.17456	0.0821423	0.0302621	0.102027	0.0198273	0.0412975	0.0238927	0.0622659	0.0656027	0.0330744	0.129501	0.0403181	0.061621	0.0475177	0.0431112	0.0368474	0.0503891	0.026244	0.0203872
487	ENSG00000030419	IKZF2	0.803686	1.14044	1.23255	0.796042	0.520226	0.377643	0.213553	0.410522	0.390174	0.628315	0.448545	0.302407	0.486382	0.426015	0.24985	0.336608	0.339204	0.467512	0.269064	0.486972	0.628199	0.463964	0.449356	0.264259	0.266679	0.72041	0.570899	0.12282	0.262171	0.364052	0.27283
488	ENSG00000030582	GRN	15.1093	15.8785	9.50687	10.1788	13.9434	11.5111	8.21887	13.8154	17.8071	16.827	14.1022	26.1856	55.7483	19.5566	12.6646	19.7158	16.3367	25.2099	9.3202	14.3687	12.3671	19.8878	11.338	14.6063	23.1606	16.7155	15.0471	29.0145	13.8165	12.8634	9.09796
489	ENSG00000031003	FAM13B	8.2305	5.15502	13.4572	8.71382	11.6307	14.4494	7.27796	14.0929	13.7788	3.15884	4.4779	3.20494	4.29882	9.48374	8.52508	16.4718	1.25052	2.92904	4.78409	7.17046	10.1671	6.94753	14.5523	2.99587	11.1975	13.0212	7.44435	8.61806	10.9037	12.1967	11.6154
490	ENSG00000031081	ARHGAP31	1.56356	1.34464	0.977097	0.994253	1.50433	1.50501	0.821845	1.87879	2.23419	7.71821	4.00352	3.6761	5.52004	4.24545	2.08247	2.75959	3.583	6.56482	1.24149	2.61704	1.50144	3.72978	1.7914	3.32309	1.79911	2.67112	4.71744	1.0401	1.51173	2.00949	0.836582
491	ENSG00000031691	CENPQ	12.6919	7.3628	2.17072	2.14348	1.55712	1.49525	1.20053	0.950706	1.75554	2.51508	3.78524	4.01086	3.89846	3.05235	2.6756	2.14224	1.317	2.71359	6.16799	4.22571	2.8054	2.37043	4.08454	2.10018	1.99552	2.25437	3.09761	0.989823	1.60805	1.70877	3.91995
492	ENSG00000031698	SARS	51.0274	40.912	40.6641	47.5363	42.5058	45.4568	44.5007	47.5146	51.8663	17.7277	22.979	17.8088	33.2549	34.9089	59.8895	44.9292	13.2898	28.7201	39.7406	60.1238	58.5582	39.5562	53.5755	22.1751	59.4837	50.5286	44.6433	65.9709	49.044	54.2636	52.7907
493	ENSG00000031823	RANBP3	19.4916	21.325	16.5311	18.6648	18.6621	21.7209	17.4942	19.7087	17.3028	12.6634	13.3695	20.2615	18.4117	14.9429	13.1063	13.5614	10.4225	15.0392	9.39968	11.6958	10.1296	15.0369	12.0356	13.3183	15.4924	12.3894	15.7098	19.7751	12.3361	12.3114	13.9327
494	ENSG00000032219	ARID4A	6.58575	7.9955	11.5484	8.40005	6.60067	7.39562	4.52137	6.55739	6.35267	3.46361	5.36283	2.47348	3.33677	4.99257	5.32147	6.12156	2.09493	3.83532	3.51256	3.17281	5.54893	4.45137	6.2295	2.80476	3.2618	5.26043	5.23584	2.40688	3.54581	4.00073	3.77062
495	ENSG00000032389	TSSC1	6.81689	7.18678	7.247	7.81101	6.69853	7.51366	7.03162	7.70495	9.83987	3.68311	4.16613	5.93362	9.02438	8.30443	9.43609	7.98104	2.5708	6.12725	10.0169	7.92235	7.73949	7.301	6.6177	4.74269	7.85107	6.015	5.97766	10.0087	5.92144	6.4736	7.61311
496	ENSG00000032444	PNPLA6	9.71208	10.5629	9.31248	11.5126	12.664	16.0159	15.0529	16.2633	12.9522	12.4846	10.6557	16.9654	20.1831	16.0162	25.8065	21.3934	13.7453	17.5507	10.2864	16.7803	15.6857	20.4088	15.7757	14.071	26.8924	21.8821	20.8601	34.2214	18.2834	16.908	15.8465
497	ENSG00000032742	IFT88	3.12545	2.38119	2.38258	2.1721	2.00705	2.6068	2.04931	2.07661	2.23365	1.79637	2.16771	1.49303	1.50036	1.6202	1.67181	1.29946	1.17787	1.56738	1.88049	1.78081	1.68799	1.60164	2.03299	1.67502	1.21934	2.23431	2.57871	1.30905	1.78131	2.27425	2.32349
498	ENSG00000033011	ALG1	5.21244	4.05687	3.78748	3.89562	4.84227	5.35924	4.21779	4.60441	5.72908	4.38519	3.57425	4.59668	5.06376	5.67459	4.5584	5.18733	3.44914	5.64575	4.74606	7.01835	5.38282	5.45836	4.2505	4.34629	7.33232	4.8402	5.1809	6.81946	5.08251	5.5766	5.50469
499	ENSG00000033030	ZCCHC8	3.11742	3.35625	2.59761	2.18581	2.31609	2.93516	1.7835	2.4565	2.10305	1.01106	1.41829	2.84214	1.58359	1.14069	1.38747	0.981196	0.724608	1.1251	0.644089	0.846948	0.860702	0.95469	0.898693	0.819876	0.835439	0.837516	1.01836	0.67888	1.03096	1.48027	0.779828
500	ENSG00000033050	ABCF2	11.0642	9.34024	10.4485	10.9458	10.1321	10.1858	7.14173	8.31662	11.3275	5.89965	6.82363	6.8565	6.54194	8.07661	8.51338	10.1186	3.93814	8.43362	5.73041	7.61067	10.4219	10.9773	10.0869	6.59891	14.5414	10.9918	10.1037	15.8372	12.2533	13.6328	9.88888
501	ENSG00000033100	CHPF2	4.47832	3.49182	4.18114	3.8848	4.70633	6.21424	4.65402	4.67759	4.64856	2.58097	2.41022	4.26433	6.66531	5.19	3.17885	6.78581	2.43861	3.54122	2.7752	4.47187	4.3646	5.76416	3.74949	2.39521	7.61556	5.69596	4.41679	8.65217	5.98808	5.49903	3.25357
502	ENSG00000033122	LRRC7	2.63019	3.74724	11.0602	9.81741	10.3685	10.2801	5.3546	10.0417	10.3813	1.71518	3.35856	5.11758	5.38269	6.57561	6.307	9.29141	0.738086	1.88075	3.61636	4.05356	5.29997	3.28558	6.33852	1.11074	3.79804	5.09222	2.84829	2.63576	3.91298	3.66481	3.0461
503	ENSG00000033170	FUT8	9.22765	9.00686	6.08044	5.57987	6.51937	7.92771	5.15734	9.25208	11.8329	6.01575	5.91836	4.50046	7.96694	8.26758	5.92978	8.63096	4.22434	7.80109	5.71654	6.93658	8.36595	7.07327	9.52447	5.64251	8.64707	8.2135	9.64547	6.31558	6.17431	7.84046	4.71878
504	ENSG00000033178	UBA6	8.04462	7.93463	9.16649	6.25772	6.07404	6.34351	3.45634	6.31967	6.7552	2.73897	4.68579	2.60367	3.6673	4.20101	3.43175	4.62528	1.42718	2.52941	2.98354	3.03071	3.86966	2.95666	5.74445	2.01004	3.11467	5.16778	3.93768	1.98898	3.58735	4.95967	3.14404
505	ENSG00000033327	GAB2	7.89029	14.4834	16.2359	19.2708	17.8026	19.7977	12.0509	21.1274	13.8179	7.45645	10.6741	4.79948	10.2141	7.08745	5.13447	8.23818	15.3121	10.2821	4.67216	7.67634	9.11401	10.5595	10.8203	13.913	11.8704	9.29111	18.2283	12.0088	12.6069	12.36	15.0167
506	ENSG00000033627	ATP6V0A1	22.8304	28.4061	40.884	41.5061	40.4009	41.1606	28.3944	44.9853	61.1732	27.5974	25.0527	31.0388	49.9611	64.8821	136.688	118.959	21.336	59.4871	37.3721	108.417	115.679	113.129	116.812	41.1492	165.329	138.657	84.1695	174.07	115.733	118.015	82.1656
507	ENSG00000033800	PIAS1	10.0703	15.5182	8.6456	8.25657	6.42784	4.8686	1.67962	5.13083	5.90354	2.38502	3.69234	1.26393	4.09699	4.03064	5.00653	8.69055	1.00013	3.09299	0.913081	6.52588	6.6368	4.99021	10.0662	1.99263	5.6843	9.99681	5.15076	4.5541	5.90805	5.73759	3.40224
508	ENSG00000033867	SLC4A7	4.43328	4.96641	3.15852	2.21381	2.24617	2.22484	1.16187	2.04729	1.79652	0.515381	1.65076	0.693885	1.10472	1.05611	0.846996	1.294	0.623838	0.506086	0.719728	1.07331	0.844756	0.782626	1.1957	0.441682	0.641698	1.11872	0.950899	0.406116	0.96172	1.05839	0.771056
509	ENSG00000034053	APBA2	21.354	21.2135	24.1923	26.5618	25.0937	31.9852	22.6926	26.9515	24.0261	12.0249	15.756	26.2765	23.6509	24.18	22.63	30.4344	8.80047	18.6802	14.4597	22.234	23.0681	30.9779	28.456	16.7836	38.7813	28.2981	27.0421	48.3174	31.4346	29.4317	25.3454
510	ENSG00000034152	MAP2K3	2.91098	2.46312	2.09073	1.98032	2.22798	2.34964	1.92616	2.13643	2.67582	2.29635	2.13871	4.61748	7.35436	2.88295	3.12576	2.72624	2.67046	3.45371	1.69697	2.06545	2.28264	3.15927	2.01315	2.38617	3.03166	2.55364	2.63996	3.87624	2.56264	2.82464	2.50838
511	ENSG00000034239	EFCAB1	0.504769	0.307171	0.208381	0.129168	0.580553	0.9177	1.37415	1.14166	1.11855	0.165632	0.301679	1.02128	1.98374	1.51428	1.297	1.01231	0.318851	0.271146	0.733472	0.758893	1.10664	0.724563	0.804404	0.265717	0.568897	0.759517	0.375172	0.593264	0.331743	1.00633	1.20019
512	ENSG00000034510	TMSB10	2888.2	1563.51	2644.5	2924.93	2165.77	2070.69	3881.51	1744.67	1552.07	395.03	1162.48	1568.15	1596.25	1297.69	1613.76	755.048	647.028	849.185	3204.95	1018.26	865.311	534.43	810.575	488.895	583.065	563.93	586.494	701.375	510.075	414.625	1777.4
513	ENSG00000034533	ASTE1	3.94542	3.246	4.55025	4.09179	3.97332	5.06532	3.89884	5.26234	4.53787	2.26424	2.80662	2.78413	3.5725	3.81542	5.51302	3.86069	1.488	3.69795	3.6164	3.58363	4.07247	4.15843	3.9922	2.6735	3.95462	3.33759	4.15882	4.1825	3.60238	4.27485	3.94733
514	ENSG00000034677	RNF19A	8.28754	9.41323	8.77919	8.57462	9.86225	13.9061	7.53324	13.6348	14.1188	5.47778	5.6333	7.45463	12.1835	8.46669	5.9558	10.7582	3.22366	6.33242	4.63712	9.24208	9.96861	7.79855	12.7944	4.35129	8.53863	11.5063	9.66289	6.13183	8.25843	10.269	8.51127
515	ENSG00000034693	PEX3	4.33132	2.37932	4.88025	3.40926	3.74198	4.03997	2.34929	3.43596	4.29449	2.67723	3.23446	2.00173	3.54195	4.01737	3.66024	3.84389	1.6282	2.49701	5.48069	3.8955	4.19856	3.70173	4.81367	2.97841	4.06837	4.02855	3.95564	3.47695	3.83543	4.51818	5.57523
516	ENSG00000034713	GABARAPL2	120.522	95.6558	137.602	121.991	109.006	114.6	132.133	96.4967	189.466	95.4117	93.6266	100.793	174.755	184.38	173.022	147.141	117.374	136.052	426.479	239.016	240.635	138.923	192.683	135.857	164.608	154.797	145.79	156.041	144.393	173.467	302.712
517	ENSG00000034971	MYOC	0.0230977	0.0230816	0.0116084	0.00839654	0.050037	0.00768441	0.000725157	0.00771663	0.0649781	0.181061	0.017047	0.0712567	0.0957072	0.0367935	0.0418813	0.0336681	0.0145407	0.0351018	0.0314494	0.0257076	0.0340374	0.0226892	0.00412695	0.0138482	0.0301212	0.0278447	0.0164296	0.0274173	0.0127024	0.0211532	0.0172095
518	ENSG00000035115	SH3YL1	1.84879	2.46301	2.29399	2.28358	2.357	3.32372	2.20574	3.08704	2.49077	2.23667	1.97065	3.08099	2.75776	2.87465	2.42218	2.58162	1.09333	2.21095	2.66635	2.42996	2.61598	2.18241	3.22628	2.0902	2.06918	1.94372	2.29152	1.97356	2.83021	3.31135	2.88566
519	ENSG00000035141	FAM136A	12.5093	7.96287	9.14398	7.80943	8.6633	9.58681	8.66052	7.77851	9.69439	4.73649	5.68271	7.81784	5.3608	7.54648	9.37235	5.65189	2.68139	6.35216	7.54607	5.82526	7.86536	5.1692	6.43417	4.15411	5.70347	6.41982	4.84935	5.10789	5.69081	6.32931	8.53262
520	ENSG00000035403	VCL	9.06404	10.4834	3.24197	3.12952	5.30572	3.06043	1.57183	3.43756	4.78117	6.06203	5.80688	3.13055	16.8392	6.45471	4.50943	5.27104	6.89748	7.17159	1.6587	3.0207	3.45084	4.96178	3.9176	4.99986	4.93028	4.56263	5.33628	3.67966	5.76416	5.79263	2.90263
521	ENSG00000035499	DEPDC1B	12.3613	10.2313	1.52271	1.84806	1.58597	1.52583	0.768082	0.830262	1.32767	0.0505268	1.51269	0.620719	0.470312	0.315356	0.199585	0.343939	0.0736919	0.0921053	0.2167	0.208427	0.415735	0.140671	0.286508	0.0549079	0.191582	0.234115	0.131832	0.165026	0.404809	0.242902	0.158872
522	ENSG00000035664	DAPK2	0.363306	0.520566	0.0892098	0.190997	0.430995	0.821993	0.561852	0.715308	0.385888	1.1724	1.01761	0.647788	0.539856	0.643688	0.25906	0.450106	1.27754	1.16793	0.68557	0.487314	0.533747	1.11573	0.651232	1.21787	1.05821	0.429113	1.17101	0.997693	0.848477	1.44861	0.636472
523	ENSG00000035681	NSMAF	3.09729	2.59135	3.08883	2.5244	2.8552	4.46831	2.92154	4.13561	3.11125	2.89344	2.25411	4.33014	2.07164	2.48174	1.92854	2.5838	1.27155	2.22455	1.74188	1.98079	2.03797	2.3205	2.4795	1.97602	2.25058	2.16549	2.29854	2.22345	3.01298	3.9448	2.32299
524	ENSG00000035687	ADSS	16.6877	10.7953	15.9339	12.8174	11.8572	13.6084	9.02294	11.5044	16.0124	4.5286	8.35149	7.36133	7.37928	11.0775	10.9737	12.7309	3.40117	6.21518	8.42992	9.3364	17.2502	10.2228	16.6442	5.56011	12.1004	17.0998	10.7953	10.1412	11.1365	13.2172	13.3893
525	ENSG00000035720	STAP1	0.0210284	0.00895486	0.0207947	0.0258969	0.0310473	0.0574164	0.0384659	0.0362063	0.0329056	0	0.00477365	0.0146019	0.0392022	0.0806469	0.044666	0.0667463	0.0275081	0.0244377	0.0358816	0.111514	0.0519725	0.0270076	0.0123574	0.0426688	0.0310997	0.0171643	0.0587804	0.0134211	0.122984	0.0632224	0.0412998
526	ENSG00000035862	TIMP2	37.4098	45.9806	71.7859	65.3669	76.2473	75.6083	51.6583	95.9276	125.039	38.7331	41.4136	57.7363	133.248	83.3349	41.2038	65.0812	18.2973	35.6242	31.018	41.3749	32.9094	43.4195	45.9675	29.5104	51.525	49.5464	44.5062	55.3333	39.3155	45.6955	37.4551
527	ENSG00000035928	RFC1	10.8957	12.9215	6.80002	6.46717	6.17206	6.67046	3.72284	6.42991	6.30838	4.81172	5.80853	4.1314	6.10185	5.12158	3.46714	6.08827	2.77887	4.6434	2.31291	3.5189	5.05418	5.63952	7.17927	4.20733	5.8801	6.70608	7.39488	4.37087	4.96603	6.52142	4.29744
528	ENSG00000036054	TBC1D23	8.34392	6.61404	9.24536	7.13873	5.91308	6.2918	3.85196	5.49347	7.40739	4.52408	5.12244	4.19382	5.30051	6.10943	6.9528	6.05233	2.73384	5.10461	6.36341	5.83178	6.46431	4.39693	8.89133	3.70365	4.53278	6.69344	5.58365	3.31792	4.34996	5.45163	6.78316
529	ENSG00000036257	CUL3	15.1806	16.1787	12.6041	11.8481	8.63908	9.23468	5.91932	8.86138	9.64728	5.35725	6.1547	4.23731	6.05796	7.65614	10.8075	9.11571	2.45835	5.3702	6.42037	7.89816	8.85961	6.84786	11.7561	4.47526	7.5857	11.6489	7.61966	5.64209	6.83197	7.65944	8.5845
530	ENSG00000036448	MYOM2	1.0441	0.576428	1.20271	1.59744	1.3141	1.51878	1.2227	2.54024	1.85614	0.993818	0.889718	1.31261	1.36885	2.00421	3.97954	2.65887	0.495711	1.39559	1.78537	2.14503	2.78059	2.41136	3.30566	1.85853	3.66424	2.67221	2.8461	3.67122	2.62733	4.57529	3.4847
531	ENSG00000036473	OTC	0.0132121	0.0190531	0.0207703	0.00864864	0.0247334	0.0184068	0.0175221	0.0550922	0.0191332	0	0.0442223	0	0.0305441	0.0391929	0.0927943	0.0889661	0.012253	0.0635694	0.036591	0.16913	0.105833	0.0974006	0.0599606	0.0623757	0.14449	0.121663	0.077044	0.103523	0.0930992	0.110413	0.177099
532	ENSG00000036530	CYP46A1	0.284361	0.423539	0.44939	0.493756	0.960393	1.47878	1.53195	1.72721	1.86857	7.82489	3.64791	5.50419	5.70293	9.79204	14.0005	16.3402	6.61419	9.95678	12.4102	12.8144	12.8591	16.901	14.0742	7.72147	18.0551	11.9308	10.5314	21.6387	12.2786	12.1003	10.8839
533	ENSG00000036549	ZZZ3	7.02485	6.62744	6.78085	5.30622	5.17293	5.33105	2.74609	4.69132	4.63987	2.62378	4.06616	2.19061	2.23039	2.92681	1.6909	3.24958	1.188	2.7516	1.72524	2.07625	3.60921	2.48366	4.23671	2.08674	2.67616	4.11906	3.31103	2.10732	2.76431	3.3755	2.82968
534	ENSG00000036565	SLC18A1	0.29801	0.0662233	0.026314	0.0299617	0.0358712	0.0407109	0.0183308	0.0190976	0.0408666	0.0163749	0.0283645	0.00689221	0.0253664	0.0254965	0.00824437	0.030316	0.00690137	0.0121029	0.0459194	0.0397995	0.00409876	0.0115412	0.00880458	0.00418863	0.00630452	0.00987434	0.00644073	0	0.0335696	0.00901552	0.00139035
535	ENSG00000036672	USP2	0.835009	1.76356	1.19198	1.1554	1.51093	1.3918	0.954812	1.30435	1.46259	2.31453	1.91775	2.56127	3.14008	4.26803	3.95056	6.9856	3.08485	4.47581	4.33818	6.05495	7.42094	9.78236	6.15234	5.25825	7.75602	6.27943	6.04199	10.3072	6.46285	7.31462	5.53638
536	ENSG00000036828	CASR	0.00581781	0.00787679	0.0125808	0.0169574	0.0168613	0.0444561	0.0721399	0.14828	0.0207133	0.0119187	0.0190845	0.00406456	0.0320349	0.0784442	0.0620223	0.317045	0.00870819	0.0625491	0.112432	0.12329	0.0863369	0.119583	0.0706782	0.0044652	0.119558	0.189212	0.0318734	0.149094	0.0702089	0.0412653	0.0679266
537	ENSG00000037042	TUBG2	4.16017	5.37908	5.03034	5.94909	7.94086	14.6839	11.06	17.0705	10.0026	26.9002	14.3278	43.3652	24.4773	40.9351	59.674	40.3403	19.3321	38.8523	49.099	47.4519	36.0757	46.6346	39.4258	34.4186	58.3934	39.2261	41.3992	60.0881	45.9405	41.7301	50.6277
538	ENSG00000037241	RPL26L1	11.2241	7.53208	10.5131	9.6446	7.16821	7.85478	9.40765	9.53015	8.2033	2.19323	4.94115	6.83059	6.44168	7.11823	7.54789	4.64396	2.28024	4.23078	11.6072	6.04337	5.97103	4.27692	5.7665	2.93168	4.55491	3.62678	3.93071	5.68877	4.64523	4.32532	8.04258
539	ENSG00000037280	FLT4	0.992358	0.895627	0.436809	0.504826	0.620773	0.625991	0.325627	0.772964	0.613207	0.788406	0.869495	5.02764	1.76952	0.891884	0.26776	0.517578	1.13977	0.817819	0.137724	0.256022	0.145051	0.510311	0.291644	0.690713	0.505187	0.301373	0.479266	0.76254	0.398256	0.41132	0.175199
540	ENSG00000037474	NSUN2	6.45488	3.84745	4.49351	4.1767	5.43847	6.29946	4.38144	6.86306	5.15074	4.33436	4.44905	8.66786	3.39692	4.18489	3.52023	4.72588	1.80344	3.84311	2.0547	2.91286	3.51287	4.00433	4.70784	3.47988	4.71481	3.45647	4.7778	4.08407	4.26491	4.95589	3.54369
541	ENSG00000037637	FBXO42	5.21945	7.4348	5.84162	5.3152	5.30724	5.63222	3.78875	5.13334	5.18974	2.06487	2.352	4.1951	5.23044	3.03033	2.35682	3.70394	1.25373	2.43644	1.83969	2.41521	3.38824	3.71819	3.37622	1.93121	4.30073	3.41046	3.00755	3.83359	3.63329	4.26429	2.43213
542	ENSG00000037749	MFAP3	9.63017	8.1817	16.1647	12.4213	11.8968	9.79734	5.48012	8.00362	14.0344	2.63679	4.58878	2.79196	5.60152	4.67584	1.66558	5.10379	1.19375	3.5018	2.34592	3.5568	4.038	3.51404	4.94006	1.78195	3.52963	5.33292	3.39761	2.47019	3.51845	3.77007	2.31753
543	ENSG00000037757	MRI1	3.25952	5.50928	2.32002	2.7063	4.91477	3.2325	5.35062	5.58492	3.74924	3.09916	2.82797	11.5799	9.08544	4.23097	1.63574	2.73751	3.92944	2.67922	3.67343	3.80052	1.79518	4.73575	2.98962	3.87826	3.19538	2.81196	4.27462	3.95253	3.78679	5.26455	4.11013
544	ENSG00000037897	METTL1	1.7799	1.36015	1.06214	1.18359	1.30414	1.60232	1.51368	1.58205	1.79082	0.974295	1.07637	1.42489	1.92721	1.9651	2.39272	2.12346	0.796682	1.91229	3.29034	2.92041	2.47439	1.90501	2.02851	1.04831	2.42945	1.35036	1.51907	2.36863	1.69745	1.78553	2.33592
545	ENSG00000037965	HOXC8	0	0	0.000469399	0.00143557	0.00167928	0	0	0.000821182	0.00104147	0	0	0.0046295	0.000700921	0.00168126	0	0.00612746	0	0.000547103	0	0.0113293	0	0.000635705	0	0	0.00134829	0	0	0	0	0	0
546	ENSG00000038002	AGA	3.72046	2.54714	1.94886	1.76176	1.68843	2.28031	1.0073	1.4411	3.52943	3.00475	3.13901	1.99617	3.17759	3.07147	1.78781	3.04688	2.18862	2.9083	5.23874	4.36196	4.56093	3.17547	3.05199	2.83969	3.36772	3.94262	5.11454	3.43405	2.82764	3.51227	2.35711
547	ENSG00000038210	PI4K2B	1.75048	1.28736	0.587053	0.412916	0.549944	0.71274	0.466346	0.569484	0.613171	1.74405	1.13571	0.933987	0.776332	1.07832	0.462048	0.643195	0.709003	1.09047	0.693049	0.661189	0.790879	0.573654	0.65648	0.742861	0.442613	0.590385	0.770789	0.248805	0.414444	0.663694	0.552365
548	ENSG00000038219	BOD1L	3.15849	5.16949	4.99394	5.50153	5.09968	5.25049	2.72614	5.76682	3.5535	3.18498	3.77103	1.7352	3.14556	4.83506	2.41721	8.05203	1.4516	3.41847	1.54447	2.72811	5.0275	5.48819	6.39998	2.3683	5.29965	6.15943	5.79312	4.0003	5.86227	5.2653	3.71026
549	ENSG00000038274	MAT2B	20.0353	18.0332	5.04601	5.70702	5.26743	5.56444	3.48859	4.20351	7.13432	6.50322	6.69128	3.68882	6.64871	10.7368	17.6096	14.9103	3.85082	9.0407	15.6994	19.1838	22.7537	11.6684	18.8464	7.23561	14.0919	17.8984	12.6645	12.7051	13.3133	14.0388	19.4708
550	ENSG00000038295	TLL1	0.935767	0.712503	0.701613	0.68079	0.513514	0.464274	0.0970143	0.670458	0.815893	0.36392	0.16148	0.275798	0.540403	0.904604	1.16044	1.80651	0.278177	0.766969	0.585419	0.841454	1.39565	0.800697	1.18832	0.345269	0.892417	1.18634	0.57972	0.637551	1.01065	0.76033	0.64105
551	ENSG00000038358	EDC4	14.3699	20.0486	16.3217	19.8618	20.8211	21.5804	17.8853	20.124	18.8172	6.43081	7.67664	9.69236	16.7572	11.3688	9.83878	15.9203	4.88456	9.51716	6.20446	8.00374	9.30556	13.9117	10.8996	7.34275	18.0645	10.9588	11.7712	20.4524	15.5866	13.0371	8.84884
552	ENSG00000038382	TRIO	9.6114	14.842	18.4554	20.1549	23.5147	25.0921	12.1722	27.7056	17.6678	5.73896	6.70335	11.4234	10.5024	10.1555	6.47341	16.6966	2.46054	5.77471	2.36832	6.60064	7.42058	8.06147	11.6875	3.47319	9.48201	9.98156	7.52119	8.84645	10.5273	8.89551	5.44161
553	ENSG00000038427	VCAN	24.3855	39.3158	34.5349	35.6699	29.7004	14.9581	10.0986	16.3521	17.3815	5.51895	10.5816	4.11032	7.90677	4.46128	2.01529	3.577	2.46887	3.67697	1.42179	3.11382	1.30113	3.50758	3.11265	3.00461	2.1971	3.2829	5.21113	1.03865	2.50857	2.68964	0.890106
554	ENSG00000038532	CLEC16A	3.15189	3.6976	3.51257	3.7533	3.73752	3.86096	2.35087	3.45374	2.63678	3.10408	2.67963	4.04851	3.46585	3.17726	1.35099	4.15958	2.33052	3.16377	0.944591	2.66417	2.31325	4.12197	2.99344	2.24847	4.35302	3.69531	3.94092	4.46349	3.97286	3.67546	2.34721
555	ENSG00000038945	MSR1	0.0388804	0.0461686	0.024604	0.0165319	0.0379934	0.0176507	0.0121853	0.0241686	0.0460831	0.0409261	0.0481303	0.00627856	0.813591	0.146614	0.0693782	0.344334	0.0405178	0.115475	0.250583	0.398781	0.157339	0.151742	0.277557	0.0835907	0.104751	0.212798	0.128336	0.079487	0.15844	0.19652	0.0651656
556	ENSG00000039068	CDH1	0.586456	0.269741	1.26918	0.902484	1.06806	0.509537	0.286104	0.388657	0.802401	0.213099	0.554006	0.256292	0.530753	0.249217	0.0645714	0.211418	0.130426	0.31421	0.114026	0.184308	0.288786	0.333576	0.670296	0.361445	0.384804	0.448102	0.795179	0.536036	0.345848	0.612068	0.126415
557	ENSG00000039123	SKIV2L2	18.4856	16.3313	14.6766	14.4773	9.10395	9.03744	6.02899	7.88795	9.85942	5.60268	7.89782	5.07307	7.91391	7.83542	10.9394	8.6235	4.95098	6.5886	7.50939	7.92467	7.61537	7.82039	10.515	5.96606	8.19138	11.0854	9.20316	6.75405	7.91188	8.64015	10.4291
558	ENSG00000039139	DNAH5	0.114506	0.173192	0.195824	0.23632	0.217651	0.305708	0.236551	0.357481	0.275793	0.0476299	0.1084	0.126969	0.218071	0.217809	0.176567	0.326864	0.0606911	0.0725111	0.0794627	0.151545	0.160333	0.10646	0.275769	0.0611222	0.128791	0.2409	0.128172	0.114834	0.196895	0.195359	0.108111
559	ENSG00000039319	ZFYVE16	2.83932	3.81423	2.21471	1.57653	1.88898	2.21902	1.39017	2.08507	1.84931	2.86423	2.41124	2.08134	2.58621	2.9318	1.75465	2.60389	2.30301	2.30338	3.36072	2.63553	2.75521	3.02766	3.49033	3.14111	2.45329	2.77255	4.18418	1.64039	4.13827	7.04721	4.06089
560	ENSG00000039523	FAM65A	12.7983	22.2194	20.6983	24.4984	28.4522	31.8974	24.94	27.0364	28.7751	13.1477	13.1332	31.7008	38.6552	23.7815	29.1516	27.9839	12.6081	19.3024	12.7767	23.2143	15.5987	30.8341	21.3936	14.7545	30.609	20.567	21.8473	37.5493	22.9969	25.0588	18.0892
561	ENSG00000039537	C6	0.0247504	0.0058195	0.0184421	0.0145112	0.0595699	0.0322135	0.0388244	0.0191291	0.0237624	0	0	0.0162676	0.060869	0.0176922	0.0314126	0.0270225	0.00276681	0.00789686	0.00844868	0.0288	0.0147456	0.0181754	0.018935	0.0171124	0.0254603	0.0128828	0.0122707	0.0216355	0.0271908	0.0324146	0.0163365
562	ENSG00000039560	RAI14	13.0057	18.8816	13.0416	11.2735	7.0906	5.47415	2.60056	2.91408	3.80928	2.49203	4.39001	3.53676	3.48345	2.01845	1.03081	1.46545	1.49571	2.20258	0.698366	0.738181	0.797509	1.1841	1.20496	1.81127	1.00855	1.11038	1.86805	0.743947	0.976666	1.5001	0.952423
563	ENSG00000039600	SOX30	0.0866472	0.0587703	0.106003	0.0727108	0.0908766	0.0751262	0.0428938	0.0408335	0.081044	0	0.0470573	0.0147194	0.0543037	0.0627426	0.0443378	0.0595665	0.00597204	0.0251733	0.0384738	0.0823754	0.0618899	0.0307149	0.098448	0.0204245	0.0357799	0.0282678	0.0394685	0.0397045	0.0200516	0.0381818	0.0502686
564	ENSG00000039650	PNKP	8.85094	7.79089	5.14915	6.4439	6.81351	8.08606	9.45023	8.03081	7.41619	5.98255	4.81974	9.53533	9.90984	7.41868	10.1173	5.71655	5.77314	6.52169	8.39724	6.20646	6.10041	8.0366	3.85818	6.88298	7.82484	5.37264	5.98351	10.1774	5.49814	6.188	6.57383
565	ENSG00000039987	BEST2	0.00406763	0.0160759	0.00877848	0.011892	0.0237947	0.0465623	0.0522911	0.0319477	0.0227379	0	0.0274171	0.127947	0.00675752	0.0187181	0.0389349	0.0128546	0.0259412	0.0201101	0.0209681	0.0436145	0.011609	0.0130267	0.041637	0.0153095	0.00479639	0.0101953	0.0187321	0.00873416	0.0207348	0.0198686	0.00615324
566	ENSG00000040199	PHLPP2	1.71533	1.87536	2.29292	1.69045	2.34511	2.48926	1.34039	2.73046	2.17502	1.61192	1.59907	1.51565	1.5833	3.02415	2.41838	5.61335	0.726929	2.10184	1.13089	2.33538	3.8016	4.164	5.25166	1.55727	4.59	5.36388	3.65336	3.68148	5.1602	5.40177	2.88172
567	ENSG00000040275	CCDC99	6.68665	6.77556	2.9587	2.76824	2.20009	2.73269	1.45043	2.20586	2.09246	0.999064	1.84284	1.53365	1.45522	1.60522	1.47172	1.56799	0.628506	1.08376	0.656923	1.01504	1.17326	1.09133	1.35218	1.03906	0.954088	1.35713	1.31084	0.783711	1.22074	1.3079	1.3935
568	ENSG00000040341	STAU2	12.3537	12.6316	15.6266	13.447	9.9893	9.28575	6.89811	8.84683	12.9858	3.07858	5.25096	6.57589	7.70526	9.84568	14.3228	12.0226	1.97027	5.11341	8.14525	14.0363	16.2352	8.61227	17.0042	4.20473	11.2072	16.6965	8.97472	9.37499	11.3648	11.8404	13.2482
569	ENSG00000040487	PQLC2	3.76039	3.89762	3.75472	3.6437	4.29797	5.28707	5.37297	3.97481	3.56011	3.699	2.85814	5.49758	5.06087	4.14334	2.42929	3.35054	3.782	4.40866	3.24084	2.96611	2.69671	4.51099	2.6421	3.89922	4.55244	2.89284	3.50444	6.19221	3.65556	3.78182	2.96851
570	ENSG00000040531	CTNS	3.01828	2.63671	1.92784	1.808	2.66069	2.5731	2.20545	2.11018	2.60343	3.91188	2.79084	5.6643	4.63059	3.21805	0.944798	1.7825	2.87709	4.09138	1.90192	2.12708	1.99397	3.19493	1.65559	2.73024	2.85857	1.87103	2.50768	2.82082	2.12927	3.94395	1.28529
571	ENSG00000040608	RTN4R	7.38291	8.84667	6.73747	7.91458	8.92669	11.1305	10.462	8.35849	10.4013	8.34718	5.05428	12.7895	14.3736	12.5953	18.3664	17.1802	6.0066	14.6926	13.0469	13.2891	13.5502	19.3414	11.1665	10.2707	20.1489	14.5758	12.8466	33.5947	13.3339	13.5321	9.81642
572	ENSG00000040633	PHF23	29.7506	21.9238	20.3651	19.6826	18.0822	17.3385	16.2784	15.9945	19.8908	8.44195	11.0464	11.6308	13.4086	12.5239	19.3621	11.0538	6.04955	11.511	14.4552	14.0796	13.9577	11.8467	10.9569	8.40973	13.1978	12.9803	11.3307	13.8035	10.4376	12.1305	12.3609
573	ENSG00000040731	CDH10	3.62252	3.329	4.94766	4.94629	9.17005	12.77	8.81239	14.8792	16.4439	7.72585	4.54812	8.17354	10.2683	13.7109	22.8565	18.0116	3.12097	7.82332	7.16494	11.0918	12.493	10.7231	18.9481	4.3521	11.4753	14.0881	9.52077	10.3071	11.934	12.2151	9.71262
574	ENSG00000040933	INPP4A	7.00842	7.96077	10.986	10.5013	11.5103	13.0769	6.814	13.6979	15.1901	3.11119	3.69614	5.11044	9.56472	11.1058	14.3798	21.892	1.32704	4.93613	4.77721	10.2323	13.7405	9.65781	16.5469	3.60474	14.6423	16.1657	8.89796	13.4049	15.2137	14.0149	10.7047
575	ENSG00000041353	RAB27B	0.792882	0.738994	1.02876	0.354414	1.41883	1.58249	1.01468	1.99708	2.64763	0.706552	0.349634	1.12853	2.46105	6.44519	11.9429	11.1319	0.146813	1.21064	5.32975	9.00334	10.1582	3.2662	18.0461	1.15518	5.43322	12.7878	3.18989	3.65616	6.34686	6.48668	7.81993
576	ENSG00000041357	PSMA4	33.0774	16.7979	18.9035	16.292	15.3008	18.6871	21.479	14.3691	19.6062	7.5833	14.4002	13.4722	11.3552	16.386	17.0679	12.6333	7.86062	10.1372	27.4909	14.8909	17.7325	10.4742	17.6656	8.15441	11.6138	11.9076	11.496	11.1493	11.8419	12.8364	20.9329
577	ENSG00000041515	MYO16	2.51729	3.78063	4.58109	5.22784	8.92676	13.9934	8.50879	19.1638	18.0668	0.779684	1.25732	7.48537	11.0906	8.77236	7.46338	9.15384	0.576885	1.52228	1.62362	3.05388	2.76393	2.0664	3.76103	0.886424	2.2675	3.05329	2.00082	2.12417	1.83118	1.97735	1.33711
578	ENSG00000041802	LSG1	7.66312	8.54084	7.23818	8.36007	7.45279	7.11498	5.5355	6.91915	7.90299	3.78272	4.38184	2.89556	4.96231	4.93045	4.71597	5.95925	2.25055	4.19504	2.94066	4.18476	4.53777	5.07522	6.25433	3.22535	6.00017	5.65306	6.03635	6.54348	5.22467	6.87451	5.05627
579	ENSG00000041880	PARP3	1.30692	1.63001	1.13696	1.20896	1.60735	2.61717	1.61256	1.74149	1.34884	5.28193	2.8109	5.1459	3.88673	3.9901	2.57632	3.26354	3.57237	5.02292	3.29884	4.30403	3.18027	5.53205	3.59778	5.31982	5.60538	3.28853	4.39039	7.08695	5.05029	4.16167	5.49607
580	ENSG00000041982	TNC	7.76151	13.951	4.4835	8.68988	10.1533	15.3241	8.98657	23.6015	25.3445	2.7995	5.53197	25.9697	27.5736	10.7566	1.7959	3.32614	2.42073	3.39658	0.997719	1.17411	0.43244	1.64527	0.685686	1.11492	1.11328	0.617663	1.98446	0.486392	0.47192	1.00607	0.252371
581	ENSG00000041988	THAP3	8.0483	8.75164	8.11971	8.16737	9.02591	10.5227	11.0506	7.39524	9.69076	5.88496	6.00007	13.3759	10.0895	8.20049	8.92461	7.38829	6.03418	8.53367	7.70999	7.02399	6.15836	9.04641	5.65083	7.3814	8.70147	6.39975	7.22035	12.0769	6.74171	7.47454	8.35415
582	ENSG00000042062	FAM65C	0.111594	0.26066	0.0592685	0.117579	0.192479	0.326388	0.300241	0.2389	0.164289	0.697757	0.463609	0.560924	0.734925	0.279786	0.102637	0.197465	0.610988	0.521375	0.159554	0.210613	0.139025	0.620462	0.189547	0.880014	0.314449	0.158929	0.348427	0.517224	0.639799	0.5186	0.508522
583	ENSG00000042088	TDP1	5.25983	4.81361	2.71333	2.6195	3.28244	3.49863	2.44658	3.11659	3.77962	0.902968	1.46181	1.50638	2.00335	1.78988	1.46824	1.85101	0.616538	0.954068	1.45734	1.31889	1.99482	1.58748	1.96594	0.975202	1.76547	1.4526	1.62622	1.87791	1.53074	2.16465	1.51037
584	ENSG00000042286	AIFM2	0.369721	0.519285	0.397304	0.337135	0.738353	0.980118	0.763082	0.975641	0.919268	2.11321	1.14751	1.8045	1.89805	1.0844	1.09665	0.685957	1.72037	2.22891	0.806781	0.971836	0.864478	1.53832	0.640653	1.85715	0.935343	0.682987	1.4265	1.2829	1.41473	1.57864	1.29167
585	ENSG00000042304	C2orf83	0.0359113	0.0488076	0.0203444	0.0391164	0.329891	0.753288	0.816969	0.397596	0.956249	0	0.023297	0.0445084	0.29436	0.0754982	0.0634215	0.0395592	0.0297703	0.0305469	0.0254974	0.0270256	0.00734376	0.00741551	0.0070866	0.0152099	0.0143507	0.0169336	0.00383775	0.0333583	0.0187283	0.0356055	0.0136567
586	ENSG00000042317	SPATA7	2.92638	2.68848	2.57913	2.11682	1.87623	2.16228	2.18807	2.31157	2.73911	0.776184	1.13414	3.09797	1.68537	2.14085	3.83668	2.37671	0.562909	1.09241	3.1794	2.87035	3.19345	1.51916	2.98149	1.07802	2.0414	1.93415	1.56844	1.37444	1.87264	2.28396	3.08734
587	ENSG00000042429	MED17	5.29974	2.83959	5.03967	3.77532	3.41251	3.88808	2.34317	3.02767	3.63975	1.11753	2.5519	1.47614	1.57156	1.80049	2.20679	1.72568	0.708313	1.25836	1.36946	1.50302	1.61575	1.58104	1.51436	1.08879	1.40662	1.78193	1.73333	1.11956	1.29481	1.83607	1.48303
588	ENSG00000042445	RETSAT	2.6478	3.0509	2.48786	2.55663	2.70108	2.70141	2.42857	4.12618	3.7476	13.1841	7.83483	5.29296	8.92328	10.2007	7.52455	7.94377	8.46575	16.7509	5.71207	8.86531	9.1947	13.5735	6.89415	9.32988	10.9604	5.77934	10.4626	9.68572	9.58799	10.7852	7.01357
589	ENSG00000042493	CAPG	8.17953	7.49957	1.48586	2.17444	2.60872	2.29543	1.8408	1.47768	1.8953	3.08124	3.28176	0.970213	5.46168	2.07523	1.8423	1.4428	5.16156	3.36001	3.39827	4.56468	1.42075	1.94599	1.11503	6.79002	2.1036	1.8464	4.34673	1.76805	2.00194	1.78384	3.0318
590	ENSG00000042753	AP2S1	64.9269	41.7788	53.4082	59.6183	59.4762	65.3788	91.8772	55.786	68.9755	40.5986	40.5894	56.0151	84.3503	74.6611	111.014	58.7097	35.8032	69.3692	139.376	103.459	83.2869	64.7129	72.9627	50.9527	82.5812	65.9457	62.2036	124.58	67.2144	63.2979	97.5784
591	ENSG00000042781	USH2A	0.0102154	0.0124299	0.0109152	0.0115092	0.0149864	0.0168562	0.00966558	0.0143377	0.0130451	0.0218015	0.0118075	0.023787	0.0181754	0.0230505	0.025426	0.0379712	0.0146257	0.0150904	0.0156599	0.0341919	0.0213439	0.0223513	0.0184623	0.0120926	0.0213698	0.0235507	0.0210488	0.0168446	0.0315339	0.026625	0.0208542
592	ENSG00000042813	ZPBP	0.00799513	0.00781707	0.00443942	0.00239096	0.00722639	0.00222984	0.00074605	0.00692835	0.00764175	0	0.00552043	0	0.00101585	0.0175701	0.0122375	0.0212259	0.00264147	0.00669282	0.0194824	0.0255609	0.0246361	0.0146104	0.0308767	0.0161271	0.0153209	0.0215209	0.0126643	0.00977168	0.00970081	0.0163351	0.00911808
593	ENSG00000042832	TG	0.151515	0.109469	0.11427	0.11703	0.18001	0.23283	0.155065	0.164913	0.154381	0.040187	0.0487286	0.239253	0.158947	0.156565	0.179038	0.14901	0.0188042	0.0543615	0.0535881	0.0927363	0.0641459	0.0525563	0.0612914	0.02821	0.164603	0.0758675	0.0368956	0.0677351	0.0727694	0.0591851	0.0571061
594	ENSG00000042980	ADAM28	0.0658587	0.0766117	0.100182	0.0845611	0.124175	0.101015	0.101566	0.241015	0.153521	0.241666	0.143781	0.0119405	0.387365	0.157179	0.0677064	0.367271	0.0523485	0.121734	0.387741	0.230898	0.0978151	0.118762	0.414266	0.113289	0.181651	0.224791	0.291455	0.0791764	0.349398	0.448655	0.0737898
595	ENSG00000043039	BARX2	0.0413902	0.0444974	0.0060855	0.0114034	0.151219	0.0327429	0.096023	0.0994798	0.0541896	0.0818277	0.0767379	1.50539	1.07008	1.26316	1.01148	0.626533	0.143645	0.293913	0.414644	0.362607	0.284923	0.334709	0.283221	0.156748	0.258483	0.214613	0.244169	0.179495	0.237443	0.221784	0.194341
596	ENSG00000043093	DCUN1D1	4.6232	3.34033	5.7958	3.6632	3.47017	4.06273	2.56657	3.37813	5.20947	2.80294	3.18274	2.24844	2.59706	3.69682	3.52019	4.28133	1.80004	2.80512	3.02651	4.38301	5.5382	3.16572	5.9578	2.48542	3.19948	5.12672	3.86251	2.05205	3.17656	3.9484	3.51885
597	ENSG00000043143	PHF15	0.258941	0.281136	0.783542	0.582173	0.719377	0.97687	0.694399	0.96196	0.632742	1.7392	1.41135	0.464554	1.12334	1.691	3.43928	5.90083	1.45769	3.17007	2.04186	5.30047	5.79246	7.29756	8.24862	3.0093	9.99012	10.8871	6.63057	10.0146	8.04008	8.25432	6.13315
598	ENSG00000043355	ZIC2	23.3842	26.4709	8.90933	10.2265	8.7884	14.0661	2.57401	12.1357	14.1835	11.6599	5.82422	28.6251	19.4707	12.4162	10.9	16.14	8.60394	18.9946	11.3553	15.18	12.0075	13.24	12.3871	13.0564	10.2699	10.7985	10.9998	10.8209	11.1256	9.07942	6.18136
599	ENSG00000043462	LCP2	0.205366	0.143177	0.133658	0.0913519	0.181611	0.114195	0.0877364	0.173131	0.272752	0.52055	0.405514	0.217398	0.904824	0.696472	0.523292	0.732338	0.509459	0.663737	0.794824	1.1529	0.489361	0.798435	0.640794	0.678937	0.628492	0.551148	0.717311	0.722311	0.751188	0.986083	1.04175
600	ENSG00000043514	TRIT1	3.21677	4.55771	3.36655	2.70508	3.72252	4.8628	3.85849	4.44933	3.66999	2.38866	2.71433	5.54906	3.29094	2.94352	3.49087	2.78147	1.36042	1.72921	2.51325	2.79914	2.36627	2.36076	3.06927	2.07316	2.61067	2.09513	2.23792	2.35752	2.90378	3.71871	3.29028
601	ENSG00000043591	ADRB1	0.0940501	0.0469923	0.698009	0.838433	0.947624	1.04274	1.14968	0.801367	0.635556	4.5029	3.31889	2.73434	2.52344	3.80157	3.46203	4.09546	4.40829	4.46772	4.15658	3.87902	3.66436	7.50126	4.55339	3.90897	3.4887	4.00709	5.12407	4.58713	3.47847	3.23686	4.54921
602	ENSG00000044012	GUCA2B	0.00284613	0	0.00049715	0.000125258	0.00392063	0.00155249	0	0	0	0	0	0	0.00450015	0.0100468	0.0178876	0.0170749	0.0126943	0.010438	0.0308096	0.0545016	0	0.0149426	0	0	0.00674839	0.00178093	0	0.0139224	0.0136683	0.0100196	0.0165379
603	ENSG00000044090	CUL7	9.96628	15.1926	9.40137	10.3642	10.6083	10.7116	8.18875	11.2058	8.17015	2.66007	3.84321	6.01031	7.81899	4.84756	5.97566	6.86803	1.89645	3.69801	2.58144	4.21164	3.78426	4.89295	4.89966	3.1845	7.1077	5.01222	5.06651	7.68028	6.12433	5.98072	3.70918
604	ENSG00000044115	CTNNA1	27.2493	32.6214	14.2677	16.5113	15.7811	16.2509	10.6602	14.7295	17.8803	17.4028	17.0891	19.7009	33.7101	14.5312	12.5251	13.6333	12.276	19.4655	8.99617	12.6247	16.1961	16.16	16.2434	16.3253	19.746	17.6297	21.8055	16.7312	14.0076	18.0433	14.0285
605	ENSG00000044446	PHKA2	2.25952	3.02603	2.3124	2.80341	3.22553	3.6082	2.66521	3.5018	2.91226	1.65614	1.48622	2.69337	2.35517	1.60286	1.56789	1.2168	1.1052	1.53398	0.796322	1.05485	0.914177	1.66944	1.19605	1.4866	1.55186	1.11265	1.72819	1.54724	1.93227	2.1513	1.21504
606	ENSG00000044459	CNTLN	3.31382	5.65188	0.837511	1.1342	0.818025	0.66616	0.448901	0.755517	0.636385	0.325541	0.794882	0.619873	0.418505	0.444843	0.405724	0.385737	0.274299	0.365789	0.140651	0.227848	0.267864	0.264153	0.28068	0.331196	0.194469	0.326786	0.369145	0.154981	0.307929	0.333608	0.217975
607	ENSG00000044524	EPHA3	18.5302	20.8919	9.75041	12.4317	20.5719	15.9762	6.6761	14.4534	13.2394	0.938809	4.8676	0.42744	1.72516	2.09721	1.96788	3.82662	0.513345	1.00163	0.936626	1.67311	1.99901	1.28085	2.32435	0.582628	1.62381	1.84006	1.14661	1.13095	1.33698	1.7004	1.22577
608	ENSG00000044574	HSPA5	61.289	44.9606	38.8736	41.5053	38.5058	35.7562	26.5204	37.2584	41.8409	66.7311	52.3553	29.6171	52.5662	51.0597	129.538	56.9355	26.0844	76.6078	39.9014	39.1411	46.3995	41.2851	65.2628	26.4735	52.6675	73.91	56.8987	42.5636	42.269	46.096	48.1674
609	ENSG00000046604	DSG2	3.82634	5.45942	1.06024	0.920988	1.25906	0.544052	0.294889	0.486977	0.409655	0.0340588	0.45321	0.109396	0.402227	0.268122	0.151022	0.418102	0.0709282	0.0564369	0.0704284	0.132336	0.116683	0.143007	0.166188	0.0837962	0.0920002	0.122133	0.181241	0.0961068	0.282726	0.0945002	0.0763175
610	ENSG00000046647	GEMIN8	4.26358	4.58448	4.76486	4.42099	4.30744	6.65	5.58372	4.87192	5.24787	3.06228	3.44392	5.5255	5.87114	4.01946	2.92648	2.95798	2.44142	3.49773	3.72381	3.91296	3.56041	3.27816	3.1935	2.85263	4.05379	2.78834	5.03924	4.05199	2.86516	4.64619	3.03205
611	ENSG00000046651	OFD1	1.77441	2.11908	2.08086	1.62292	1.47227	2.64622	1.9341	2.65359	0.944929	1.48218	1.80634	3.35671	1.5512	1.18129	1.10437	0.841066	1.16497	1.21396	1.08334	1.04069	0.76566	1.13139	1.019	1.57643	0.842472	0.764382	1.42867	0.930186	1.79002	2.60063	1.53377
612	ENSG00000046653	GPM6B	56.2582	55.6368	46.3219	44.3137	40.2485	47.4943	30.5584	54.966	102.551	212.174	113.502	71.761	135.3	166.669	127.347	114.724	165.99	208.595	129.007	190.125	205.645	150.764	174.023	157.91	119.548	189.392	234.624	76.2255	102.592	135.844	117.761
613	ENSG00000046774	MAGEC2	0	0	0.00035749	0.00278904	0	0	0.00620933	0	0	0	0	0	0	0.000364721	0.0041303	0.00738921	0	0.00136818	0	0.0110898	0.0427209	0.00426746	0.00267043	0	0.000806988	0.00520318	0.00454215	0.00403232	0.00357517	0	0
614	ENSG00000046889	PREX2	2.82105	4.40377	2.19958	1.96879	1.39806	0.91378	0.432797	0.984298	0.99943	12.9328	6.05265	1.27853	1.81249	4.7516	1.69837	2.79061	4.76683	11.4198	1.98183	3.40259	2.84507	5.37599	3.23739	5.73931	2.27835	4.02465	9.04499	0.782121	2.57026	3.42372	1.43766
615	ENSG00000047056	WDR37	8.05772	5.32447	9.88013	8.14098	8.04157	8.14135	4.07841	8.88377	7.5728	3.33411	4.44719	2.99866	4.67843	7.15092	8.12069	12.8761	1.78095	4.23271	3.74649	8.30185	10.7052	7.15838	11.9209	3.61664	11.0256	14.1662	8.53826	10.3635	11.8834	11.4268	8.20763
616	ENSG00000047188	YTHDC2	3.48489	4.6448	3.69211	3.11851	3.00744	3.78756	1.48502	3.44093	3.28108	1.52808	1.84878	1.60369	1.64558	2.38915	3.11801	4.10831	0.70794	1.3574	1.43223	2.5628	2.84281	2.50922	4.01992	1.22602	2.41215	4.1622	2.53801	2.05421	3.5095	4.24734	2.47071
617	ENSG00000047230	CTPS2	10.4576	10.7389	5.1186	5.43178	4.59663	4.5226	2.99496	4.63733	5.05298	2.50092	3.23473	4.27868	3.82913	2.30318	1.188	1.37291	1.28705	2.23282	1.07609	1.41299	1.58213	1.8112	1.67316	1.87445	1.48579	1.57091	2.40503	1.31885	1.45852	1.87975	1.59049
618	ENSG00000047249	ATP6V1H	12.3684	10.6733	13.9285	14.7048	12.1587	12.4047	10.0666	12.7818	17.2988	11.1297	9.18831	9.58681	14.8177	22.3387	31.7682	29.8974	6.52297	15.131	25.6818	27.9674	34.3725	25.5441	38.2306	12.7027	35.8321	35.6644	27.0974	35.1255	29.4331	31.6051	42.8401
619	ENSG00000047315	POLR2B	39.7548	36.3312	49.064	43.3178	33.5408	30.5359	18.2407	31.3055	37.9426	7.26005	17.8731	9.14623	15.3434	15.6092	22.6255	18.4492	4.74967	9.98425	10.6334	15.4981	17.1574	13.2545	20.6886	7.43916	17.4236	22.8208	14.7665	15.7287	15.3912	16.1712	14.6617
620	ENSG00000047346	KIAA1370	4.96034	4.74174	5.24682	3.69551	4.21096	4.70491	2.38172	4.70295	4.54698	2.87669	4.00349	3.04428	4.01402	4.35793	3.76259	4.79032	1.97991	2.97011	2.91176	4.86435	4.97988	4.38448	4.31686	3.22857	3.72543	4.23876	4.09125	3.17111	4.62785	4.96362	4.03203
621	ENSG00000047365	ARAP2	0.275754	0.505807	0.228821	0.316212	0.961654	1.35931	0.71219	1.50631	1.91486	4.17077	2.78418	1.98753	2.02522	3.34538	1.88457	7.68731	2.59326	4.18884	2.22318	3.97634	6.84927	5.99078	12.092	4.31854	6.13732	11.1057	9.24941	3.62145	5.11785	8.12744	5.73093
622	ENSG00000047410	TPR	11.83	19.8855	9.33151	10.5256	8.90624	10.0389	5.00838	11.5069	7.18546	6.69525	7.36375	5.03965	6.514	7.15295	5.50905	9.32359	2.44644	5.87685	1.38583	3.60335	5.71335	6.4091	7.81773	4.11964	6.06267	7.83076	9.04926	4.48003	6.41053	7.17703	5.05185
623	ENSG00000047457	CP	0.441389	0.320763	0.377788	0.310097	0.55836	0.418162	0.394213	0.417408	0.452013	0.313172	0.364264	0.835605	0.990866	0.485406	0.300285	1.49177	0.47139	0.444628	0.614936	0.715135	0.649108	0.582624	0.490028	0.669607	0.510074	0.524565	0.69567	0.493698	1.27177	0.922226	0.772212
624	ENSG00000047578	KIAA0556	1.60382	2.67066	1.62575	2.04145	2.53742	3.01386	1.935	3.02164	1.84995	2.0698	1.74438	3.49327	2.77752	2.14838	1.11609	2.2853	1.50083	2.0162	0.900414	1.43882	1.23456	2.8048	1.9979	2.10277	2.46542	1.6899	2.80814	2.4354	2.88281	2.39648	1.6021
625	ENSG00000047579	DTNBP1	4.38818	4	4.35806	4.45842	4.31276	4.97917	5.55348	4.90222	4.40754	5.67213	4.36209	2.9211	5.46026	5.35874	10.8919	5.91939	4.91758	7.96534	13.7301	11.865	10.8663	8.3239	8.576	7.94254	8.27044	8.48212	7.99444	9.80418	8.24488	7.71511	12.242
626	ENSG00000047597	XK	0.854072	0.735969	1.19209	0.740266	0.721381	0.631586	0.380422	0.789686	1.23093	0.642261	0.821546	0.51691	1.36737	2.68646	4.44756	4.71349	0.378448	1.33697	2.67739	4.62438	6.60009	3.00287	6.01835	1.08636	3.95656	6.92531	2.87812	3.25397	4.17449	4.41879	5.2528
627	ENSG00000047617	ANO2	0.368811	0.538647	0.22109	0.177777	0.521078	0.419875	0.364256	0.313294	0.383656	0.345771	0.293927	0.903194	0.64844	0.499518	0.311691	0.32549	0.308086	0.36869	0.19158	0.230206	0.178751	0.24608	0.199653	0.1604	0.22192	0.126579	0.210007	0.170257	0.250293	0.253396	0.147948
628	ENSG00000047621	C12orf4	5.60258	3.96447	10.399	7.8403	6.37266	6.68398	5.15334	6.40256	8.14054	2.24225	3.85261	2.38787	4.01981	5.04594	8.9369	7.45579	1.02049	2.62597	5.39733	7.59181	5.84306	4.00481	9.48768	1.97721	5.01481	6.88063	3.72257	3.71688	4.56121	6.19343	5.33635
629	ENSG00000047634	SCML1	2.31009	3.70516	1.35196	1.24856	0.981216	1.10988	0.678253	1.26575	0.999339	2.48708	1.03095	0.890071	1.41304	1.60232	0.76562	0.827155	1.02393	1.43344	1.41776	1.21338	0.765994	1.03291	1.14502	1.30499	0.75326	0.706878	1.42845	0.738043	1.17967	1.62276	1.18319
630	ENSG00000047644	WWC3	2.85119	4.45425	1.01724	1.16711	1.8046	2.31497	1.14085	1.99228	1.30671	3.38814	2.86866	4.77819	2.95668	2.30257	2.3652	1.86222	2.58331	3.93953	1.03996	1.76812	1.94401	3.38741	2.63435	3.5594	2.43052	2.95112	4.07276	2.32959	2.79504	2.99067	1.81523
631	ENSG00000047648	ARHGAP6	0.214285	0.221744	0.0891476	0.0807167	0.169163	0.37471	0.139381	0.36537	0.233913	0.462004	0.446413	0.274693	0.832901	0.574861	0.414501	0.587801	0.245298	0.453551	0.217699	0.385879	0.509256	0.404341	0.636861	0.467139	0.467317	0.701302	0.528591	0.508018	0.542128	0.560576	0.572373
632	ENSG00000047662	FAM184B	4.88226	8.35143	6.61084	6.79334	6.37376	6.82813	5.06917	7.48937	5.36133	2.92579	3.04813	7.90124	8.04468	5.78165	4.04913	4.15157	1.66357	3.16951	2.58882	2.59195	4.17968	3.45517	3.75163	2.63395	3.03164	3.45437	3.5874	2.47579	4.16673	4.50226	2.92725
633	ENSG00000047849	MAP4	20.3004	25.2288	24.5587	24.5874	25.9472	29.4685	21.8441	30.032	37.6143	39.4751	33.4808	26.606	38.4946	35.9853	44.5751	41.3389	56.059	47.6333	30.3301	47.9423	44.703	39.9153	37.6919	57.7659	37.9527	42.3962	49.8222	39.2452	36.1621	38.9257	55.8189
634	ENSG00000047932	GOPC	13.2355	12.8855	15.6894	12.0249	11.1995	11.5784	7.37791	11.6478	13.0617	6.1769	7.41106	6.20057	8.48377	10.7497	9.59079	11.9805	2.34661	6.14769	6.16337	9.76217	12.8824	8.47472	15.6811	4.68395	9.43301	15.2456	9.29399	7.88889	10.8434	12.1001	12.6097
635	ENSG00000047936	ROS1	0.000954063	0.0004315	0.000340825	0.00199079	0.000311445	0.000610313	0.000894134	0	0.00100852	0.016836	0.00261263	0.00342732	0	0.0393143	0.103781	0.20992	0.00656507	0.0156701	0.00207054	0.073043	0.0904297	0.098787	0.187472	0.0235053	0.138897	0.164854	0.124461	0.187878	0.430992	0.397496	0.411617
636	ENSG00000048028	USP28	6.03906	8.1575	3.31282	3.51602	2.94219	3.13128	1.81475	2.70553	2.49263	1.9486	2.5327	2.40737	2.78525	1.87568	1.64764	2.12881	1.01151	2.31857	1.23287	1.34956	1.81883	2.31719	3.0014	1.40151	2.16257	2.46704	2.32627	1.49846	2.92405	3.73499	1.75854
637	ENSG00000048052	HDAC9	7.24186	9.44371	3.09655	3.67262	5.37699	5.16624	2.44429	4.60712	6.02507	0.873954	2.19849	1.47227	1.74857	3.79006	4.74018	6.36735	0.555781	1.48744	3.11631	3.34072	4.29261	2.48343	5.56346	1.23075	2.95531	5.33293	2.92484	2.27679	2.86173	3.01701	3.13752
638	ENSG00000048140	TSPAN17	8.40132	7.04495	6.92327	6.61516	8.82752	10.4492	10.1695	8.17028	8.57179	4.51753	4.11803	10.6239	9.35832	9.4148	10.1673	9.12257	4.68471	7.30478	11.5358	9.92684	7.3928	8.20998	6.82289	4.71941	9.15426	6.16665	6.00907	10.3339	7.30404	7.72953	8.31433
639	ENSG00000048162	NOP16	8.60369	7.52273	7.61065	8.16169	8.4758	8.87606	8.89826	7.07475	8.30826	5.00138	4.29054	8.19724	9.41282	7.8614	9.48415	6.27786	5.29387	7.1434	12.5019	7.91855	6.55181	6.54105	5.57327	5.57391	7.07731	5.48547	5.32941	8.67998	5.9084	5.9414	8.60462
640	ENSG00000048342	CC2D2A	4.03616	4.79247	2.5893	2.6536	2.54904	2.95995	1.84163	2.74647	2.77155	2.10416	2.39116	1.74789	2.82065	2.21429	1.4058	1.37702	1.07274	1.99435	1.63435	1.96196	1.15818	1.43814	1.09647	1.79428	1.0166	1.14302	1.78947	0.864045	1.39937	1.43197	1.26461
641	ENSG00000048392	RRM2B	3.89505	3.80623	6.87356	5.41551	5.35199	5.28981	2.9606	4.04543	6.64232	3.80659	3.4296	3.99959	4.458	6.33236	5.48287	8.63046	2.15829	4.16897	4.47641	9.1297	10.4592	5.56925	10.1372	3.1867	6.23139	12.6043	7.30763	4.19046	6.26783	7.64463	7.7648
642	ENSG00000048405	ZNF800	2.52734	2.6964	1.70941	1.42618	1.54738	1.57109	0.745168	1.33189	1.75355	1.28802	1.40686	1.38249	1.55997	1.48474	1.08502	2.16122	0.893873	1.40472	1.04128	1.57158	1.6503	1.56486	2.16513	1.12429	1.41716	2.60624	1.73037	1.0887	1.38912	1.58969	1.26596
643	ENSG00000048462	TNFRSF17	0.0605102	0.0262519	0.0658467	0.0819504	0.0798403	0.1359	0.0552137	0.113041	0.0672319	0	0.0477913	0.176903	0.0371014	0.143411	0.0200098	0.199619	0.00447151	0.027066	0.545568	0.056586	0.0533471	0.067373	0.0358686	0.073815	0.064654	0.0479324	0.0448285	0.0217079	0.013107	0.0191375	0.0750401
644	ENSG00000048471	SNX29	5.79747	8.5227	8.06498	7.5792	7.96915	7.49505	3.66074	6.9143	8.24652	2.9554	4.03944	3.03383	4.21422	3.51903	1.81548	4.24654	1.68684	3.52303	1.33121	2.44459	2.97303	3.9662	2.75976	2.9983	4.11458	3.87293	4.25977	3.89463	3.54488	4.08467	2.4233
645	ENSG00000048540	LMO3	23.4294	22.8789	124.679	87.8926	47.7423	36.4876	28.0192	35.9671	62.2716	8.35541	24.4407	22.9399	24.9992	25.8072	36.2986	30.5872	4.10958	13.4955	24.6178	35.6725	49.6027	22.4279	41.796	11.3754	23.4941	35.7493	19.0527	18.8417	22.7086	26.1435	28.8526
646	ENSG00000048544	MRPS10	12.9044	8.14618	10.8141	8.86133	8.07633	9.2238	8.78852	7.5038	8.65422	5.93441	7.52969	5.99864	6.2957	10.4652	8.99574	8.92624	4.52525	8.00665	14.2349	12.5587	15.5494	8.51607	12.7841	6.23876	9.13469	12.7115	9.14437	7.77036	9.435	8.87474	16.1115
647	ENSG00000048545	GUCA1A	1.63881	1.24107	2.14405	1.86569	2.12312	2.75696	2.51508	2.59679	3.54273	0.464704	1.09129	2.16836	2.86541	2.40772	2.2678	2.03476	0.376839	0.834442	3.03217	2.8692	2.72619	1.83604	1.51414	0.565451	1.82264	1.08799	0.837946	1.33443	1.17827	1.07932	1.4173
648	ENSG00000048649	RSF1	9.89444	12.7525	9.60446	8.85559	7.41762	6.96615	3.71304	6.72333	6.0113	4.25248	5.2269	2.13223	3.1068	4.13778	3.59567	5.03118	1.82972	3.56229	1.74989	2.95786	4.28371	3.8418	4.73765	2.65043	3.21266	6.25162	4.98395	2.27703	3.40545	3.4678	3.06006
649	ENSG00000048707	VPS13D	2.51596	4.09793	3.22026	3.42498	3.93305	3.68052	2.17207	4.20968	2.80267	3.70843	3.00712	2.46249	2.55487	4.39762	4.45365	8.30387	1.79788	3.85724	1.09714	4.39482	5.76591	5.74845	7.02728	2.92279	6.99739	9.60582	7.06267	5.66177	8.82422	7.74112	4.78221
650	ENSG00000048740	CELF2	29.469	34.0239	50.9145	42.4986	46.4645	43.4374	26.7437	43.2533	48.0955	8.68921	15.9008	18.4703	22.3241	22.2111	23.6735	39.5957	4.50443	11.5408	11.5361	21.6165	24.2894	22.7683	33.7903	8.35575	25.3502	30.1916	17.711	20.1853	26.6025	24.9523	17.3995
651	ENSG00000048828	FAM120A	6.46457	6.46512	3.8356	3.6941	4.52399	5.09004	2.90286	4.95789	4.74258	10.5015	6.38145	6.4674	7.00613	9.7849	8.53894	12.9393	4.55876	9.56286	5.25601	8.92302	8.86448	9.89387	11.3449	6.54808	9.72452	10.872	11.0241	8.85243	10.1099	10.3157	7.52779
652	ENSG00000048991	R3HDM1	7.16086	12.7418	11.6346	11.1998	17.4053	26.1814	17.9119	39.1619	28.1948	5.25115	6.61552	30.4131	25.1715	27.5551	40.0298	34.5598	3.29014	9.05934	18.5703	19.6733	17.7283	18.3095	30.9872	7.55013	20.3663	18.189	11.581	17.6401	24.3173	24.2645	18.5148
653	ENSG00000049089	COL9A2	7.78268	6.15247	5.17277	4.57612	6.18975	10.3871	5.42605	7.78563	5.41211	13.6713	10.8746	5.53361	5.30227	7.72787	3.82091	5.08762	14.7404	12.5494	4.28162	5.02309	4.30099	8.46217	4.7857	18.4665	11.0909	8.99142	10.981	14.3518	7.73347	9.5917	6.90295
654	ENSG00000049130	KITLG	10.1868	29.4528	27.4868	8.23013	16.9098	13.275	4.9642	9.64249	20.8681	2.22622	2.17835	3.09313	5.17483	8.58669	8.79067	11.1066	0.470106	2.11442	4.46116	5.58852	7.73948	4.11328	8.46882	1.52046	5.10071	10.6653	3.84455	3.29626	5.34546	5.81994	6.57454
655	ENSG00000049167	ERCC8	4.71496	4.35086	4.84016	3.72536	2.60657	2.85312	1.81803	2.53633	2.67242	1.23889	1.99154	1.59735	1.42186	1.96987	1.48806	1.54476	0.653563	1.27951	1.70077	1.48367	1.71706	1.19076	1.81566	0.884728	1.23683	1.56063	1.36043	0.983471	1.35672	1.51889	1.53792
656	ENSG00000049192	ADAMTS6	0.411891	1.20236	0.44228	0.490929	0.280773	0.340822	0.130754	0.630641	0.336179	0.117831	0.234583	0.370847	0.606049	0.168219	0.0910749	0.11075	0.0414535	0.0847264	0.02845	0.0795266	0.0391018	0.0759817	0.0342465	0.0963627	0.0486329	0.0446112	0.0681291	0.0504623	0.131055	0.14797	0.0470342
657	ENSG00000049239	H6PD	3.32564	5.46856	2.03976	2.16515	2.75554	3.22395	2.36855	2.59746	1.84939	3.4103	2.90558	2.61362	4.73672	2.23801	0.472754	1.49874	4.03783	2.55758	0.676723	1.0535	1.12281	2.7735	1.37638	2.55955	1.94771	1.42898	2.76213	2.30478	2.44934	2.91072	1.10139
658	ENSG00000049245	VAMP3	9.05042	7.76676	5.06682	3.97538	6.18765	6.98926	5.75557	6.29562	7.34348	21.2826	18.7787	15.1224	23.4418	14.6074	8.31688	11.4372	22.9307	26.3284	25.6396	21.9177	24.2639	21.1223	18.5308	30.9776	21.9588	26.6138	27.9676	17.5899	14.7514	23.5496	25.6415
659	ENSG00000049246	PER3	1.64534	2.20169	0.928964	1.23974	1.35731	1.29624	0.59234	1.64614	1.81441	6.93073	3.74271	2.8441	3.83276	6.65801	4.32382	5.91865	3.39498	5.57894	3.01987	4.74927	9.26921	8.64574	5.46261	5.32819	4.73288	7.49748	5.98865	4.12883	8.70142	6.09369	3.99326
660	ENSG00000049247	UTS2	1.02307	1.26053	0.630271	0.805013	0.873222	0.730002	0.30894	0.972367	1.42562	4.08812	2.43298	1.97587	2.46593	4.32709	2.56861	3.55109	1.12762	3.06847	1.37506	2.67447	6.35957	6.01047	3.27416	2.70111	3.03418	4.48487	3.10847	2.13281	4.7806	3.88229	2.21877
661	ENSG00000049249	TNFRSF9	0.000382438	0.00559421	0.00374365	0.00934449	0.000856951	0.00895018	0.00585393	0.0016791	0.00587051	0	0	8.61909814323608e-05	0.009664	0.0230922	0.0127508	0.0476483	0.0450009	0.00832516	0.00731215	0.0315104	0.00634882	0.0088224	0	0.00729307	0.00745305	0.00393714	0.00804593	0.00210276	0.00148074	0.00447726	0.00182943
662	ENSG00000049283	EPN3	0.0623138	0.0540646	0.0499314	0.113612	0.0867072	0.088916	0.10873	0.077132	0.0591836	0.0422196	0.0439606	0.106305	0.134758	0.212421	0.579517	0.35985	0.0742579	0.138304	0.261086	0.364688	0.256307	0.638668	0.0912681	0.238523	0.840909	0.969724	0.335242	1.8976	1.08452	1.0248	0.934303
663	ENSG00000049323	LTBP1	9.55122	16.2077	2.90908	4.54093	3.8762	2.53342	1.46844	2.42286	3.24413	3.29037	7.24639	2.72319	7.42485	3.9008	2.35936	2.14074	2.18714	4.19481	0.85272	1.41797	1.59917	2.31748	1.43043	2.42715	1.70646	1.8725	2.88403	0.928194	1.55748	2.27106	1.10354
664	ENSG00000049449	RCN1	10.4851	8.42044	1.89626	2.14908	2.41185	3.32433	2.33071	2.93859	3.25798	3.52358	3.61534	3.03037	4.6117	4.03179	3.58719	3.28696	3.41936	4.02311	2.81801	3.22784	2.49001	2.64722	3.42323	3.06117	2.73	2.94513	3.19814	2.23092	2.82736	2.68427	4.00752
665	ENSG00000049540	ELN	6.04821	4.3007	1.54701	2.40253	8.40317	3.04464	2.79611	3.25309	6.00888	4.70091	3.9088	9.85014	56.3189	8.30629	3.76112	2.75253	6.73354	5.49617	1.04752	1.59031	1.06253	2.82794	1.09898	2.45814	2.00064	1.57585	2.36435	2.10775	2.26806	2.82333	1.3912
666	ENSG00000049541	RFC2	22.6792	19.5405	10.5436	11.4981	10.5358	11.049	12.2732	9.20753	13.0644	3.46237	7.70388	5.27529	11.5659	7.75648	8.54751	6.82728	3.0026	5.45881	10.2506	6.97073	6.9417	5.62719	5.50153	4.00918	7.80636	5.48667	4.70566	7.86864	5.75178	6.36314	7.75374
667	ENSG00000049618	ARID1B	5.93767	9.52472	7.84005	8.91614	7.71031	8.06073	4.25555	8.58039	5.87917	2.47932	3.32148	2.84483	4.27419	3.6804	2.71147	5.38926	1.51006	2.84022	1.35074	3.28701	3.41659	3.73434	4.59036	2.07651	4.37917	4.83688	4.06294	3.98729	4.60999	4.37085	2.71689
668	ENSG00000049656	CLPTM1L	10.5388	7.5983	8.09269	8.17749	8.38747	9.17041	6.90555	6.95835	8.30702	5.20198	5.52544	8.26343	6.33864	6.98387	7.70623	7.96985	3.77297	8.15579	5.89577	6.70668	7.83143	7.8775	7.95828	5.35123	9.56692	7.59859	7.4998	11.201	7.672	7.65192	6.98054
669	ENSG00000049759	NEDD4L	36.8199	48.844	35.5044	38.6413	38.954	32.9864	29.8329	35.1313	43.2318	6.1464	12.5993	10.7123	15.1142	12.6032	15.4242	21.0037	5.93047	10.243	9.37136	12.2809	19.0054	13.7846	21.6594	8.00897	15.0844	19.769	13.0174	12.6647	15.4134	14.1967	15.4055
670	ENSG00000049768	FOXP3	0.200277	0.268203	0.204643	0.23335	0.273255	0.3534	0.380002	0.492277	0.371506	0.575027	0.521334	0.683401	0.373837	0.475717	0.386471	0.330757	0.304297	0.581925	0.373671	0.459748	0.24735	0.442585	0.241136	0.377236	0.392641	0.243677	0.353002	0.478919	0.31115	0.349875	0.309234
671	ENSG00000049769	PPP1R3F	3.32005	3.14543	3.50506	3.7241	4.12302	5.43343	4.60419	5.89533	4.15102	4.79236	3.3926	6.25356	5.10247	8.76536	13.855	11.0361	4.31194	7.93419	8.43108	12.3787	11.3285	12.0023	9.74368	8.15549	13.7917	13.0911	11.5016	17.7002	11.2755	12.5305	15.2052
672	ENSG00000049860	HEXB	6.9165	6.91198	8.9521	9.97673	10.3598	10.0107	5.33593	6.95743	9.05341	4.232	4.30748	4.29776	8.21559	6.7574	9.5987	17.3944	3.01016	4.70439	5.71407	11.2222	7.37083	7.69882	12.394	4.28368	11.0692	15.6056	7.09288	10.2654	9.97004	10.1992	9.31416
673	ENSG00000049883	PTCD2	1.83036	2.37563	2.05053	1.82529	1.32037	1.50025	0.819613	1.36651	1.38781	1.25602	1.08767	0.868334	1.57743	1.6772	2.42924	2.62284	0.55803	1.43892	1.77901	2.24198	3.13759	1.77733	3.03339	1.08782	2.78567	2.5574	2.02129	1.96934	2.26262	2.30467	2.59713
674	ENSG00000050030	KIAA2022	5.82692	9.25122	11.47	9.01449	8.38576	6.58171	3.82927	6.94761	8.10646	1.05538	3.1377	1.82888	3.51277	3.44876	3.16975	4.78084	0.455817	1.32776	1.70041	2.5537	3.78533	1.82077	3.97374	0.774011	2.21436	4.64797	1.77982	1.49882	2.40734	2.45717	2.02107
675	ENSG00000050130	JKAMP	7.01269	6.53792	6.03422	4.64526	4.61306	5.35463	3.67829	3.96161	6.68077	4.37729	4.49624	3.0683	6.39216	6.38579	5.39122	7.00174	2.73231	5.20937	8.47922	9.48364	10.04	7.71695	10.7007	4.89026	9.86313	9.88689	8.67545	8.56723	8.18769	10.0416	8.0738
676	ENSG00000050165	DKK3	30.3558	36.8479	37.7642	39.8668	45.6733	46.1989	40.7891	58.4361	62.1443	41.341	35.3015	22.0083	78.2075	71.9355	96.9445	90.3143	18.3461	56.6316	79.4109	131.823	124.097	117.293	122.146	62.7706	169.665	151.183	111.438	171.703	127.643	142.286	174.67
677	ENSG00000050327	ARHGEF5	0.0765725	0.0717154	0.0380472	0.0402449	0.0832631	0.0839703	0.0707937	0.0726077	0.0635432	0.171529	0.0806939	0.0176841	0.108442	0.05718	0.0125099	0.0326148	0.0580903	0.107959	0.0362575	0.0377149	0.0350338	0.051198	0.0229282	0.0391361	0.045716	0.0221322	0.116622	0.0571625	0.0521851	0.0433682	0.0411327
678	ENSG00000050344	NFE2L3	1.30483	0.941009	2.77493	1.88082	1.99581	4.04123	2.18646	4.38433	4.22803	0.682088	1.07108	2.48507	2.73578	1.87605	1.50666	1.26138	0.431095	0.941352	0.927413	0.673086	1.12727	0.877717	0.789682	0.647231	0.625856	0.795494	0.786469	0.507595	0.974799	1.22211	0.382417
679	ENSG00000050393	CCDC90A	6.86281	6.05439	8.04439	8.97795	9.78399	9.16425	6.58589	5.86935	6.66173	9.2601	6.73849	8.13872	5.20776	7.05774	6.29588	5.26071	6.22959	10.2749	8.33168	5.83232	7.20162	5.813	7.90157	6.31203	5.50232	6.50974	6.24639	5.25272	6.18677	6.74623	6.79062
680	ENSG00000050405	LIMA1	3.68144	4.38505	2.65677	2.45388	2.59382	2.54904	1.46564	2.66861	3.47109	6.91552	4.19272	3.39672	4.38564	5.05116	3.27344	3.49956	2.62984	5.08356	3.45605	3.37874	3.17225	3.38118	3.19043	3.38502	2.33633	2.87544	3.44675	1.67344	3.08749	3.60586	2.09594
681	ENSG00000050426	LETMD1	6.33303	8.12628	11.0601	11.0774	9.07281	9.75769	7.74062	9.51902	11.6326	4.91933	5.21963	10.0366	11.9896	8.22406	9.69404	7.92501	3.46663	6.75845	7.2755	9.21752	11.8756	9.84316	10.347	5.61904	10.5496	8.17852	9.03686	11.1493	11.0855	11.9772	10.4965
682	ENSG00000050438	SLC4A8	4.0228	6.52053	4.22324	4.4817	3.44406	2.57645	1.08014	2.55572	2.40954	1.57156	2.03282	0.700785	1.00183	2.56742	3.1335	6.64822	1.02919	1.7794	1.24475	3.46775	3.43709	3.66801	5.42162	1.43995	5.29407	6.50371	4.01621	4.28354	5.7056	5.28861	2.88619
683	ENSG00000050555	LAMC3	1.91822	1.25119	0.718509	0.448441	1.56729	0.645862	0.336059	0.764747	1.14166	1.22309	1.04837	1.29446	5.73964	2.63974	1.09574	2.24147	1.95642	1.58031	0.417178	0.685424	0.559136	1.39645	0.53029	1.3826	1.16649	0.955638	1.24607	1.34247	0.78141	0.833527	0.674868
684	ENSG00000050628	PTGER3	1.99166	2.30542	3.92372	1.19845	0.345701	0.703121	0.139822	0.784561	1.02582	0.112972	0.154157	0.362169	0.492231	0.986678	1.45958	1.97893	0.0548197	0.194058	0.621477	1.1449	2.76157	0.503122	2.25913	0.193672	0.695048	2.17034	0.583932	0.355832	0.998058	0.936941	0.649249
685	ENSG00000050730	TNIP3	0.0822976	0.106161	0.109312	0.0713787	0.0520009	0.0475125	0.0233526	0.0245078	0.0513882	0.0169979	0.0884855	0.0077288	0.0129364	0.0960409	0.149094	0.239905	0.0361626	0.0673185	0.109551	0.225426	0.20622	0.159422	0.573469	0.0461586	0.230682	0.288561	0.200821	0.236704	0.164915	0.28523	0.212538
686	ENSG00000050748	MAPK9	4.97297	5.27047	6.30038	6.05432	6.62373	8.86459	5.10087	9.75889	9.53036	4.48132	3.69006	8.07456	8.94084	16.7763	22.6729	27.0962	2.56497	9.7963	12.964	21.8765	30.7028	21.3186	35.9201	8.9527	29.337	30.4214	19.9379	27.4492	26.1615	28.4763	24.8469
687	ENSG00000050767	COL23A1	0.627978	0.799505	0.485089	0.489777	0.73312	0.909779	0.442345	0.945992	0.976139	0.996546	0.463941	0.901488	2.22932	1.13978	1.12723	1.07652	2.08687	2.04057	0.950928	1.08352	0.957378	2.21196	0.839922	2.16426	1.43323	1.40481	1.13383	2.62203	1.41874	1.45073	0.776185
688	ENSG00000050820	BCAR1	7.57138	8.36365	6.95009	9.13273	8.42683	11.2667	9.91985	9.60896	8.83277	5.66033	5.87079	10.0807	15.2448	9.81438	10.4098	11.5721	7.64083	12.1859	6.6742	9.78175	7.69259	12.972	8.45206	8.47323	12.6432	11.4527	11.9949	17.1833	7.96975	8.94133	6.62978
689	ENSG00000051009	FAM160A2	4.03332	6.76464	6.89583	7.10031	6.82583	6.99199	5.15599	5.92618	7.18423	2.867	3.33095	8.26868	12.9675	6.42988	5.22812	9.30441	1.8951	4.81675	3.39047	6.2022	7.13701	7.56227	5.25757	3.24472	7.72804	6.05168	4.77737	8.67145	6.21676	6.506	4.1566
690	ENSG00000051108	HERPUD1	13.236	11.8544	13.6348	10.0059	12.2748	11.8696	9.15626	10.2011	18.198	17.5576	14.6764	13.5856	28.624	27.0639	22.3228	25.9731	41.9103	28.1148	29.3345	24.8982	32.8306	25.8347	24.4585	16.7372	30.5476	28.6716	22.9889	26.8238	23.1858	26.1264	28.0532
691	ENSG00000051128	HOMER3	13.2882	9.62359	6.47478	7.68321	8.54395	11.9789	15.2706	9.86412	7.8706	9.71851	6.75846	11.682	11.5395	11.7199	8.55317	11.2229	14.0378	14.0235	16.3052	13.338	5.4591	9.38407	8.82543	13.5319	12.7102	8.60693	14.2669	19.5606	7.39728	13.6796	15.6197
692	ENSG00000051180	RAD51	6.78511	5.80157	0.677227	1.16842	0.946405	0.878104	0.580738	0.642263	0.704987	0.119952	0.873394	0.236746	0.384419	0.318595	0.242614	0.121422	0.151439	0.130643	0.223852	0.128935	0.117792	0.113316	0.171166	0.117009	0.162009	0.115982	0.164202	0.199807	0.152636	0.147613	0.18756
693	ENSG00000051341	POLQ	1.08906	1.78768	0.137823	0.177123	0.203471	0.187082	0.085133	0.165723	0.140239	0.040949	0.184777	0.120965	0.116888	0.0740824	0.0583877	0.0529452	0.0165631	0.0187571	0.0127988	0.0331011	0.0250719	0.0406112	0.057362	0.0258879	0.036583	0.0432742	0.0317183	0.0268553	0.0816297	0.068922	0.0285104
694	ENSG00000051382	PIK3CB	4.8413	4.94429	8.02946	6.20842	5.08809	4.81155	3.10687	5.74033	6.82987	3.00266	3.58473	4.65938	4.97955	7.6287	12.1363	11.7901	1.67272	4.38331	5.48138	9.93205	14.5632	9.08534	17.6518	4.11031	14.0027	18.4875	10.3119	10.8323	13.2287	14.1474	13.8256
695	ENSG00000051523	CYBA	31.3302	11.8195	8.68402	6.74367	11.8048	8.11916	14.4452	6.1105	10.0274	13.0476	11.6854	30.2243	46.005	15.8938	9.32528	12.4267	30.8011	22.288	23.9853	21.317	4.67293	6.24111	4.89596	10.1048	4.68184	10.978	7.55055	6.51032	4.59263	5.40522	8.08283
696	ENSG00000051596	THOC3	2.74488	2.11185	1.35636	2.23831	1.5119	1.19414	1.45163	0.849463	1.67854	0.410134	0.604849	0.964119	1.21587	1.67282	2.50528	2.00923	0.372242	0.780229	2.1518	1.60835	2.11957	0.969646	0.969916	0.501463	2.96573	2.29427	1.61767	3.13086	1.50682	1.40894	1.97771
697	ENSG00000051620	HEBP2	11.9797	11.6589	13.9001	15.6723	19.5854	13.9305	24.4244	13.2646	22.6378	11.0926	9.317	19.9301	22.4099	11.0644	9.18579	5.19646	14.3875	13.7088	20.661	10.8331	6.80927	3.75459	4.58773	9.5124	5.59113	6.58656	4.13963	6.1545	6.58306	6.79546	11.7994
698	ENSG00000051825	MPHOSPH9	2.26624	3.24857	1.04785	0.931812	1.21102	1.43563	1.01151	1.27254	0.781473	1.15234	1.08769	1.00768	0.96332	1.06756	1.01697	1.25283	0.831544	1.02757	0.653302	0.782963	0.999233	1.27112	1.4134	0.972412	0.951298	1.25236	1.27962	0.746155	1.71257	1.96906	1.00813
699	ENSG00000052126	PLEKHA5	3.53516	4.45012	4.23056	3.773	3.11811	3.80462	2.20282	3.98564	2.38872	0.864418	1.78989	1.74955	2.04264	2.57248	3.11383	3.71939	0.633321	1.06971	1.58933	1.9009	2.32332	2.22966	3.56488	1.00013	2.44996	2.58182	1.98635	1.93496	3.10329	3.62253	2.50465
700	ENSG00000052344	PRSS8	0.101661	0.0390161	0.0204442	0.0348575	0.314474	0.0882937	0.0861397	0.10378	0.0824551	0.0453422	0.0303728	0.041934	0.120115	0.0886128	0.100645	0.114149	0.116822	0.0570713	0.0422794	0.0744223	0.0412943	0.0750483	0.052472	0.0693423	0.107203	0.0828508	0.0895281	0.106845	0.164998	0.0804816	0.0982565
701	ENSG00000052723	SIKE1	8.45336	5.92006	8.63512	5.3496	5.54871	5.64822	2.97734	4.88922	7.4795	3.80488	4.51745	3.45137	4.81062	6.43383	4.17899	6.13149	1.79225	3.78711	3.58931	4.78759	5.23493	3.91168	5.87795	2.61193	3.90835	5.91084	4.18804	2.89987	3.57305	4.44302	3.91937
702	ENSG00000052749	RRP12	4.00019	4.60721	3.56609	4.55551	3.93334	4.24485	3.45627	3.66328	3.53554	1.80666	2.05297	2.22573	2.90969	3.0984	5.13618	4.6136	1.36806	2.41254	1.75626	3.66274	3.74454	4.55697	4.637	1.91674	6.40265	5.39984	4.19377	7.136	5.22512	6.2234	3.78926
703	ENSG00000052795	FNIP2	5.45414	4.92755	7.22915	5.72423	6.34769	6.01908	3.16167	5.96474	7.97169	1.84553	2.03172	3.68574	3.25186	3.46471	4.4349	7.11279	1.28649	2.35811	2.85731	4.5664	6.3499	3.9722	7.55296	1.68443	4.69936	7.68578	4.32963	3.13861	4.51004	4.8283	3.96936
704	ENSG00000052802	MSMO1	52.5818	61.8176	47.7819	49.4871	49.5017	45.3677	42.587	40.3061	78.2948	31.9949	32.2361	30.0971	22.44	46.9629	27.3653	24.9418	24.07	38.3065	48.33	35.3874	40.1755	24.1455	34.091	27.2609	20.3606	25.0818	24.1042	15.0967	16.0549	24.3927	24.3903
705	ENSG00000052841	TTC17	4.03107	5.36321	5.26929	4.50302	4.73382	5.18429	3.04858	5.34779	4.60319	2.30256	2.68245	5.14188	4.16411	3.02721	1.77489	3.19662	1.41918	2.48866	1.24526	1.90629	2.16628	2.766	2.90804	1.87246	2.84151	2.30403	2.59916	2.2595	3.16855	4.21466	1.88187
706	ENSG00000052850	ALX4	2.00226	0.707169	0.464867	0.125822	0.698259	0.163933	0.135447	0.16918	0.320015	0.375329	0.299983	0.173924	1.53545	0.407572	0.0943283	0.205842	0.230021	0.377376	0.0380893	0.135665	0.141187	0.200506	0.0855578	0.299758	0.138535	0.13777	0.165241	0.155912	0.151038	0.0892774	0.0717762
707	ENSG00000053108	FSTL4	0.300406	0.704209	0.416266	0.7609	0.548906	1.00765	0.136417	1.54966	0.811183	0.39346	0.249449	1.0677	1.41341	1.31479	0.765872	4.60533	0.245346	1.27452	0.85179	2.27098	2.10509	4.45907	4.82855	1.02231	6.38446	5.17797	2.69096	7.5314	6.28942	5.70692	3.03837
708	ENSG00000053254	FOXN3	12.9143	18.951	11.1645	10.2608	10.3486	9.45777	6.08599	9.04528	8.73808	5.88739	6.03105	4.0818	6.81465	5.98733	6.50858	8.51855	3.91878	8.28606	3.62687	6.12635	7.18845	6.47896	8.15142	5.21746	6.11805	9.3327	7.35717	5.33973	6.38261	5.58861	3.92551
709	ENSG00000053328	C6orf186	0.431719	0.275696	0.189682	0.1433	0.254567	0.183489	0.113377	0.149264	0.233811	0.306423	0.180185	0.100797	0.338613	0.306451	0.279717	0.417734	0.135385	0.601009	0.317131	0.532775	0.341171	0.582353	0.576474	0.427836	0.550823	0.567066	0.611757	0.518613	0.665798	0.675155	0.529996
710	ENSG00000053371	AKR7A2	18.7391	17.8873	8.17527	8.73858	9.67219	8.80501	7.85931	5.66209	9.45465	14.3411	11.6784	11.0889	20.6111	13.7803	10.805	7.68148	16.5425	20.2684	18.6748	14.767	10.0722	12.457	6.80885	15.4341	11.7968	9.62122	11.8476	12.7093	9.51827	9.42393	11.3983
711	ENSG00000053372	MRTO4	13.6601	9.02506	11.27	11.7056	10.6275	13.7915	18.2573	9.82036	12.7538	7.52895	7.5095	12.8736	10.9926	13.8138	14.6158	11.5275	9.39705	10.2039	24.5223	13.7164	11.0705	9.66324	10.5379	9.41089	12.3223	8.74115	10.169	15.0536	11.8268	11.6247	13.9053
712	ENSG00000053438	NNAT	1709.73	1446.18	1154.29	1254.52	1053.05	1128.31	1183.98	961.307	1173.45	21.765	363.723	314.797	471.906	284.473	197.18	176.415	17.8552	53.2105	228.144	158.596	153.009	117.393	115.16	36.5128	162.258	102.184	67.0592	172.186	109.468	82.9057	97.2974
713	ENSG00000053501	USE1	21.9509	12.9677	15.9348	21.0272	20.1761	25.059	30.8819	18.0651	17.5243	21.7594	20.5084	37.077	25.9646	26.3532	38.4988	20.8408	33.1792	37.2984	74.5762	39.5453	27.9937	20.4678	17.8869	27.7929	22.7531	19.8734	23.3664	29.0804	18.5494	18.7138	42.1761
714	ENSG00000053524	MCF2L2	0.948099	0.626917	0.733609	0.528067	0.807311	1.16286	0.654673	1.33239	1.11298	1.42367	0.811028	0.833406	1.16022	1.73547	1.57882	2.12382	0.872139	0.982268	0.4217	1.62596	1.61548	2.0396	2.05283	2.9591	2.29546	2.49342	2.4949	2.74556	3.18819	2.62479	3.34109
715	ENSG00000053702	NRIP2	0.62776	1.0098	0.723283	1.00586	1.34242	2.34925	1.63177	2.30039	1.35055	2.73265	2.60611	0.885926	2.62795	1.93281	1.99725	3.68543	3.84658	4.84968	5.13096	6.27446	6.59445	7.69133	7.01694	6.91857	10.1347	7.01717	7.50143	11.388	10.7063	11.667	5.43053
716	ENSG00000053747	LAMA3	0.184886	0.884015	0.0478233	0.0876409	0.206846	0.157189	0.0571075	0.191582	0.0758421	0.742096	0.53588	0.291023	0.427647	0.455416	0.308823	0.439614	0.503182	0.503724	0.088236	0.175905	0.223018	0.388283	0.322513	0.443667	0.446289	0.216932	0.260262	0.472256	0.832934	0.646926	0.272234
717	ENSG00000053770	MUDENG	10.9666	7.34156	10.4266	7.91893	6.67259	6.84167	3.36371	5.9039	8.42932	4.52091	5.19423	4.69132	4.84158	7.13583	6.04724	9.10934	2.13009	5.62273	5.37336	8.52185	10.3286	5.92539	9.68834	3.88725	7.03613	11.0362	6.90942	5.19318	6.93086	7.24901	6.59372
718	ENSG00000053900	ANAPC4	2.56081	2.51843	2.32273	2.0042	2.06705	3.35548	2.54856	3.18235	2.30039	1.97375	2.05352	3.51082	2.08791	2.33081	2.22045	1.89135	1.20938	1.74784	1.94413	1.61454	2.40389	1.92931	2.74064	1.76813	1.72433	1.83585	2.00541	1.54284	2.50946	3.48306	2.2177
719	ENSG00000053918	KCNQ1	0.347394	0.301762	0.202913	0.185393	0.324068	0.278416	0.257207	0.281528	0.242227	0.255395	0.198002	0.707015	1.24458	0.452113	0.201104	0.409781	0.298754	0.404102	0.217352	0.330007	0.157243	0.243405	0.21296	0.233607	0.227127	0.272866	0.331507	0.260428	0.291978	0.238234	0.0954698
720	ENSG00000054116	TRAPPC3	15.2717	9.9734	13.7122	13.4433	12.4812	13.1697	15.9836	13.9231	12.8961	6.32126	9.61309	11.1844	10.9189	13.1728	13.5479	11.2441	7.90503	11.8191	19.0526	13.2164	14.6613	12.7077	12.9944	8.36185	13.5005	10.4873	11.1825	13.3148	12.3712	15.1801	18.5383
721	ENSG00000054118	THRAP3	44.9566	41.3983	31.4803	34.6666	29.1386	29.873	20.5963	27.5218	27.4227	12.2751	18.5747	11.1392	19.4405	15.5194	15.3463	19.0964	7.94639	12.7277	6.23931	12.8391	14.0602	15.7595	17.2393	12.4604	17.3355	16.9172	18.768	14.1684	15.9257	16.9335	12.3963
722	ENSG00000054148	PHPT1	36.9672	20.6855	26.4045	29.5059	34.4316	41.4684	69.1513	35.4001	39.4871	21.2826	21.4525	51.6218	58.8619	42.2666	38.1426	20.4072	36.3915	36.0008	65.1116	33.2161	22.2182	20.8665	13.794	29.3299	21.151	19.5798	19.6079	29.0076	16.5641	14.6177	40.0193
723	ENSG00000054179	ENTPD2	0.642259	1.77894	0.189197	0.234202	0.463199	0.823129	0.948344	1.18054	0.812782	3.0512	2.66109	4.16994	6.80941	3.13913	1.67737	1.01762	3.97397	2.99119	0.752383	1.22724	0.788816	4.08972	0.509035	4.18161	1.64022	0.89181	3.16075	1.02584	1.26754	1.5211	0.519528
724	ENSG00000054219	LY75	0.123015	0.0942366	0.0821302	0.059028	0.152493	0.104564	0.0407294	0.115346	0.219508	1.04558	0.518205	0.170283	0.621787	0.586197	0.322213	0.754537	0.364855	0.78194	0.321363	0.551745	0.355498	0.436283	0.461552	0.542191	0.317924	0.564064	0.72849	0.236934	0.443851	0.323589	0.282982
725	ENSG00000054267	ARID4B	10.5168	8.27997	10.4605	8.40341	6.98628	7.69704	5.78324	6.41034	6.60138	4.18112	5.99936	3.95143	3.69691	5.16517	5.60597	5.6403	3.02336	4.47912	5.02943	4.44602	6.05535	4.78566	6.94728	4.16783	4.66037	6.2446	6.20092	3.29705	4.63036	5.23067	5.97029
726	ENSG00000054277	OPN3	5.98105	4.05392	3.64682	2.87008	2.54119	2.02185	1.5052	1.44999	2.59383	1.62425	2.27359	3.08227	1.9424	4.66718	5.55492	7.65352	0.736677	4.23137	6.98243	7.49928	16.9744	10.447	12.899	3.35203	10.2333	11.8537	7.23093	10.6344	10.5948	11.3219	11.3872
727	ENSG00000054282	SDCCAG8	7.89264	7.9705	12.3116	12.1023	9.10674	11.0362	16.2555	13.0032	9.98728	5.27112	5.87022	16.5548	10.3804	8.33174	5.02625	5.6056	3.96744	6.23376	6.04032	3.84463	5.52002	5.1264	5.541	5.15848	4.92308	4.19212	6.25918	4.65689	4.69954	4.96664	5.70929
728	ENSG00000054356	PTPRN	1.80753	2.12121	4.13824	4.52579	6.57431	10.0956	10.8184	10.4014	10.3104	5.55605	3.79031	6.42342	14.2285	23.2079	35.2781	57.6115	4.51124	12.0902	16.3845	35.4114	28.4692	33.6877	34.4763	9.43745	57.6782	41.2721	23.9143	70.7657	36.5647	31.9755	25.1747
729	ENSG00000054392	HHAT	1.66805	1.33465	0.456052	0.473969	0.585693	0.558261	0.330945	0.529101	0.697519	0.565366	0.626735	0.301059	0.954162	0.592819	0.47772	0.541929	0.44213	0.82335	0.331559	0.722469	0.69934	0.968312	0.930323	0.70394	1.01174	1.06609	1.3181	0.992884	1.19591	1.18542	0.970304
730	ENSG00000054523	KIF1B	31.0538	52.0236	40.3479	41.66	41.2569	34.4675	19.6641	38.3656	37.8583	19.3787	21.4646	26.211	22.4641	27.2068	26.9554	37.5518	10.9205	21.1269	9.53385	23.45	36.3654	29.8263	36.6716	18.1819	34.388	44.6687	34.5516	26.4172	36.6827	36.4618	24.5327
731	ENSG00000054598	FOXC1	7.58149	2.99673	2.01854	0.735733	3.20758	1.10741	0.801985	1.07336	2.70926	7.32028	5.99508	4.5688	5.51609	3.11932	2.37867	2.54432	3.01291	6.35622	1.63188	2.14707	1.46581	2.26194	2.05173	3.99843	1.27057	2.65731	2.62715	1.36589	1.43267	1.52777	1.80527
732	ENSG00000054611	TBC1D22A	2.4486	3.14815	2.32416	2.41749	2.56091	2.85608	2.54756	2.65936	2.53862	2.11756	2.02863	3.65233	5.07899	3.27889	3.7573	4.58497	2.64353	3.44085	2.1378	3.58462	3.91234	4.21802	3.52989	3.20698	4.30095	4.0285	4.3681	5.05546	3.74445	3.76527	3.11446
733	ENSG00000054654	SYNE2	7.59484	23.786	9.01046	11.8253	6.56905	3.75343	1.78363	3.66487	2.21305	1.41892	3.59034	1.51489	1.91153	1.27083	1.28028	1.47729	0.571461	1.30145	0.366478	0.658722	0.877421	1.01832	0.897857	0.865515	0.892136	1.14398	1.13039	0.862117	1.09431	0.894819	0.659864
734	ENSG00000054690	PLEKHH1	0.862225	1.43924	0.902923	0.837009	1.26264	1.72519	1.19104	1.77157	1.00433	6.1189	8.02071	3.06237	1.91453	2.5647	1.53803	5.20894	7.0272	8.28117	5.42666	5.34355	8.24264	12.86	8.70636	10.353	12.86	9.75353	20.3419	11.3201	12.7849	23.4047	6.26391
735	ENSG00000054793	ATP9A	52.0012	64.2022	79.0359	78.4873	91.7461	83.5681	43.1736	88.6949	90.5659	18.3562	31.962	33.692	47.1548	47.3337	68.9184	94.9518	8.55163	29.5832	20.9384	62.701	87.3968	59.4128	83.5561	22.4555	82.7885	104.968	64.6852	74.4405	77.4487	71.2529	53.0384
736	ENSG00000054796	SPO11	0	0	0.000407663	0.00242843	0	0	0.00219409	0	0	0.0198752	0	0	0	0.00269801	0	0.00222139	0	0.000828132	0	0.00716902	0.00177257	0	0	0.000912485	0	0	0.00011635	0	0	0	0.00185466
737	ENSG00000054803	CBLN4	2.03049	1.94168	10.1752	6.59247	3.10641	3.04799	1.56028	4.50308	7.76138	1.61275	1.17977	0.854818	3.3617	6.52263	10.6692	11.8322	0.453691	3.05639	10.7574	13.6951	15.7322	9.53647	16.9722	3.79079	12.6043	16.7111	8.52754	11.2456	10.3776	10.4456	13.5526
738	ENSG00000054938	CHRDL2	0.0431831	0.0704573	0.0365361	0.062204	0.0486391	0.107628	0.126042	0.135676	0.145084	0.243361	0.156214	0.544676	0.508942	0.234412	0.244544	0.193139	0.181775	0.20812	0.126922	0.170421	0.0888189	0.229539	0.122677	0.168516	0.102281	0.102756	0.15923	0.147142	0.0817507	0.0603797	0.0798483
739	ENSG00000054965	FAM168A	29.0334	40.998	41.4575	38.2303	39.3908	37.2175	20.0318	35.5012	42.1824	33.4737	25.5656	31.3486	40.3818	38.8246	43.5888	47.9669	12.8841	34.379	14.3152	30.5828	36.5376	43.1977	41.8925	26.083	43.274	41.7273	45.2659	40.1384	38.3764	43.3862	27.0045
740	ENSG00000054967	RELT	1.20716	1.47823	0.891037	0.821064	0.84438	0.878752	0.645191	0.682289	0.849842	0.792668	0.885562	1.30635	1.77041	1.03755	0.782533	0.961631	1.0743	1.11582	0.757306	1.06616	0.800296	1.48583	0.793468	1.15349	1.80094	1.14823	1.36965	2.79143	1.346	1.71961	1.287
741	ENSG00000054983	GALC	5.15164	5.77251	5.14717	4.83357	4.32195	4.29531	2.74571	4.45628	5.83755	5.14902	4.21329	3.11234	6.57403	5.60691	3.23307	5.58622	2.8255	5.45089	3.68883	5.8254	6.59811	5.83591	8.00897	4.69542	6.33426	8.30847	7.51615	5.57352	5.3496	6.88522	5.6408
742	ENSG00000055044	NOP58	17.6205	9.34434	11.0369	10.5728	9.43202	13.8263	12.6306	11.9318	8.5026	5.11824	7.24481	8.29632	5.75436	6.6863	10.3308	5.91338	4.56477	4.7521	4.68648	4.76255	4.8897	5.38285	7.16263	4.22963	5.31224	5.33023	5.86725	4.55879	6.14442	6.85199	7.62648
743	ENSG00000055070	C1orf144	28.808	21.3534	12.9921	12.6006	12.1301	12.1234	9.69549	9.42667	10.9208	15.2195	14.3029	13.0826	17.8006	12.3852	7.55722	6.59397	16.9391	19.6363	10.3948	10.4662	7.31104	10.4243	5.85694	14.1031	8.65828	8.14651	10.6512	8.02637	6.36073	8.22286	8.71733
744	ENSG00000055118	KCNH2	4.04028	4.5978	6.32901	6.88112	6.26576	6.39051	5.12067	3.96958	4.50921	1.60532	1.61966	2.42287	3.8855	3.34903	4.4424	5.58953	1.12808	3.20315	2.54722	4.74851	3.34325	5.9157	4.26255	3.1357	7.06432	5.20478	4.52955	9.7065	5.9006	4.90385	3.21653
745	ENSG00000055130	CUL1	33.4488	30.9024	27.0242	28.2525	23.6607	26.1218	18.0885	23.5891	26.9026	9.78946	14.4275	13.3248	14.4098	18.07	18.1195	22.9373	5.41529	12.0679	10.207	15.9857	20.9922	17.8064	26.9177	9.743	22.0537	22.9609	19.2965	20.442	21.1411	24.4943	18.8194
746	ENSG00000055147	FAM114A2	3.25604	2.28035	2.24451	2.0748	1.87006	2.10173	1.3135	1.71273	2.25898	1.81664	1.60546	0.481734	1.40169	1.53289	1.41701	1.37441	0.73323	1.46737	1.2044	1.76964	1.57676	1.18796	1.68099	1.12897	1.24891	1.58671	1.53844	0.968588	1.30102	1.61479	1.45849
747	ENSG00000055163	CYFIP2	19.5611	25.2103	33.6095	35.196	30.6937	26.6318	15.0529	28.0007	31.9564	18.128	15.6099	13.766	23.4824	31.0955	50.6387	58.6299	9.24408	27.6504	19.7856	46.5245	54.2233	43.7167	65.2006	18.1476	69.8054	65.3038	43.0287	67.4465	57.3063	59.9515	41.1149
748	ENSG00000055208	TAB2	15.9897	21.3305	12.0277	10.0913	10.7489	11.2059	7.14816	10.1164	12.4108	6.47062	8.30481	9.40378	14.3108	9.12435	7.62949	10.6295	3.84201	8.6733	7.38885	9.94082	11.2545	8.58236	12.9595	6.18928	7.95334	9.76951	10.0857	5.91085	9.1069	10.3122	7.38093
749	ENSG00000055211	C6orf72	12.8537	10.5486	7.56257	6.88958	6.28519	6.85796	5.27747	6.66002	8.12002	15.6328	11.2142	9.95844	13.5835	11.6682	6.75801	7.22551	11.8967	13.1818	9.83162	9.95501	8.78353	7.16681	10.4615	11.918	6.70463	8.75173	10.5685	5.17116	7.29038	9.06979	8.13095
750	ENSG00000055332	EIF2AK2	5.57433	9.93861	4.95515	4.64714	5.80372	7.08285	3.83847	7.0014	7.13446	4.87978	4.6548	3.68342	5.97956	6.01199	4.80744	7.94782	2.46405	7.32804	3.17128	7.02645	5.50841	5.27321	9.1824	3.80191	6.12837	8.41373	7.04789	4.29115	5.95659	6.34098	6.352
751	ENSG00000055483	USP36	1.95737	3.14003	2.0593	2.25055	2.70189	3.21115	2.01048	2.94943	1.55508	2.38999	1.89773	1.73233	3.09062	2.13441	1.87622	2.95284	1.71297	2.4257	0.763494	1.84222	1.9269	3.15099	2.44007	2.14811	3.5113	2.67631	3.20235	3.81722	4.01532	3.76638	1.84103
752	ENSG00000055609	MLL3	2.7057	6.05178	6.2567	6.47378	5.82372	4.96192	2.30232	5.29273	2.88112	3.23934	4.37519	2.55197	2.12695	3.07747	2.27579	3.79974	1.53225	2.85377	1.01105	1.8912	2.96177	2.99045	3.13921	1.94648	2.12058	3.54478	4.36143	1.32758	4.13645	4.27033	1.65663
753	ENSG00000055732	MCOLN3	0.00222163	0.00397571	0.00498149	0.00217514	0.000655174	0.00410503	0.00120729	0.00815049	0.00169777	0	0.0150874	0.0230807	0.00691975	0.0238427	0.013313	0.100041	0.029363	0.0141216	0.0197878	0.137804	0.0990153	0.0431128	0.106603	0.0216513	0.15463	0.0657625	0.0490332	0.0848741	0.186305	0.170766	0.0613014
754	ENSG00000055813	CCDC85A	2.44918	2.92616	6.43471	5.36112	5.15243	8.12055	5.12317	8.69778	10.1039	3.18294	2.26987	10.552	10.2969	16.7587	19.1343	20.8502	1.53164	5.95696	11.9789	12.0725	18.968	11.7598	18.5642	4.67071	11.1518	15.8589	8.67707	10.9897	12.4921	10.2041	16.133
755	ENSG00000055917	PUM2	31.2355	34.9085	38.6788	32.04	28.2523	26.5518	17.2096	24.8167	29.409	11.1459	16.2757	13.7369	14.6283	17.6183	12.7112	24.9237	5.47412	14.0288	10.7118	17.3363	33.6836	18.5237	28.7481	9.49363	19.9042	28.3282	18.7089	15.1493	19.7517	22.2681	18.0501
756	ENSG00000055950	MRPL43	12.0712	13.8533	12.7812	14.5638	15.1362	16.3945	17.5806	15.5932	19.9391	8.20487	9.18057	16.9653	20.9344	13.5681	11.177	8.35882	8.97731	11.9559	23.2019	14.2845	9.86279	9.35583	8.30549	9.88621	9.97886	8.04369	9.63207	12.174	8.24938	9.77815	13.8539
757	ENSG00000055955	ITIH4	0.0562049	0.220697	0.0706311	0.0774922	0.2463	0.353749	0.515068	0.493615	0.0886788	1.10623	0.651667	1.4146	0.511271	0.898994	0.334353	0.352184	0.873396	0.643396	0.393617	0.601792	0.353311	0.877316	0.394118	0.958332	0.518973	0.229006	0.411378	1.02035	1.377	1.72358	0.794786
758	ENSG00000055957	ITIH1	0.0011045	0.000676714	0.000368006	0.00420165	0.00320375	0.00314914	0.00148718	0.00132773	0.00155234	0	0.00548254	0.0175972	0.0379349	0.012838	0.00982092	0.00949667	0.00794754	0.0114248	0.00313518	0.0243533	0.00180705	0.00633666	0.00692404	0.0074269	0.00608836	0.000464876	0.0124852	0.00436783	0.00942747	0.00548937	0.0247557
759	ENSG00000056050	C4orf27	28.3103	17.0726	20.8687	18.4784	15.6234	17.4336	20.3005	18.3538	21.237	6.73501	12.5152	8.9941	10.6942	13.3146	13.5293	9.72895	6.22722	8.3889	23.6525	12.8103	15.7151	9.99887	16.0132	7.95596	10.0395	12.0687	10.8759	7.92835	9.12213	12.4254	20.4539
760	ENSG00000056097	ZFR	31.8581	33.955	31.2113	28.6764	20.6364	21.0177	11.3553	18.7556	24.6101	15.1813	16.6199	8.56648	16.3091	22.4813	24.1178	25.9099	9.12058	18.0858	18.7321	29.8635	27.3551	18.9205	33.4764	14.5435	22.6084	30.0644	22.5437	18.5144	20.5145	22.3066	25.3749
761	ENSG00000056277	ZNF280C	2.41247	3.65489	2.34743	1.92434	1.78785	1.7876	0.901958	1.3898	1.80763	0.468323	1.00083	0.535232	0.810491	0.635203	0.511342	0.742304	0.254748	0.430694	0.237366	0.601896	0.806778	0.733375	0.841528	0.398484	0.549686	0.708416	0.5659	0.31638	0.683311	0.782799	0.516167
762	ENSG00000056291	NPFFR2	0.268557	0.0635627	0.112884	0.0936164	0.0689012	0.0696313	0.0375089	0.115615	0.0917522	0	0.042007	0	0.102997	0.0828659	0.128291	0.178231	0.00125573	0.106276	0.202427	0.443866	0.508602	0.256305	0.531901	0.0474616	0.316872	0.436667	0.201993	0.334803	0.190577	0.284047	0.2678
763	ENSG00000056487	PHF21B	18.6528	17.0079	6.85516	6.41762	5.9696	5.93307	3.84116	3.79588	2.13519	1.61507	3.69367	4.92392	1.74369	1.26557	0.722702	0.925254	1.28787	1.0413	0.432552	0.608323	0.231941	0.735015	0.375983	0.965213	0.443668	0.307313	0.669044	0.379557	0.399197	0.485017	0.40838
764	ENSG00000056558	TRAF1	0.215922	0.792369	0.285586	0.354703	0.688827	1.01975	0.704376	1.10881	0.457234	1.37339	0.896364	1.78175	1.08677	0.780663	0.493427	0.496905	0.993707	1.14022	0.42976	0.671482	0.602493	1.29328	0.435068	1.57199	1.12023	0.673182	1.13212	1.31312	1.64627	1.83864	1.11338
765	ENSG00000056586	RC3H2	9.86381	12.1082	15.7987	11.9681	12.1026	10.8094	7.10159	11.2084	11.3775	2.93432	5.42925	3.42941	5.67988	5.74362	4.89912	7.84949	1.55034	3.32943	2.90486	5.33822	8.58415	4.77578	9.39859	2.67232	5.48741	11.0726	5.62548	4.0855	5.75498	6.56351	5.34173
766	ENSG00000056736	IL17RB	1.63868	1.43822	1.84917	2.16219	1.91044	2.86261	1.62811	3.07126	2.96373	7.09771	4.25317	5.95681	5.24461	5.30225	3.21618	2.5831	4.41137	6.43036	4.72376	8.66839	2.7713	5.16331	3.29558	5.93905	3.06701	2.60133	5.94115	2.35956	3.62417	6.0703	3.11282
767	ENSG00000056972	TRAF3IP2	0.70572	0.728604	0.428231	0.474098	0.634427	0.755839	0.727395	0.842443	0.99038	2.04956	1.26225	1.63563	2.58622	1.64466	0.774183	0.721325	1.47345	2.11428	1.41524	1.61033	0.821025	1.13653	0.764821	1.51987	0.771904	0.733326	1.50572	0.529858	0.749803	0.978788	0.839041
768	ENSG00000056998	GYG2	5.07448	5.07906	2.04546	1.70399	2.1702	5.32221	3.48544	3.2422	3.71222	2.17564	1.99098	2.56296	4.54081	3.40193	2.69945	2.18861	1.38127	2.13239	1.29683	1.99285	1.73494	2.27581	2.5667	2.06358	2.53143	1.77684	2.60251	1.9563	2.42559	1.6013	2.2288
769	ENSG00000057019	DCBLD2	7.17542	6.141	2.51996	2.03061	2.69647	2.08668	1.40785	2.50939	2.27612	0.882992	1.14226	1.63686	1.56424	1.39899	1.33339	2.17915	0.458945	1.01971	0.851697	1.51661	1.59323	1.55757	2.06261	0.815388	1.76057	2.06541	1.45148	1.31008	1.70422	2.01022	1.30136
770	ENSG00000057149	SERPINB3	0.00280775	0.00623421	0.00301257	0.00342733	0.00315364	0.00475711	0.00369773	0.0019316	0.00627483	0	0	0	0.00164527	0.0071991	0.00543935	0.0221959	0	0	0.00970813	0.0213865	0.0141748	0.0173532	0.0160612	0.00327962	0.0112192	0.00256684	0.00284972	0.00540793	0.00743936	0.00294636	0.0013326
771	ENSG00000057252	SOAT1	3.52672	4.46116	2.24061	2.23023	2.53159	1.98405	1.51598	1.79808	3.27329	1.73366	1.92554	2.11405	2.5049	1.90089	0.978993	1.37866	1.37689	1.78816	1.18384	1.40604	1.55145	1.72732	1.83757	1.37816	1.56222	2.37549	1.78971	1.11466	1.48739	1.85046	1.45
772	ENSG00000057294	PKP2	1.13174	1.30839	0.794633	0.599651	1.08215	0.984007	0.587123	1.14096	1.20827	0.220642	0.701796	0.417873	0.760366	0.718509	0.775656	0.962303	0.116445	0.266154	0.359191	1.01275	0.680098	0.806142	0.647732	0.321508	0.735737	0.780802	0.865225	0.580974	0.880355	0.851204	0.485784
773	ENSG00000057468	MSH4	0.0264564	0.0529969	0.0254138	0.0378164	0.0379472	0.0905556	0.0530305	0.0558914	0.030106	0.0391584	0.0586296	0.00222565	0.0573137	0.0523369	0.12878	0.0512586	0.0286227	0.0780659	0.0528545	0.130129	0.0895269	0.0687464	0.0931796	0.0503106	0.0769419	0.0638504	0.0963638	0.0558377	0.100767	0.203478	0.086852
774	ENSG00000057593	F7	0.155918	0.133664	0.199687	0.174372	0.179264	0.436257	0.326419	0.583322	0.266663	0.135147	0.0942471	0.584605	0.278753	0.48708	0.431583	0.587703	0.112218	0.273998	0.14974	0.43624	0.468717	0.625721	0.244205	0.227367	0.768257	0.313953	0.547261	1.00006	0.784026	0.615816	0.456227
775	ENSG00000057608	GDI2	107.648	79.6367	79.4665	82.5771	61.5087	56.6492	60.5555	47.1636	66.2418	18.6432	38.0759	19.1593	35.8769	30.1189	57.8974	28.0273	17.2407	25.8676	40.2462	44.396	35.9698	24.7112	37.03	20.8014	26.5386	37.067	31.7898	23.2164	21.4703	27.0614	36.5682
776	ENSG00000057657	PRDM1	0.308256	0.224202	0.136358	0.119282	0.163112	0.131159	0.088025	0.232623	0.224897	0.422649	0.37524	1.22875	1.26231	0.924974	0.177742	0.311383	0.874466	0.493392	0.144932	0.587896	0.261264	0.905664	0.355817	0.16703	0.251685	0.27299	0.40735	0.140546	0.256797	0.282296	0.19045
777	ENSG00000057663	ATG5	7.3004	5.08666	7.99568	6.42913	5.72743	6.52664	5.19403	5.71209	8.86891	3.53693	4.6459	4.46817	6.61802	6.88095	7.6419	7.57054	1.96089	4.51813	9.0067	8.74842	10.3872	5.82581	11.8069	3.63258	7.9963	9.3246	5.84005	5.91017	7.6223	8.5555	10.1051
778	ENSG00000057704	TMCC3	1.47784	1.44522	1.92418	1.19814	2.89173	3.28315	1.53626	4.51418	5.07258	2.86311	3.87306	4.53093	3.06084	3.53098	1.96013	3.45995	3.86393	4.50809	2.33621	3.82725	5.46039	3.99228	4.92785	3.51889	4.41808	5.65815	7.49632	3.56962	2.89586	4.61158	2.58732
779	ENSG00000057757	PITHD1	28.8519	22.7265	35.8786	31.9526	31.8534	39.1192	40.2576	38.7467	41.1971	20.4144	23.4079	19.2487	29.666	38.9457	50.0935	43.0217	18.3519	30.6497	54.2465	56.2796	78.3512	48.4937	64.4989	32.0649	63.4117	56.4258	47.6253	69.5435	59.0428	59.8451	70.3877
780	ENSG00000057935	MTA3	4.8756	6.80976	5.45687	6.05584	5.89053	6.42481	4.79438	6.61521	5.99459	3.41489	3.04671	6.23937	6.6409	7.67644	8.85883	9.52366	2.15335	5.01943	3.48938	7.22108	8.98306	9.26433	10.7807	4.23868	10.8227	10.2282	7.74314	11.0976	9.84403	9.80703	8.23997
781	ENSG00000058056	USP13	4.64679	5.96214	4.14979	3.86394	3.93087	3.61996	1.89005	3.37798	3.73188	1.10347	1.70254	1.85644	1.89933	2.41431	2.44958	3.43817	0.742637	1.4667	0.989674	1.87182	3.05669	2.35748	2.49372	1.4078	2.57075	3.27033	2.52286	2.14124	2.18633	2.36718	1.69188
782	ENSG00000058063	ATP11B	4.80092	5.36133	3.74148	2.86145	2.78192	2.78489	1.45922	2.43869	2.37444	1.34686	2.08497	1.54348	1.97672	1.91395	2.16066	3.95319	0.864495	1.74011	1.31229	1.99549	2.75011	2.18022	3.77566	1.28254	2.56753	3.89969	2.60174	1.75454	2.60884	2.98654	2.08388
783	ENSG00000058085	LAMC2	0.492335	0.410525	0.530958	0.594939	0.486519	0.470601	0.250885	0.675288	0.527853	0.126606	0.062303	0.219907	0.10728	0.22103	0.239198	0.891538	0.0960241	0.415877	0.174828	0.26407	0.444396	0.27988	0.343276	0.232971	0.590859	0.220031	0.25577	0.469184	0.552904	0.173515	0.194434
784	ENSG00000058091	CDK14	12.7924	14.2534	9.52168	7.78767	9.69431	13.5576	8.14863	12.0393	15.9255	5.56032	5.2849	4.3243	8.27508	11.9836	13.4071	21.4895	2.13181	7.6023	12.0312	22.4448	28.6526	16.5059	34.9126	6.39185	25.5178	34.9503	15.9324	20.7305	24.955	27.2135	28.6549
785	ENSG00000058262	SEC61A1	45.483	38.4971	41.049	38.1676	36.8749	33.056	24.8666	30.2819	42.4671	25.6875	25.7035	28.1083	42.7089	28.8072	13.0989	21.3189	19.0136	31.3849	11.8281	17.618	14.8507	21.6866	14.0626	17.9538	22.5853	16.338	20.1964	21.8635	16.4418	18.9983	10.3183
786	ENSG00000058272	PPP1R12A	5.36727	7.49316	5.72595	5.11455	4.05082	4.14139	3.04649	4.12682	3.88845	3.56443	3.68514	2.057	2.97971	4.24019	4.9521	6.36461	2.96029	3.49549	4.19814	4.23642	6.19717	4.56944	7.84817	3.00809	3.97913	6.66142	5.14121	2.64638	5.24506	5.0023	5.84001
787	ENSG00000058335	RASGRF1	0.601809	0.855393	2.42943	2.55595	2.02182	2.18639	1.08697	2.96607	2.79173	3.10996	2.53989	4.074	6.69997	19.8561	11.0501	43.4798	2.1612	8.94532	10.1875	16.275	21.1197	25.4464	30.4166	7.25833	37.3883	25.622	17.6106	39.4691	30.5115	26.7178	17.4326
788	ENSG00000058404	CAMK2B	3.98769	4.66456	10.0141	12.4056	18.6246	34.8348	53.7833	47.8763	35.1227	32.6901	22.3333	37.0358	49.6813	55.8425	57.4188	83.7678	24.9567	43.8527	27.6382	46.0846	37.4218	57.4679	46.5833	40.9523	79.7561	45.1978	50.9935	79.6185	55.365	44.2307	43.9864
789	ENSG00000058453	CROCC	3.4567	3.0011	1.66792	2.14169	2.62931	4.64954	4.59314	2.78316	1.20417	1.29717	1.81796	3.52854	2.04394	1.0719	1.06898	0.98874	1.52285	1.67699	0.38393	0.745333	0.629617	1.57187	0.952178	1.57668	1.3103	0.91241	1.5595	1.75587	1.35452	1.61403	0.782824
790	ENSG00000058600	POLR3E	7.52514	5.6965	7.2918	7.8532	9.40618	11.3539	7.81422	10.2886	7.54833	3.76064	4.84641	6.05209	4.8003	5.78877	5.95694	6.27804	2.73734	4.37308	3.71583	4.44421	3.80325	5.7684	6.14906	4.36141	7.05167	4.87634	5.84883	7.67918	6.29694	6.36923	5.0339
791	ENSG00000058668	ATP2B4	12.9584	20.0954	10.3069	8.86022	8.46724	6.00978	3.05555	9.35118	9.14022	10.6586	10.6987	6.77107	16.3691	17.0995	12.894	31.1637	4.07653	11.2296	7.60978	17.8883	23.2371	21.8057	29.185	8.38311	25.6271	32.1495	18.4015	20.885	25.6648	26.937	17.2018
792	ENSG00000058673	ZC3H11A	6.73392	9.33308	7.16273	5.83363	6.35778	7.67861	4.0482	7.68186	4.72569	4.80096	4.83601	6.01739	4.61956	4.68001	4.78776	5.02379	2.26473	4.32611	2.318	2.75439	4.18133	5.51729	6.19636	3.4331	4.70189	4.54954	5.36924	3.61721	5.82701	7.70761	3.76005
793	ENSG00000058729	RIOK2	5.93495	4.3456	3.92838	3.74637	2.52723	2.82285	2.10871	2.41315	2.80944	1.6335	2.48863	0.594187	1.75268	2.24197	3.61741	2.07276	1.13608	2.06711	2.22431	1.9649	2.96879	1.94921	2.85206	1.74528	1.95082	2.69279	2.36769	1.37724	1.7263	2.15004	2.37974
794	ENSG00000058799	YIPF1	10.017	9.95469	9.77021	8.94741	6.67985	5.61305	5.81206	5.6202	9.14857	4.35169	5.78048	5.48795	8.93908	9.15477	12.9128	11.0588	2.93926	8.37697	14.8868	13.3246	13.9747	9.71361	12.7423	4.79668	12.3818	9.94601	7.1044	11.8634	10.6565	11.6866	12.4108
795	ENSG00000058804	TMEM48	12.984	11.0264	8.78901	6.76279	5.77502	5.51923	3.53465	4.85577	7.18696	1.80633	3.88611	2.42233	3.50313	3.6752	3.15041	4.60845	1.07157	2.33766	2.95577	3.50022	4.57569	2.58988	4.50128	1.53645	3.08428	4.3916	2.64337	2.10855	2.58916	3.32484	2.54635
796	ENSG00000058866	DGKG	0.226176	0.446758	0.292061	0.416298	0.471443	0.741543	0.29647	0.853045	1.05542	2.82006	1.45443	0.830514	2.52638	3.04091	2.05237	4.22184	1.22693	3.56053	1.58239	3.89184	4.38766	4.75666	4.7429	2.30732	5.34237	6.09741	4.51215	4.657	5.07501	4.69433	3.04427
797	ENSG00000059122	FLYWCH1	6.46048	6.44478	7.37234	7.77613	8.12139	9.5384	8.77909	7.62453	7.91615	6.06462	5.20049	7.21	10.6862	7.45948	9.61236	8.21832	7.83197	8.90122	6.64794	7.9113	6.14296	11.8823	6.13932	9.8538	12.3939	9.58398	9.20096	15.6603	7.9193	10.0975	9.75994
798	ENSG00000059145	UNKL	2.43511	2.41675	2.10155	2.12967	2.77184	3.97667	3.0054	3.28949	2.37989	2.573	2.09454	4.82311	3.73166	3.13093	2.83196	3.16136	2.64695	3.2318	2.88146	2.50973	2.57888	3.1152	2.43652	2.61744	3.2023	2.85177	3.00975	3.75034	3.00721	3.1515	3.22726
799	ENSG00000059377	TBXAS1	0.244422	0.186075	0.162127	0.114451	0.197332	0.135514	0.162272	0.170844	0.298585	0.372175	0.261184	0.010307	0.872567	0.38446	0.190369	0.609059	0.248118	0.378288	0.702627	0.851133	0.268544	0.298337	0.417705	0.243769	0.320705	0.427951	0.489737	0.185982	0.508543	0.477294	0.141699
800	ENSG00000059378	PARP12	0.242859	0.176063	0.175219	0.148943	0.324423	0.365983	0.193549	0.313616	0.439268	1.15785	0.952412	1.5281	1.51426	1.05279	0.410963	0.787448	1.31866	2.33592	0.565376	0.979107	0.381713	0.811363	0.379769	1.22451	0.680751	0.491237	0.781902	0.703265	0.621229	0.84362	0.550209
801	ENSG00000059573	ALDH18A1	25.4221	22.6641	15.8964	18.1212	15.8117	12.7576	8.20142	10.6512	14.5502	7.68707	10.2866	7.52559	12.0232	8.48401	9.3489	7.02792	3.93957	8.55663	4.67828	6.70464	6.95141	7.29804	7.027	5.15633	7.40899	7.62238	7.90569	6.66372	6.64981	7.0802	6.51028
802	ENSG00000059588	TARBP1	0.657411	2.75234	1.05004	1.03949	1.81783	4.41049	3.331	6.65181	0.85704	2.19525	1.51564	6.38256	2.56975	2.51783	1.86517	1.40118	1.16494	2.14273	1.07118	1.3756	2.00712	3.75879	2.05361	2.68726	1.88632	1.30595	3.02943	2.3867	8.09059	8.90278	2.44018
803	ENSG00000059691	PET112	2.14457	1.84929	2.12704	2.01952	1.79375	2.12953	1.63534	1.87632	2.13529	1.17319	1.44954	1.23166	3.24854	2.87362	5.05557	3.50015	1.12898	2.45843	4.75133	4.32516	3.82691	3.30365	3.60084	1.9412	4.19476	2.90779	2.72449	4.51297	3.74514	4.33794	4.47858
804	ENSG00000059728	MXD1	4.06089	6.59715	4.95567	3.46799	3.94356	3.79523	2.52693	3.54731	4.63855	2.37505	2.28897	1.94708	3.78469	3.61885	6.3805	4.5635	1.30854	3.23408	2.59571	4.28819	5.2133	4.64401	4.87779	2.38114	3.54863	4.5426	3.50293	2.45279	3.42886	4.20698	3.23861
805	ENSG00000059758	CDK17	13.4294	9.73931	14.8438	10.0992	7.69489	8.72219	4.3074	9.23279	11.9994	5.54852	6.57287	5.45874	9.35287	15.4126	15.5529	21.2214	3.27027	7.4586	11.3661	18.3944	27.8571	12.2044	23.515	5.53727	14.5867	26.414	14.4829	10.2309	12.2032	14.9672	15.1445
806	ENSG00000059769	DNAJC25	3.80712	2.18412	2.74413	2.05759	2.30539	3.32573	2.9982	2.49349	3.59109	4.30744	2.82692	4.13693	3.14097	4.07175	6.55984	3.879	3.24348	3.97994	14.0593	6.21693	6.27762	3.66093	6.34874	4.17186	3.48029	4.7875	4.28708	2.97922	3.62438	4.37814	7.85601
807	ENSG00000059804	SLC2A3	7.24834	16.1105	4.62929	7.03915	3.83117	3.85969	3.06266	5.66141	8.5726	3.0754	4.08689	27.3269	15.5973	9.02052	17.8961	16.3564	2.16897	6.8444	6.90238	15.626	14.819	17.2598	17.8665	3.54296	15.2411	17.8063	11.2781	13.5758	13.2554	13.4189	10.4952
808	ENSG00000059915	PSD	11.5355	11.8701	24.8554	27.5076	40.0586	62.2276	74.6259	62.9858	52.3819	32.3088	20.8906	95.6864	96.0398	70.2747	74.1317	55.9345	35.456	42.7328	90.4856	69.5905	40.7112	62.2523	38.9446	50.446	68.616	47.6509	46.5939	98.239	48.0045	40.5785	82.7207
809	ENSG00000060069	CTDP1	6.42326	4.0742	5.56682	5.64995	5.60253	6.33006	5.38987	5.63926	4.15859	3.3237	3.83767	4.16045	4.00075	3.3647	2.53706	3.64273	3.4414	3.98836	1.57687	2.66848	2.50761	3.40305	2.41568	3.12833	3.50506	3.56258	3.91951	4.59888	2.74638	2.77969	2.34382
810	ENSG00000060138	CSDA	3.29278	2.03289	0.523144	0.752278	1.1237	1.50752	1.07727	0.730784	1.21979	1.65621	1.43073	2.17433	4.86135	1.10815	1.29267	0.560578	2.69427	1.96063	0.79886	0.993516	0.458526	0.875083	0.591095	1.34948	0.416551	0.638203	0.8849	0.456226	0.404179	0.581493	0.869083
811	ENSG00000060140	STYK1	0.20196	0.280015	0.497755	0.417948	0.680262	1.11905	0.732921	2.13803	1.14064	0.391973	0.303473	0.179164	1.76227	3.14447	4.73309	5.55238	0.217766	0.515469	3.18269	2.22404	4.79538	3.0168	6.23009	0.696365	4.73543	3.79625	1.94209	4.18973	3.89878	4.2374	3.7375
812	ENSG00000060237	WNK1	8.98901	19.2836	8.92568	9.71899	11.2198	10.1343	5.02016	11.5605	9.51678	17.4288	15.4836	8.57211	10.5746	11.9892	7.28933	17.1691	14.7781	19.1377	4.77069	16.0252	17.6284	19.3522	20.5245	25.9307	20.486	25.9416	35.0004	16.2877	24.0467	24.4259	25.2065
813	ENSG00000060339	CCAR1	10.4271	14.3198	7.5833	7.5252	7.17041	9.04627	6.96567	7.71569	6.23809	4.38299	5.47977	4.03207	3.99602	5.42776	5.84955	5.41583	6.99027	3.91945	4.55221	4.05421	3.2848	4.24463	5.59748	4.09758	3.52341	4.60582	4.84669	2.91596	5.33507	5.85025	5.84975
814	ENSG00000060491	OGFR	7.50933	5.67397	6.25918	6.99343	8.39674	11.404	15.0116	8.40971	5.33146	6.60432	5.93214	13.8273	8.84091	6.76892	11.7894	7.06986	7.43261	8.13943	3.1882	4.71909	4.19537	7.77989	4.39224	6.96769	7.24241	5.82764	5.937	9.47293	5.93488	6.19629	6.1892
815	ENSG00000060558	GNA15	0.299709	0.225912	0.256522	0.214315	0.394405	0.377124	0.375248	0.427263	0.618416	0.95803	0.705465	0.280189	1.37404	1.4706	1.822	1.3529	0.771335	1.75284	2.43003	2.01363	1.64061	2.20913	3.03105	0.75367	2.9866	2.76799	1.11894	6.94584	1.73184	2.49697	3.87006
816	ENSG00000060566	CREB3L3	0.00101987	0.002229	0.00558513	0.00670374	0.0224305	0.0568007	0.0626087	0.00493304	0.0311139	0.0495661	0.0423935	0.10832	0.127282	0.100592	0.162433	0.236348	0.0171277	0.152207	0.0603292	0.178347	0.227273	0.180668	0.248935	0.147352	0.268325	0.177366	0.341044	0.37613	0.453579	0.400676	0.609341
817	ENSG00000060642	PIGV	1.48884	2.33096	1.18142	1.10837	1.4145	1.49092	1.13101	1.13317	1.92946	2.60442	1.96104	2.30931	3.75931	2.52115	1.02418	2.34988	1.80197	3.35192	2.58125	2.68772	3.1731	3.51221	3.26693	2.33865	3.44317	2.6438	3.04607	3.09382	3.17995	3.96237	2.18559
818	ENSG00000060656	PTPRU	2.96067	3.86131	12.4688	12.5384	9.56369	7.8841	7.0531	8.32432	6.37472	1.80353	4.73961	5.05083	9.01173	4.08345	2.14146	5.05589	2.03152	2.54042	1.84197	3.30224	3.23946	5.79914	3.32705	2.43427	7.1745	4.85276	5.20597	10.3916	5.69007	5.66729	4.3201
819	ENSG00000060688	SNRNP40	12.9779	10.0067	7.54581	8.11252	6.09751	6.25826	5.33724	5.56955	6.9856	2.03024	4.12969	2.64316	3.64221	3.61899	4.80893	3.26901	1.96614	3.01932	4.56008	3.8859	4.28602	3.13436	3.6475	2.70848	3.97582	3.18884	3.52899	3.69077	3.27527	3.94838	3.73781
820	ENSG00000060709	RIMBP2	0.711465	0.903375	1.41929	2.10572	5.03596	7.49563	4.44641	7.81753	6.20801	1.31771	1.16405	4.50279	6.47033	7.86838	8.01287	16.0118	0.770433	2.34031	4.6507	7.75797	8.30652	8.04817	13.8729	2.39869	10.4135	9.15888	5.357	10.6818	11.7371	10.1633	6.78478
821	ENSG00000060718	COL11A1	9.02531	12.2644	2.16456	2.30578	3.56948	2.08181	0.998664	1.87625	1.64726	4.14776	5.24198	2.89995	4.61933	3.19844	1.54607	1.46991	1.17754	2.54207	0.689481	0.667843	0.659347	1.62059	1.03512	1.53075	0.833017	0.678087	1.4054	0.689798	2.12995	2.4721	0.719901
822	ENSG00000060749	QSER1	11.0148	16.2547	8.00896	7.41254	7.50672	5.59474	2.52971	4.96627	5.60659	2.99682	4.51207	2.00068	3.18001	3.01167	1.64108	2.55484	1.13135	2.57896	1.20171	1.82092	2.51301	1.9802	2.39268	1.88856	1.60076	2.7472	3.07678	0.940166	2.06146	2.15721	1.61313
823	ENSG00000060762	BRP44L	14.7205	9.16607	15.8347	14.0972	15.325	19.3645	23.4687	18.9893	25.5455	35.8138	30.4831	29.425	28.3709	45.0666	35.3232	21.9296	41.8879	44.3002	130.729	48.0502	38.4958	32.6307	37.8147	37.8159	28.9408	29.5886	39.5928	30.1949	28.1923	36.8203	61.6442
824	ENSG00000060971	ACAA1	4.32448	3.69639	2.99884	3.52764	4.09913	6.30205	5.9914	5.80517	4.51946	9.0365	5.81006	8.75059	8.33881	7.72123	9.30956	5.39192	8.03501	10.8732	7.03354	7.95962	7.2845	7.54873	4.99993	8.76724	7.10889	5.41862	8.05082	8.92171	7.44666	7.46789	7.35096
825	ENSG00000060982	BCAT1	10.3659	6.91	9.45868	5.94521	4.7318	4.73635	2.39867	4.44765	5.43062	1.5825	2.3171	2.21325	3.26373	4.09891	4.05628	5.63213	0.41905	1.14729	2.13196	4.08516	3.61856	2.50811	6.26892	1.38108	3.9814	7.2206	3.62996	2.55371	4.02884	4.5978	4.40312
826	ENSG00000061273	HDAC7	3.08483	3.5819	1.55134	1.78596	3.37277	3.82606	3.69253	3.98953	2.52662	3.68363	3.01889	6.96426	4.67032	2.29522	1.0658	1.4009	4.04215	3.23691	0.849835	1.16885	0.876516	2.3826	1.38247	2.9506	2.10569	1.09828	2.20103	2.66708	2.5053	2.73686	1.48442
827	ENSG00000061337	LZTS1	18.8951	19.4614	39.9549	34.7604	31.3926	20.3769	15.5756	15.7098	18.2404	3.48423	9.23049	9.21494	9.41847	10.2571	5.34894	12.6318	3.61466	7.11412	3.0973	8.25903	9.55935	15.7906	10.463	6.49384	16.2733	14.6903	10.105	17.6949	11.5774	11.811	8.28329
828	ENSG00000061455	PRDM6	0.262441	0.265103	0.110836	0.0215077	0.18381	0.0453771	0.0351576	0.0335248	0.0337915	0.184172	0.035624	0.0161573	0.0698824	0.0711923	0.101243	0.0522982	0.0998188	0.118873	0.027205	0.0659552	0.0754918	0.0851582	0.0601443	0.114917	0.0809497	0.101923	0.106754	0.0791657	0.0973527	0.133627	0.0728284
829	ENSG00000061492	WNT8A	0.0129881	0.0208539	0.0331213	0.040022	0.038492	0.0613649	0.0423569	0.0646608	0.0621281	0	0.0213319	0.0169355	0.0993249	0.0605047	0.0583742	0.106538	0.0198143	0.0382087	0.0665948	0.111228	0.110963	0.178375	0.0650886	0.0513944	0.124938	0.0773172	0.0709572	0.169565	0.226279	0.254812	0.0836567
830	ENSG00000061656	SPAG4	0.0882846	0.136067	0.0795339	0.076263	0.288992	0.466051	0.587062	0.336911	0.325182	0.302559	0.135296	1.99586	4.16022	0.476743	0.310624	0.253901	0.504357	0.266802	0.533506	0.575947	0.225058	0.500348	0.360643	0.523007	0.442405	0.26149	0.473788	0.833116	0.732804	0.77743	0.876391
831	ENSG00000061676	NCKAP1	42.3757	45.5711	58.4543	46.8029	35.177	35.5198	19.6136	30.5835	45.1212	21.2598	24.9023	17.6672	38.0109	46.1947	54.8503	72.0184	10.8964	31.249	42.7895	65.1226	86.106	46.5245	95.2897	21.3769	59.9549	85.0287	46.0262	45.5173	55.9884	59.971	56.0232
832	ENSG00000061794	MRPS35	24.0253	23.1869	25.3142	22.5234	20.814	19.8397	17.9591	17.2649	30.9374	11.2024	13.2183	13.5672	16.586	21.1313	26.4467	19.2376	6.97486	15.0842	37.0043	32.179	22.9646	16.1705	28.4878	11.3295	19.1251	21.5103	16.4104	16.6882	17.3231	21.3462	27.9476
833	ENSG00000061918	GUCY1B3	9.05437	9.9645	14.1597	10.567	10.582	13.0105	7.94132	16.7248	24.4089	6.41039	5.24409	10.6323	22.5018	36.5235	49.849	50.3384	2.69596	12.7908	42.3659	48.2988	61.4425	31.7496	70.0622	11.8274	50.524	64.1562	28.0297	46.4849	42.9992	47.9382	59.3786
834	ENSG00000061936	SFSWAP	2.61912	5.19249	2.34659	3.09667	3.20046	5.02919	4.38204	4.88333	2.1413	2.9304	2.62202	6.4059	3.42673	2.37576	1.78963	1.84448	2.22579	2.4156	0.928824	1.27628	1.35628	2.65764	2.26988	2.58422	2.4733	1.57948	2.69492	2.84875	3.70578	4.16261	1.85835
835	ENSG00000061938	TNK2	1.61576	3.00017	1.80612	2.40406	3.46533	6.08062	7.81555	5.51194	2.86127	19.3609	9.31759	21.0301	8.79598	10.1613	8.51193	8.76506	15.2187	15.9216	4.15174	8.36858	6.49694	16.8746	7.87857	15.2503	15.2418	11.614	14.3292	23.4255	13.7158	12.8331	12.5645
836	ENSG00000061987	MON2	2.46036	3.84936	3.51985	2.78228	2.81604	2.68707	1.47209	2.69921	2.54628	2.17583	2.20181	1.86687	2.15123	2.5281	2.46444	4.1574	1.35103	2.3211	1.78813	2.78815	3.7634	3.52317	4.72547	2.00755	3.32511	5.45818	3.99651	2.33226	3.909	4.60058	2.65642
837	ENSG00000062038	CDH3	1.37521	1.51196	3.06447	4.73497	4.53775	3.10832	2.12367	3.94431	3.95043	1.41822	0.892935	3.56564	5.11712	2.81252	1.54894	2.49811	0.922339	1.22793	1.06261	1.04808	0.9559	1.19014	0.840564	0.721559	1.23442	0.788014	0.919213	1.13336	1.07841	0.88144	0.645541
838	ENSG00000062096	ARSF	0.300099	0.135767	0.275381	0.427565	0.597572	1.15347	0.984401	1.03033	1.02772	1.7287	1.69617	0.273218	0.939525	2.17508	1.8538	0.882747	2.06534	2.93682	1.74195	2.55445	0.64891	1.87995	0.712527	1.84684	1.07377	0.722529	2.23042	0.638256	0.683987	0.915698	0.555167
839	ENSG00000062194	GPBP1	25.3527	25.443	22.9839	19.4347	15.8871	17.8083	11.9718	16.8259	18.0092	9.61562	12.6452	11.1996	13.366	13.2813	15.9505	14.9604	5.35992	10.6165	9.61277	12.0161	16.9599	12.228	19.5125	9.08141	12.9205	17.8962	13.7769	10.0983	13.9171	16.851	15.5516
840	ENSG00000062282	DGAT2	0.264228	0.219282	0.589821	0.587429	0.675524	0.771044	0.659884	0.869632	0.954623	0.235178	0.543534	0.6665	1.55744	1.59163	2.06867	2.31263	0.267198	0.944034	1.49197	1.14071	2.76791	1.79218	1.0172	0.597237	1.95827	1.54547	0.997847	2.40313	1.49328	1.48982	1.52534
841	ENSG00000062370	ZNF285	3.68028	2.92523	5.09078	4.4092	3.19559	3.9996	2.49102	3.07492	2.24959	1.20111	1.98615	1.47328	1.11538	1.30263	1.42149	1.15251	0.496822	1.18443	0.738756	0.735705	1.2429	1.18167	1.47413	0.873887	0.946103	1.09213	1.84697	0.759334	1.2916	1.468	0.897536
842	ENSG00000062485	CS	22.8518	27.524	22.9988	24.1638	20.7076	19.788	12.291	19.8281	29.642	9.64631	11.5463	14.8328	16.9899	16.8867	23.068	19.3328	6.78823	13.0865	9.48715	17.1806	19.551	20.3154	20.6863	10.2779	22.348	18.7031	16.6053	22.7815	20.2667	24.6212	16.1509
843	ENSG00000062524	LTK	0.0214699	0.0307491	0.0100882	0.0129675	0.0301048	0.113663	0.0248599	0.190027	0.128357	0.233384	0.0817026	0.231107	0.448081	0.247057	0.382469	0.486984	0.198683	0.336885	0.612542	0.877746	0.634456	1.09737	0.781154	0.584137	0.881777	0.482262	0.526615	1.54679	0.891471	0.838779	0.887382
844	ENSG00000062582	MRPS24	18.212	13.2965	15.7877	16.6388	15.4743	16.5246	23.3735	14.1339	17.55	10.2579	10.3729	24.3943	19.0599	19.3459	20.9794	12.9146	14.6492	20.9377	40.2623	25.8596	19.7293	13.6307	14.3485	13.1528	16.2736	11.4363	12.6549	21.1992	14.2571	15.5027	26.2414
845	ENSG00000062598	ELMO2	9.38596	9.96015	12.1016	11.5332	13.0262	13.5675	7.8375	13.8149	16.9808	13.831	10.4797	9.07596	12.6749	14.5426	7.75458	17.0058	7.20199	16.4306	8.85353	11.3589	14.8428	18.3091	16.8478	11.6936	20.2957	14.7721	15.5981	19.241	15.4683	18.0307	9.95264
846	ENSG00000062650	WAPAL	14.4459	13.3956	10.614	9.03933	7.32016	6.72125	3.64398	6.38538	6.21599	4.38809	6.31123	2.65147	3.58864	4.3791	3.62362	5.47226	2.43832	4.49886	2.45495	3.51777	5.08541	4.54241	5.70206	3.40166	3.96391	6.3488	5.7736	2.84742	3.8132	4.29102	4.06389
847	ENSG00000062716	VMP1	25.7149	21.1229	32.723	28.2397	20.7298	19.1781	13.9818	16.7909	29.7291	9.72049	15.7382	12.5385	27.5061	23.9228	38.466	26.8653	7.7099	16.3476	33.0377	45.4416	31.857	21.4119	31.4052	10.9947	24.787	29.8434	20.4377	22.0306	20.7417	26.0865	27.4512
848	ENSG00000062725	APPBP2	17.2235	16.6429	15.5517	11.6777	9.84811	8.95281	5.01164	8.24766	12.1375	6.98985	8.29181	3.71751	6.21369	9.10329	10.7418	12.7381	3.75784	7.69304	7.16642	11.9232	14.0767	10.3416	16.1681	6.28032	11.0792	20.9601	12.2998	7.69047	9.41834	11.9226	10.0762
849	ENSG00000062822	POLD1	20.615	22.1884	3.49988	6.08106	4.95599	5.60067	4.70258	4.35096	3.36603	1.85265	3.2097	4.36736	4.07994	2.13999	2.21259	1.68871	2.04923	2.00891	0.942115	1.26742	0.701982	1.42191	1.06378	1.61996	1.58947	1.15288	1.48296	1.9472	1.18537	1.27644	1.11144
850	ENSG00000063015	SEZ6	28.9884	47.7022	99.9536	98.9822	76.7877	58.1051	39.7517	70.6603	80.6491	7.01086	25.9219	23.7008	34.6186	23.4618	10.7485	30.7404	3.87311	13.1028	6.59503	15.6195	17.1391	19.4664	14.9226	6.54031	24.5688	16.055	12.5262	26.624	16.8994	15.6631	10.09
851	ENSG00000063046	EIF4B	52.7402	52.0223	61.1363	63.0592	43.4287	38.9457	27.5431	42.6128	48.4612	8.71101	21.2738	14.6402	30.1262	13.9	23.1679	14.762	7.65539	11.1973	11.2757	19.2144	24.3292	15.8669	18.7326	11.2156	16.0154	24.1059	17.7066	13.6257	15.69	16.944	19.9789
852	ENSG00000063127	SLC6A16	0.104838	0.33113	0.0850561	0.127362	0.159019	0.168805	0.107092	0.194204	0.155382	0.354556	0.179529	0.54607	0.397527	0.304001	0.116774	0.188576	0.211077	0.225025	0.120215	0.145371	0.182505	0.258514	0.147672	0.378846	0.204309	0.0725774	0.242039	0.150752	0.308329	0.378423	0.220637
853	ENSG00000063169	GLTSCR1	3.90733	5.14257	4.45786	5.33902	5.19755	6.77993	6.37221	4.49511	2.94172	3.28821	2.96185	7.67836	4.2159	2.83705	3.50643	2.73547	3.32166	3.68604	0.997572	2.22643	1.21998	3.13836	1.76644	2.53144	2.18258	2.43586	2.43971	2.96044	1.82389	2.00311	1.34024
854	ENSG00000063176	SPHK2	4.07655	2.7702	3.92609	4.32583	5.01544	6.31959	6.66371	4.65854	4.09713	6.61104	5.49466	9.21277	5.08734	6.39081	9.59757	6.28025	9.13759	8.73313	5.9757	8.27571	4.7774	9.01626	4.77497	8.51615	9.76593	8.28809	8.9498	14.1108	6.55009	7.36901	9.28346
855	ENSG00000063177	RPL18	150.479	102.619	118.155	155.146	124.622	101.565	177.494	83.488	109.406	39.188	65.1004	236.205	178.842	76.8642	64.2304	32.9909	83.8961	77.6955	118.793	55.2154	40.7	33.3059	24.7414	53.4767	30.3257	31.8927	35.1536	41.3449	24.2372	28.5995	71.6107
856	ENSG00000063180	CA11	14.3578	9.43227	11.861	13.8863	14.2621	19.2902	29.1972	23.2916	20.3048	218.279	80.9884	56.2131	59.707	162.418	292.529	192.353	248.001	326.694	436.407	300.945	238.48	251.276	216.243	234.342	247.567	186.499	179.301	289.64	198.401	189.346	333.567
857	ENSG00000063241	ISOC2	10.3304	8.8064	8.52944	8.07633	9.99373	12.1682	12.9757	6.4634	12.1978	20.1416	12.5776	28.6417	32.3331	22.0134	21.9203	16.2325	19.8904	30.3178	34.0267	24.5766	15.9517	19.3666	8.35362	18.323	18.6905	14.8227	14.4967	28.3474	13.8977	13.5072	19.8008
858	ENSG00000063244	U2AF2	78.1232	64.765	46.1982	57.8931	52.0422	54.9336	51.9311	50.5039	51.1028	27.7518	31.1334	35.1611	42.6852	31.9488	38.0512	30.4975	27.1898	30.3468	19.6343	28.5774	20.0704	27.4234	25.1381	23.0506	31.23	25.022	26.262	37.6051	24.3122	22.8121	23.3368
859	ENSG00000063245	EPN1	46.952	36.6047	40.5256	46.3982	51.3461	62.4111	69.8273	51.9665	43.546	28.0326	24.0435	59.6934	65.2431	45.7305	69.492	48.9614	33.2266	38.1551	32.7142	50.4624	30.709	47.8291	33.3822	36.0893	51.8729	50.2825	39.4877	79.5847	35.7104	35.008	44.3017
860	ENSG00000063322	MED29	13.1544	12.1856	12.5968	11.7263	12.9492	15.3864	12.3364	15.2381	19.8603	25.2113	15.9038	16.9048	32.3984	26.1804	18.868	22.6266	15.4922	26.0824	21.7944	27.8153	22.5191	26.9367	19.8231	24.3574	27.4883	21.058	25.3073	29.6784	23.5536	23.3803	27.4532
861	ENSG00000063438	AHRR	0.34318	0.330011	0.466639	0.382264	0.528553	0.602852	0.521569	1.09975	0.618762	0.347588	0.280025	0.965808	1.00309	0.61326	0.535776	0.526911	0.167074	0.38133	0.541507	0.577377	0.473325	0.76037	0.862604	0.463819	0.646534	0.485636	0.689312	1.13725	0.988131	0.609867	0.679076
862	ENSG00000063515	GSC2	0.0280826	0.0125266	0.0640441	0.0601276	0.0210465	0.0738565	0.0334662	0.183902	0.0314073	0	0	0.0838681	0.0406018	0.0102216	0.0118238	0.023743	0	0.00181481	0.00155693	0.00636827	0	0.00128785	0	0	0.0157198	0.0224663	0.00427813	0.0088132	0	0	0.0065727
863	ENSG00000063587	ZNF275	3.43376	5.14236	3.74368	3.31647	3.78385	4.03821	2.102	4.25929	4.79765	4.90173	3.53506	4.70773	7.66519	5.38697	3.8545	4.78436	1.84953	5.55686	1.64571	4.70126	4.83698	5.17909	4.14707	3.10212	5.10047	5.26145	5.12221	4.55237	4.73969	4.6829	2.71406
864	ENSG00000063601	MTMR1	10.5945	9.73297	10.441	9.37897	7.26279	6.78203	3.8145	6.30791	7.69836	4.88549	4.92299	4.44655	5.25403	4.62349	3.24562	4.84207	1.90471	4.49925	2.34083	4.37986	4.46362	4.69511	5.50156	3.2283	5.16547	5.49067	4.56651	5.04091	5.28861	6.13017	3.72135
865	ENSG00000063660	GPC1	48.6059	62.0698	21.2506	24.033	25.0402	31.9736	32.2623	28.7542	22.9201	20.0978	18.3703	38.0874	29.8559	24.1986	18.7003	16.9561	22.0809	21.6134	10.6169	11.6137	10.4	23.0636	10.0753	19.7429	21.2804	13.8913	15.96	31.2781	20.2343	18.1147	13.6703
866	ENSG00000063761	ADCK1	0.93863	1.19273	1.01832	1.21684	1.46321	2.10058	1.62066	2.7227	1.6234	1.87793	1.2345	3.11359	1.77117	2.50727	2.18952	2.94406	1.31073	1.93779	1.67661	1.79318	2.69858	2.61034	2.2913	1.62572	3.31959	2.0666	2.66849	3.34092	2.60133	3.25736	1.79516
867	ENSG00000063854	HAGH	18.4074	13.7295	13.2948	16.9986	18.0349	22.4707	23.5529	21.2745	22.4587	25.9009	20.5605	20.3651	24.561	36.9237	55.0087	38.7595	23.2946	41.3029	62.964	52.9611	39.9878	39.837	37.8543	34.7117	49.2777	35.0158	42.4015	75.2272	37.7919	33.5061	61.8294
868	ENSG00000063978	RNF4	7.72325	7.22859	8.62412	7.12351	7.10183	7.05802	4.26324	6.39511	7.93892	4.18869	4.15337	5.4662	6.44092	6.28382	5.21357	6.82534	2.60634	5.47589	3.85217	5.91944	7.12759	6.97518	6.17224	3.67682	7.68665	6.88747	6.21846	7.68111	6.38474	7.07819	4.65091
869	ENSG00000064012	CASP8	0.147704	0.123364	0.136151	0.0731935	0.185	0.202934	0.0949011	0.296506	0.0854995	0.352694	0.162293	0.112966	0.207759	0.222005	0.0794583	0.136151	0.211712	0.214445	0.126752	0.140037	0.380634	0.261652	0.1259	0.155378	0.192306	0.303527	0.302332	0.355055	0.414608	0.243254	0.273941
870	ENSG00000064042	LIMCH1	6.02001	9.84623	37.8285	41.0323	27.8055	24.1003	14.6695	15.9402	21.8213	11.0031	12.0806	5.94509	9.27124	10.0696	6.82846	13.7765	8.47337	10.644	6.77278	10.6866	12.3044	13.7191	19.7157	11.4029	13.4919	16.6515	20.3513	10.2123	13.7523	15.6105	13.0976
871	ENSG00000064102	C12orf11	8.39589	7.61552	6.36663	6.24229	4.88075	5.02056	3.17969	3.79269	4.88062	3.24612	4.8171	3.30711	3.28177	3.42672	5.56058	3.18467	1.74239	4.12532	2.78753	2.9223	3.07175	2.61104	4.08523	2.47186	2.61858	3.63944	3.65961	1.82227	2.44569	3.04986	2.68319
872	ENSG00000064115	TM7SF3	9.15356	7.3742	6.48657	5.53803	5.52286	5.3482	3.6625	5.07184	6.9409	8.43961	6.48056	4.35172	7.22861	9.23648	7.16108	10.6534	4.51032	10.1332	10.3322	11.4681	8.79602	8.94836	12.0853	5.77353	11.4242	11.6622	9.63017	8.81423	9.56029	10.5008	8.34005
873	ENSG00000064195	DLX3	0.0774914	0.0515653	0.0295884	0.0415917	0.0319067	0.0476916	0.0287384	0.0219457	0.00745303	0.0473413	0.00832275	0.016108	0.035486	0.0233184	0.0189219	0.0370068	0.0225135	0.0240688	0.0282944	0.0488951	0.0184507	0.0298924	0.0668509	0.0169008	0.0808538	0.0260619	0.0684773	0.0638234	0.0701867	0.105908	0.10864
874	ENSG00000064199	SPA17	3.07206	2.4557	0.634084	0.546163	0.855468	1.08067	1.42351	0.830876	1.26156	0.583897	0.850949	0.653425	1.24822	1.62169	1.73516	1.33071	0.478553	0.766933	2.76025	2.19011	1.50883	0.94992	1.48752	0.719819	1.18898	1.21506	0.870021	1.14772	1.21528	1.16465	2.28214
875	ENSG00000064201	TSPAN32	0.190087	0.374513	0.177801	0.207582	0.275678	0.304408	0.435407	0.302809	0.167491	0.233293	0.109464	0.376538	0.341878	0.15519	0.105025	0.258967	0.197175	0.136618	0.0517714	0.105958	0.0576816	0.251777	0.146325	0.154976	0.173622	0.0934278	0.148203	0.15282	0.185926	0.134374	0.0670032
876	ENSG00000064205	WISP2	0.00725613	0.0131164	0.00368337	0.00542882	0.0171668	0.0204239	0.0206241	0.0180149	0.00346899	0.0601709	0.0643801	0.0337165	0.0787101	0.0346546	0.0214421	0.0221461	0.135451	0.100836	0.0842393	0.171584	0.0754146	0.095389	0.0253308	0.170553	0.0502892	0.0734092	0.170556	0.106311	0.101515	0.100451	0.110715
877	ENSG00000064218	DMRT3	4.33241	5.15663	0.37176	0.345678	0.0606197	0.151906	0.355003	0.0684591	0.0828487	0	0.498002	0.00918383	0.144929	0.0869535	0.0280315	0.402544	0.0860273	0.117977	0.173141	0.137206	0.26234	0.461474	0.178254	0.218364	0.440339	0.33301	0.297369	0.44941	0.383009	0.343007	0.303056
878	ENSG00000064225	ST3GAL6	1.16006	1.06898	1.45646	1.16586	1.99507	1.91964	1.94182	2.4228	1.87651	2.07135	1.54942	2.88021	2.44877	2.20486	2.60866	2.6699	1.13314	1.7517	3.28222	2.90578	3.06399	1.69555	2.7913	1.35666	2.45742	2.44932	2.12245	1.85847	2.39525	3.26897	3.68342
879	ENSG00000064270	ATP2C2	0.145179	0.224608	1.21406	1.41202	1.77592	2.61169	1.75376	2.37428	1.80805	3.97293	1.30865	7.36498	1.60191	1.99345	1.20387	0.807737	1.14507	2.5583	0.853288	0.918377	0.74834	1.35594	1.01104	1.04557	1.32333	0.931176	1.79255	1.25138	1.2859	1.15739	1.01574
880	ENSG00000064300	NGFR	4.92401	3.36438	6.66052	5.48032	5.12135	5.53092	1.84134	5.99418	7.41621	0.185678	3.5579	3.95959	6.82759	1.49288	0.590844	0.45146	0.817522	0.793125	0.162789	0.593845	0.159204	0.809977	0.46561	0.918905	1.01114	3.53479	0.43659	1.39442	0.767222	0.65135	0.836722
881	ENSG00000064309	CDON	15.4322	37.6469	3.83947	5.22591	3.31797	2.62775	1.54072	1.84157	1.49211	0.755168	2.35822	1.21317	0.986469	0.702041	1.43653	1.4559	0.433694	1.05243	0.515011	0.718907	1.33099	1.47416	1.04818	0.757319	1.2251	1.01413	1.00761	1.35377	1.85328	1.14075	0.915229
882	ENSG00000064313	TAF2	6.75615	7.40282	8.08805	6.80265	5.48314	5.47193	2.29496	4.65785	6.31999	1.87291	2.92525	2.16115	2.52516	3.08225	5.3366	3.47316	0.680964	1.97817	1.20067	3.07931	3.41701	2.67652	3.63816	1.2661	2.29141	4.27022	2.80567	1.92884	2.50724	3.01017	1.95304
883	ENSG00000064393	HIPK2	9.97265	17.3903	5.95332	6.60748	7.03449	6.41058	4.69529	6.11333	5.15336	30.3544	24.07	7.52067	8.75153	18.3324	11.5121	19.9833	49.8482	33.8201	6.08227	24.1127	30.3348	25.0804	26.298	46.0474	17.5856	33.0568	65.9669	15.8736	29.7676	28.6964	44.9428
884	ENSG00000064419	TNPO3	23.8606	30.0162	26.5115	27.3067	21.8779	20.8327	9.25108	17.7502	20.4375	4.40468	8.27424	4.7069	9.46618	7.36084	12.7493	10.3104	1.56972	5.74408	2.0676	6.93409	8.24544	8.27493	11.7464	3.78494	11.5869	11.0729	8.64963	9.6217	10.2914	11.0187	6.53201
885	ENSG00000064489	MEF2BNB-MEF2B	4.22247	3.76989	3.19852	4.23974	4.02962	4.93569	4.74493	3.84487	3.497	2.73979	2.98048	3.46087	5.63038	3.55218	4.26689	3.18901	3.62403	3.75462	6.27811	5.29799	2.91469	3.74327	3.37392	3.3353	4.68647	2.9853	3.71539	7.19314	4.2492	3.16962	6.02706
886	ENSG00000064490	RFXANK	14.5223	10.6186	6.48405	7.07318	6.62391	6.7368	8.33258	5.3681	7.58883	10.8251	9.4572	12.0928	15.9002	9.10551	6.71211	4.66304	12.4861	12.9771	11.0017	8.31874	4.85065	6.05339	3.41535	9.36339	5.31927	4.18544	6.2358	6.61838	4.24365	4.36705	7.11089
887	ENSG00000064545	TMEM161A	4.87108	5.85091	3.49553	4.32541	4.23598	4.9678	4.65127	4.40368	4.30122	4.38264	3.68998	9.78353	8.40113	5.28329	4.85016	4.5992	5.0673	6.53888	3.20864	4.46928	3.36957	4.91975	4.17395	4.01918	5.99901	3.90096	4.5664	8.14068	4.31566	4.12431	3.81212
888	ENSG00000064547	LPAR2	10.441	16.0578	9.58558	12.2341	18.0486	25.5544	26.5838	23.4865	12.0258	0.904861	3.17933	12.9661	8.09915	1.85317	0.94355	0.661711	0.439138	0.561531	0.418697	0.438894	0.3375	0.651427	0.40897	0.545792	0.76925	0.241761	0.620472	1.02423	1.06547	1.06763	0.713974
889	ENSG00000064601	CTSA	5.34239	4.62701	3.30519	3.60601	5.8662	7.06108	6.4587	7.9195	8.66711	15.6833	11.3774	20.0457	23.1811	17.131	12.0126	15.3178	13.623	20.5293	12.1516	18.1861	11.8835	19.8721	13.4183	15.8911	21.2068	14.0252	16.5387	28.6713	19.4342	19.9984	17.1812
890	ENSG00000064607	SUGP2	23.1629	36.5388	24.8452	26.9948	28.3959	35.7078	23.165	30.4359	22.9578	15.2759	12.7556	23.8329	16.2914	19.4033	18.1605	22.3217	7.30619	14.9168	10.8764	13.1923	17.2748	23.3601	23.0166	12.5256	25.6864	18.3841	18.5245	24.991	32.2223	36.1987	18.6919
891	ENSG00000064651	SLC12A2	2.8058	2.6252	1.52722	1.32102	2.31767	2.03294	1.10086	2.00528	2.28591	5.61961	5.53005	1.0569	1.34691	3.19875	2.09969	5.94484	3.91035	5.8891	3.471	4.7914	8.54205	6.96879	10.4516	5.72196	7.00577	11.327	13.2382	4.50952	5.95595	8.09955	4.00142
892	ENSG00000064652	SNX24	3.85529	3.85164	2.05109	1.92257	1.81315	2.30702	1.34203	1.9977	2.38496	3.86962	3.18618	2.83147	3.00399	3.78792	2.79209	3.79222	2.58829	3.76746	4.5968	4.34445	4.22345	3.95018	4.83976	3.8969	4.544	4.0724	4.28002	3.61778	4.43664	5.05268	5.05169
893	ENSG00000064655	EYA2	5.51308	3.53648	0.707504	0.860194	0.971305	1.26959	0.468713	1.23022	1.14538	6.1146	2.96976	3.32595	3.93645	2.67835	1.22881	0.686131	3.92107	4.96879	1.3724	1.61019	0.755562	2.36122	0.866327	2.93616	0.976941	0.827119	2.71726	0.543971	0.892071	0.960427	0.936862
894	ENSG00000064666	CNN2	16.8408	10.7007	6.14387	6.2734	6.40652	2.8731	6.08364	5.44036	5.47744	2.91986	5.74749	9.89832	14.3539	3.05838	2.0183	1.43654	6.58243	3.80031	1.51902	2.09203	0.913455	1.90287	0.665213	2.54147	0.801905	1.42936	1.85057	1.34632	0.959697	1.30031	1.11121
895	ENSG00000064687	ABCA7	0.379628	0.594124	0.38962	0.500222	0.480284	0.438461	0.457556	0.447635	0.191326	0.962371	0.58076	0.579451	0.617683	0.823537	2.22716	1.35381	1.17237	1.32077	0.569964	0.614914	0.545265	1.2782	0.962709	1.19122	1.87274	1.14684	1.26073	2.48065	2.16065	1.79956	0.781314
896	ENSG00000064692	SNCAIP	9.26683	11.252	4.26814	5.30036	5.9278	6.34141	4.18474	4.72698	5.41244	1.3553	6.05456	2.7496	2.91137	2.13788	0.88396	1.40074	0.819491	1.49495	0.782768	0.870663	1.03425	1.09455	0.703652	1.16818	0.927305	0.785353	1.16909	0.744017	0.938641	0.989756	0.55389
897	ENSG00000064703	DDX20	5.97242	4.27362	5.07908	3.88472	3.18062	3.42464	2.13004	2.93511	2.70941	1.05557	1.79525	1.34497	1.15527	1.66888	2.6268	2.21084	0.52434	1.29235	1.73923	1.84998	2.07643	1.60039	2.3388	1.00517	1.53744	2.5005	1.81004	1.12076	1.34399	1.86651	1.42339
898	ENSG00000064726	BTBD1	19.3034	16.0454	30.6867	23.228	18.6108	23.4887	14.4278	23.048	31.4492	21.6773	18.4195	14.4188	22.9524	35.8026	34.0103	40.1599	11.5279	21.7417	25.0307	29.3985	36.744	22.9247	42.5063	16.32	27.3951	37.3409	25.4536	20.5782	23.9508	29.9273	32.6041
899	ENSG00000064763	FAR2	3.92529	3.25617	5.98225	5.09517	4.39417	4.67724	3.10677	5.12175	5.95396	1.91	3.05778	2.61598	3.32194	5.11683	9.64888	7.4926	1.09064	2.37662	4.7642	6.34109	5.37395	3.97621	8.10419	2.0315	5.70989	6.83831	4.2441	5.25492	5.7828	6.23635	5.99221
900	ENSG00000064787	BCAS1	0.0171774	0.0439395	0.38826	0.435906	0.467819	0.798674	0.545479	0.712111	0.842456	27.0767	27.9508	1.81523	3.2824	13.1994	12.7012	16.0195	92.245	34.5137	28.9339	25.0002	21.6343	23.0121	23.505	79.8957	18.4866	21.7403	48.7506	24.8412	26.8911	29.7698	74.3129
901	ENSG00000064835	POU1F1	0.0273072	0.0174861	0.108671	0.0585651	0.0685292	0.0746287	0.112378	0.0561528	0.0858392	0.0789382	0.0660282	0.00464349	0.0470282	0.0695167	0.139468	0.0611615	0.0552013	0.0408093	0.0854114	0.0813343	0.12578	0.0507635	0.101172	0.0347543	0.0670205	0.103979	0.0392267	0.0670762	0.0555727	0.0852335	0.143481
902	ENSG00000064886	CHI3L2	0	0	0.00309377	0.00495796	0.00654453	0.0120242	0.0353472	0.00671495	0.0164461	0	0.0345665	0.0242746	0.825317	0.168392	0.601578	0.20315	0.108506	0.219765	0.282454	2.20885	0.191273	0.131134	0.202658	0.208161	0.126634	0.0575376	0.321436	0.0979478	0.129924	0.293656	0.264698
903	ENSG00000064932	SBNO2	2.64238	4.01933	2.29952	2.71979	2.61332	3.53795	3.12032	2.36404	1.81346	2.25729	2.01685	5.24599	6.07359	1.7787	0.984557	1.61	4.11921	2.63866	0.506199	1.2118	0.593231	1.7204	0.998916	1.93819	1.6511	1.16202	1.88968	2.28491	1.39404	1.25849	0.968016
904	ENSG00000064933	PMS1	4.91642	4.44369	3.79579	3.48528	2.94214	4.0531	2.62656	3.29048	3.3996	1.91953	2.47394	2.79991	2.23592	2.56193	3.31165	2.35504	0.991811	1.60421	2.38022	2.09226	1.78326	1.70923	3.00308	1.61566	1.74888	2.48647	2.11133	1.25256	2.22552	2.52718	3.30272
905	ENSG00000064961	HMG20B	11.1163	8.60905	2.84168	3.54176	3.57601	4.53776	3.41014	2.6053	3.01099	5.60184	6.03749	10.9421	7.82594	4.36362	2.67297	1.91752	7.72547	6.68075	2.8696	2.69722	1.71142	2.98685	1.23715	5.8899	2.21666	2.43377	3.12094	2.69945	1.58306	2.41797	2.14746
906	ENSG00000064989	CALCRL	1.2604	0.738845	0.694649	0.302562	0.737496	0.369335	0.194202	0.404808	1.01988	2.84488	1.32459	1.15393	3.58246	2.28707	1.67608	1.61835	0.911373	2.6281	1.6873	2.52446	1.81455	1.45967	2.31921	1.40436	0.886532	2.35772	2.02183	0.528507	0.998947	1.45729	1.13426
907	ENSG00000064995	TAF11	24.8309	14.8568	22.2945	17.3953	19.6889	23.455	23.1347	16.0948	23.1671	8.16818	12.7367	19.6666	16.2668	16.8247	14.4396	13.6015	7.74348	10.0305	27.4673	15.0642	14.3053	11.5145	14.2343	9.13631	12.61	10.7104	9.70586	11.4474	11.8046	13.5943	14.9622
908	ENSG00000064999	ANKS1A	12.6781	14.1338	9.51062	9.1884	8.57571	8.45049	4.74777	7.7599	7.34704	4.30742	5.57182	8.91304	6.57125	5.69701	3.10447	6.15274	4.9537	4.6479	2.77563	3.81541	3.87728	6.31504	4.7999	3.5027	6.04875	4.69503	5.80049	6.12372	6.19459	7.2391	3.58022
909	ENSG00000065000	AP3D1	27.0235	35.3533	25.8048	32.1903	35.0726	41.2843	28.829	39.9087	35.1591	21.7754	18.175	35.5635	39.3027	32.0942	27.7989	43.3331	14.5712	25.8929	13.2993	23.3008	26.7571	35.4064	31.1856	21.481	43.5155	34.0325	32.4792	47.3582	31.8311	30.3954	21.5711
910	ENSG00000065029	ZNF76	3.29837	3.74957	1.80053	2.28828	2.66379	3.34387	2.50064	3.27456	2.54726	2.98475	2.08679	5.62983	3.33467	3.26239	3.01647	2.70311	2.06324	3.14183	3.2701	2.51101	2.11525	3.7842	2.44705	3.07945	3.96198	1.90577	3.19968	4.73523	3.99152	4.36446	2.85758
911	ENSG00000065054	SLC9A3R2	7.753	3.14758	3.87502	4.1264	7.63122	10.2617	13.6343	11.8187	8.5515	36.4109	29.2213	58.6974	41.4998	22.7216	26.4504	14.9651	60.8073	43.8205	21.6885	16.6038	10.5629	19.6928	12.5798	40.2882	17.1956	16.5484	26.0674	27.218	12.9993	14.0664	29.4478
912	ENSG00000065057	NTHL1	15.7783	10.7671	10.746	13.5318	14.9209	18.2936	29.4428	14.7418	14.0999	7.99496	7.40579	12.408	15.7727	13.5427	16.6291	9.59125	10.6625	13.6865	20.3264	13.0723	9.96561	9.4795	8.49694	10.4967	11.2505	8.98432	10.4278	16.9439	8.14273	8.25065	16.2
913	ENSG00000065060	UHRF1BP1	4.43436	5.80325	2.51572	2.38728	2.5975	2.38231	1.30552	2.35592	2.16932	1.45159	1.52376	1.6166	1.94603	2.04766	1.27574	2.66456	0.641446	1.41716	1.14659	1.79765	2.11606	2.40799	2.63223	1.07177	2.20641	3.04515	2.40398	2.10164	2.75152	2.99432	1.86904
914	ENSG00000065135	GNAI3	64.0062	50.1902	49.9547	47.1743	27.807	26.5423	17.7151	21.8188	30.1406	12.4824	22.9754	12.0687	19.57	11.6057	10.6344	6.86468	6.87347	12.3452	7.83183	7.47814	9.33015	7.89201	8.2439	8.20179	5.98022	8.33812	10.6564	4.46661	6.32188	7.77993	5.65157
915	ENSG00000065150	IPO5	48.4207	49.4748	39.7915	37.1555	26.8742	22.7304	14.4118	22.0385	30.8068	8.14093	15.0109	11.988	15.4446	14.198	18.4715	19.4676	4.42481	10.3743	11.2177	17.5832	23.999	14.8529	27.0943	8.33706	18.6168	24.5959	16.5886	15.1408	18.3308	21.7258	17.7903
916	ENSG00000065154	OAT	10.0319	9.08437	13.2861	11.2134	16.0218	19.9608	13.3494	18.4039	29.832	31.7664	20.7558	25.3099	32.8611	45.9541	43.0805	41.5138	17.5954	31.3549	40.6308	38.4709	51.0062	40.2167	52.8857	25.6762	45.8012	45.7648	43.1569	40.6955	41.5481	44.317	50.1731
917	ENSG00000065183	WDR3	14.85	13.3932	14.3659	13.0553	10.16	9.421	5.00276	8.66931	10.6651	3.21356	6.24352	2.86304	5.01161	5.37362	6.63072	6.3993	1.3347	3.4473	2.43683	3.97004	5.24575	3.86844	6.16763	2.12943	4.45346	6.34955	4.43732	3.30076	3.99554	4.23292	3.51864
918	ENSG00000065243	PKN2	8.69053	8.42573	4.75402	3.2178	3.31499	3.58051	1.77009	3.09507	2.74932	3.60734	3.59681	2.06803	2.73214	2.50101	1.93761	2.57299	1.47246	2.8049	1.83946	2.33655	2.79731	2.44534	3.03187	2.09618	1.702	3.41479	3.45498	1.02967	2.11183	3.03268	1.82755
919	ENSG00000065268	WDR18	42.7167	26.8914	18.6726	24.0873	22.9568	22.4736	30.217	24.7226	28.1149	10.2626	13.0481	16.4769	32.1485	20.8644	29.4275	18.1669	10.8631	13.842	16.9425	18.1392	11.0208	14.0481	10.5169	14.7701	17.0498	11.1565	14.2532	18.7055	9.04311	10.8985	14.3835
920	ENSG00000065308	TRAM2	1.99175	1.69254	0.749365	0.633299	1.2705	0.900387	0.539712	0.895648	0.905741	1.12715	1.31017	2.17982	3.35119	1.18065	0.652312	1.02923	0.99143	1.58966	0.432223	0.715424	0.619669	1.05351	0.859653	0.761224	0.941605	0.84082	0.954177	0.926027	1.34673	1.42615	0.564487
921	ENSG00000065320	NTN1	5.92422	5.56853	3.37428	4.04015	3.54277	2.9222	2.08216	3.52651	2.64775	4.92627	2.52578	3.17522	4.44912	3.6274	1.41193	2.26089	3.43985	4.22844	0.778071	1.58053	0.78871	2.43734	1.10652	2.22553	1.32376	1.44945	2.20708	1.13106	1.11677	1.06681	0.621434
922	ENSG00000065325	GLP2R	0.000412437	0.00183664	0.00180272	0.00306885	0.0031265	0.00249572	0.00150082	0.00932483	0.00852746	0.0165384	0.0358028	0.0290149	0.00823431	0.075979	0.146149	0.372703	0.00756836	0.05623	0.0599185	0.189396	0.392416	0.46963	0.372852	0.101322	0.927557	0.88575	0.406559	1.43762	0.478548	0.464656	0.328228
923	ENSG00000065328	MCM10	6.91301	8.02803	0.623959	1.05131	0.885374	0.604755	0.236099	0.433285	0.598932	0.0343065	0.86418	0.245694	0.125805	0.132719	0.0417404	0.0343697	0.0219443	0.0166207	0.0129065	0.0310114	0.0123385	0.0134154	0.0178542	0.0112418	0.0139941	0.00847354	0.00975842	0.011325	0.0180518	0.019301	0.0155465
924	ENSG00000065357	DGKA	0.26148	0.358774	0.203639	0.246478	0.476915	0.881569	0.664288	1.21808	0.966035	0.972561	0.501641	2.32261	1.63081	1.2508	1.48894	1.96245	0.557374	1.1304	0.917134	1.37478	1.20911	1.88807	2.28372	1.29951	2.46443	1.46782	1.58161	2.0172	2.65824	2.39246	1.59834
925	ENSG00000065361	ERBB3	0.321736	0.104828	0.186963	0.23532	0.233795	0.330011	0.247197	0.468082	0.404501	4.22024	4.3512	0.500665	1.24538	2.36709	0.705497	2.7753	5.62178	4.69226	2.68178	2.80763	4.08909	4.7443	4.30422	5.18297	6.6468	4.16684	8.27484	5.21409	5.06042	7.51765	2.51267
926	ENSG00000065371	ROPN1	0.00875963	0.00942014	0.00999715	0.0119499	0.00826431	0.0140059	0.0128246	0.0151804	0.0125474	0	0.0222123	0	0.0101079	0.021348	0.0218738	0.0348503	0.00772971	0.0133013	0.034092	0.0428135	0.0276058	0.0236498	0.0512584	0.00971396	0.0324346	0.0247592	0.0259289	0.0428061	0.0213931	0.0359618	0.0321361
927	ENSG00000065413	ANKRD44	1.22873	1.49827	4.34154	3.11386	2.62007	2.27185	0.836368	2.09645	1.77971	0.636343	1.02962	0.45101	0.559755	0.664106	0.398241	0.807611	0.25757	0.582817	0.147408	0.42033	0.455944	0.600974	0.588288	0.384232	0.422772	0.639767	0.724672	0.376594	0.63181	0.62652	0.221587
928	ENSG00000065427	KARS	74.6347	60.7395	64.0353	66.8113	47.7255	45.6529	40.1195	43.9103	48.1129	17.3833	31.3638	33.4211	40.6086	27.2053	41.8927	23.2421	10.9138	27.2528	23.2124	28.8204	29.9638	23.7742	25.4781	18.8706	26.7714	28.2627	26.5945	23.5605	22.0168	24.7504	27.6918
929	ENSG00000065457	ADAT1	4.18687	5.33966	4.03089	3.61241	3.47432	3.72396	1.65689	2.79816	2.16509	1.98302	2.08802	0.640072	1.90879	2.26159	1.24295	3.585	0.770436	1.7324	1.48936	2.11848	2.74492	2.37956	3.97661	1.3138	3.75988	3.69337	3.26298	3.24415	3.86875	3.76014	2.71498
930	ENSG00000065485	PDIA5	2.50352	1.91743	1.68106	1.39541	1.31884	1.36694	0.854366	1.24149	1.5452	0.552136	0.811911	0.471135	2.10804	0.879139	0.720355	0.983675	0.347085	0.601986	0.630984	0.813215	0.807636	0.851319	1.03914	0.598742	0.908974	0.821485	0.743619	0.714013	0.864125	0.961456	0.75232
931	ENSG00000065491	TBC1D22B	6.83522	7.60741	6.99126	6.44085	6.38611	7.19033	4.8422	8.02468	9.2882	4.17272	4.01712	9.00958	7.4924	8.04933	8.87045	8.995	2.60998	6.04048	4.73005	5.89566	7.71222	6.36656	7.17208	3.42118	7.65708	6.4769	5.06825	7.11057	5.87711	6.82369	4.74479
932	ENSG00000065518	NDUFB4	22.2542	16.3945	19.088	17.8176	15.9704	14.5304	17.2627	16.2687	16.4316	18.3208	15.4783	18.0531	19.5341	20.4289	21.0101	13.2621	17.1892	23.8045	61.38	35.8828	19.9682	18.9563	24.6347	19.0092	19.2986	14.6456	19.2648	23.48	14.6688	20.5138	36.4012
933	ENSG00000065526	SPEN	7.83355	24.497	10.1461	13.1449	16.0955	15.8217	8.10772	14.3587	8.27788	5.31099	7.64341	6.87624	7.31251	6.26376	4.90298	7.80849	3.04418	6.29243	1.14217	4.48565	5.65516	7.51307	5.58147	3.95763	6.82563	7.83998	7.93583	5.87169	8.48271	6.84374	3.68661
934	ENSG00000065534	MYLK	0.519019	0.432458	0.487075	0.419849	0.394259	0.265502	0.168161	0.424207	0.594391	1.90638	2.13096	0.32144	2.9305	1.9355	1.63371	2.40901	1.4937	2.57927	1.33971	3.27759	2.28939	3.03998	2.35222	2.93672	2.49908	3.31338	4.57057	1.93121	2.44671	2.80072	2.52141
935	ENSG00000065548	ZC3H15	28.0693	19.5359	26.0909	23.1822	19.9377	24.6035	20.1853	22.1685	25.1401	9.94199	15.6163	14.6056	13.4484	26.419	26.9361	25.8192	6.63715	13.6071	32.1004	25.4788	26.1869	17.0672	37.0538	11.2664	22.4452	24.4304	20.6171	17.6041	21.6915	22.8638	33.5146
936	ENSG00000065559	MAP2K4	11.9019	9.57364	16.3393	11.0025	12.2771	13.9878	9.02811	13.0483	17.8192	6.28997	7.14416	8.70303	9.51537	22.4949	20.59	43.2809	2.91649	10.6402	22.4295	28.6426	54.5718	31.3732	59.7226	10.7515	45.5741	49.0555	27.7916	37.8315	38.6276	48.0076	34.9825
937	ENSG00000065600	TMEM206	9.30707	11.7949	14.8751	14.6817	10.684	11.2311	8.06864	8.37185	13.8762	7.60848	13.5624	4.67883	6.78741	8.06931	4.92843	6.65269	5.9835	8.56373	11.94	7.56535	8.50755	7.8438	10.6331	6.81559	9.38623	7.68831	13.448	9.69495	5.70992	8.91404	5.20046
938	ENSG00000065609	SNAP91	12.583	15.83	31.2663	31.2069	29.3112	31.9793	19.7106	32.2453	50.5303	11.0072	10.5263	17.4439	29.1626	46.4115	39.8058	72.8937	5.30024	20.1537	41.061	59.5946	74.8241	50.0584	78.4731	17.2223	67.0727	80.3371	40.8488	62.4783	59.2457	63.223	63.0441
939	ENSG00000065613	SLK	9.8628	10.572	8.24317	5.86973	6.65712	7.86404	4.43126	5.92488	5.41335	6.59795	5.77564	3.09788	4.52141	6.15838	3.70431	10.0697	4.41956	6.0451	3.47153	6.16639	8.40081	8.67843	12.2515	5.08637	7.99411	13.4555	10.5942	5.79282	7.54786	8.95029	9.72227
940	ENSG00000065615	CYB5R4	7.14733	4.52856	7.09317	5.00202	3.79555	3.72731	1.93935	2.60717	4.59868	1.50194	2.46654	1.16804	2.19081	2.94426	3.61789	4.01142	0.887193	1.83308	4.33095	3.7565	3.50703	2.40681	4.34699	1.64686	2.90416	3.87628	2.47427	1.89997	2.8049	3.40207	3.32679
941	ENSG00000065618	COL17A1	0.0201941	0.00933979	0.0100354	0.00596122	0.00882486	0.0121692	0.0153817	0.0243738	0.0267666	0.747939	0.312143	0.0987161	0.100092	0.167967	0.0649656	0.0493078	0.163953	0.454718	0.121405	0.135598	0.0806547	0.16613	0.0737616	0.175987	0.115443	0.0806075	0.17258	0.131924	0.0950833	0.0925823	0.175884
942	ENSG00000065621	GSTO2	0.435731	0.724757	0.465794	0.399979	0.412816	0.220351	0.222436	0.275367	0.405658	0.219544	0.344397	0.234145	0.546853	0.803579	0.364423	0.841105	0.44224	0.493351	0.99313	1.15638	0.906047	0.646116	0.641097	0.828915	1.11095	0.519081	0.571674	0.970865	1.00622	0.781779	0.750727
943	ENSG00000065665	SEC61A2	8.98653	9.89545	12.5472	12.254	11.0141	12.5617	8.54757	13.053	17.6098	5.35398	6.66011	11.2752	11.1036	12.5339	16.1035	14.6381	3.04311	7.12263	10.4631	15.289	12.6707	10.7848	16.5065	5.92841	15.1845	13.2209	11.3707	13.5328	14.0437	15.1398	10.9988
944	ENSG00000065675	PRKCQ	0.385774	0.672939	0.30277	0.380187	0.824348	0.758121	0.577882	0.649402	0.797065	1.59284	1.83374	0.588354	1.3491	1.69319	1.62006	4.0533	1.17236	2.24917	1.80481	2.62135	4.1388	3.26533	5.04317	1.76781	4.78836	3.38568	4.52246	3.95236	3.21258	3.91759	2.24096
945	ENSG00000065717	TLE2	6.20478	7.1341	6.64178	6.90232	7.03565	10.0457	8.57598	8.40673	5.84362	7.5693	4.75968	22.83	17.0151	10.9196	16.7183	7.39832	8.88336	11.8291	10.2666	9.36339	5.64963	9.69322	10.3222	10.6454	10.7723	6.94057	8.98359	16.7423	13.5583	14.8139	15.1279
946	ENSG00000065802	ASB1	5.83057	5.686	3.5982	3.49975	4.75872	6.42732	4.76085	5.48493	4.23649	8.75143	5.92283	5.09654	3.19719	6.53635	7.84867	7.7422	6.93235	8.60377	3.20914	7.39471	9.55206	8.18234	8.18803	8.44969	9.91774	10.1169	10.1658	9.9581	10.4418	8.89671	8.42351
947	ENSG00000065809	FAM107B	16.7485	12.9201	23.2172	17.5835	14.8937	15.9256	9.69187	11.2774	15.9633	4.9612	12.865	6.52973	5.7715	4.19227	3.26554	6.7951	7.84965	7.68095	6.70188	8.87536	13.731	10.0902	12.2082	10.8997	10.0262	15.502	16.7371	7.78375	7.79444	11.262	10.3785
948	ENSG00000065833	ME1	0.623422	0.77731	0.621325	0.57497	1.19426	1.70413	1.0812	1.52498	2.90214	16.4832	4.61282	2.78156	4.94456	7.66357	7.21727	10.0854	5.95737	13.9065	11.0352	12.7888	11.3678	10.4591	14.4857	10.06	10.7297	12.3264	11.0533	7.82176	9.26095	11.1204	10.8243
949	ENSG00000065882	TBC1D1	10.7565	12.1109	5.2096	5.47365	4.66563	4.81844	2.56424	3.80034	4.2818	2.57958	4.33115	5.9711	4.9153	3.24579	2.50557	3.15243	2.12463	2.88777	1.45845	2.54813	2.83332	3.39441	2.85459	2.68458	3.92176	3.27358	3.07886	3.4564	3.67563	3.87953	3.24599
950	ENSG00000065883	CDK13	6.43724	7.78736	5.93275	5.52843	5.5312	6.08567	3.31923	6.16379	5.1277	3.13336	3.72769	4.27972	3.54283	3.67251	2.55618	4.05848	1.97284	3.34307	1.73347	2.76178	3.79786	3.83074	4.36124	2.61664	3.72566	4.2338	4.35434	3.22364	4.08941	5.31976	3.06593
951	ENSG00000065911	MTHFD2	5.97855	5.44471	4.79007	4.48005	3.51461	4.22097	3.07096	3.42121	5.3018	0.737378	1.92067	2.93726	2.79714	1.57916	1.7032	1.03324	0.797997	0.92571	1.23039	1.48213	0.858795	0.812974	0.974448	0.627095	0.737904	0.870633	0.872192	0.593759	0.803542	0.841834	1.46832
952	ENSG00000065923	SLC9A7	1.21598	2.87464	3.28318	2.97171	3.04827	2.93136	1.11182	2.70917	2.26238	1.24222	0.95632	0.746248	1.78557	2.60531	1.59352	8.49428	0.632119	1.33493	0.576485	2.53452	2.43145	3.33529	6.25788	0.910351	4.84313	7.53928	3.3726	3.04724	6.08691	4.16518	2.19287
953	ENSG00000065970	FOXJ2	6.08979	9.89669	7.77336	7.78325	7.76543	8.00078	4.92204	7.98273	8.90179	3.45371	3.49634	2.65064	6.69387	5.94457	6.34854	7.40647	2.07949	4.41498	3.07683	4.4743	5.92906	5.1699	6.4206	3.06825	6.0194	6.74739	4.56932	5.10856	5.04856	5.02284	3.87343
954	ENSG00000065978	YBX1	552.907	266.215	371.463	396.838	317.45	343.952	376.702	323.342	305.955	47.3568	143.93	323.938	193.21	85.2277	82.3395	29.6173	41.9702	54.7017	54.9629	46.4953	25.7626	20.3603	20.6921	32.1348	17.6201	21.7053	27.5508	15.9625	13.9688	19.0514	22.9991
955	ENSG00000065989	PDE4A	1.81932	2.21995	3.26486	3.30859	3.21822	5.1529	3.8308	6.77374	5.99521	4.31858	3.04858	10.4816	11.3709	8.73902	7.41426	9.9255	3.00719	5.78499	4.59989	8.24034	7.4733	11.9764	8.16547	5.53801	13.5175	11.6153	8.63282	18.2043	12.2427	11.5677	10.2523
956	ENSG00000066027	PPP2R5A	4.08057	4.40246	7.43812	5.69384	4.72228	5.70902	4.72276	5.74774	9.74278	19.8534	10.6316	15.7619	15.2589	17.3309	13.9622	12.7216	10.1575	19.9183	14.627	11.0752	15.7644	12.081	13.7835	13.5149	9.54715	13.0255	13.2789	7.05541	7.78967	10.6977	10.6145
957	ENSG00000066032	CTNNA2	17.5569	22.1451	23.8939	23.2851	17.4479	20.6162	16.9711	27.3894	23.1511	29.2246	20.6999	22.6126	28.1818	34.7574	44.2015	31.794	12.8396	28.6274	20.4814	23.4336	27.8605	26.6856	35.1296	20.3907	26.4737	25.3822	25.6979	22.8309	25.2976	25.6563	23.524
958	ENSG00000066044	ELAVL1	24.4191	28.6365	21.8734	19.1329	18.7369	13.8428	8.71284	13.2808	20.6214	7.10769	10.3595	12.7714	12.1795	10.788	12.6247	14.3623	3.89094	9.39081	5.62389	10.3038	13.5279	10.76	13.5683	5.78197	11.5964	14.518	9.73383	10.3067	9.97811	11.188	7.46849
959	ENSG00000066056	TIE1	3.51962	2.26179	1.63514	1.45723	2.36014	1.5418	1.15316	2.09658	3.18052	5.64581	4.80233	14.5202	6.33732	5.00866	2.88051	3.65812	9.55794	6.82813	2.23488	1.94735	2.19161	3.27384	1.63681	4.21771	2.32006	1.90643	2.43972	4.17703	2.05934	1.97662	1.43608
960	ENSG00000066084	DIP2B	11.3356	15.4375	11.6431	11.0266	9.46841	7.51566	3.35345	7.43471	8.32229	5.67916	6.7347	3.07342	6.22983	6.84148	5.08551	11.5269	3.49291	8.50172	3.54909	7.75782	15.9864	9.82441	11.326	5.98859	10.498	18.1431	14.7459	8.24265	9.35076	11.831	6.94616
961	ENSG00000066117	SMARCD1	32.3114	32.3672	25.0759	22.3939	22.618	19.9156	11.5866	19.3491	22.2121	6.36648	10.8703	16.9227	13.7786	9.7942	6.02816	8.68564	4.25458	7.81154	4.7115	6.10144	6.97348	9.03129	7.50953	5.99019	9.22454	6.37193	7.14129	9.23994	7.34476	9.79053	5.49143
962	ENSG00000066135	KDM4A	22.4682	24.7342	26.1732	27.3256	24.3239	22.5733	13.6676	22.2099	22.8525	5.86157	10.8843	6.31951	9.15909	8.45224	9.82883	9.52746	2.52727	6.83394	2.8255	5.41024	7.00732	7.90223	7.69876	4.29315	9.12071	8.39347	7.30073	8.39933	8.61458	8.75871	5.28175
963	ENSG00000066136	NFYC	10.2876	11.5114	9.77001	10.0145	8.844	9.09727	6.35391	8.35972	11.4892	4.22342	5.32678	9.73079	11.1525	7.71082	6.01275	6.44206	2.72687	6.16009	5.20956	6.69496	6.35077	7.39747	5.76782	4.48885	7.71748	5.64614	6.26329	9.37777	6.16841	6.52732	6.47786
964	ENSG00000066185	ZMYND12	0.267079	0.255549	0.0815238	0.0757752	0.157258	0.216149	0.332721	0.16453	0.285339	1.21672	0.642773	0.315438	1.61692	0.923483	0.52559	0.69186	0.854415	1.37617	1.4659	1.59993	1.42921	0.975003	1.00017	1.33728	0.989516	0.889407	1.33108	1.21765	1.21971	1.45697	1.87271
965	ENSG00000066230	SLC9A3	0.730604	3.37565	1.82204	2.07491	2.29714	2.79934	1.8212	2.20811	1.56362	2.53343	1.67153	4.54125	2.67598	2.62526	1.69966	3.13666	2.03138	2.95405	0.75639	1.51885	1.07562	2.13568	2.20266	2.00784	2.28851	1.38266	1.77193	3.51229	1.68187	2.5004	1.0963
966	ENSG00000066248	NGEF	6.13736	5.65742	14.3619	16.0553	15.0143	13.8398	12.4568	23.2815	20.1025	6.60362	6.00334	18.351	32.1933	38.7214	86.4273	77.184	4.4482	19.2973	42.7708	50.8319	54.5677	66.7233	59.4146	16.2065	81.599	53.7681	42.6568	98.7331	51.7985	54.4326	60.0859
967	ENSG00000066279	ASPM	9.16801	13.6452	1.01645	1.3373	1.26004	0.873006	0.332451	0.636274	0.626593	0.0581971	1.12432	0.761753	0.311454	0.201867	0.0786512	0.077475	0.00623412	0.0223415	0.0442672	0.0704202	0.0390594	0.028153	0.027	0.0173041	0.0203093	0.0273535	0.0303603	0.0211723	0.0368365	0.0724679	0.059587
968	ENSG00000066294	CD84	0.0963887	0.0674733	0.173335	0.0859985	0.185525	0.0816601	0.0957592	0.207287	0.176895	0.139945	0.157254	0.0154514	0.231755	0.265615	0.078104	0.459237	0.0577152	0.152694	0.263117	0.294204	0.085472	0.146633	0.40824	0.10533	0.138762	0.350311	0.294495	0.0729142	0.323432	0.322932	0.0515014
969	ENSG00000066322	ELOVL1	3.76521	3.13484	1.82497	1.8378	3.39688	3.89362	3.68212	3.75673	4.37489	13.0375	18.1124	9.99208	9.75956	10.8294	4.62349	14.6746	28.4245	23.7792	25.8549	19.6528	23.6788	25.0123	17.5246	24.9498	38.9731	17.2528	33.639	43.5182	18.3799	32.163	12.7834
970	ENSG00000066336	SPI1	0.764664	0.523676	0.659838	0.574997	0.810739	0.628708	0.80495	0.694079	0.991653	2.51059	1.39973	0.0740117	5.28301	1.61227	0.71406	2.0071	2.07433	2.86678	1.7588	2.65088	0.569393	1.31929	1.16873	1.60036	1.04964	1.28266	1.81325	1.03725	1.23238	1.29461	0.765871
971	ENSG00000066379	ZNRD1	4.77742	4.62537	3.32807	3.48128	2.86085	2.70679	3.03874	2.41663	3.06934	1.38435	1.94013	2.81865	3.06049	2.03032	1.58257	1.28707	1.60158	2.07903	2.85507	2.70291	1.65539	1.54603	1.76271	1.43051	1.50112	0.942309	1.71167	1.72586	1.36431	1.68602	1.76636
972	ENSG00000066382	MPPED2	17.5066	22.6011	9.8532	10.937	8.09548	6.61041	4.27786	5.42799	6.8154	2.18127	2.76718	3.10765	2.94326	3.21389	2.44714	3.31326	0.970083	2.21839	2.39029	2.77016	3.77212	2.43084	3.56796	1.55624	2.5698	2.64934	2.06144	2.33174	2.66454	2.46516	3.0614
973	ENSG00000066405	CLDN18	0.0188618	0.0580145	0.00805004	0.0129437	0.0197345	0.0280791	0.0443171	0.0173152	0.0118474	0.0331381	0.0209564	0.00188344	0.0217235	0.0202295	0.0340239	0.0166843	0.0163705	0.0299664	0.00625697	0.018346	0.0176552	0.0209257	0.0157028	0.00843531	0.007205	0.0187258	0.0121717	0.00967407	0.0471132	0.0220373	0.0229408
974	ENSG00000066422	ZBTB11	5.73708	7.08451	9.02539	7.85986	5.28928	5.24047	2.49038	4.6778	5.86247	2.26675	3.46637	2.41375	3.27547	3.65025	8.06435	5.49059	0.858077	2.59798	3.27196	4.46019	6.48011	4.40444	7.55937	2.05399	5.53982	9.21615	4.74304	3.95288	5.20092	5.74835	5.77514
975	ENSG00000066427	ATXN3	1.98324	1.82926	2.26077	1.64342	1.52476	1.84458	1.45592	1.45766	1.4745	1.01105	1.22109	0.802097	1.27668	1.53309	1.62862	2.25895	1.10695	1.37194	1.62442	1.6994	2.22975	1.79872	3.11415	1.2309	1.86787	2.54334	2.15578	1.4404	2.37783	2.18606	2.41671
976	ENSG00000066455	GOLGA5	9.7801	9.61377	10.9007	10.3768	8.30522	9.22975	5.50833	7.78842	9.20878	6.23524	7.03193	3.22888	7.53952	7.62893	6.60783	8.08209	3.50178	6.07322	5.69566	6.94589	8.98042	7.12994	9.7868	6.20705	7.72873	9.08773	8.36383	6.32485	6.70252	8.50628	7.66733
977	ENSG00000066468	FGFR2	13.3943	15.7921	2.0832	3.02117	4.88286	5.16127	2.45001	4.81455	4.51882	21.7274	16.4968	4.79939	6.90982	11.1126	3.64031	5.86152	15.9111	23.5259	9.04101	8.33251	10.5836	16.0969	10.0724	18.6753	12.193	10.9189	22.9976	10.5139	8.09728	13.9119	6.66596
978	ENSG00000066557	LRRC40	20.0773	14.7069	22.0623	15.8227	13.5792	14.4475	7.34854	12.1895	20.016	3.87446	7.47886	5.75796	8.97715	10.9573	12.9856	11.1862	1.83168	4.12896	10.2454	11.2328	10.0387	6.80947	11.6899	3.70503	5.9183	9.83261	6.53609	4.19459	5.67861	6.66048	8.48441
979	ENSG00000066583	ISOC1	17.9472	12.3393	11.5761	10.2665	10.035	10.5578	7.18116	9.67412	16.0595	5.72916	5.52509	10.6206	10.036	10.7774	8.9492	7.61711	2.74202	6.33902	6.44821	7.03141	10.7556	6.2786	8.79775	4.82827	6.67605	8.66957	7.03268	5.49333	5.41512	6.37509	6.36824
980	ENSG00000066629	EML1	9.71762	10.7552	29.2258	27.3203	20.0029	15.8727	9.99165	12.7754	14.3521	1.8138	7.75777	3.01198	3.92835	3.03762	1.61152	4.48892	0.944427	1.90214	1.94018	2.24022	2.54353	3.15248	4.82436	1.4053	4.88171	3.73767	3.19869	3.34579	3.52488	3.78819	3.08005
981	ENSG00000066651	TRMT11	5.00028	6.2115	2.21262	1.95295	1.67316	2.23815	1.38925	2.16072	2.10899	2.16222	2.54682	1.72338	2.45245	2.43997	2.28031	2.06871	1.0322	2.17523	2.20563	2.39759	3.15546	2.55893	2.74894	2.05395	2.30119	2.43366	2.66026	2.24063	3.25399	3.6512	3.90586
982	ENSG00000066654	THUMPD1	12.6983	10.2194	13.2865	10.1289	9.37679	9.76336	5.5419	8.10261	10.9462	3.60415	7.52543	4.90816	5.81116	6.9445	5.72435	8.27662	1.7601	4.44526	4.08063	5.13926	9.03046	6.38517	9.69885	3.80636	6.81836	10.2686	6.4911	5.27425	6.7921	8.15922	7.0233
983	ENSG00000066697	C9orf30	13.6425	13.0861	12.0463	12.1266	10.0293	11.8336	8.50501	8.81258	9.65324	3.19856	6.15415	9.96889	6.46414	5.80323	5.45715	5.83901	3.1004	3.91199	6.7775	4.97453	5.23688	4.2543	5.55704	3.31631	4.2652	4.45489	4.65673	4.20556	4.49508	5.0625	5.83988
984	ENSG00000066735	KIF26A	8.53707	7.73713	17.8452	16.2546	7.25928	7.32301	6.45736	4.38101	2.4356	1.66026	6.59046	3.40967	3.31577	1.47815	0.757557	0.86701	2.12417	1.58304	0.317689	0.349416	0.252511	0.588042	0.285419	0.938529	0.476614	0.475426	0.557293	0.819862	0.367181	0.423352	0.22336
985	ENSG00000066739	ATG2B	2.66105	2.91208	3.70389	3.05855	3.4576	3.11643	1.54483	3.35365	3.31967	2.21536	2.11957	2.30183	1.79739	2.8325	3.23816	6.29486	0.83256	2.37085	1.34057	3.86079	5.14423	4.56065	6.58677	1.91426	5.4928	9.31958	4.99096	4.06942	6.43913	6.81495	4.04997
986	ENSG00000066777	ARFGEF1	4.63546	5.00973	6.02686	5.53922	5.50457	5.35989	2.77924	5.56753	5.22824	2.50436	2.59581	2.15776	2.77932	3.62276	3.4939	5.69651	1.06198	2.22505	1.55093	2.4705	3.64572	3.42323	6.50067	1.73754	4.16647	5.93511	3.8174	2.91143	4.33692	4.86611	3.22691
987	ENSG00000066813	ACSM2B	0.00379194	0	0	0.00173694	0	0.000311273	0.00109527	0.000690045	0.00157477	0	0	0.00800146	0.00198426	0	0	0.00343667	0	0	0	0.0122877	0	0.0014263	0	0.00215128	0	0	0.0013711	0.000632717	0	0	0.00110608
988	ENSG00000066827	ZFAT	1.30177	1.64112	1.34978	1.57552	1.3022	1.31554	0.882444	1.18652	1.18872	0.575457	0.724878	0.631913	0.718499	0.808637	0.666092	1.09204	0.36346	0.755803	0.419797	0.687346	0.730784	0.929311	1.02235	0.534553	1.10052	0.870318	0.865853	1.05213	0.836511	0.854602	0.525192
989	ENSG00000066855	MTFR1	5.07126	4.42041	3.27649	2.97404	2.57578	2.6901	1.75629	2.56697	2.5717	1.64628	2.21699	1.43294	1.39676	1.57692	1.19435	1.2716	0.995085	1.52379	1.86891	1.32107	1.75442	1.41536	1.631	1.41708	1.15205	1.58083	1.94121	1.02088	1.0781	1.75646	1.35814
990	ENSG00000066923	STAG3	2.57558	4.92232	4.65852	5.20006	6.65989	6.3123	5.78031	6.05	5.56926	3.38707	3.49573	5.087	5.53924	3.50866	3.20294	3.50693	3.46447	4.02261	1.9931	3.80117	3.67254	4.76214	3.561	3.90098	5.03969	3.30881	4.59963	5.27793	5.38948	5.97812	5.29413
991	ENSG00000066926	FECH	3.69836	3.32516	3.27815	2.80654	3.78869	4.47327	2.13209	4.24542	5.7978	4.97577	3.59594	3.7046	9.27748	6.12386	4.33202	7.25723	3.81115	5.18099	5.75968	6.90889	7.68933	7.21408	7.47103	4.85616	7.35899	6.6169	7.51302	6.14981	6.32946	7.12647	5.31728
992	ENSG00000066933	MYO9A	3.15569	4.34358	6.57	5.54331	5.82485	5.09801	3.38885	5.80666	5.10172	1.97265	2.64842	2.1822	3.13811	3.52419	2.54253	6.90283	1.26697	2.37442	1.3501	3.17877	4.40182	4.31817	6.5435	1.82293	4.84357	7.7395	4.31809	3.41904	4.88933	5.50009	3.86167
993	ENSG00000067048	DDX3Y	10.4561	9.92413	0.000713563	4.3817	7.83304	0	0.00564945	4.41529	7.59281	5.0047	3.06664	0.0534311	8.71946	5.51438	5.49196	0.00102702	0	2.82574	3.83114	5.65474	0	0.00169125	8.61845	4.53162	0.00389983	0.00162301	7.5685	0	8.31001	9.3742	0.00345294
994	ENSG00000067057	PFKP	7.24833	9.04551	9.55703	11.109	18.0159	27.6595	18.4931	30.0541	24.2832	23.0492	12.0859	16.4901	51.8784	27.6474	48.6605	31.2346	15.5274	21.8527	20.4115	34.7876	28.1006	41.8501	37.3966	25.2981	54.296	44.684	43.4521	81.2224	40.15	41.3007	47.353
995	ENSG00000067064	IDI1	45.2102	33.1486	30.4937	26.269	25.7115	30.5911	26.0926	24.6125	39.1615	26.9862	24.964	17.4998	15.1825	36.9321	28.2148	23.9174	18.6896	27.2446	34.751	34.9169	41.9172	22.5003	36.7225	22.1928	22.9406	29.4279	27.5999	18.8473	22.1619	27.2131	30.0064
996	ENSG00000067066	SP100	0.216422	0.136523	0.129766	0.106826	0.174365	0.155922	0.128858	0.131563	0.223844	0.762085	0.581533	0.672402	1.04833	0.608427	0.31125	0.486283	0.664575	0.899076	0.476371	0.405839	0.264729	0.320593	0.434823	0.622613	0.268513	0.384653	0.492065	0.25138	0.372401	0.501114	0.54082
997	ENSG00000067082	KLF6	16.1965	25.9165	12.8998	14.887	20.8994	26.6507	18.1859	22.2301	29.8985	5.15581	7.53056	12.8858	21.0178	11.8093	8.85922	8.49773	6.87684	7.64599	4.35543	7.03313	6.07008	6.98785	6.81939	3.79145	4.87497	6.19366	5.56955	3.76888	4.3458	4.90935	4.33035
998	ENSG00000067113	PPAP2A	7.52707	6.86689	6.56317	6.2057	6.30228	8.33502	7.24683	7.43042	10.2476	13.0194	11.3246	12.3674	18.2542	14.4605	10.8804	13.3662	16.8236	17.413	19.0956	19.6277	17.675	18.6126	17.031	16.9357	20.497	16.5538	19.9936	18.8377	15.7656	18.3569	19.6527
999	ENSG00000067141	NEO1	25.4859	44.5972	38.8643	37.9421	42.2734	46.701	24.7621	49.8954	53.8059	12.6625	21.5202	11.3697	22.2382	11.3439	5.97771	11.0832	7.59415	14.2411	3.41689	9.4822	9.16151	13.5322	12.5122	10.5468	12.416	12.4748	17.735	10.1991	10.0199	11.8633	4.93053
1000	ENSG00000067167	TRAM1	18.1131	10.835	11.512	7.88759	7.77068	6.57235	4.86884	4.91485	10.1374	10.9756	9.24598	10.5218	12.8029	10.0204	10.5503	7.83314	7.86677	12.9652	11.8271	13.4349	12.9349	8.23928	8.4018	8.6452	6.85429	11.5679	10.9471	4.77569	5.97464	8.42754	7.35314
1001	ENSG00000067177	PHKA1	1.23552	1.74048	0.239228	0.432299	0.583333	0.648213	0.362293	0.739768	0.764232	8.11792	3.52036	1.24651	1.61796	2.81176	0.877578	0.899168	3.26814	6.27871	0.979298	1.73737	1.07746	2.64521	1.14495	0.91063	1.171	1.07461	3.99778	0.407228	1.18381	1.63429	0.672832
1002	ENSG00000067182	TNFRSF1A	4.04835	3.52699	1.49839	1.61639	3.12954	1.95548	1.73172	1.89489	3.48325	7.41988	4.95239	5.84556	19.0154	5.12985	2.81945	2.88774	9.82383	12.7546	3.06288	4.28565	2.20307	4.6548	2.59516	5.13043	3.58388	2.8666	4.43567	3.0788	2.57265	2.93519	1.976
1003	ENSG00000067191	CACNB1	9.13434	9.91334	13.1983	13.7102	16.4184	18.3172	16.6522	17.3516	18.8661	7.30774	7.40685	17.593	14.0873	17.358	25.2244	30.9725	5.25334	13.1002	10.8994	24.5717	24.6713	34.0954	25.3645	11.1481	39.5048	30.5052	21.7908	45.3284	28.8711	27.4425	20.7151
1004	ENSG00000067208	EVI5	1.88027	2.23824	1.13239	0.947238	1.12785	1.27178	0.942494	1.60889	1.42286	1.92984	1.62024	1.48463	1.46262	1.75202	1.01111	2.00779	1.47603	1.59041	1.13622	1.54048	2.41102	2.10092	2.61014	1.59628	1.87775	2.81499	2.75913	1.22474	2.35777	2.5119	1.99365
1005	ENSG00000067221	STOML1	11.7537	8.93547	19.6354	19.6156	20.0641	24.7073	22.9126	18.6029	21.3814	11.2767	10.4115	21.0188	32.198	26.043	45.1494	28.1138	8.87592	20.5726	40.5486	35.9388	32.3638	23.5777	18.5919	13.6046	33.2668	26.1053	19.3325	41.3408	22.6186	18.7308	28.938
1006	ENSG00000067225	PKM2	251.78	235.171	125.643	151.775	146.608	129.298	121.159	132.366	173.206	166.559	140.04	125.307	324.973	221.861	407.531	272.24	155.608	272.95	245.948	433.373	331.291	327.653	304.994	193.299	433.296	346.802	315.466	541.993	347.625	363.586	322.714
1007	ENSG00000067248	DHX29	9.25009	8.15001	12.1249	10.2955	8.66435	9.86134	6.44746	7.97448	9.12606	3.60991	5.30348	4.56946	3.19831	4.47147	7.25443	6.00849	1.91931	3.53836	2.96564	4.11403	4.8074	4.30204	6.21982	3.18858	4.89459	5.94047	5.05231	3.73552	5.04255	5.71613	4.36098
1008	ENSG00000067334	DNTTIP2	12.369	8.23775	10.2357	9.29051	7.09602	8.29444	6.33924	7.17048	7.85725	3.91529	5.7617	4.17176	4.9825	5.54649	9.51034	5.39564	2.88496	4.02834	5.40785	4.9449	6.18768	4.7554	7.46388	3.78936	4.38806	6.6693	5.88438	3.25646	4.27017	5.28538	5.7818
1009	ENSG00000067365	METTL22	4.47337	4.75352	3.92883	4.04399	4.67094	6.05342	4.95914	5.08251	4.13956	2.55653	2.36486	4.36742	3.97077	2.94093	4.53193	3.03218	2.09382	3.08713	5.10881	4.13558	2.91496	3.46931	3.05861	2.85445	4.50644	2.8454	3.46195	5.78278	4.64997	5.60563	4.99123
1010	ENSG00000067369	TP53BP1	16.7965	24.668	17.6045	19.8214	16.8388	15.8773	7.90425	16.7045	13.0157	4.9864	7.61008	4.82915	8.24209	9.01375	12.2737	17.5149	1.67495	5.86931	3.39513	6.37245	8.64932	9.39173	13.683	3.5541	11.8035	13.1453	9.70332	9.45863	11.8149	11.8135	6.33716
1011	ENSG00000067445	TRO	11.7675	16.5446	17.898	18.0441	18.8701	22.045	13.9328	19.0701	17.4878	4.09433	6.01473	10.9438	11.7563	10.028	12.5569	12.3028	1.60804	4.6175	5.70686	6.25889	9.11251	9.00851	10.3138	3.94581	14.1384	7.26799	6.76985	15.2421	13.4215	14.2862	6.84593
1012	ENSG00000067533	RRP15	3.45808	1.73059	3.21708	2.19366	2.03047	2.39484	1.64302	2.14532	2.15407	1.3361	1.6087	0.682329	0.808188	1.65566	1.69166	1.56129	0.799306	1.13095	0.854923	1.80951	1.91005	1.39184	2.38	0.992026	1.10837	2.8348	1.44246	0.608598	1.23424	1.35935	1.69497
1013	ENSG00000067560	RHOA	144.851	110.326	78.9034	78.5402	77.9729	69.5973	53.2027	67.059	115.928	108.408	97.3534	111.757	152.233	117.768	133.654	91.9271	101.025	130.478	148.596	127.478	122.556	92.9081	97.196	99.2985	93.0428	98.3133	107.331	85.8949	70.9075	92.6199	114.105
1014	ENSG00000067596	DHX8	13.1844	18.4449	11.9553	12.6536	10.355	9.26131	4.98482	9.82111	10.0017	4.43255	5.81902	2.73613	6.13511	5.85373	6.30976	8.10845	2.6112	5.60325	2.81878	4.79268	5.85833	6.83805	7.86387	4.00041	9.27357	7.65562	7.27343	8.13861	7.42656	7.94442	4.65453
1015	ENSG00000067606	PRKCZ	8.84553	7.35604	12.8807	14.4695	16.2191	20.6194	22.4236	21.0542	17.3609	8.84732	7.47157	21.1232	18.1993	27.7778	52.0629	33.0608	8.53283	23.2299	35.118	34.2753	30.7519	27.0455	30.584	16.9298	34.5091	26.1591	23.9996	43.9672	29.3866	28.6868	34.7676
1016	ENSG00000067646	ZFY	3.21616	2.02742	0.000683295	1.3977	1.92953	0	0.0014365	0.928474	1.97518	1.21895	0.771568	0	0.9526	1.42994	1.50243	0.000522267	0	0.689271	0.938956	1.9253	0	0	2.11177	0.87951	0	0.000543662	1.70149	0	1.35183	1.73735	0.000642664
1017	ENSG00000067704	IARS2	16.322	17.0475	13.64	13.5825	13.5661	13.4544	9.0756	13.3588	15.694	14.8682	11.7687	7.58447	12.9818	16.2046	20.0956	16.5391	9.5135	13.1327	14.4297	15.0929	20.1116	14.1369	24.1592	13.6428	17.4037	19.2874	16.5296	15.2877	16.4275	19.6394	18.3602
1018	ENSG00000067715	SYT1	30.3264	45.064	74.7504	67.8423	51.5638	49.5822	30.1314	59.3921	76.8323	14.4072	23.0219	30.0186	65.2635	117.066	166.681	237.083	7.67943	50.6407	73.7604	155.526	244.468	157.868	311.704	42.773	247.269	285.526	133.326	212.445	243.244	231.954	194.583
1019	ENSG00000067798	NAV3	3.9787	6.82858	14.5175	13.9682	15.9893	14.3155	8.4233	15.6902	16.8951	2.51305	4.29444	7.25105	9.13157	10.0633	7.32345	14.0174	1.43164	4.65067	5.25446	5.64733	9.01283	6.08808	11.4007	2.77715	6.81666	8.83658	5.72895	4.7203	6.90911	8.02195	5.21508
1020	ENSG00000067829	IDH3G	21.2433	20.4832	24.1686	29.7398	28.4857	30.8773	37.655	33.3166	37.9602	14.5705	16.3056	29.7824	33.3825	25.4725	33.7404	26.2581	12.4892	20.0112	28.9039	30.885	25.1678	29.213	21.8241	19.6101	35.2364	23.9781	26.0856	51.6786	27.0055	25.0175	29.089
1021	ENSG00000067836	ROGDI	26.0757	21.7395	35.7964	37.2064	35.7486	44.6229	53.8932	45.9391	41.3611	28.5749	26.7593	45.279	29.375	50.5332	66.8177	55.9983	46.7227	50.6396	79.5505	74.402	52.4683	61.6074	43.642	47.4614	82.1725	48.6771	53.9283	102.661	60.1223	59.9985	74.5526
1022	ENSG00000067840	PDZD4	71.6723	66.8742	87.9291	100.187	122.414	179.288	221.486	164.348	100.476	80.3318	51.4072	200.509	139.66	154.787	268.726	149.869	76.7636	105.075	90.598	119.571	117.846	123.78	94.7472	87.1342	131.075	117.196	108.933	184.511	89.694	88.3381	141.415
1023	ENSG00000067842	ATP2B3	1.28625	1.39628	3.14335	3.82402	3.89963	3.50244	2.12082	4.49699	3.42077	1.43113	1.24253	1.42154	2.99597	5.45212	6.21094	13.9578	0.777653	3.02027	2.4563	9.94461	8.60048	10.6611	11.6534	3.13793	17.5333	14.7885	9.75471	18.4064	16.7726	14.3342	9.76484
1024	ENSG00000067900	ROCK1	7.35846	8.85731	5.1139	4.21631	4.00939	3.92128	1.94175	3.68184	2.58028	4.80062	5.42549	1.72201	2.65614	3.2781	2.72334	2.50409	2.50363	4.16255	1.80425	1.82663	2.27166	3.11795	2.62266	3.48973	1.76195	3.16689	4.84987	1.10476	2.14325	2.67696	2.55897
1025	ENSG00000067955	CBFB	16.9586	14.5912	13.7774	10.2768	8.89884	8.56517	6.80848	8.16024	11.9503	6.39614	10.3876	9.35291	8.94278	6.87845	4.87513	4.53068	4.42504	5.68622	4.8592	6.02998	5.48603	4.10255	5.50552	3.92008	3.05801	5.68684	5.68847	2.02905	3.10695	4.21007	4.23395
1026	ENSG00000067992	PDK3	1.64097	1.70892	0.522235	0.456295	0.415114	0.353978	0.248797	0.36485	0.409325	0.476945	0.34939	0.705748	1.44515	1.10758	2.32423	5.72268	0.291717	1.01824	1.51733	4.19404	4.12801	1.98455	6.04532	0.683518	3.13952	7.25317	2.33179	2.45624	3.35049	3.53293	2.56747
1027	ENSG00000068001	HYAL2	10.5218	8.15504	8.55165	8.24978	8.07707	7.14808	4.91444	5.37324	7.91042	4.65278	5.3751	14.0594	13.2337	8.58803	1.74998	3.24471	21.0214	7.96696	3.12618	4.74306	2.23399	4.28127	1.71048	2.91369	3.81199	2.08956	3.62268	3.6549	2.10914	2.37222	2.28832
1028	ENSG00000068024	HDAC4	2.37538	2.43893	2.62167	2.47163	3.73279	4.23785	2.73924	4.40129	3.66904	2.02378	2.20332	3.15912	4.10327	3.42272	2.77873	3.79457	1.30621	2.64607	1.5096	2.35139	3.49	3.1697	3.12204	1.68188	2.99757	4.57833	2.9787	2.99916	2.69503	2.85549	2.54223
1029	ENSG00000068028	RASSF1	5.46888	9.63086	5.80371	5.99672	5.74253	6.602	6.18321	5.46164	7.35184	3.5761	4.03771	10.3058	9.68215	5.83077	4.50342	3.63103	5.20485	4.66977	4.24724	3.24352	2.8251	4.1562	2.99675	4.19498	4.65974	2.29296	3.7377	5.22249	3.88304	4.19176	4.81579
1030	ENSG00000068078	FGFR3	32.0007	50.5616	7.5671	9.20633	4.57477	5.08901	3.77959	5.19316	4.46709	89.406	60.3433	40.4317	24.9778	28.5	7.82499	6.47766	63.1311	57.9734	12.2324	13.8373	8.15857	44.2455	6.89223	67.5159	14.7463	14.8109	41.1777	8.03148	14.3036	13.2515	7.22712
1031	ENSG00000068079	IFI35	0.530718	0.25158	0.307792	0.252395	0.877845	0.855305	0.802536	0.516651	0.782591	4.46842	3.20604	2.99511	6.78208	3.53449	1.88016	2.07442	6.58292	15.647	3.88623	7.86937	1.9847	2.51287	1.02279	5.39208	1.83709	1.88033	2.59085	2.28443	1.68488	2.49738	3.92237
1032	ENSG00000068097	HEATR6	7.74363	9.88746	6.0452	5.59711	5.52714	5.65256	2.31023	4.94046	5.25734	2.46443	3.21007	2.32167	4.03912	2.9195	1.8642	3.59926	0.981124	2.8199	1.35688	2.67135	3.39625	3.5334	3.93879	2.50872	3.92655	4.10824	3.98385	3.5735	3.35673	4.78459	2.27686
1033	ENSG00000068120	COASY	15.2295	18.856	9.96042	12.0027	12.0885	12.6535	13.5641	10.9621	11.8415	12.2635	9.58559	17.7227	25.1362	15.9767	19.3521	15.1496	12.1346	19.9361	15.6732	16.2163	13.8095	17.4433	15.191	12.9965	20.1692	15.7333	16.0745	24.7372	16.3005	17.5993	19.5018
1034	ENSG00000068137	PLEKHH3	1.97248	1.80919	0.793415	1.01322	1.37627	2.25021	1.64876	1.71631	1.41226	2.56041	2.0599	5.21757	6.20552	2.65227	3.89174	1.90857	3.13964	2.89752	1.46873	1.66524	0.874709	2.26673	1.23305	2.95816	2.01301	1.79237	2.41835	3.08044	1.61893	2.21867	1.87813
1035	ENSG00000068305	MEF2A	6.81625	7.14512	10.3175	7.53683	8.33873	8.97197	5.56882	10.2933	12.2174	5.31582	4.89115	9.04509	13.9194	17.9443	11.8925	25.6612	4.134	7.81762	12.2012	17.5657	25.4124	15.0771	23.8823	5.99535	15.7963	23.8073	12.9233	13.7135	15.7912	18.3243	15.8821
1036	ENSG00000068308	OTUD5	19.9524	15.3877	15.2141	17.7808	17.8728	21.8974	23.3036	20.5022	18.4679	16.8466	14.0978	18.2472	18.3882	22.489	35.7027	25.9617	15.98	21.077	16.9746	28.0332	23.2192	25.0343	24.4863	16.6401	31.1328	25.3474	23.9168	37.3195	24.6466	23.4377	25.278
1037	ENSG00000068323	TFE3	6.9011	8.99897	5.86554	6.1116	7.40444	8.97149	6.36079	8.49632	8.87878	13.5753	7.93391	12.558	18.7238	15.6182	25.3238	17.6177	9.70718	18.3514	8.96587	17.967	17.1989	21.1	16.9215	12.8349	19.7736	18.2015	18.3726	21.6279	17.0959	17.5848	12.4429
1038	ENSG00000068354	TBC1D25	5.40761	5.84429	8.10676	8.07758	8.36549	9.2762	7.07767	7.89543	10.1142	2.82048	3.6374	5.67538	7.68604	6.75566	6.25206	10.6179	2.42975	5.88435	6.15402	8.18122	8.94907	8.84101	7.46673	3.84537	10.87	8.30717	6.65835	12.2253	7.21403	8.57605	6.65484
1039	ENSG00000068366	ACSL4	9.44237	10.1942	23.018	16.8497	15.6974	15.9654	8.07085	16.6584	27.233	3.46675	5.9197	5.58336	12.731	21.8128	27.0011	30.5494	1.75901	5.959	13.7653	21.5163	23.1562	10.1461	25.0622	3.75449	14.0459	24.6446	10.219	9.78412	13.277	13.3418	13.5416
1040	ENSG00000068383	INPP5A	10.4512	9.70868	8.77085	8.52764	8.58044	8.71005	7.72139	6.986	8.83541	9.02115	6.70222	6.96715	12.0855	18.315	13.1627	27.689	9.15617	16.9625	22.7752	19.1591	16.4558	21.8021	24.0653	12.95	28.2475	22.5669	21.3582	30.9813	20.2062	25.256	23.1805
1041	ENSG00000068394	GPKOW	17.9407	15.915	11.3347	14.4192	13.6082	15.076	14.9375	15.7118	14.6636	9.67867	9.66866	6.89298	15.2937	13.4098	18.0119	14.7809	9.43307	13.9061	14.545	14.144	15.551	13.9286	13.6314	11.0686	17.1794	12.9176	15.5813	19.104	14.1781	14.6387	13.7541
1042	ENSG00000068400	GRIPAP1	9.21001	9.76934	8.95619	11.4987	12.3469	17.536	14.1575	17.6888	9.26514	9.6249	9.30691	7.87535	9.67847	13.5564	16.2175	17.4215	6.52614	11.5395	6.60545	9.30361	14.8612	17.341	15.6938	12.9217	21.6491	13.8861	16.6884	24.9615	20.4014	19.8711	17.0194
1043	ENSG00000068438	FTSJ1	14.8658	12.5903	14.2729	13.9741	15.0274	14.2792	12.0578	12.1601	18.3524	5.17894	7.14914	10.5702	12.5717	10.3984	9.03131	9.33351	4.00132	6.45675	11.7716	9.84086	8.99721	8.09587	8.31516	5.92318	8.83733	7.11091	7.05391	10.0073	7.83551	9.28196	9.07648
1044	ENSG00000068489	PRR11	6.24873	14.1625	0.888332	1.65046	1.78692	1.73284	0.897905	1.20609	1.03029	0.397379	0.730779	1.10893	1.53559	0.854929	0.19312	0.598502	0.149622	0.246768	0.150411	0.344873	0.185009	0.341656	0.579701	0.277389	0.366601	0.362421	0.561243	0.227179	0.445976	0.352774	0.303758
1045	ENSG00000068615	REEP1	39.8246	38.0828	75.1838	63.7594	67.0346	64.2474	49.0453	59.6149	88.075	5.59747	22.044	14.519	31.8075	25.5157	19.3862	26.5345	1.96767	7.71424	20.8248	19.115	32.7143	15.9449	28.396	5.60559	21.5091	26.6291	12.6312	17.8786	18.2688	22.4821	19.7978
1046	ENSG00000068650	ATP11A	2.4766	3.98569	1.61533	1.62707	1.91016	1.83319	0.811898	1.72061	1.6258	2.61698	2.54924	2.46063	2.432	2.20824	1.03229	3.08776	1.29622	3.06832	0.779756	2.09375	2.39619	3.81393	3.88787	2.00425	4.19149	4.05909	5.9381	3.91628	3.68037	3.99743	1.78069
1047	ENSG00000068654	POLR1A	4.63866	8.03111	5.92405	6.89454	6.19451	6.15166	3.01184	4.96056	4.08233	2.07339	2.70554	2.09399	2.46776	2.48469	4.91937	4.68663	1.11274	2.54989	1.28729	2.71117	3.42403	3.67956	4.56747	1.40657	3.696	3.53188	4.00712	3.0274	4.00404	4.54074	3.29513
1048	ENSG00000068697	LAPTM4A	80.1139	59.4352	50.3532	47.6503	47.9759	38.9222	36.3845	31.4406	64.6033	58.4543	58.9472	66.4264	79.5833	55.489	39.5783	30.4529	52.7443	72.4612	49.728	62.5296	52.7074	40.7715	36.3432	43.7181	34.879	44.2282	42.7274	27.6302	29.9221	33.1768	38.5608
1049	ENSG00000068724	TTC7A	1.1711	1.45856	0.653612	0.733914	1.28453	2.33055	1.86919	2.22534	1.1455	2.02824	1.6011	3.20461	2.37218	1.7273	1.30648	1.36445	2.36027	2.52658	1.04962	1.16737	1.01003	2.21251	1.25821	2.49437	2.07528	1.19706	2.41304	2.31306	2.7546	2.45842	1.33612
1050	ENSG00000068745	IP6K2	23.0717	20.3988	24.2624	26.4135	23.173	25.7422	22.2751	22.0774	21.9455	5.59445	9.84434	11.7461	17.4944	11.2947	18.5682	8.35638	4.76833	7.41303	10.6643	10.619	10.0877	9.02903	8.76443	6.26491	10.3405	8.37095	7.76515	11.6217	9.1648	9.96016	9.76245
1051	ENSG00000068781	STON1-GTF2A1L	2.99543	7.21794	0.707227	0.909985	0.855543	0.497449	0.23299	0.486848	0.497406	0.406578	0.573337	0.392291	0.851061	0.446943	0.250002	0.818724	0.132605	0.401691	0.180911	0.48308	0.491839	0.39288	0.459538	0.208139	0.247848	0.503615	0.640486	0.103692	0.23507	0.33751	0.0926445
1052	ENSG00000068784	SRBD1	5.179	4.34847	2.36147	2.44967	1.84711	1.96881	1.03975	1.94721	2.32949	1.2899	1.74099	0.679969	1.34101	1.28146	1.15491	1.1265	0.589816	1.03708	0.547098	0.858188	1.12321	0.959087	1.04488	0.814717	0.821954	1.1004	1.29859	0.679203	0.875358	0.942994	0.725588
1053	ENSG00000068796	KIF2A	25.9335	29.7139	33.0823	29.7231	26.9215	25.7438	12.4066	26.702	27.9594	7.8067	13.1718	4.62768	10.4243	15.2849	11.7908	22.8952	2.44772	7.81098	6.03441	13.1755	14.9213	10.5731	23.8655	6.04818	13.7868	22.3346	15.0178	9.61292	11.5999	13.8089	10.0317
1054	ENSG00000068831	RASGRP2	0.719192	0.826501	1.91701	2.12348	3.57835	6.78568	7.69247	9.90718	8.47896	2.30867	1.65869	12.0683	13.4331	5.62388	4.28898	3.889	3.05115	2.39675	4.11907	2.38128	1.79839	3.0595	2.10249	2.26117	3.72148	2.22572	2.66704	5.13568	3.92558	3.54011	3.23989
1055	ENSG00000068878	PSME4	7.30006	7.49975	6.98037	6.04082	5.33316	4.74474	2.92045	4.70285	5.09762	2.0979	3.77146	3.03044	2.17742	3.65112	2.4033	5.36656	1.5288	2.27779	2.11642	2.66036	3.8714	3.24628	5.00645	1.72837	3.45576	4.72439	3.83523	2.53457	3.59172	4.73921	2.40368
1056	ENSG00000068885	IFT80	5.74611	5.68624	3.0909	2.71469	2.96943	4.8531	2.65412	4.67183	3.87862	2.45387	2.71393	2.9196	3.40656	5.02792	4.35708	5.95811	1.34236	2.38277	3.4608	3.98013	5.06768	3.98782	8.81396	2.60337	4.37685	5.06935	4.64028	3.43262	6.91365	9.37588	6.20629
1057	ENSG00000068903	SIRT2	8.03211	9.25771	10.2404	10.8443	12.3989	12.5375	12.4111	11.3023	16.5679	29.2265	24.7744	23.0935	33.4396	37.4485	25.6325	23.7733	44.1664	38.2643	34.1636	35.0273	19.0992	30.4636	18.4716	28.8044	30.5391	24.0802	27.8881	34.468	17.996	24.4047	22.466
1058	ENSG00000068912	ERLEC1	18.2022	12.001	14.9269	12.091	11.5059	14.5219	11.4908	13.2444	14.9442	13.0467	13.5706	6.5727	13.6492	22.4387	17.0868	26.6571	9.78224	14.2234	36.7055	29.6783	35.6555	20.7726	41.0059	14.5772	28.62	34.0883	25.0479	24.291	25.7546	29.8685	44.9858
1059	ENSG00000068971	PPP2R5B	12.6896	13.4109	20.5701	21.6493	24.746	29.4076	28.8067	26.7318	36.9414	12.4423	10.7057	34.1259	52.0992	33.9166	41.3305	39.2194	14.2297	22.6603	29.3466	32.5846	30.201	38.6009	30.0161	19.5058	46.0812	31.2055	26.7292	57.7308	34.7019	39.9675	34.3632
1060	ENSG00000068976	PYGM	0.113668	0.0823683	0.0460927	0.0446223	0.220168	0.157846	0.215387	0.172561	0.361773	32.1726	19.5084	2.35319	2.80446	9.92334	5.95414	2.61506	25.0869	22.7517	4.96815	7.50611	3.21785	12.1403	2.9463	17.0123	4.71366	4.02035	11.2976	3.15919	3.92838	4.84721	2.55757
1061	ENSG00000068985	PAGE1	0.00327312	0.00430643	0	0.00143226	0.0223974	0.0363466	0.0663533	0.0571694	0.0595593	0	0	0.0162017	0.0471059	0.0152973	0	0.0183788	0	0.000341978	0.0376008	0.0112347	0	0.00517259	0	0	0	0	0.00179333	0	0	0.000801826	0.0253588
1062	ENSG00000069011	PITX1	0.0468742	0.0368184	0.00354862	0.00396635	0.00344796	0.00366146	0.00397629	0	0.000312155	0	0.00522908	0.0277454	0.00637743	0.00330797	0.00934994	0.00993316	0.0103758	0.00527918	0	0.0107919	0.00327471	0.00694948	0.00101693	0.00918195	0.00129915	0.0306012	0.00446035	0.00766782	0.0258803	0.00173614	0.00286226
1063	ENSG00000069018	TRPC7	0.09209	0.0805539	0.294982	0.38905	0.699889	0.941392	0.526687	0.698898	0.942528	0	0.130106	0.217005	0.207272	0.295166	0.233908	0.30382	0.00426472	0.0259711	0.0409693	0.0917167	0.0419219	0.0636794	0.0438759	0.00843684	0.0743251	0.0663761	0.0465566	0.0704233	0.0681427	0.0877699	0.0495425
1064	ENSG00000069020	MAST4	1.16255	2.80753	0.967335	0.77331	1.65507	1.77764	1.37143	2.24117	1.91917	3.21881	1.96118	1.60736	2.6471	2.54423	1.56717	3.24731	2.70356	2.49848	1.26879	2.2375	1.89044	2.73443	2.86793	2.46083	2.89354	3.97219	3.37544	2.4383	3.02785	3.42413	2.88381
1065	ENSG00000069122	GPR116	2.17615	2.36538	1.11137	1.15007	1.56694	0.653283	0.451632	1.37273	2.16051	10.8194	8.00077	11.9554	8.57502	7.37826	7.45806	6.98842	4.9812	11.1001	1.99435	4.0413	4.95184	6.08133	7.25298	5.74898	4.98726	6.72344	6.96453	4.58137	5.2909	5.26228	4.88421
1066	ENSG00000069188	SDK2	1.01379	1.46912	1.16066	1.46516	3.1929	4.51324	2.85284	3.94926	2.26606	1.01043	1.05994	1.69943	2.73035	2.40838	1.01885	3.92768	0.723063	1.29946	0.461132	1.29384	0.986615	2.17813	1.20282	0.8072	1.69047	1.51772	1.26429	1.53744	1.5749	1.15449	0.595621
1067	ENSG00000069206	ADAM7	0.00115869	0.00262807	0.00186969	0.0031696	0.00236559	0.00192359	0.00363641	0.00295042	0.00636812	0	0	0	0.00166843	0.00142518	0.00293088	0.0048583	0	0.00193652	0	0.014288	0.0102984	0.00415355	0.00353902	0.00208696	0.000956509	0.00021061	0.00125017	0.00275483	0.00470889	0.000197051	0.00346226
1068	ENSG00000069248	NUP133	17.7874	17.6704	13.4852	13.3103	11.61	10.7951	6.56632	10.2091	14.8309	6.65018	7.91123	4.66455	8.1394	8.11298	8.4921	10.1258	3.34212	6.7556	5.89567	6.83296	9.07734	7.67155	10.4521	5.50567	9.02736	10.9751	9.17011	7.26807	8.86479	10.8443	6.60369
1069	ENSG00000069275	NUCKS1	124.524	99.1215	79.7482	64.8241	59.7068	55.2924	36.3369	50.8891	71.479	45.0427	49.3202	31.4227	39.047	53.771	76.3525	72.5192	31.9724	51.0047	32.1051	63.7945	95.6234	54.0216	86.8843	45.147	57.4257	91.867	71.3653	41.4812	54.623	58.9349	57.7521
1070	ENSG00000069329	VPS35	38.3033	36.4465	30.6513	29.4746	26.3769	25.2711	17.9283	22.3061	36.1699	13.2699	16.7434	11.3146	24.3656	23.6424	25.6032	34.2472	8.71552	15.889	22.761	30.2976	33.8497	26.8097	47.852	14.6553	35.6495	45.45	28.7931	27.798	32.2174	35.2256	37.9879
1071	ENSG00000069345	DNAJA2	34.8579	25.9437	33.6753	34.214	26.2296	27.5863	21.2349	24.831	33.9905	17.2801	20.7714	16.8876	23.1288	37.3376	54.3627	37.7267	11.3904	20.9543	39.6614	41.8506	39.6625	32.0074	49.2856	19.4826	35.1226	40.3118	35.4548	29.8244	30.3495	35.0422	48.2158
1072	ENSG00000069399	BCL3	0.223356	0.298525	0.0915509	0.116935	0.4674	0.883182	0.909149	0.608188	1.00732	0.960855	0.865996	1.39037	3.4816	0.814661	0.579684	0.425217	1.84386	1.77535	0.513476	1.1078	0.384623	1.92675	0.405153	1.06375	0.62332	0.437541	1.2254	1.25613	0.497965	0.658353	0.665586
1073	ENSG00000069424	KCNAB2	1.81803	2.14387	2.50928	2.45328	3.46055	4.10232	3.48282	4.76179	4.10296	7.05426	5.11735	6.64973	6.9104	14.4583	21.3475	32.4567	5.13281	12.7297	14.1399	36.638	28.5743	47.8353	33.4305	21.5625	65.7702	46.413	37.7803	85.7252	48.5053	41.795	51.0695
1074	ENSG00000069431	ABCC9	0.887765	1.06467	0.639658	0.530301	0.875068	0.511984	0.22847	0.886514	1.30895	2.72938	1.29905	0.425591	4.23583	2.19053	0.605485	1.01878	0.782217	2.4808	0.330182	0.881605	0.771105	1.25021	0.899668	1.59625	0.760373	0.94972	2.02144	0.475264	0.846249	0.827308	0.666839
1075	ENSG00000069482	GAL	0.169862	0.0572827	0.0285486	0.0256988	0.101338	0.148813	0.311005	0.0885372	0.225197	0.14701	0.0983912	3.05794	1.01869	1.06728	0.827472	0.587188	0.128806	1.39746	1.45857	0.946059	0.669846	0.904102	0.421078	0.184734	0.569731	0.511398	0.43677	1.32667	0.718958	0.548829	0.629218
1076	ENSG00000069493	CLEC2D	0.691219	1.30361	0.360446	0.478308	0.661074	0.992339	0.549836	1.25834	0.4513	0.816609	0.519572	0.865198	1.11241	0.573759	0.19282	0.215932	0.2828	0.370838	0.232495	0.174543	0.15654	0.23366	0.229483	0.38841	0.152073	0.16541	0.343188	0.165815	0.389113	0.539824	0.223551
1077	ENSG00000069509	FUNDC1	12.5483	9.06475	9.0484	7.92838	6.01032	7.63311	6.74605	6.05638	6.8171	11.1693	9.76325	8.41307	8.48897	13.7264	12.7612	9.82056	8.39687	13.1227	20.4183	14.5097	17.8774	11.4465	15.5155	11.6845	13.2754	14.6201	14.6081	13.4691	12.6661	13.782	25.85
1078	ENSG00000069535	MAOB	1.79001	1.42799	1.09547	1.24529	2.18265	3.30475	2.95502	4.71674	5.58774	14.8961	8.52576	3.76755	17.0163	12.6821	14.7937	12.7913	8.29247	18.6007	10.5791	25.4462	21.7072	22.0569	24.0043	15.6803	24.7899	21.4233	25.9777	24.1466	22.9526	25.6093	25.5041
1079	ENSG00000069667	RORA	1.53043	2.75727	3.58545	0.832086	0.672511	1.39303	0.432238	1.52861	1.72222	1.44943	0.643953	0.91736	2.1533	2.0391	1.91514	4.13006	0.712057	1.54185	1.50791	2.89697	2.47929	2.40976	3.39207	1.17958	2.38962	5.80337	2.57277	1.86136	2.55847	2.80836	1.85627
1080	ENSG00000069696	DRD4	0.931316	0.413499	0.445067	0.672166	0.805037	1.55875	1.85807	1.11415	0.86369	2.29793	2.48356	6.64837	2.30625	1.01249	0.897254	0.465773	1.80474	2.70532	0.236071	0.441274	0.211832	0.69592	0.242127	1.12481	0.531107	0.424383	0.46747	1.17208	0.616128	0.4682	0.596765
1081	ENSG00000069702	TGFBR3	0.558738	0.5927	0.281753	0.0738395	0.90225	0.161184	0.0976826	0.162934	0.503186	2.8265	1.32847	0.494032	2.16209	1.70003	1.01299	1.18256	1.62857	3.4681	0.655647	1.52077	1.05157	1.92794	1.14859	1.79431	0.997841	1.55716	2.2314	0.81954	1.07931	1.28232	0.733199
1082	ENSG00000069764	PLA2G10	0.0132469	0.049577	0.0386588	0.0578325	0.0636737	0.11377	0.0977007	0.0406145	0.0274253	0.122066	0.0075092	0.0121755	0.0591345	0.0767948	0.0484704	0.049855	0.00999425	0.0470576	0.0261231	0.0281658	0.0370695	0.0549308	0.0344326	0.0309258	0.0536866	0.0237565	0.0303587	0.0420697	0.0780852	0.0612954	0.0201105
1083	ENSG00000069812	HES2	0.01772	0.00862529	0.0175331	0.0225873	0.0123741	0.0323276	0.0242904	0.0493052	0.0192732	0	0.00781799	0.071995	0.0279932	0.00271224	0.00103401	0.0126456	0.00441979	0.00185738	0.000262514	0.0212566	0.00313647	0.00610879	0.000983887	0.000652681	0.00721863	0.000537257	0.00604989	0.00178525	0.00746087	0.00189943	0.00272393
1084	ENSG00000069849	ATP1B3	34.595	26.3001	30.0746	26.5087	25.9418	27.6502	23.5802	27.3643	33.7449	12.352	14.8026	27.8784	20.0742	26.4807	24.137	22.0408	13.2837	17.964	30.9712	19.6642	26.6009	21.4388	28.5347	15.9007	26.5224	23.9692	22.2667	27.9556	27.65	29.5206	28.4934
1085	ENSG00000069869	NEDD4	1.22649	1.08079	0.400275	0.312096	0.434436	0.357913	0.139048	0.414831	0.434475	0.798311	0.597317	0.911086	0.614829	0.451297	0.15882	0.362329	0.261018	0.571373	0.155214	0.303551	0.31228	0.365661	0.4487	0.400827	0.263975	0.49887	0.508523	0.215136	0.262745	0.334017	0.22495
1086	ENSG00000069943	PIGB	1.97004	1.87611	1.88471	1.45298	1.85511	2.38426	2.5812	2.60799	2.81121	4.18527	3.16509	4.52327	4.62372	4.22224	3.5545	3.44055	3.5324	4.01246	7.79273	6.65569	4.43345	4.29371	4.6772	4.40785	3.80822	3.51115	4.24783	3.17822	4.35939	6.43749	7.54841
1087	ENSG00000069956	MAPK6	32.3932	23.7996	36.5567	32.5471	19.7497	19.0221	10.3459	14.9897	19.1583	6.48848	11.6127	5.39632	8.60923	14.1407	18.2978	20.0856	3.28745	8.00783	13.1399	15.9994	20.5191	11.5707	23.5219	6.28752	13.7711	22.0049	12.269	10.6687	12.9236	12.3484	15.8294
1088	ENSG00000069966	GNB5	6.05729	6.18019	7.35997	7.53908	6.41522	6.13354	4.17606	6.39631	7.93532	3.46297	3.36083	3.07371	6.15654	9.5129	13.0322	17.2593	2.47654	6.33223	11.7305	11.3803	13.0289	9.9088	16.0616	5.0197	14.4791	12.5382	9.72972	15.2993	13.862	12.2883	13.3676
1089	ENSG00000069974	RAB27A	1.09563	0.803008	0.310144	0.267803	0.453223	0.517169	0.505226	0.880427	0.547176	1.19478	0.888083	1.09049	1.08005	0.81648	0.40231	0.62496	1.12249	1.10749	0.570984	0.578785	0.573015	0.689168	0.652271	0.9784	0.540731	0.723732	0.617562	0.447574	0.728979	0.79406	0.757329
1090	ENSG00000069998	CECR5	11.5184	10.588	11.1051	11.0029	9.44819	8.84064	9.16751	8.70813	9.85603	5.37656	5.97788	7.2406	12.765	6.67052	6.80529	4.86847	4.84194	6.95326	9.16931	5.17655	4.9026	4.48751	3.73342	3.51216	5.15775	3.08442	3.71054	5.78532	4.20297	4.72601	4.62512
1091	ENSG00000070010	UFD1L	4.78978	3.54857	3.30337	3.45691	3.13941	3.28263	3.54776	3.14634	3.2365	1.93313	2.28808	3.48818	2.76789	2.76961	3.00961	1.8417	2.25835	2.53223	3.96976	3.0982	2.24015	2.10796	2.49735	1.91466	2.00361	1.69438	2.46893	2.13782	2.17813	2.83313	2.64099
1092	ENSG00000070018	LRP6	8.07914	12.3682	6.38764	5.65608	5.51292	4.97436	2.40154	4.94972	3.89695	3.64503	3.92846	2.75324	2.25616	3.02532	2.38145	3.25076	1.33799	3.04319	0.914857	2.04903	2.59855	2.98406	3.17719	2.07174	2.17068	3.20279	4.32817	1.40594	2.82044	3.21191	1.667
1093	ENSG00000070019	GUCY2C	0.02452	0.0379169	0.0156582	0.0221493	0.0311471	0.0460045	0.0301537	0.0505598	0.0423657	0.015962	0.0426756	0.126356	0.0487043	0.10689	0.0622585	0.0854848	0.020202	0.0445439	0.122349	0.112702	0.0620585	0.0669192	0.0672605	0.0438793	0.0622339	0.094157	0.078757	0.0690243	0.0718863	0.073553	0.0798177
1094	ENSG00000070031	SCT	0.157701	0.0804459	0.0867653	0.196566	0.443798	0.267854	0.742526	0.116252	0.115829	5.32932	5.3659	0.762082	0.587043	0.365003	1.11682	0.47938	2.25771	5.93942	0.308562	0.293131	0.0990291	0.156657	0.0622387	0.276728	0.133483	0.208771	0.13469	0.176324	0.146186	0.169149	0.188404
1095	ENSG00000070047	PHRF1	7.28897	7.29691	6.10703	7.37565	7.69461	8.85807	9.25977	7.15455	4.14631	3.58464	4.43799	5.39216	4.877	4.3637	5.39291	5.35813	4.13751	4.44186	1.24554	3.19702	2.50353	4.61618	3.03569	3.68907	4.56791	4.30028	4.92632	5.00279	3.73956	3.22102	2.64224
1096	ENSG00000070061	IKBKAP	10.6531	10.4273	11.2364	10.903	11.3526	14.7338	7.89643	13.9481	10.6494	4.17471	5.35297	8.24317	4.8057	6.78242	10.6175	10.6809	1.79422	4.56228	4.0284	6.03519	8.11468	6.99793	12.7636	3.66967	10.4773	9.13827	7.57688	8.52035	12.1368	14.1959	7.9643
1097	ENSG00000070081	NUCB2	5.49087	3.7915	4.39449	3.61718	3.62156	4.41035	3.87421	3.80198	4.13672	2.73377	3.3685	1.98245	2.97354	3.55033	3.74532	3.1811	2.02291	2.82967	2.7584	2.24928	2.77892	2.40714	3.43758	2.43468	2.36243	2.88085	2.93165	1.74854	2.54408	2.48705	3.3258
1098	ENSG00000070087	PFN2	177.554	137.066	170.158	141.454	111.663	114.279	83.752	107.664	174.696	50.1452	68.2318	59.549	105.045	145.519	202.023	141.845	30.6639	80.6851	193.351	255.845	269.114	123.766	222.249	62.0501	157.71	182.989	116.445	152.281	157.066	160.318	211.816
1099	ENSG00000070159	PTPN3	0.241754	0.288429	0.220976	0.311222	0.931223	1.07215	0.979512	0.667445	0.838577	0.473294	0.235639	0.228916	0.561548	2.9033	4.73058	6.77608	0.289355	0.94768	2.12074	3.24391	3.52726	2.49365	6.10329	0.733971	4.69777	5.20174	2.25399	4.75832	5.20839	5.66411	3.48949
1100	ENSG00000070182	SPTB	1.11548	1.62132	1.85169	2.10712	3.13566	4.58543	4.83154	4.84548	2.59859	3.47716	2.1888	3.03471	3.4267	6.36794	9.4627	13.3097	2.37248	6.02938	1.91233	5.31013	5.93579	7.35775	7.53329	3.89063	9.75409	8.76053	6.35806	10.0764	9.79122	6.93951	4.25975
1101	ENSG00000070190	DAPP1	0.0454225	0.0309055	0.0281503	0.0146404	0.0221016	0.0141965	0.007272	0.0316178	0.0613144	0.0278488	0.0258265	0.0080226	0.127054	0.0373613	0.0134865	0.109962	0.0292374	0.0356958	0.0399187	0.104799	0.0437859	0.0259467	0.107659	0.0208861	0.0359292	0.0591529	0.0388924	0.0294657	0.0542184	0.081047	0.038544
1102	ENSG00000070193	FGF10	0.119523	0.113035	0.467302	0.411877	0.583184	0.245875	0.142707	0.167004	0.218954	0.106695	0.0795808	0.0121284	0.467834	0.259768	0.560916	0.394942	0.0116475	0.0544323	0.165773	0.314838	0.275693	0.122195	0.989941	0.0437775	0.279345	0.49189	0.212672	0.213688	0.242821	0.36083	0.266658
1103	ENSG00000070214	SLC44A1	5.21615	6.08684	9.92881	8.00007	5.31209	4.89502	3.63547	4.66036	6.01376	9.29877	13.0107	2.24462	5.38002	7.10112	5.98663	10.9462	10.9357	14.7664	12.0927	12.566	22.429	13.4755	20.2031	12.4668	17.7773	21.2369	27.5751	14.8483	12.3897	18.4225	11.2499
1104	ENSG00000070269	C14orf101	1.23563	1.32442	1.16385	0.92543	1.27408	1.62382	1.06065	1.3247	1.36097	0.854822	0.92017	1.6271	1.30383	1.16033	0.82156	1.35056	0.639346	0.934069	0.910558	0.889734	1.23675	1.41864	1.36694	0.954875	1.29702	1.30585	1.37798	1.14652	1.56572	2.4471	1.54771
1105	ENSG00000070366	SMG6	9.31977	14.3595	8.14721	10.2119	9.96301	10.2342	7.63549	8.96803	8.81197	7.27147	6.62815	8.54877	11.2316	6.63497	5.57272	6.53595	5.41579	8.41981	1.99586	4.96394	5.10144	8.51148	6.23524	6.43485	8.62909	7.15874	7.96593	9.63501	7.52136	7.47761	5.44982
1106	ENSG00000070367	EXOC5	15.6485	12.7957	14.7821	11.289	9.03398	8.64627	5.00699	6.38156	9.65007	4.36527	6.40967	4.05682	4.61594	5.49116	6.82856	6.23934	2.23641	4.70521	4.30746	6.85332	8.16144	4.18246	8.07499	3.35778	4.03096	8.17622	5.92446	2.69094	4.25017	5.27248	5.21181
1107	ENSG00000070371	CLTCL1	0.758733	1.33801	1.8501	2.00247	1.5769	1.26092	0.917748	1.60632	1.29277	0.534488	0.558973	0.645973	1.24587	0.673401	1.09749	0.662171	0.367334	0.607827	0.343209	0.553018	0.782941	0.939111	0.441765	0.686168	0.949016	0.696644	0.760709	1.38463	0.90049	0.826996	0.809166
1108	ENSG00000070388	FGF22	0.10141	0.0937145	0.130112	0.155883	0.198839	0.47483	0.954751	0.62779	0.253468	0.723083	0.226125	0.428487	0.593106	0.646758	1.38555	0.7432	0.738795	0.601438	0.642296	0.499404	0.313923	0.779423	0.31473	0.889978	0.989111	0.597102	0.400196	1.82265	0.761795	0.613116	0.612284
1109	ENSG00000070404	FSTL3	1.3929	1.13451	1.07872	1.21228	1.75929	2.61019	3.30731	2.00487	1.51327	3.1069	1.84738	4.01906	6.77173	2.28995	1.69179	1.5679	5.78878	2.8205	1.7135	1.66675	1.01123	2.48127	1.21314	3.64179	2.44392	1.19011	2.23079	3.11809	2.58749	2.49994	2.59391
1110	ENSG00000070413	DGCR2	25.2043	25.3703	25.6745	26.4014	26.0848	28.7895	20.6828	25.774	28.7943	18.5982	15.9007	33.2368	33.1318	26.8744	16.714	25.4954	15.6354	23.4577	9.32277	20.2794	27.1769	32.541	19.7717	17.6431	35.6945	27.999	27.1298	43.8398	28.0372	26.514	22.1765
1111	ENSG00000070423	RNF126	16.1257	11.3527	12.3238	12.3069	12.6433	16.7921	16.9391	10.6525	13.3841	9.83839	9.26921	25.6136	18.4629	13.4842	15.6531	12.3114	10.1977	12.4069	11.3737	12.1145	8.18423	14.1481	7.32301	12.637	12.9614	12.1101	9.66115	20.0339	9.08575	8.94883	10.8667
1112	ENSG00000070444	MNT	6.13623	6.19268	8.20965	8.79087	10.0825	12.6102	10.4063	11.4847	9.52768	3.25816	4.41354	7.30416	7.87456	5.4854	5.07649	7.68936	3.57077	3.74902	3.60461	5.53992	4.87169	7.68009	5.99056	4.16067	8.30083	6.72154	6.55754	11.0378	6.90495	6.38514	5.77937
1113	ENSG00000070476	ZXDC	3.42949	6.53002	4.073	4.0196	4.1872	4.68117	2.03441	3.71249	3.13425	1.70851	2.18512	2.1074	2.15663	1.8461	0.868888	2.0467	1.02009	1.68107	0.666175	1.11087	1.51941	1.95418	1.63712	1.55759	1.89882	1.71897	2.03032	2.03897	2.19661	2.67816	1.11927
1114	ENSG00000070495	JMJD6	7.34268	9.94023	9.39637	10.3361	9.86242	10.4766	7.89261	8.46314	8.31051	3.60689	4.45784	4.99904	5.03753	4.11891	16.5308	4.59491	2.4249	5.37313	2.08065	2.93124	4.20756	4.84019	5.39834	2.67053	4.90735	5.76313	4.93623	4.13812	4.96551	5.30793	3.46909
1115	ENSG00000070501	POLB	11.2161	8.3326	14.792	14.1489	10.9224	12.4482	10.9012	8.68244	10.9977	2.84481	5.59518	6.31767	6.53752	7.95251	10.6683	7.64398	3.93247	5.99773	21.5162	9.6265	9.65342	6.35202	9.72903	6.29995	6.3093	6.51867	5.75006	6.29153	6.42167	10.0478	13.6392
1116	ENSG00000070526	ST6GALNAC1	0.12389	0.103585	0.198014	0.16469	0.330482	0.224058	0.171068	0.442453	0.574439	2.41332	2.24976	5.33377	3.89745	1.74284	0.399238	1.37113	2.59596	2.8642	1.66631	0.997965	0.747297	1.08813	0.710942	1.75835	1.51175	0.806604	1.1195	1.26433	0.842312	1.10039	0.944637
1117	ENSG00000070540	WIPI1	3.19586	2.89107	2.01252	1.22809	2.28559	2.05113	2.02493	2.31338	2.50095	9.40422	3.9345	7.76171	8.90336	5.69323	2.88563	3.11461	6.6193	7.10364	4.87508	5.8678	3.72066	5.84772	4.32452	6.10961	5.17509	3.4563	6.57329	4.93926	5.03366	5.63735	5.22522
1118	ENSG00000070601	FRMPD1	0.335046	0.282871	0.264798	0.310841	0.347316	0.475426	0.220585	0.414453	0.326118	0.832938	0.43619	0.41897	0.583062	0.956063	0.425609	1.52531	0.386357	1.00556	0.456013	0.735904	0.686138	1.14698	0.802163	0.622146	1.27622	1.01158	1.00883	1.28817	0.904923	1.07929	0.575668
1119	ENSG00000070610	GBA2	13.028	17.5948	13.4153	14.8419	19.0634	23.8534	19.1485	26.1306	19.9678	15.6981	11.0799	23.0305	17.6642	21.9725	29.7077	26.3293	10.4787	21.3535	14.2285	21.4552	20.8364	24.5482	23.6018	14.4308	33.0249	22.4594	21.3577	36.4158	30.5585	28.7878	21.0388
1120	ENSG00000070614	NDST1	12.3122	15.0887	15.0344	15.6744	16.3965	16.1785	12.3582	15.1288	14.2041	15.1323	11.632	13.3481	12.5757	14.523	7.13546	15.8793	14.337	14.7408	3.8743	9.44736	9.9942	16.7527	12.8679	11.7487	17.9278	13.1668	16.5992	18.5426	15.3429	15.0123	7.48305
1121	ENSG00000070669	ASNS	15.6418	12.1068	16.9252	20.8428	16.4234	17.9352	11.4505	18.6765	21.1168	3.86989	8.88707	21.1644	10.8411	13.8359	31.3987	19.1063	2.57917	8.11629	20.9759	24.5598	24.5633	17.0944	21.4291	7.17523	22.0238	20.2747	14.8104	21.7679	20.1675	24.8925	22.1403
1122	ENSG00000070718	AP3M2	7.64304	8.98844	10.8076	8.95732	7.71581	7.6163	5.16811	7.44056	9.65192	5.0687	5.72588	3.46889	7.43173	10.5078	11.5992	15.5527	2.85795	6.80431	9.254	12.2609	16.0502	11.2359	20.1153	6.53903	18.7056	15.7762	9.94189	16.9066	17.1593	18.0372	15.4678
1123	ENSG00000070729	CNGB1	0.0719039	0.0713085	0.0197307	0.027264	0.0749967	0.140639	0.107365	0.277276	0.0658734	0.0629222	0.0504958	0.175096	0.0712331	0.395285	0.367208	0.665232	0.0374959	0.0575788	0.0913052	0.445588	0.261325	0.343541	0.636375	0.240431	1.03995	0.782505	0.377149	1.04468	1.65116	0.705878	0.653043
1124	ENSG00000070731	ST6GALNAC2	0.24983	0.281282	0.22173	0.207976	1.659	0.289284	0.320483	0.24519	0.287492	0.106519	0.19171	0.335178	0.885816	0.537029	0.349732	0.47743	0.387055	0.401434	0.292265	0.331425	0.455421	0.416152	0.224747	0.542073	0.41776	0.294862	0.343199	0.196328	0.729789	0.359552	0.22819
1125	ENSG00000070748	CHAT	0.0995588	0.167941	0.14593	0.188282	0.125433	0.1975	0.0755983	0.236261	0.163363	0	0.0757039	0	0.0271697	0.0544636	0.00415872	0.0840356	0.00375558	0.0029029	0.0102027	0.0201445	0.00664586	0.035825	0.00683964	0.00174811	0.0654032	0.207071	0.0439274	0.0844867	0.0568378	0.0166575	0.0256709
1126	ENSG00000070756	PABPC1	101.547	86.5349	107.382	111.847	85.2451	83.2191	62.4034	81.2742	91.4325	13.5578	36.2235	32.4275	57.7747	25.0409	33.3999	19.8087	10.4115	15.1725	17.6225	21.1913	16.1322	15.2268	18.1959	11.4459	14.5889	15.8033	15.2606	13.4115	14.0938	14.8341	14.4445
1127	ENSG00000070759	TESK2	0.291449	0.267026	0.21196	0.230015	0.270778	0.344156	0.316174	0.519187	0.566658	2.3117	1.89857	3.26616	2.3582	1.51254	1.10863	1.60435	1.92156	2.50035	2.35283	2.00038	2.3155	2.38255	1.899	2.99899	2.68252	1.82173	3.39773	2.85441	1.95363	3.34025	1.76015
1128	ENSG00000070761	C16orf80	57.0875	48.3198	41.2016	42.8736	39.1232	39.5356	36.1826	35.8953	52.2904	15.9057	22.5661	21.6351	39.0437	37.3287	32.3592	30.8968	9.28979	22.2614	36.6421	33.217	30.5315	26.3971	30.1313	16.342	31.3774	24.6084	24.7255	36.5034	24.9506	28.251	32.7066
1129	ENSG00000070770	CSNK2A2	20.0034	27.3955	18.4181	21.1169	16.4375	15.4674	10.9476	15.2378	15.1505	8.50899	10.124	10.2138	16.0963	12.6849	13.9225	15.1637	5.50148	10.3255	8.03434	11.197	10.7192	12.4689	18.1285	7.64753	15.0795	12.8169	12.0139	14.6523	13.8307	14.2141	13.5619
1130	ENSG00000070778	PTPN21	4.84894	3.77658	3.29069	2.80286	3.47489	3.97548	2.0858	3.94437	2.83146	3.33669	2.62641	2.18102	2.08214	2.56763	1.419	1.63027	1.51897	2.54464	0.722787	1.35986	1.49695	1.75511	1.37958	2.02593	1.42323	1.79004	2.51541	1.04762	1.74452	1.93166	1.44244
1131	ENSG00000070785	EIF2B3	9.63849	8.56599	9.89058	10.9583	8.83929	10.2667	11.5338	9.54221	10.4446	4.35563	5.64051	3.56774	7.02402	7.32755	10.3934	7.01504	3.16991	5.17831	13.3795	8.37712	8.83598	6.61278	9.71805	4.3176	8.20127	6.18371	7.47566	9.12435	7.76697	7.74493	9.94892
1132	ENSG00000070808	CAMK2A	2.77268	3.15128	2.55505	2.3644	3.92127	5.89139	6.07088	9.42247	8.84186	39.4021	19.6295	29.7569	37.5093	130.649	166.322	248.815	25.668	84.4594	68.172	250.471	212.986	302.963	265.306	106.501	323.073	235.887	199.218	353.046	294.107	246.12	220.002
1133	ENSG00000070814	TCOF1	3.90581	5.1761	3.07831	3.84002	4.0011	4.20834	4.36106	3.55376	2.35213	1.77116	2.32511	2.76384	2.09613	2.40459	2.22274	3.69839	2.86146	2.34882	1.08239	1.76446	2.08741	3.45481	2.68568	2.46205	4.0239	3.11156	3.3232	4.1929	3.18797	3.19454	2.72718
1134	ENSG00000070831	CDC42	62.2015	47.1073	79.6625	68.2504	62.8631	69.7513	74.3783	67.0358	100.956	20.1803	35.0333	47.1892	57.0136	49.7381	51.3292	36.9731	19.3906	27.3076	71.0394	39.7837	52.527	29.9544	47.5501	21.2531	29.5684	34.4801	30.4619	24.0007	25.1004	29.7347	36.929
1135	ENSG00000070882	OSBPL3	0.620907	0.801549	2.00348	1.3993	0.875842	0.860585	0.399325	1.00375	0.846824	1.24063	1.53638	1.36345	0.89853	2.46153	3.67288	4.05606	0.681891	1.57461	1.55475	3.23887	2.86276	2.53263	4.20456	1.34744	2.96995	4.52091	2.53277	2.15847	2.61262	3.94456	2.44251
1136	ENSG00000070886	EPHA8	0.566267	0.908623	2.7622	2.54615	2.31297	2.07166	1.45051	2.56149	2.66467	0.0952721	1.92623	1.37646	2.28288	0.929978	0.855517	0.544577	0.0735322	0.223611	0.50886	0.434132	0.344877	0.397352	0.244034	0.165106	0.461659	0.37206	0.32262	0.775594	0.483345	0.293472	0.370366
1137	ENSG00000070915	SLC12A3	0.000899375	0.000630786	0.000610863	0.00386081	0.00253786	0.00354571	0.00228975	0.00521496	0.00304748	0.0253468	0.00710447	0.0318388	0.00453174	0.00415195	0.0221741	0.00942385	0.0221383	0.0101895	0.00354633	0.0204977	0.00195641	0.00866871	0	0.00397005	0.0059675	0.00531276	0.00763924	0.00995305	0.00787513	0.00781213	0.00678819
1138	ENSG00000070950	RAD18	3.57978	4.06009	2.07426	1.8038	1.59545	1.51172	1.08798	1.7476	1.85573	0.431108	1.16692	0.74706	1.02568	0.862604	1.03824	1.13215	0.29209	0.492506	0.542854	0.703254	0.971339	0.629441	1.35409	0.367641	0.820762	1.0575	0.72304	0.647036	0.867236	0.918349	0.720889
1139	ENSG00000070961	ATP2B1	9.33102	10.014	17.9966	14.7358	16.6925	18.6881	10.0901	21.1557	22.1259	9.23386	8.05276	6.6727	12.3159	30.9535	29.8374	75.4351	6.54852	17.7304	29.1528	45.7561	67.97	39.7707	75.2337	12.5902	51.8835	77.9386	40.7188	34.7143	47.7871	53.1752	49.448
1140	ENSG00000070985	TRPM5	0.00319913	0.00834064	0.0116316	0.00943338	0.00590625	0.014096	0.0144429	0.0126227	0.00725782	0	0.0174656	0.137244	0.00968302	0.0117421	0.00645185	0.0043145	0.0143806	0.00620707	0.00184819	0.0232536	0.0040416	0.00416404	0	0.00697603	0.0116119	0.000600188	0.00397787	0.00671233	0.021309	0.00691303	0.0071572
1141	ENSG00000071051	NCK2	30.764	28.7861	40.594	43.4866	42.0482	46.5481	34.7933	34.7954	28.8727	12.9233	14.5331	16.1517	24.5578	16.1745	22.0309	16.6697	9.65077	16.4	9.68678	13.9569	11.2697	14.055	13.4825	11.3319	14.531	14.9236	13.8081	18.8321	11.8869	10.8475	13.9178
1142	ENSG00000071054	MAP4K4	41.6846	50.8429	43.4138	49.3572	41.7402	40.7377	25.4451	47.1148	31.7453	32.1658	36.799	7.54597	13.3121	19.0537	15.6121	21.0634	34.7775	31.239	9.23147	17.297	19.4701	19.4675	24.7137	42.8529	17.9737	20.5619	46.7336	15.6106	22.2718	22.4283	32.338
1143	ENSG00000071073	MGAT4A	2.24993	2.31213	3.06878	2.13256	2.51277	3.28722	1.70165	3.8838	3.80043	2.58949	1.65226	2.21365	3.1431	3.2769	3.5501	7.12238	1.47165	3.11752	3.02976	4.70843	6.50416	4.20502	7.22177	2.07835	4.96862	7.39561	3.68375	3.63227	5.29041	5.67746	4.53248
1144	ENSG00000071082	RPL31	58.2909	41.0999	58.3396	59.6989	48.2581	45.5982	70.8226	46.3025	40.3705	22.343	32.0959	109.657	75.939	41.1894	39.6715	17.274	38.1033	42.4235	111.67	40.7805	42.1595	19.1874	30.2885	29.4699	21.7539	17.986	24.0743	26.3584	22.903	23.3512	58.8095
1145	ENSG00000071127	WDR1	18.4857	16.6676	14.4544	15.54	18.8804	19.9786	14.3148	20.3875	24.8269	13.1412	12.6251	14.5778	27.9395	22.9457	20.523	20.0415	11.0719	16.838	10.0986	13.7476	13.6585	11.6494	12.1922	10.1818	14.213	11.9959	13.2522	14.5145	10.0064	10.1817	7.97105
1146	ENSG00000071189	SNX13	2.60706	2.80601	2.63158	1.89202	1.70612	1.65553	0.617631	1.69346	1.56822	1.85184	1.67378	0.993104	1.48645	2.33012	1.37913	3.88468	0.715227	1.73084	1.07482	2.45605	2.2766	1.87374	3.92158	1.16941	2.12957	3.96978	2.56215	1.34983	2.1079	2.37217	2.00035
1147	ENSG00000071203	MS4A12	0	0	0	0.00118325	0	0	0	0	0	0.0197811	0	0.00792355	0	0.00141318	0.00519681	0.00665513	0	0.00243404	0.00862255	0.0144084	0.00500361	0.00457319	0	0	0	0	0	0	0	0.000725373	0
1148	ENSG00000071205	ARHGAP10	0.234198	0.129578	0.0882483	0.0820625	0.142213	0.148729	0.101359	0.204927	0.202981	0.996424	0.504467	0.127825	0.667272	1.26995	2.65024	1.6285	0.578828	1.20301	0.971743	0.92104	1.05326	1.01744	1.24562	0.655527	0.765184	0.792666	0.69004	0.602321	0.632358	0.629078	0.590658
1149	ENSG00000071242	RPS6KA2	9.5239	7.48832	9.44626	8.29787	10.3324	10.8557	6.04957	11.8182	10.4714	7.8081	7.84239	14.534	16.3763	9.91164	10.3206	10.8003	5.47358	9.63711	4.2672	10.1119	11.448	12.621	11.6741	9.86318	15.1893	15.63	15.631	17.0291	14.2769	14.7088	12.6682
1150	ENSG00000071243	ING3	3.96552	2.49087	2.47959	1.99527	2.06491	2.68716	1.87356	2.14293	2.45987	2.06459	2.10329	1.20685	1.5327	2.43194	2.24296	2.0341	1.1795	1.83653	2.07112	1.96799	1.9564	1.68448	2.25217	1.62999	1.676	1.96412	1.96257	1.28965	1.61885	1.87846	1.90332
1151	ENSG00000071246	VASH1	31.7108	28.0966	30.1526	31.0296	39.7886	54.554	57.104	50.4307	32.6277	13.375	17.1641	52.036	21.8234	17.89	9.89008	10.4798	15.6085	13.4758	5.29411	5.84833	6.36006	10.2456	6.64729	12.3604	9.96854	6.31435	11.2767	11.1058	10.6781	10.5007	8.1483
1152	ENSG00000071282	LMCD1	1.78836	1.30316	0.612186	0.687453	1.14453	1.20539	0.909314	1.16969	1.25987	3.96451	3.2834	2.44143	6.55019	3.22563	2.51686	2.50443	2.15407	3.64394	3.61701	2.14661	2.14045	2.16625	1.76482	3.61205	2.36954	1.85081	2.8896	3.09573	1.7966	2.41848	3.56293
1153	ENSG00000071462	WBSCR22	5.51731	3.22909	4.30697	4.39659	5.39244	6.9152	6.397	6.42513	5.74713	3.74083	3.63557	4.96618	6.08124	8.17017	11.7463	10.6779	3.51799	5.40882	8.94271	8.64815	8.3005	8.22551	9.06459	4.45254	9.68638	7.5177	6.78044	12.2798	8.57633	8.17652	8.86379
1154	ENSG00000071537	SEL1L	8.82704	8.25258	13.7028	10.8922	9.50372	7.56108	3.9743	8.26006	11.4858	6.26265	7.4556	2.35595	6.5667	7.34795	5.45844	13.8081	2.87063	7.44377	5.73103	9.98767	12.8067	9.64864	15.4728	4.60154	10.5688	18.428	11.619	7.8659	9.77662	10.9185	8.74487
1155	ENSG00000071539	TRIP13	8.89831	7.91564	3.03674	3.80328	2.76801	3.00898	2.20767	2.44008	3.73415	0.418539	1.78487	2.36993	2.20029	1.37932	1.56732	0.927615	0.106543	0.43581	1.06176	0.904746	1.22868	0.562892	1.02327	0.291436	0.690574	0.7457	0.3822	0.766995	0.57505	0.609203	1.08271
1156	ENSG00000071553	ATP6AP1	22.2916	24.8932	26.2129	29.108	31.1619	31.4061	28.004	34.4514	47.8404	21.413	20.4532	29.9635	50.3088	43.8001	37.0953	52.9434	17.456	33.8507	35.1424	51.9613	51.0121	57.0261	45.854	25.0217	76.5085	50.1231	46.0276	92.6114	52.2671	54.4389	47.7211
1157	ENSG00000071564	TCF3	49.2582	49.9874	13.3141	15.9625	15.1754	14.3455	10.6251	9.90029	8.77119	6.31534	10.765	23.3636	12.6788	6.02659	2.48461	2.54543	6.85026	5.84689	1.79169	1.84325	1.41025	3.39508	1.63705	4.76621	2.52949	2.13472	3.31857	3.40879	2.22867	2.46991	2.02196
1158	ENSG00000071575	TRIB2	48.0958	51.1247	31.3938	26.3076	27.06	25.6958	13.7632	26.3469	30.5612	32.6043	25.8508	30.5881	40.0924	33.1146	15.7994	30.0218	11.9524	26.9021	12.929	18.6316	18.2281	16.4138	20.2805	10.4148	14.9544	17.2476	14.254	9.50778	11.6083	14.7783	8.23885
1159	ENSG00000071626	DAZAP1	40.7298	27.8812	22.756	26.2665	23.7492	28.0948	30.4421	21.3983	22.144	11.5043	14.9273	36.0558	16.0028	14.6873	23.4681	11.7957	16.0084	14.8988	11.7344	13.5177	10.685	12.4834	9.33036	12.5273	10.9655	11.1276	11.9517	13.764	9.5597	11.5479	12.2433
1160	ENSG00000071655	MBD3	44.9376	33.0908	26.5685	28.5936	33.4634	45.2079	58.9046	27.1549	26.6294	32.9684	26.0469	75.9499	36.3138	35.179	43.1672	24.977	44.9057	45.8297	24.1793	26.9673	19.9306	31.2331	14.4145	36.6665	30.0802	24.0063	26.5767	46.3251	20.5253	20.0441	26.4741
1161	ENSG00000071677	PRLH	0.00914619	0	0	0	0	0	0.0104101	0	0	0	0	0	0	0.00115255	0	0	0	0	0	0.00678972	0	0.00602205	0	0	0	0	0	0	0	0	0
1162	ENSG00000071794	HLTF	11.3252	8.84991	13.255	8.49949	8.4167	10.2507	5.06942	9.23795	8.72022	5.15507	6.07579	2.62044	4.3004	6.50378	6.75687	9.34659	2.47113	4.30089	3.20694	6.18589	7.19239	6.30632	9.74115	4.39335	6.09392	10.4803	7.9505	4.01734	7.34588	8.51811	6.40788
1163	ENSG00000071859	FAM50A	23.4243	14.7406	13.7019	18.2337	19.2717	27.294	40.2155	29.9457	16.3741	20.1511	18.3344	25.6449	18.53	22.5595	22.729	15.7735	20.8229	22.5684	22.7667	15.893	12.6701	16.8618	17.0048	19.8748	19.0316	10.8261	21.4333	24.4904	18.2679	15.9759	22.9349
1164	ENSG00000071889	FAM3A	3.94398	3.49819	2.87101	3.28358	3.70159	4.48932	5.1941	3.96014	3.7733	7.44567	5.63417	8.61318	8.09341	6.80136	7.50058	5.32921	8.18131	9.20343	8.95514	7.79459	4.18466	6.47867	4.44346	7.15697	6.75264	5.16639	6.91474	9.18891	4.65839	5.13266	7.45935
1165	ENSG00000071894	CPSF1	17.9625	25.4088	8.19959	12.2592	13.4341	11.9233	11.4319	12.729	8.02676	6.06239	6.09896	17.3716	9.9273	5.47891	6.09798	5.49753	4.88801	6.91505	2.24091	5.09606	3.52301	6.91379	5.11385	4.9998	8.46509	5.68523	6.48336	12.0841	8.61502	6.76247	4.54755
1166	ENSG00000071909	MYO3B	0.0389303	0.0586524	0.0398617	0.0341833	0.0484943	0.0517999	0.0374733	0.0523508	0.0713727	0.0388191	0.0344749	0.0403541	0.067896	0.0637777	0.0438915	0.0698921	0.0185042	0.0231268	0.039765	0.0640508	0.0525388	0.0373511	0.038937	0.0211239	0.0529744	0.0345114	0.0429488	0.0378744	0.0571072	0.057968	0.0402076
1167	ENSG00000071967	CYBRD1	3.70441	3.98925	1.19024	1.00632	1.85639	1.09254	0.590725	1.13843	2.34101	13.0816	7.49923	1.93596	11.3751	6.67686	4.8705	3.92656	5.95359	15.3196	6.25882	10.6863	9.53461	10.7876	6.52913	9.74621	6.16241	10.8732	13.8319	2.62867	5.07504	8.18715	6.38103
1168	ENSG00000071991	CDH19	0.172094	0.0104854	0.00434776	0.00339215	0.0117621	0.00458039	0.00171534	0.00196855	0.012913	0.294393	0.367502	0	0.0140195	0.0834309	0.0704104	0.340172	0.456549	0.436944	0.447323	0.54283	1.28834	0.741965	1.3009	0.537843	0.618225	1.46737	1.56436	0.49363	0.561752	1.1471	0.536701
1169	ENSG00000071994	PDCD2	7.24605	4.91585	7.75083	6.59871	5.78664	6.55504	5.80256	4.91316	5.94491	3.4034	4.39078	4.52872	3.71582	5.15302	5.01282	4.23324	2.89089	3.99951	8.54874	4.63356	5.19224	3.22583	5.15424	3.23849	3.61397	3.66965	3.40943	3.20113	3.6362	4.19518	5.99074
1170	ENSG00000072041	SLC6A15	6.7515	5.75098	10.4283	7.7551	7.00455	6.16243	3.53018	6.34361	8.80331	0.347054	3.39677	1.52788	4.44335	5.34052	5.32859	7.79988	0.225413	0.886287	3.04861	6.14413	6.14852	5.20311	8.64469	1.18986	6.12704	9.62691	3.89033	5.84365	6.17137	6.45339	6.75739
1171	ENSG00000072042	RDH11	15.6591	16.0735	16.6642	15.577	14.6076	17.0193	15.7237	15.9483	21.5858	19.2384	15.1446	10.1168	17.8239	21.208	14.4598	16.7817	18.1999	18.4415	23.867	16.0836	15.4472	15.0571	20.1842	17.4133	17.952	16.3931	19.416	15.4163	15.8416	17.7733	19.1919
1172	ENSG00000072062	PRKACA	19.4581	19.4852	16.5651	16.4923	24.3464	27.0477	18.0513	24.027	29.1434	17.0059	14.9979	30.6178	34.7468	27.6914	28.6738	35.5086	13.6273	23.3111	16.669	33.9094	26.6819	43.7612	35.3654	22.4726	43.1268	35.1705	30.7515	53.2733	34.6878	37.6529	31.9241
1173	ENSG00000072071	LPHN1	22.5275	29.4291	35.3474	40.8383	44.038	51.7722	57.7083	55.3735	36.3344	30.282	25.2288	54.7723	46.7266	44.7489	37.6021	55.6427	41.0273	37.1143	16.8412	28.8278	25.8227	49.1221	30.9157	28.9834	45.1169	33.5851	31.8813	46.8092	33.3019	28.6864	22.964
1174	ENSG00000072080	SPP2	0.002144	0	0	0.000783075	0.0026453	0.00115303	0	0.00102402	0.0039125	0	0	0	0	0.00446225	0.00748855	0.0135166	0	0	0.0011001	0.00603663	0	0	0	0	0.00116065	0	0	0	0	0	0
1175	ENSG00000072110	ACTN1	5.11109	7.21836	1.61904	2.57727	3.29863	2.99638	2.13904	3.01922	3.38059	3.28885	3.14242	4.6142	12.8062	5.58226	6.29864	11.9765	2.94334	4.59668	3.05222	6.431	5.83068	10.2973	11.3895	4.09138	12.4527	9.86501	8.28577	14.1867	12.0889	12.1845	9.10199
1176	ENSG00000072121	ZFYVE26	1.45428	2.00377	1.70935	1.65071	2.09818	2.13664	1.16837	2.03747	1.44061	1.22709	1.34379	1.17563	1.23682	1.25269	0.826391	1.6353	0.554891	1.36755	0.47381	0.890406	1.15977	1.48233	1.29862	0.980452	1.41622	1.25669	1.60209	1.17206	1.91209	1.92147	0.740952
1177	ENSG00000072133	RPS6KA6	3.19173	3.96011	3.20878	2.41737	2.1251	2.09836	0.685753	2.45562	1.7635	0.290503	1.31169	0.599694	0.932555	1.68571	1.51558	3.73381	0.112634	0.578283	0.375721	1.13789	1.74714	1.09945	3.41935	0.335269	1.51054	2.05	1.27552	1.02034	1.63501	1.66866	1.20383
1178	ENSG00000072134	EPN2	10.2006	12.6156	15.5111	13.8247	14.5201	15.9799	14.1041	15.1358	17.7527	36.98	21.7643	26.3903	26.6766	26.311	12.2495	26.8322	19.5555	31.4259	13.4147	20.838	18.8678	26.4876	22.1914	19.217	23.0482	22.5559	24.1916	21.9779	17.6094	20.2667	12.956
1179	ENSG00000072135	PTPN18	3.3193	4.52282	2.82042	3.36746	4.22017	6.07725	5.04152	6.52642	4.34467	4.13528	3.28254	9.53143	6.26964	4.75122	3.53323	3.55204	2.82752	4.39238	2.69948	3.90039	2.38156	3.67286	3.70176	4.12467	3.73478	2.65273	3.85353	4.18329	4.92883	5.46671	3.64039
1180	ENSG00000072163	LIMS2	0.586089	0.401948	0.62787	0.706437	1.23478	1.98056	1.96263	2.76408	2.52351	24.1	13.0363	16.7275	12.7281	12.7323	4.37791	5.44767	22.4844	16.6505	3.1266	3.40986	2.29386	5.33612	2.62793	7.19156	3.386	2.28785	4.81953	3.14675	2.35212	2.25081	2.08959
1181	ENSG00000072182	ACCN4	0.246313	0.174815	0.0912228	0.0990848	0.296999	0.736601	0.854403	1.40975	1.23266	3.96077	1.5971	2.49335	5.48295	4.03398	1.76522	2.07579	2.06677	2.38354	1.32502	1.37769	0.713083	1.91636	1.09029	2.10071	1.34354	0.874027	1.01806	1.44739	1.63031	1.25779	1.02461
1182	ENSG00000072195	SPEG	0.591129	1.09069	0.915167	1.14759	1.80406	4.08039	4.20094	2.92767	1.40581	2.33566	1.57353	5.03481	3.32588	3.20979	4.48617	4.08165	2.89515	2.69648	1.50146	2.52697	1.98227	3.2829	1.96504	2.19913	2.90997	2.32693	2.51576	3.53252	2.95953	2.77912	2.11195
1183	ENSG00000072201	LNX1	4.48838	3.63924	8.48954	9.16359	9.69067	10.1424	7.26593	8.656	9.36001	3.65127	2.77311	3.15442	5.98535	10.995	31.7578	18.8352	1.33234	4.49002	7.85873	12.2983	13.6573	9.71059	15.6723	3.27323	10.7066	15.0819	8.75613	8.95686	9.89999	10.4849	11.6021
1184	ENSG00000072210	ALDH3A2	17.614	15.6262	11.0694	10.8833	12.7967	13.0544	9.03304	12.6729	16.512	8.66279	10.1803	5.29824	12.0624	10.6939	10.9213	10.8	4.5714	9.61209	8.19729	10.8244	11.0963	10.5792	13.1567	7.8563	11.954	12.8121	12.1252	9.33044	11.6281	13.0877	12.4702
1185	ENSG00000072274	TFRC	10.2486	11.5246	6.40017	7.22583	6.61445	5.79038	2.90693	6.96057	9.10442	31.8527	14.2913	22.3085	11.6339	18.5215	9.61683	19.4076	11.2285	27.3025	11.846	12.639	10.6132	14.7384	14.5488	9.92206	11.0717	11.6654	13.1168	7.39056	7.30939	8.53038	5.40438
1186	ENSG00000072310	SREBF1	5.68546	8.45469	3.74401	4.41894	4.22237	5.37559	4.28378	3.89563	3.81437	11.6707	10.028	6.74515	11.1445	6.20963	2.74101	3.23238	15.3312	10.7592	3.45163	6.58018	5.24278	11.6964	3.52589	13.4518	9.41731	7.18595	12.1016	11.8725	6.35751	8.15103	2.75625
1187	ENSG00000072315	TRPC5	0.106821	0.243237	0.76427	1.10237	1.43464	1.36936	0.311667	1.1071	0.938269	0.0983857	0.109886	0.0917841	0.33253	0.446245	0.739116	2.06885	0.050048	0.103558	0.109788	1.20386	0.557125	0.462117	1.54572	0.102018	0.872577	2.0998	0.590052	0.588732	1.10575	1.04538	0.575935
1188	ENSG00000072364	AFF4	16.217	20.5483	21.6701	15.5849	15.7803	12.6838	5.5937	12.6406	14.3796	5.77915	8.90164	5.43983	7.07849	7.71418	4.0981	12.6781	3.28553	5.70662	3.42936	6.71035	9.35647	7.58652	11.4097	4.5218	7.36288	14.7425	9.57758	4.82053	8.28958	8.58329	6.26135
1189	ENSG00000072401	UBE2D1	18.0324	10.4935	24.5935	15.6374	12.3134	12.4366	7.49426	8.93685	18.3399	3.51765	6.69891	6.37586	7.47376	7.03532	7.59223	7.79633	2.14616	4.55587	9.97654	11.248	12.4146	5.9386	9.37723	3.2988	6.76934	8.78706	6.06193	5.122	6.21005	7.53806	7.55709
1190	ENSG00000072415	MPP5	6.87029	6.96599	2.79238	2.50589	2.26086	2.56861	1.48299	2.37427	3.42369	4.61171	4.7766	2.68854	3.31724	4.58655	4.22032	5.56325	2.62198	4.45015	4.50168	5.63697	6.82527	4.53711	7.31458	3.43463	5.51316	8.82609	6.91724	3.91343	5.14441	6.02591	6.01756
1191	ENSG00000072422	RHOBTB1	5.10878	3.70479	2.66687	2.3802	5.18679	6.79048	4.06093	6.77052	6.13192	1.47136	2.45268	2.89532	2.74368	2.31857	1.56211	2.86087	0.961413	1.53131	1.33957	1.22792	2.06909	1.76023	2.66276	1.18309	2.05041	1.78146	1.72948	1.90456	2.38222	3.03727	1.75908
1192	ENSG00000072501	SMC1A	22.7727	25.0499	13.5288	14.2828	10.9403	11.2782	6.90797	11.71	8.83846	6.19612	8.44122	4.82394	4.60466	5.54128	4.9435	6.96804	2.87462	7.33952	1.76185	4.09567	5.8204	6.04645	5.66491	3.96687	6.13774	7.83971	7.71699	4.8604	5.94323	6.02331	3.81369
1193	ENSG00000072506	HSD17B10	56.2721	38.7042	34.1265	40.9832	33.6	30.7804	40.7561	32.011	37.231	23.3596	28.2053	23.5469	22.5741	28.595	24.0575	15.2392	30.1611	33.3658	35.0284	29.1837	19.1993	19.2372	12.9371	21.5057	19.8969	14.3818	22.751	20.0789	14.791	16.4678	22.2603
1194	ENSG00000072518	MARK2	7.94762	7.19667	7.56719	7.56561	8.92546	10.1014	9.30396	8.96743	7.80236	4.60632	5.36025	9.33824	8.2971	8.24101	11.3306	11.2193	5.65954	7.21355	3.97891	7.40449	7.21259	10.7034	8.93354	5.58963	10.7859	10.4599	7.81958	12.0974	8.24366	8.19906	5.82718
1195	ENSG00000072571	HMMR	5.46494	5.1327	0.647479	0.650542	0.432766	0.430604	0.208819	0.243124	0.419553	0.15719	0.771984	0.332601	0.375153	0.239338	0.124675	0.12139	0.0497969	0.0811586	0.0814281	0.148379	0.0795132	0.10749	0.0931279	0.0811508	0.104006	0.0857278	0.111112	0.0615754	0.100635	0.124966	0.111093
1196	ENSG00000072609	CHFR	3.73864	3.33173	4.38349	4.1859	4.2877	5.12287	3.86452	4.16688	3.85012	1.56976	2.01941	4.40131	3.05033	2.50423	1.59206	2.0211	1.37557	1.74211	1.20998	1.17437	1.24329	2.08607	1.24322	1.59156	1.61382	0.982704	1.75634	1.86107	1.96372	2.28734	1.37432
1197	ENSG00000072657	TRHDE	0.338556	0.326704	0.183139	0.225836	0.487344	0.586447	0.315767	1.12584	1.33624	0.984593	0.308185	0.748567	1.11036	4.03081	5.77826	11.3356	0.611316	1.90309	3.18994	6.65365	7.61426	4.23682	10.3048	1.02262	5.78817	9.19612	3.27134	4.15261	5.54575	5.68108	5.7205
1198	ENSG00000072682	P4HA2	0.465585	0.565958	0.303182	0.3508	1.01398	1.17924	0.946669	1.48567	1.19217	0.828706	0.777025	0.837014	3.51456	1.52863	2.59425	2.09942	0.663923	1.37994	0.866381	1.125	1.64581	1.57254	1.7854	0.825138	2.04315	1.79962	1.3407	1.87108	1.67737	1.6889	1.21031
1199	ENSG00000072694	FCGR2B	0.000417188	0.000404714	0.00303594	0.00167421	0.00460981	0.00586029	0.00362346	0.00262586	0.00456383	0.0640122	0.0857377	0.00104154	0.0569965	0.0229015	0.0571248	0.134457	0.0243117	0.0771626	0.240275	0.137415	0.0199698	0.0881379	0.191145	0.0869474	0.103912	0.0445017	0.053673	0.0916477	0.100419	0.155187	0.0730297
1200	ENSG00000072736	NFATC3	6.87752	7.89187	3.54818	3.44887	3.39681	3.21047	2.72386	2.54031	3.70341	3.21499	3.33808	4.81762	2.91732	2.0778	2.88982	1.59203	3.08876	3.81728	1.7152	1.46114	2.54897	2.89555	2.33913	2.80952	2.36755	2.16157	2.997	1.49193	1.99801	2.79247	2.04002
1201	ENSG00000072756	TRNT1	4.80657	3.28717	5.12522	3.87763	3.38326	4.31651	2.87019	3.96309	4.39716	3.02812	3.07107	2.87397	2.84935	4.76148	5.13553	4.92918	1.79317	3.00294	6.09943	5.74166	5.64541	3.34549	7.34803	2.34355	3.69028	5.44364	4.49622	2.46975	3.58132	4.58194	5.73651
1202	ENSG00000072778	ACADVL	17.0168	19.9009	8.39596	11.6612	16.9261	28.7793	30.0588	33.9788	13.4192	67.3858	39.8554	85.7704	52.7105	41.0224	35.8869	24.4183	73.098	70.0052	39.8918	41.8144	25.1806	46.7198	27.8587	63.1419	39.7712	22.4732	42.4835	47.3625	44.7267	49.2565	39.1572
1203	ENSG00000072786	STK10	1.25403	1.38623	1.33691	1.31542	1.31073	1.35664	1.0312	1.47959	0.995129	1.97875	1.35016	2.31877	1.99754	1.69681	3.14655	1.61488	1.56322	2.58099	0.945658	1.14071	1.4116	1.44438	0.988225	1.23562	1.55466	1.45283	1.52535	1.70647	1.65703	1.49879	0.909537
1204	ENSG00000072803	FBXW11	17.9856	21.6337	20.9024	18.5871	16.0099	16.8276	9.95558	15.0239	21.4482	15.8921	12.5941	10.0421	15.8045	16.9527	20.8411	21.8485	9.04333	20.6539	11.7013	20.9025	28.8746	20.5126	27.8409	13.9335	23.2564	28.0133	22.5664	19.6725	20.7392	23.9178	19.9193
1205	ENSG00000072818	ACAP1	0.542282	0.464102	0.405836	0.44823	0.607975	0.967299	1.65311	1.22794	0.640625	0.822417	0.720553	1.80254	2.21425	0.850652	0.477428	0.335824	1.67282	0.949704	1.04215	0.664618	0.303681	0.522937	0.34742	1.09865	0.439803	0.378918	0.613295	0.557264	0.461204	0.573931	1.44815
1206	ENSG00000072832	CRMP1	236.738	222.34	272.505	306.052	337.69	345.983	262.976	409.251	429.698	23.3741	76.8889	116.687	168.318	105.203	124.684	92.8878	10.2088	38.2716	42.2522	55.6442	56.2078	43.6985	46.4991	19.7226	50.2709	41.0547	33.3132	52.8699	34.0313	34.1268	28.7452
1207	ENSG00000072840	EVC	13.6271	13.7507	13.9217	17.3579	18.7883	21.4469	13.9677	22.9468	20.0465	2.17777	4.92899	2.88231	8.17847	5.54801	6.65974	5.03234	0.822376	2.15346	1.63745	2.61237	2.71051	2.40356	2.38781	1.52311	2.65976	2.22565	2.41369	3.0918	2.11479	2.01577	1.52014
1208	ENSG00000072849	DERL2	8.66127	6.45372	7.62215	5.36047	6.11038	6.05348	4.8443	4.56199	8.02447	2.90192	4.16644	3.885	5.25408	4.42337	4.24505	3.71776	2.53561	4.37593	4.59108	4.45443	5.37309	3.97366	4.10565	3.01274	3.70972	3.92385	3.57835	2.64276	3.34592	4.29086	3.30993
1209	ENSG00000072858	SIDT1	0.484964	0.59554	0.375684	0.244781	0.535602	0.496257	0.341851	0.503153	0.892889	0.66602	0.465618	0.482123	0.827228	1.88772	1.55213	3.45612	0.430198	1.08374	1.06882	2.35558	2.74578	3.37049	3.2106	0.910655	3.27375	2.81367	2.58374	3.59866	4.22827	3.52904	2.31469
1210	ENSG00000072864	NDE1	6.11963	11.5686	1.03353	1.60201	1.47832	1.29621	0.699857	1.04763	1.2677	2.66673	3.75427	2.5333	4.40562	2.76727	1.7774	2.50881	4.29249	4.56586	1.11332	2.30706	2.62252	4.61938	2.90457	4.40982	4.7245	4.18134	6.90125	3.51085	3.03992	4.46541	2.14794
1211	ENSG00000072952	MRVI1	0.431334	0.466166	0.203111	0.170762	0.405199	0.38029	0.235399	0.45276	0.604676	12.2144	6.36313	0.68036	6.76117	4.8118	2.98513	2.60914	6.91187	12.2317	2.66543	7.00333	2.87657	8.30592	2.95878	11.5384	4.20523	3.77631	8.39328	3.15692	5.06731	6.05506	5.71849
1212	ENSG00000072954	TMEM38A	0.989518	1.10735	1.24444	1.17662	1.91702	2.32395	1.59406	2.92114	2.81826	8.44284	4.43559	1.99104	6.12386	16.246	20.447	32.2443	6.42544	11.968	14.7073	20.8161	23.2136	21.4113	23.7293	6.44269	26.9827	20.5483	14.1586	29.6683	22.0569	21.9811	16.0075
1213	ENSG00000072958	AP1M1	44.2321	41.6331	39.8138	44.9927	44.265	44.9502	35.8357	43.3972	46.5947	15.2301	20.2449	27.3056	44.5283	30.1415	28.9239	34.8704	10.4341	25.5818	16.414	25.7434	25.1669	31.3071	24.872	20.4956	41.393	32.715	27.5355	56.2647	26.5203	24.0974	23.2315
1214	ENSG00000073008	PVR	2.72758	5.1269	3.74439	4.70444	4.38383	5.21338	5.02486	4.48042	4.69598	2.85789	2.97566	4.37605	4.82057	4.56879	4.05092	6.04135	3.96186	3.52407	2.22816	3.80734	3.9976	6.07857	5.47783	2.95258	7.20755	5.33381	5.43971	6.79223	6.64745	6.13209	4.65098
1215	ENSG00000073050	XRCC1	32.9048	28.5365	12.699	18.0078	16.716	18.2612	17.0783	19.9914	12.628	9.05607	7.35855	8.87742	18.7986	10.4912	8.91832	9.50591	6.48344	9.02547	6.24785	7.7417	6.74927	10.2541	8.03101	8.3844	10.3443	7.46751	9.88966	13.2577	9.88715	8.86759	7.68905
1216	ENSG00000073060	SCARB1	2.80507	4.09769	4.25743	4.16889	4.95392	5.64844	4.69702	5.09655	6.45983	7.00737	5.80687	22.8141	18.8798	8.07189	4.60146	6.88652	8.91344	8.83126	3.55058	4.71571	3.66534	7.66732	4.51604	7.75556	7.56055	4.86496	6.2753	9.58329	5.36822	6.34457	3.4056
1217	ENSG00000073067	CYP2W1	0.0248863	0.0255135	0.0128598	0.0224836	0.184168	0.0458238	0.105656	0.0292537	0.00269721	0	0	0.0105191	0.0221198	0.0116124	0.0123695	0.0058898	0.0476653	0.0115483	0	0.0184528	0.00318763	0.00918458	0	0.0210104	0.00634437	0.00934402	0.00540901	0.00931318	0.0144757	0.00993459	0.00305779
1218	ENSG00000073111	MCM2	56.0972	58.3669	7.42771	12.5023	8.66522	7.55133	3.54211	5.81281	7.65591	0.927254	6.84529	3.54917	4.57397	2.31302	1.63381	1.79827	0.563361	1.31153	1.18519	1.78613	1.50409	1.52728	1.46853	1.1141	2.33872	1.50325	1.90253	2.80648	1.87003	1.61285	1.60024
1219	ENSG00000073146	MOV10L1	0.0297301	0.0775283	0.0480111	0.0705814	0.125933	0.200736	0.309955	0.350146	0.105283	0.169282	0.106541	0.185377	0.39828	0.278427	0.264279	0.311582	0.147842	0.240483	0.4989	0.28022	0.281858	0.30861	0.359068	0.222701	0.336006	0.226449	0.407261	0.322323	0.392008	0.611199	0.38369
1220	ENSG00000073150	PANX2	1.69728	2.27944	2.41427	3.07215	4.17527	7.89883	9.19727	9.51884	4.34329	7.30275	4.17799	13.5888	14.5005	16.6921	25.3823	15.3537	8.57028	11.896	10.9499	18.3598	9.04193	14.8276	11.8483	13.117	19.8424	15.526	18.4689	30.1092	15.2066	14.7325	20.2152
1221	ENSG00000073169	RP3-402G11.5	3.62626	6.67054	2.94625	4.15913	6.43128	11.6547	12.9471	8.98763	4.67289	6.08229	4.75682	25.3993	8.92464	6.8775	10.1346	5.47486	6.86077	8.07988	7.27118	5.70561	4.37378	7.24504	4.99666	8.69231	8.23306	5.34717	6.88755	12.7093	8.13295	9.80375	8.33345
1222	ENSG00000073282	TP63	0.029451	0.0334637	0.017737	0.0103391	0.0209888	0.0241059	0.0100448	0.0227311	0.0277675	0.0306059	0.0360263	0.00611159	0.0658857	0.0822668	0.060122	0.0726965	0.0254504	0.0571115	0.0436167	0.0380356	0.0345095	0.0347771	0.0357945	0.0462852	0.0206622	0.0390902	0.0306468	0.021037	0.0400413	0.0398221	0.032886
1223	ENSG00000073331	ALPK1	1.5683	1.35862	1.45717	1.22902	1.01367	0.710411	0.532097	0.604832	0.528496	0.127926	0.622768	0.0898568	0.287646	0.276823	0.124749	0.42212	0.0898207	0.165722	0.113653	0.273353	0.156688	0.160422	0.211415	0.170976	0.285284	0.150142	0.27813	0.266583	0.327274	0.33418	0.107076
1224	ENSG00000073350	LLGL2	0.241525	0.234548	0.385936	0.36277	0.29717	0.303708	0.250788	0.314301	0.243437	0.761849	0.782884	2.10134	0.905531	0.516684	0.675746	0.609413	1.06971	1.02594	0.492924	0.592292	0.350835	0.769403	0.541658	1.57025	1.32863	0.90115	1.1223	2.09217	0.829663	1.39742	0.672058
1225	ENSG00000073417	PDE8A	0.835482	0.834468	0.398314	0.312617	0.640715	0.752562	0.415893	1.06224	0.662367	2.50154	2.42182	1.72093	1.89676	1.6561	1.06593	1.80782	2.7842	2.60124	1.72211	1.70755	2.67194	3.07658	3.12908	3.83112	2.83333	2.87163	5.04909	2.8284	3.51178	5.88493	3.03763
1226	ENSG00000073464	CLCN4	12.7803	15.1757	38.1084	32.4666	22.6017	21.0841	11.4681	22.0758	27.5843	5.88914	9.82948	9.7673	18.2543	18.8283	26.6636	39.0419	3.12937	11.3414	12.4647	26.407	29.7299	25.2244	40.5133	9.34147	38.4351	43.5598	24.8796	33.1385	29.785	31.6892	24.9254
1227	ENSG00000073536	NLE1	9.01759	9.71008	10.7758	10.6987	10.9864	11.2584	9.43704	9.53312	10.0351	2.3354	3.78042	3.82855	7.42461	7.64242	9.81674	7.40692	2.93089	4.76648	7.08287	6.37004	6.39675	5.5008	5.08797	3.47902	6.97145	4.91569	5.80841	8.10213	5.26098	5.10035	5.30585
1228	ENSG00000073578	SDHA	8.98897	8.93445	7.62575	9.60599	9.16714	9.39876	7.47363	10.5236	10.2088	9.27082	7.13763	5.28896	11.4988	10.9832	14.4451	12.7139	7.16117	11.3433	8.03734	9.72134	10.4228	14.182	10.9168	10.2452	19.6066	14.6596	16.2901	22.9439	15.9996	14.3996	11.5687
1229	ENSG00000073584	SMARCE1	19.6713	11.8501	12.3	11.0095	9.06121	10.0333	7.46617	7.7997	9.61894	3.56405	6.00503	4.57273	5.06905	5.61441	5.72143	5.65004	2.54341	4.11227	5.86601	5.71205	6.05373	4.158	7.38875	3.53758	5.10509	5.80759	4.72566	4.52011	4.95413	5.57595	6.40076
1230	ENSG00000073598	FNDC8	1.67612	1.64086	2.35122	2.21851	2.69455	2.91087	2.2911	2.67845	2.91613	0.34712	0.647166	2.02762	2.15404	1.88933	1.66261	1.78555	0.233029	0.786114	0.818315	0.982969	1.10415	1.56072	1.18507	0.57006	1.65231	1.01868	1.0233	1.92159	1.22248	1.45467	1.15317
1231	ENSG00000073605	GSDMB	0.123098	0.66152	0.209098	0.271204	0.761754	1.98925	1.56121	2.30066	0.277869	1.3254	0.722563	5.36942	1.64849	0.881836	1.59126	0.364657	0.609729	1.42411	0.517705	0.490479	0.609323	1.2352	0.686065	0.990442	0.71293	0.545954	0.839247	0.777344	1.78039	2.27517	0.963903
1232	ENSG00000073614	KDM5A	6.7288	7.92504	5.86851	5.15056	4.679	3.17753	1.57478	3.51631	2.97158	2.21455	3.24389	1.38273	2.4075	2.04269	2.44304	2.57313	1.12918	2.48428	0.76462	1.53691	2.06467	2.17165	2.39066	1.62005	1.76987	3.06888	3.21582	1.18409	2.03536	1.99015	1.34912
1233	ENSG00000073670	ADAM11	0.752027	1.04124	2.31013	2.90968	5.2703	9.29146	9.60122	12.651	7.45871	5.14047	3.05985	12.5724	8.9943	17.8104	20.9208	25.889	8.55208	11.884	11.7464	17.6084	13.7996	23.5749	19.1928	10.7374	32.912	17.0663	16.631	41.7729	26.7958	25.2182	21.4534
1234	ENSG00000073711	PPP2R3A	7.59076	8.75653	10.8413	9.32898	7.05016	5.58658	3.19587	4.854	5.94476	1.15617	3.7412	1.45775	2.78534	1.56745	0.962004	1.84738	0.707052	1.35165	0.87626	1.34199	1.95748	1.84188	2.20696	1.38746	1.63815	2.75981	2.74487	1.17742	1.44345	1.94196	1.22833
1235	ENSG00000073712	FERMT2	8.39243	10.9208	6.34389	7.10879	8.61647	8.44876	5.82248	8.35533	11.0536	13.3641	8.29716	6.90791	17.545	11.2688	5.16454	3.85218	6.63737	12.5327	5.70185	7.43042	5.35778	6.53633	4.92382	7.57816	3.53017	5.08199	9.03079	2.07048	3.72986	4.68469	3.46259
1236	ENSG00000073734	ABCB11	0.0294771	0.118885	0.0238736	0.0265637	0.028005	0.0295959	0.0180792	0.0768583	0.0244833	0.0124224	0.00867679	0.00561038	0.0110344	0.0120599	0.00313058	0.0140237	0.00401256	0.00373242	0.0133435	0.0175321	0.010847	0.0073113	0.00503236	0.00292565	0.00624186	0.000765177	0.00818048	0.00329241	0.0109503	0.00898839	0.00315951
1237	ENSG00000073737	DHRS9	0.0247305	0.0174022	0.141508	0.116852	0.157818	0.134549	0.171123	0.11849	0.390689	0.170511	0.113485	0.00388697	0.273994	0.332249	0.221337	0.607205	0.0282498	0.218916	0.616905	0.367841	0.241175	0.148882	0.576262	0.159107	0.261716	0.355111	0.222878	0.222971	0.636489	0.466105	0.133766
1238	ENSG00000073754	CD5L	0.205446	0.201694	0.0239178	0.0330189	0.238858	0.0510795	0.0834007	0.0899305	0.0889369	0	0	0.0178086	0.0568704	0.00294634	0.00384209	0.00741445	0	0.0415597	0.00721583	0.0535897	0.00150473	0.000528331	0.00394639	0	0.00394774	0.000433664	0.0006387	0	0.00175338	0.0055018	0.00114506
1239	ENSG00000073756	PTGS2	0.0503783	0.0728476	0.269732	0.213835	0.315714	0.0623266	0.049589	0.0682769	1.12053	0.797437	0.745293	0.311724	2.11864	1.18867	4.80081	2.9096	0.22726	1.10568	1.16731	1.86422	1.62261	3.92695	3.52203	0.742724	0.965095	1.89028	1.18129	1.36234	1.09519	1.45702	1.17631
1240	ENSG00000073792	IGF2BP2	17.8325	20.8009	6.75317	7.80351	6.54041	5.91702	5.08233	6.03826	3.46323	0.430414	3.19226	2.33786	2.89037	0.770356	0.411861	0.349225	0.724184	0.533291	0.11855	0.162637	0.136416	0.17999	0.149518	0.30981	0.149159	0.15899	0.192947	0.0972131	0.155868	0.117345	0.117361
1241	ENSG00000073803	MAP3K13	3.4719	3.41885	3.17467	3.15402	3.76155	4.39928	3.22598	3.71438	4.41541	2.77705	2.47566	3.58577	3.55142	4.09611	3.79371	4.59206	2.07839	3.31606	3.76728	3.5815	4.4611	3.48967	4.33319	2.51672	3.46882	4.18734	3.21996	2.63228	3.51749	3.59326	3.64332
1242	ENSG00000073849	ST6GAL1	5.96692	7.6001	10.3751	10.0414	10.7276	9.14471	5.52888	8.42312	12.8663	5.10072	5.43029	10.3428	8.95496	5.74414	3.976	7.18112	2.53574	6.27405	3.98112	5.317	3.77455	4.86321	5.96944	2.98174	5.76631	5.38632	4.83236	4.4705	5.03726	5.3223	2.41446
1243	ENSG00000073861	TBX21	0.01208	0.0171831	0.201336	0.210062	0.332639	0.162188	0.0931981	0.0680413	0.051642	0.0994879	0.100877	0.0170595	0.0393541	0.110454	0.0540699	0.0392459	0.10347	0.0808122	0.0310665	0.0344264	0.0230697	0.0233175	0.0324026	0.138222	0.0196525	0.0300509	0.0178321	0.0224633	0.0229008	0.1057	0.007079
1244	ENSG00000073910	FRY	3.21593	5.37504	7.0137	7.16404	8.90341	9.32091	4.13548	13.2679	13.8401	2.77932	4.24527	6.70658	9.27634	7.20842	4.72455	14.3952	1.60795	4.43701	2.89353	6.53331	10.231	8.48227	10.0803	3.1587	11.2391	13.5936	6.84138	9.38518	10.4736	10.4704	5.6403
1245	ENSG00000073921	PICALM	30.3864	31.0193	40.8284	37.3058	27.5745	25.5548	16.2553	24.118	33.9072	15.7956	20.8625	16.4743	22.9218	18.6894	15.9705	20.8264	14.0964	18.3701	11.3832	17.0783	25.3707	21.5643	29.7394	15.4355	23.3285	29.7412	29.3136	18.4521	20.0885	26.1799	19.5503
1246	ENSG00000073969	NSF	15.4785	15.9015	28.2497	19.1457	14.966	14.314	9.79013	17.142	29.1387	11.3984	11.2448	9.16531	29.2584	49.3344	81.2398	100.488	4.85164	26.3789	54.0504	97.7308	136.95	88.0584	160.956	22.7086	164.107	163.173	73.0697	136.898	119.922	140.651	107.315
1247	ENSG00000074047	GLI2	4.55168	8.90379	0.518464	1.12734	1.10373	1.29984	0.419491	1.20893	0.509751	0.873676	0.860152	1.9663	1.56336	0.49539	0.168222	0.108437	0.374816	0.49113	0.0650127	0.104569	0.0805218	0.290764	0.0807574	0.335615	0.114883	0.105932	0.365675	0.0550271	0.119731	0.125196	0.0435778
1248	ENSG00000074054	CLASP1	18.9256	24.4634	28.1654	28.5685	30.6876	28.5638	14.7593	27.0578	25.7404	7.51748	11.4487	11.6516	12.5801	10.6027	7.32138	13.3399	3.45355	8.41111	3.01082	7.67082	9.59324	11.7691	11.8364	5.88462	11.6366	13.3392	11.2842	10.5632	12.5027	12.9545	7.65642
1249	ENSG00000074071	MRPS34	55.1646	34.2702	35.1854	39.8029	36.3918	44.8862	64.7328	34.7774	34.4151	21.6667	24.7829	28.4118	35.4839	33.4934	44.115	23.7751	30.0816	35.2333	54.9583	39.6684	23.7498	23.8194	18.3681	26.2176	27.8013	22.1371	23.6484	38.2684	21.0753	23.169	38.6506
1250	ENSG00000074181	NOTCH3	17.5637	32.1344	3.62881	5.70023	6.64705	4.94825	2.23236	6.30164	6.68913	18.1031	15.3929	3.2037	28.7185	11.6916	2.92637	7.64822	18.4647	21.1858	1.42557	3.82504	4.16095	10.3958	3.55022	19.3689	7.13891	6.26028	10.3858	9.64835	5.9515	4.98514	4.00957
1251	ENSG00000074201	CLNS1A	28.2841	17.7536	12.4149	12.969	10.5064	11.6169	10.9315	10.1074	13.3475	10.6442	12.5239	11.7954	13.6962	12.8684	8.28504	8.39619	10.3944	12.9722	14.8019	9.92102	12.223	9.69037	10.9365	10.3901	9.64389	8.75151	10.7547	9.35829	9.32111	10.1252	13.9288
1252	ENSG00000074211	PPP2R2C	3.05762	4.14841	5.80986	5.92226	10.2396	18.3724	12.0368	28.8791	18.764	27.4739	15.8291	16.6841	17.3705	37.39	27.3504	55.0702	14.7091	30.5154	18.0913	38.2695	42.1436	34.5648	56.2668	24.5997	44.5198	40.9173	41.7561	42.1267	47.6159	45.5706	45.1501
1253	ENSG00000074219	TEAD2	47.7618	30.8378	5.52822	7.92474	7.89512	6.98517	4.69525	5.55422	5.96494	3.03036	7.92504	12.1186	7.95097	3.58131	1.19244	1.0779	4.00212	3.33629	1.75005	1.3548	0.728726	1.32223	0.673185	2.03313	0.876389	0.973793	0.999902	0.848138	0.768417	0.851423	1.24853
1254	ENSG00000074266	EED	4.77589	2.93945	4.0947	3.38642	2.39444	2.77329	2.38901	2.52096	2.05328	1.77886	2.29831	1.13049	1.60904	1.86183	1.72594	1.49762	1.43337	1.99803	2.96789	1.63473	1.6128	1.56448	2.2428	1.47163	1.60102	1.5082	1.93947	1.35692	1.83981	1.9385	2.71208
1255	ENSG00000074276	CDHR2	2.19918	2.43134	3.15926	3.54091	5.28005	7.48468	8.93088	8.35553	4.80803	1.71687	2.02223	7.20607	6.82308	3.99829	2.63507	2.28357	0.957255	2.66583	1.50072	2.0101	1.64263	1.92906	1.68885	1.52729	1.57245	1.38878	1.558	2.00644	1.46398	1.34315	1.63322
1256	ENSG00000074317	SNCB	20.6022	10.0915	18.3801	19.787	26.7674	39.0904	42.2631	40.2989	43.1223	52.8511	42.6862	122.485	116.09	122.388	186.353	133.888	28.3956	110.046	153.601	164.393	141.638	163.388	116.503	111.192	161.043	166.472	152.131	260.147	109.062	130.099	224.048
1257	ENSG00000074319	TSG101	24.8695	18.8725	26.0475	25.0642	20.7991	20.5369	18.939	17.8712	26.4755	9.06347	13.126	10.3768	17.5618	14.2856	13.2715	11.0244	6.62813	12.3478	19.1716	16.4041	15.444	11.592	13.3799	8.57644	12.3151	11.7258	11.5046	12.092	10.6149	12.7025	14.7286
1258	ENSG00000074356	C17orf85	9.52643	11.1562	8.04739	8.04241	8.1986	9.14167	5.36971	7.67044	6.77028	4.11715	5.80552	5.29153	4.4258	4.21481	4.08568	3.86218	2.79139	4.42223	1.90783	2.84	3.32418	3.92053	4.07328	3.64645	3.52275	3.97027	4.81187	2.95646	4.09363	4.69522	2.88957
1259	ENSG00000074370	ATP2A3	0.623514	0.571545	0.521364	0.515606	1.0428	1.49584	1.08658	2.35264	2.08903	2.85284	1.04888	2.9112	5.1738	7.40665	2.78038	7.57737	2.32809	6.03398	2.91487	5.15782	1.54307	4.29608	5.31214	2.52421	6.44888	4.50905	4.65573	10.506	3.55244	3.65465	2.41084
1260	ENSG00000074410	CA12	9.48284	16.9119	5.38874	5.82391	4.78176	3.79119	1.48733	3.63861	5.22754	1.41996	3.59458	0.686602	4.6609	1.75415	0.435295	2.10092	1.32225	1.42262	0.94999	1.32659	0.575013	2.24759	0.585935	0.37658	2.19435	1.27047	1.81729	1.20161	1.76548	1.45046	0.993731
1261	ENSG00000074416	MGLL	2.42132	4.09118	14.2087	11.6799	10.1174	9.51433	8.45379	8.22541	11.1937	45.2918	20.8259	20.1539	36.7674	38.0439	29.482	31.8627	30.8989	52.1651	20.0955	31.1419	21.98	37.6562	22.9861	32.8255	31.238	23.2915	27.2484	35.6399	24.3668	24.1863	24.124
1262	ENSG00000074527	NTN4	5.60699	5.93851	5.55302	6.08171	7.712	10.9443	5.86032	11.7034	12.1218	6.64671	5.22323	5.10397	11.0002	7.63476	3.86007	8.26972	3.50297	6.0308	4.30073	7.64194	6.10788	5.54399	10.9241	5.38828	6.45102	8.40814	6.41423	6.28427	7.39292	8.21322	8.58223
1263	ENSG00000074582	BCS1L	6.90638	7.53624	6.63127	7.75988	7.86182	9.33523	9.54735	9.21045	7.82344	3.47666	3.99979	6.1155	6.8563	6.31811	7.22514	4.82612	3.2083	5.15615	8.45603	5.94346	4.5835	4.75917	4.62299	3.76354	5.88843	3.5639	4.91915	6.91523	5.10051	5.93282	6.12455
1264	ENSG00000074590	NUAK1	14.4804	15.0353	26.7277	23.6032	21.8787	14.4691	8.30978	14.0646	11.6829	4.18686	8.69993	2.38436	5.36572	11.0198	20.055	26.9653	2.97772	8.04738	10.5986	19.6432	32.023	25.4472	42.7994	6.96022	37.2912	41.3174	22.8662	31.8904	32.8246	35.6223	25.7936
1265	ENSG00000074603	DPP8	2.09371	1.92452	2.9043	2.24891	2.82891	2.99082	1.70312	3.30148	3.67899	6.88047	3.71103	3.18453	2.95197	6.395	6.9107	9.3127	2.70557	5.59189	4.03777	7.42456	10.029	6.72089	11.8421	4.61162	7.92864	12.5225	9.19312	5.58132	8.13762	8.76123	8.61394
1266	ENSG00000074621	SLC24A1	0.465323	0.380373	0.423448	0.365156	0.586435	0.630804	0.43049	0.6345	0.50805	0.695691	0.58097	0.607316	0.872048	0.735016	0.592247	0.733097	0.580124	0.658208	0.379173	0.562618	0.717004	0.633139	0.69385	0.733088	0.64949	0.763458	0.785679	0.600289	0.779022	0.84669	0.877875
1267	ENSG00000074657	ZNF532	21.3186	40.2825	22.5711	23.1586	22.0061	24.36	10.6767	20.6048	16.939	11.7148	13.2724	12.5774	12.6321	11.0286	5.2131	10.1246	4.03516	10.3404	3.41168	5.13502	7.2577	9.82055	8.1817	7.59752	8.53949	7.17732	9.87718	6.7152	9.69803	10.3756	4.82313
1268	ENSG00000074660	SCARF1	1.26726	0.889242	0.622332	0.598667	1.02636	0.767956	0.567316	0.915722	1.2609	2.76051	2.14536	8.11424	3.81279	2.13197	0.75005	1.26942	2.37911	2.80402	0.736804	0.901446	0.634118	1.6234	0.946128	2.26321	1.33001	0.892602	1.3109	2.17273	1.23173	1.27607	0.726367
1269	ENSG00000074695	LMAN1	11.2896	10.5811	10.0309	7.95	7.17714	7.31703	3.6974	6.16668	8.95553	6.98607	5.85594	3.93429	7.63462	6.00012	4.45763	6.61218	3.75686	7.25241	2.83807	6.16196	7.6002	6.21784	7.46019	5.2296	5.81057	11.1401	9.04281	4.15883	6.41183	7.08633	5.85512
1270	ENSG00000074696	PTPLAD1	70.6488	44.6312	44.7264	36.4832	36.5249	38.576	27.8798	34.8197	51.4887	45.124	33.5657	19.1541	41.6378	66.4466	58.0539	61.9162	20.4529	53.2532	54.5306	63.8225	67.3007	52.4707	68.4966	36.389	61.1151	66.4015	57.5291	49.8139	52.4831	58.2145	49.4081
1271	ENSG00000074706	IPCEF1	0.705654	0.691773	1.65376	1.18548	1.23511	1.24816	1.12628	1.99394	1.79711	1.55216	0.946757	1.91214	2.81031	8.00349	11.6868	16.9273	0.527492	4.07454	4.87887	10.6455	15.5234	10.5561	22.2355	2.80272	15.3973	25.6076	9.50592	13.3039	14.6464	17.8125	16.1509
1272	ENSG00000074755	ZZEF1	3.3945	6.87981	4.95019	5.40244	6.15597	5.64122	3.05648	5.90828	4.16644	2.94097	3.0482	4.75387	3.10345	3.26558	2.38345	4.66854	1.52375	3.05692	0.909016	2.41242	2.93647	4.26754	3.4144	2.48668	4.73912	4.72631	4.48763	4.61697	5.7484	5.17643	2.49082
1273	ENSG00000074771	NOX3	0.0105656	0.00571329	0.0191786	0.023496	0.0069487	0.0314145	0.0230317	0.00939584	0.0517089	0	0.016618	0.0116808	0.0510055	0.0204882	0.0152879	0.0210104	0	0.0065465	0.0260568	0.0456199	0.0234109	0.0161981	0	0.0168764	0.0197029	0.0130118	0.0154952	0.0398427	0.00948318	0.0222416	0.0478914
1274	ENSG00000074800	ENO1	158.279	148.866	63.7818	82.9446	71.2429	73.1567	70.3701	80.1116	94.4625	177.15	108.937	59.1188	254.211	115.692	154.001	94.1386	171.171	225.194	118.536	161.321	139.092	134.243	94.0871	140.556	139.25	121.207	144.234	150.469	109.002	113.363	109.441
1275	ENSG00000074803	SLC12A1	0.0350401	0.029676	0.0438921	0.0366138	0.0465013	0.0374731	0.0346765	0.0315362	0.0389419	0.031843	0.0179714	0.0849706	0.0499413	0.048663	0.0879609	0.0933653	0.0118267	0.0347566	0.168261	0.11745	0.227631	0.107538	0.532844	0.0425098	0.156601	0.262693	0.0812327	0.158114	0.187714	0.38776	0.203566
1276	ENSG00000074842	C19orf10	43.6744	25.5558	30.062	34.87	35.6736	36.5167	49.433	39.9835	40.5372	24.2368	22.1424	29.0496	49.1768	35.7502	36.1976	28.1291	29.8051	36.8643	62.6457	39.2136	26.626	26.8308	24.1715	21.1353	29.7958	20.2685	23.1944	35.6913	21.1472	29.3435	39.3148
1277	ENSG00000074855	ANO8	8.36686	12.002	11.5893	13.6374	14.4243	23.5622	21.1005	18.8965	8.99813	10.1647	7.49908	29.0135	15.8146	9.69772	6.5811	6.75796	9.72816	8.57037	2.16793	4.16619	2.33247	7.05733	4.18041	7.24949	5.88467	4.87776	6.24467	8.85695	6.74982	6.1187	3.33263
1278	ENSG00000074935	TUBE1	2.82026	3.52749	2.68858	2.11194	2.38989	4.37208	2.66002	4.42628	2.42842	2.70845	2.69184	4.92943	3.4571	2.99713	3.28668	1.83376	1.78938	2.7234	4.24824	3.095	2.81626	2.99528	2.57031	2.46279	2.13884	1.8799	2.61071	2.08099	4.35815	6.06907	4.77159
1279	ENSG00000074964	ARHGEF10L	4.7072	6.37807	5.53412	6.15393	7.42524	9.46054	6.7789	7.75906	5.37504	6.47587	3.79967	6.22504	7.01359	6.63576	6.84881	6.28378	5.4016	7.95184	3.84177	5.70674	4.23501	6.52235	4.42633	6.21274	7.38668	5.35255	6.63102	9.07539	6.28913	6.48741	5.48114
1280	ENSG00000074966	TXK	0.006271	0.0124919	0.00676308	0.00885637	0.0471882	0.0825937	0.0451755	0.0761289	0.0287586	0.101727	0.0161181	0.0146814	0.042063	0.0392475	0.0328688	0.0561432	0.0468133	0.0225572	0.0210622	0.0442904	0.0197372	0.0319286	0.0503894	0.0297837	0.0207904	0.026436	0.044708	0.01135	0.0596153	0.111467	0.0377154
1281	ENSG00000075035	WSCD2	0.848289	1.19414	1.10108	0.827548	0.770171	1.19813	0.764654	1.26815	1.55293	1.98999	1.37354	1.23595	2.42616	5.83007	4.83668	12.6705	2.49998	5.45387	6.42744	9.43318	11.46	11.5584	11.8206	5.9315	17.6139	12.4367	8.78504	17.6303	14.131	12.5084	8.933
1282	ENSG00000075043	KCNQ2	24.8724	19.8459	16.03	18.7278	20.3889	25.2363	28.9669	19.4671	11.9949	9.54458	9.40583	15.3436	16.3881	15.2921	20.2916	28.3449	8.00433	13.8021	7.0243	15.2907	11.0729	15.3516	17.8172	6.86991	22.0359	22.2606	13.0538	25.3125	20.0553	13.9747	9.78407
1283	ENSG00000075073	TACR2	0.0975778	0.109534	0.283642	0.301454	0.43445	0.644037	0.578444	0.911069	1.0328	0.156593	0.230038	1.7213	0.777463	0.548964	1.2436	0.971397	0.176882	0.437873	0.462325	0.892926	0.959922	0.985374	1.79679	0.282142	0.801607	0.920054	0.567958	0.935917	0.92572	0.6021	0.725411
1284	ENSG00000075089	ACTR6	11.0006	7.8154	12.293	9.24783	6.58112	8.73624	6.99027	5.44366	9.33596	4.29805	7.09229	5.73096	8.04608	7.76625	9.39018	7.40234	3.52929	5.61403	15.3946	12.1448	11.4665	5.36267	11.9081	4.84205	6.76445	9.97679	7.08518	5.56475	7.21234	8.20639	15.9778
1285	ENSG00000075131	TIPIN	5.84685	4.3145	3.07426	2.74155	2.37145	2.97668	2.25615	3.01657	2.27821	1.46818	1.77006	1.14157	1.8859	1.7146	1.03294	0.923136	1.0571	1.3214	1.19802	1.19024	1.4007	1.13793	1.52279	1.26743	1.74101	1.13395	1.60466	0.823626	1.14162	1.28184	2.8647
1286	ENSG00000075142	SRI	25.464	19.9892	11.5989	12.7022	12.8602	15.5848	15.3029	14.5138	21.7557	46.9633	29.0609	27.1184	29.3885	40.3102	27.8379	18.3788	32.4844	50.4754	49.5001	42.1232	39.4729	25.6237	27.5277	39.0627	19.5632	27.5164	35.3425	15.0329	20.4547	25.541	38.1766
1287	ENSG00000075151	EIF4G3	9.78781	16.1227	11.6432	13.309	13.4691	14.4451	7.12666	15.8083	12.8338	8.36425	8.48443	9.58954	8.5926	14.2694	12.4809	23.1812	3.17879	7.07409	4.96966	10.6438	12.1801	14.602	21.0618	7.06941	19.0301	18.2687	15.0863	15.5596	20.514	22.2618	15.6248
1288	ENSG00000075188	NUP37	6.87442	6.07755	1.48566	1.44634	1.2778	1.29708	0.997017	1.0983	1.13705	1.45263	1.48626	0.337629	1.50684	1.37628	0.918482	0.81374	0.939212	1.53736	1.75865	1.37578	1.3201	0.958012	1.03805	1.20566	0.950676	0.871487	1.18281	0.871796	0.853419	1.01196	1.17588
1289	ENSG00000075213	SEMA3A	8.0177	8.33585	14.7411	12.379	9.19228	5.90662	3.5218	5.31099	5.29323	0.32562	2.56815	0.870777	1.84659	1.83787	1.72169	2.29962	0.192424	0.636176	0.929901	1.23163	1.34759	1.29955	1.94086	0.361309	1.21647	2.01345	1.35822	0.821414	1.12349	1.47521	1.91118
1290	ENSG00000075218	GTSE1	12.9101	14.8883	1.24605	1.97727	1.89224	1.28627	0.649752	0.703916	1.17954	0.120202	1.36362	1.12779	0.518579	0.343483	0.0886471	0.100727	0.0298231	0.0971547	0.0464173	0.0440088	0.0443148	0.0442748	0.0443175	0.0157155	0.0605521	0.0442882	0.0398592	0.0470987	0.051962	0.0556494	0.0458209
1291	ENSG00000075223	SEMA3C	9.39819	8.27472	42.1297	43.0348	32.8304	29.3937	13.7909	24.7169	31.1083	0.439269	8.45617	2.76488	4.40722	5.68687	6.01786	6.66831	0.54749	1.04883	2.07588	3.59502	3.5142	2.62721	4.76547	0.979523	2.36864	6.57099	3.26441	1.86536	2.37144	3.44452	2.14996
1292	ENSG00000075234	TTC38	4.21571	3.91951	1.39144	1.6615	2.22314	2.51587	1.8738	1.7572	2.67055	3.9535	2.87651	3.17077	4.68829	2.95545	1.5963	1.21693	2.79634	4.55513	1.78613	3.89998	2.07289	2.93332	0.962033	2.73832	1.20597	3.32912	3.69338	1.25265	1.20656	1.84072	3.01177
1293	ENSG00000075239	ACAT1	10.6978	6.8163	11.7692	12.0416	10.5409	13.2962	12.7435	13.1044	15.2727	9.07226	8.69997	4.42272	10.5567	9.4908	9.85599	7.50273	7.93516	9.37934	10.4282	7.97327	9.74188	7.44606	8.6848	7.90646	8.11354	7.7128	8.00492	7.26846	8.46431	8.10496	10.1493
1294	ENSG00000075240	GRAMD4	6.9628	8.87477	9.48257	10.3739	10.8207	12.7736	9.46778	10.659	6.84981	9.77055	7.58734	11.2425	11.2645	9.79938	6.89271	10.19	5.72395	8.8252	3.71274	4.34928	5.86979	10.9926	6.84867	6.42644	7.73194	5.45647	8.16795	7.77545	6.5339	6.4635	4.77182
1295	ENSG00000075275	CELSR1	6.53396	16.303	1.26634	1.87921	1.89942	1.61933	0.773608	1.38151	0.69441	0.0899518	3.18777	0.637794	0.683836	0.476866	0.441797	0.882129	0.0847639	0.166895	0.0912389	0.157442	0.153682	0.176729	0.10048	0.0492206	0.114782	0.117753	0.0870164	0.104433	0.0833977	0.0811832	0.0801287
1296	ENSG00000075290	WNT8B	3.74742	3.3177	0.319317	0.241261	0.0879248	0.0815748	0.350163	0.00777301	0.0189222	0.0574686	0.223778	0.006906	0.00898954	0.0321575	0.0354723	0.0430037	0.0452433	0.0345484	0.00649505	0.060849	0.0588526	0.0526812	0.0381449	0.0363468	0.0444338	0.0364285	0.0360873	0.0516597	0.0377019	0.0493914	0.0200809
1297	ENSG00000075292	ZNF638	10.5719	9.3716	10.4698	9.4165	9.12371	10.6339	6.03932	9.17125	7.20742	6.23384	7.196	6.68795	4.67183	6.07817	8.36477	8.17328	2.73262	5.41769	2.32684	3.83084	5.98538	6.05967	9.62414	4.09899	5.9252	9.4975	8.05553	4.02038	7.46116	9.42394	5.9791
1298	ENSG00000075303	SLC25A40	4.16512	4.05297	3.28012	2.34163	2.19513	2.38336	1.53886	2.31803	2.76985	1.85286	2.10786	1.34258	2.816	3.80219	3.8556	5.85111	1.12493	1.94956	4.96322	6.21273	6.33621	3.67958	8.15456	2.13041	5.168	8.25668	4.33572	4.268	5.477	6.42135	7.40515
1299	ENSG00000075336	C18orf55	18.5424	14.6325	14.058	15.0228	11.9716	13.9678	12.5678	12.4794	12.7513	16.7782	13.1974	10.4486	11.8919	16.1781	20.7945	13.3628	11.591	17.3938	18.7266	15.8789	15.5691	11.0852	14.3823	12.3674	11.998	14.4105	15.7284	11.2049	12.9187	13.6257	16.8075
1300	ENSG00000075340	ADD2	22.5653	31.9661	33.2065	38.2643	51.9092	48.1515	30.1237	49.0881	38.487	2.78054	8.93413	9.52006	19.179	13.1505	18.3827	29.6924	1.25024	5.39018	3.65533	11.205	14.4095	14.8447	23.508	3.37406	19.0722	21.6463	10.969	15.9045	19.9723	17.4967	8.44312
1301	ENSG00000075388	FGF4	0.0023305	0	0.00106159	0.000390633	0.000327936	0	0.00302399	0	0	0	0	0.0358794	0	0	0	0	0	0	0	0.00591848	0	0	0	0	0	0.00431417	0	0.000100706	0	0	0.00225349
1302	ENSG00000075391	RASAL2	5.2085	9.44102	7.72378	6.1896	4.83887	4.82034	2.19435	6.94605	3.43383	1.67563	2.92912	2.22852	2.28575	3.13367	2.94556	5.84725	0.617467	1.49379	1.24875	3.45144	3.55958	3.13868	6.26323	1.17679	3.59543	6.20502	3.11887	2.62866	4.97597	5.40039	3.36102
1303	ENSG00000075399	C16orf7	7.84113	8.95489	8.04674	9.06871	11.264	15.3073	16.4884	14.2997	11.6557	8.79031	6.17907	22.885	15.7391	11.3959	11.2103	9.96756	10.3973	9.69663	10.1625	9.60721	6.90688	12.1208	7.32642	10.8128	14.2166	8.04635	10.7953	18.9647	12.7236	12.6624	13.1882
1304	ENSG00000075407	ZNF37A	3.07546	2.41888	3.64201	3.19044	3.71611	4.35566	2.72607	4.07486	2.47284	2.73135	2.93144	1.91282	1.20442	2.66687	2.21417	3.44566	1.2095	2.53107	0.922731	1.50474	2.31329	2.64641	3.71011	2.18123	2.54172	2.97825	3.61788	1.9957	3.5105	3.52143	2.45139
1305	ENSG00000075413	MARK3	11.3076	12.0565	13.2005	12.6853	12.0246	14.5759	10.9143	15.336	13.173	7.02556	7.09363	14.8625	10.139	8.8876	8.81018	7.67531	4.86511	7.9598	5.92641	6.16765	6.46132	7.66747	8.52441	6.54153	7.68821	6.69115	7.29239	7.34248	7.75466	9.38078	6.21047
1306	ENSG00000075415	SLC25A3	77.29	58.8105	44.9474	47.7462	43.527	42.1836	35.9299	37.1015	52.8729	31.0563	30.2564	34.7802	41.8296	48.1797	75.6308	44.9641	27.9897	45.231	62.1184	59.5441	60.7645	49.5064	54.0294	32.1721	52.924	53.7536	51.6536	57.919	47.2271	51.382	57.5626
1307	ENSG00000075420	FNDC3B	1.55696	2.26462	1.49335	0.977478	0.954395	0.703596	0.372017	1.14951	1.20365	0.997044	1.02733	0.999722	1.52713	0.998666	0.677059	1.03851	0.4739	0.962305	0.355689	0.691999	0.666531	0.611587	0.773965	0.440453	0.484811	0.795042	0.757015	0.320775	0.61642	0.617414	0.401281
1308	ENSG00000075426	FOSL2	1.33882	2.7465	9.31874	9.25752	5.08202	2.50284	1.32162	3.20096	5.06061	2.3147	11.0966	9.07713	10.4104	6.99896	7.24013	11.2327	4.12812	4.78158	2.15046	7.70415	6.75262	13.6942	9.35036	3.51204	8.92888	9.57678	9.16666	6.65171	6.95309	6.422	4.60869
1309	ENSG00000075429	CACNG5	0.235874	0.486189	0.275282	0.325789	0.51156	0.311513	0.123345	0.488876	0.293196	0.234218	0.0770276	0.00489021	0.3072	0.442151	0.186604	1.1437	0.118892	0.186683	0.157735	0.656477	0.257407	0.391655	0.629551	0.197785	0.682803	0.729599	0.475238	0.502232	0.538532	0.500908	0.117417
1310	ENSG00000075461	CACNG4	70.2811	84.6386	65.1827	62.5513	77.3913	85.9833	67.8152	77.0591	83.9211	42.1239	35.8094	72.6699	67.4568	37.2981	7.97556	20.1706	16.8555	31.427	11.2084	12.9755	7.56874	16.1931	8.94403	13.846	11.2486	10.3829	12.2439	9.66043	8.36797	9.59769	5.38538
1311	ENSG00000075539	FRYL	3.82139	4.49534	2.87178	2.39176	2.80423	2.42016	1.25008	2.6699	1.86244	2.36987	2.9462	1.09195	1.06878	1.60063	1.18828	2.90339	1.47145	2.47321	0.929198	1.86671	2.95963	2.65158	3.60808	1.91921	2.7521	4.74549	5.04232	1.81284	2.96313	4.61629	2.11942
1312	ENSG00000075568	TMEM131	5.81563	7.5627	4.10115	4.27898	5.01914	5.04643	2.5857	5.9909	5.80929	2.16875	2.87235	4.15993	4.46516	3.54048	3.28665	5.08271	1.17917	2.02792	1.5477	2.56963	2.65402	3.71174	4.03955	1.8343	3.9424	4.24686	3.36203	3.59464	3.70244	4.16914	2.29575
1313	ENSG00000075618	FSCN1	155.281	119.799	110.924	112.297	109.742	114.621	89.1706	80.5426	105.107	27.1307	41.0954	95.3847	128.725	54.0834	60.1336	58.0007	22.5784	41.4346	27.9955	42.8504	36.3492	41.5983	30.294	25.9358	43.3708	58.0646	41.273	61.1241	23.795	26.3823	19.4323
1314	ENSG00000075624	ACTB	1161.81	1149.21	917.308	1091.1	1048.86	872.796	743.097	935.224	1478.59	343.606	556.098	716.218	1021.86	630.443	703.616	470.976	398.139	525.098	530.179	636.276	687.019	620.968	519.432	378.459	630.485	547.172	570.683	677.38	498.221	470.159	480.344
1315	ENSG00000075643	MOCOS	0.434613	0.618197	0.148766	0.105622	0.128204	0.0827499	0.0596571	0.0750092	0.0775607	0.0416759	0.338813	0.00473744	0.143741	0.370295	0.145816	0.160434	0.0152536	0.0483704	0.160241	0.149908	0.0990998	0.0735806	0.0568145	0.0483597	0.0812187	0.108253	0.0695943	0.0840665	0.0572629	0.0479787	0.082346
1316	ENSG00000075651	PLD1	0.54576	0.295521	0.227974	0.153175	0.353073	0.196321	0.106868	0.257882	0.365518	0.57683	1.16463	0.215174	0.460217	0.431464	0.274607	0.953855	0.609984	1.24588	0.536806	1.06038	1.81413	1.6176	2.39751	1.27992	1.80415	2.92509	3.49959	1.67343	1.22822	2.46295	1.05381
1317	ENSG00000075673	ATP12A	0.0198599	0.0356461	0.0354463	0.0420118	0.0511073	0.0821244	0.0394777	0.156179	0.103911	0.0333417	0.0119198	0.0119491	0.463665	0.0878827	0.0644684	0.091673	0.00919075	0.0388616	0.0435422	0.182548	0.0915713	0.120648	0.125875	0.0220665	0.299179	0.213857	0.0981405	0.417737	0.211048	0.302125	0.120865
1318	ENSG00000075702	WDR62	3.6003	5.26179	0.357043	0.721252	0.742047	0.648398	0.349573	0.432665	0.448077	0.271646	0.527492	1.65307	0.310908	0.6347	0.634209	0.694312	0.177423	0.264201	0.21972	0.286523	0.327707	0.433272	0.353342	0.276255	0.387706	0.320829	0.364297	0.470393	0.371914	0.357262	0.225433
1319	ENSG00000075711	DLG1	4.70703	5.24615	3.15676	2.96994	2.77951	3.10474	2.0308	3.10295	3.03361	6.47239	5.46753	3.4225	4.3281	8.93057	10.915	11.4843	4.80354	6.98804	6.28649	10.8103	13.6464	9.11835	16.3352	7.16859	9.28805	16.0843	12.4343	6.89825	9.89021	11.275	11.131
1320	ENSG00000075785	RAB7A	69.221	57.454	65.3672	63.3795	59.9761	68.4356	51.5802	64.3135	84.4981	71.5027	60.8171	45.1778	85.4563	92.6145	117.972	86.9916	42.4471	83.499	70.1061	123.541	99.0951	83.9907	101.071	61.0935	85.24	84.3117	84.5435	77.6691	69.268	78.059	74.0558
1321	ENSG00000075790	BCAP29	4.7067	3.45754	7.89548	6.26669	5.36494	5.54951	4.287	4.0788	6.29286	6.04652	4.69225	3.53062	4.19312	7.4172	7.60762	8.86627	3.61421	5.95435	9.8078	11.6314	12.9594	8.6288	14.1938	5.31716	10.1435	14.0943	9.21383	8.03357	10.0582	12.2461	13.4377
1322	ENSG00000075826	SEC31B	8.2575	3.92668	4.27328	5.06142	5.27227	6.75515	7.47095	6.76883	3.9426	6.78402	5.76516	6.17709	5.60751	7.60223	13.3041	5.81712	8.13498	10.4422	16.512	11.7767	8.11658	7.35714	6.9544	10.0092	7.0391	8.26609	9.18522	12.0055	9.55577	9.90314	15.3703
1323	ENSG00000075856	SART3	12.2534	12.0856	8.94688	9.99621	9.06001	9.88386	5.7548	9.29012	8.66495	4.59484	5.78056	4.48939	6.33329	5.2698	5.56469	5.98597	2.65335	5.37197	2.80766	4.51488	5.36548	5.85812	6.28981	4.38421	6.76448	6.28053	6.64378	6.81169	6.01652	6.73685	4.82588
1324	ENSG00000075884	ARHGAP15	0.109269	0.0598083	0.140287	0.119801	0.210325	0.393989	0.580679	0.408491	0.959317	0.0658028	0.103593	2.24368	1.83185	0.353453	0.320596	0.228676	0.0707546	0.112387	0.322014	0.167185	0.111808	0.0516791	0.181858	0.0798356	0.0786862	0.0922039	0.0759657	0.0698704	0.0956249	0.124382	0.108086
1325	ENSG00000075886	TUBA3D	0.0797578	0.130054	0.094916	0.141355	0.151497	0.381301	0.32539	0.358178	0.120442	0.120331	0.0921013	0.0296009	0.144452	0.131521	0.215611	0.176587	0.0748473	0.143221	0.101721	0.452235	0.173047	0.215343	0.160864	0.143598	0.315251	0.120657	0.129145	0.377373	0.351941	0.229344	0.28838
1326	ENSG00000075891	PAX2	0.29429	0.437555	0.378688	0.692541	0.187315	0.777143	0.0216864	0.741052	0.695741	0.0513796	0.00399826	0.120803	0.430376	0.27016	0.0763017	0.149023	0.0353603	0.0941434	0.121231	0.312285	0.0707698	0.172823	0.117323	0.107856	0.209979	0.160869	0.149947	0.26958	0.136167	0.133779	0.121462
1327	ENSG00000075914	EXOSC7	11.7782	7.44574	6.92185	7.81142	8.19896	9.02947	11.2767	9.3283	7.91432	11.5711	10.7588	17.0519	27.5835	10.826	8.79379	7.18839	20.965	16.2756	16.0175	6.73181	7.17808	5.48092	5.62982	9.69849	6.11609	5.24018	6.94537	9.01476	5.38726	5.40536	9.08608
1328	ENSG00000075945	KIFAP3	34.1469	34.2651	61.9961	57.3027	42.4217	45.7279	35.129	47.1352	66.5401	14.4135	21.4414	17.3994	28.0551	37.6392	29.1181	46.6717	6.65797	18.7988	30.5022	36.2985	46.3609	29.057	52.4777	13.925	43.4066	51.0672	32.2372	36.6969	36.1843	38.6109	42.5628
1329	ENSG00000075975	MKRN2	14.3743	13.8511	13.1216	10.7953	12.7209	11.785	8.20329	10.106	15.2179	9.84005	8.87799	10.8733	14.6051	13.8032	13.8656	16.0764	5.05275	11.5613	12.8015	15.4835	14.8755	15.5943	17.4749	11.3024	16.3746	14.1525	13.4521	16.0301	15.5547	15.4108	15.9365
1330	ENSG00000076003	MCM6	45.6748	35.0004	14.5884	14.7073	12.0117	13.7981	8.62426	11.5249	13.5005	2.46844	8.57382	3.50953	8.80437	6.751	8.41625	4.9284	1.56541	3.02662	3.6954	4.67206	5.63218	4.7614	5.17053	2.82966	4.18609	5.72533	4.67489	4.13957	4.51087	5.56012	5.07896
1331	ENSG00000076043	REXO2	3.7868	2.2836	2.82312	2.83967	2.89967	4.0664	4.04369	3.50001	3.31662	4.70576	4.40159	2.51825	3.5186	4.96404	5.149	3.64106	3.80435	5.3728	7.19726	4.33835	3.84155	3.22944	4.76557	3.65704	4.00962	3.20183	4.00807	3.36979	3.32568	3.72776	5.61394
1332	ENSG00000076053	RBM7	4.12121	2.86741	3.39752	2.88744	2.22276	2.46255	1.78246	2.04621	2.42815	1.36452	1.86525	1.42142	1.62435	1.56687	1.48856	1.27188	1.10717	1.67516	1.6399	1.59203	1.6222	1.09831	1.6087	1.04213	1.01618	1.38259	1.53536	0.944921	0.963903	1.15151	1.21202
1333	ENSG00000076067	RBMS2	1.41248	2.33834	0.68221	0.60819	0.873007	0.624484	0.327621	0.681253	0.740197	2.2112	1.74158	2.84593	2.89711	1.97981	1.05107	1.01199	2.16757	2.44637	0.617544	1.09198	0.80478	1.3169	0.884061	1.33301	1.11363	1.05885	1.42492	0.740075	0.997349	1.2144	0.553021
1334	ENSG00000076108	BAZ2A	8.01664	14.237	7.33859	7.52465	6.77095	6.05483	3.49162	6.14467	4.11821	4.94049	4.74856	3.72388	5.14234	4.33305	3.30486	5.4543	3.1991	4.8872	1.46017	3.35767	3.61351	5.45956	4.51902	3.58209	5.06666	4.67615	4.98637	4.85763	6.35036	5.91528	2.7962
1335	ENSG00000076201	PTPN23	7.9246	12.8747	10.9826	14.0094	15.3345	17.1113	14.1108	16.1007	13.1696	7.43165	6.95242	14.1781	15.4519	8.1715	7.59629	10.9653	7.6204	9.91884	3.3275	8.38285	6.62546	12.6532	9.38894	8.24706	15.1463	10.9767	12.4302	17.9002	11.1219	10.6104	6.89361
1336	ENSG00000076242	MLH1	12.5096	13.1763	8.13981	8.43679	6.67784	8.26393	6.02032	7.79676	8.23064	5.47128	5.6908	5.71261	6.71734	7.34697	7.8272	6.31939	3.4406	5.99537	6.77883	6.40792	6.75086	6.05312	7.6833	4.95433	6.90254	5.43527	6.23601	6.40075	6.08055	6.78248	6.06949
1337	ENSG00000076248	UNG	34.5757	28.3983	18.5412	18.7431	14.6729	12.0111	8.87486	9.88218	12.5777	10.3635	14.5762	7.18614	9.60925	6.90656	5.33236	3.43307	9.16663	11.8953	5.72959	7.45531	6.12449	6.15124	3.94112	9.26755	5.38513	5.46283	7.35359	4.71711	4.90418	5.92078	6.9038
1338	ENSG00000076258	FMO4	0.164985	0.140769	0.0473744	0.0378823	0.0773455	0.0901892	0.0727708	0.117053	0.117882	0.523649	0.262996	0.203802	0.812084	0.266548	0.161012	0.199867	0.250307	0.418996	0.457584	0.399337	0.370345	0.429026	0.422077	0.450831	0.351196	0.326617	0.550839	0.193121	0.256168	0.470481	0.300266
1339	ENSG00000076321	KLHL20	6.40665	4.74128	6.66231	5.85886	4.72079	4.89605	2.3994	4.52772	5.29111	3.28983	3.63806	2.31444	3.86485	3.21583	2.49502	3.37513	1.13789	2.91785	1.34081	3.09185	3.10046	2.8591	3.43581	2.03527	3.12009	3.22052	3.4442	2.63138	2.85057	3.00087	2.20015
1340	ENSG00000076344	RGS11	0.249661	0.639194	0.596495	0.705538	1.8427	4.96485	5.1756	4.20461	2.33022	7.38756	3.79552	34.8868	8.05542	6.93011	10.3404	4.62932	6.97217	9.18598	4.97346	5.60419	3.30559	8.0163	5.09756	11.8028	8.39768	3.49197	6.58369	11.7471	11.7928	13.0138	8.40066
1341	ENSG00000076351	SLC46A1	7.94436	10.4783	9.23137	9.33207	12.4464	12.9097	9.96585	12.3568	14.01	6.0186	5.50742	10.2856	10.3883	8.81622	5.25864	7.74888	3.95378	7.48355	3.26643	4.65086	5.6611	9.00813	5.01771	5.55615	7.91003	5.08594	7.25045	8.03906	7.10516	7.06404	4.22818
1342	ENSG00000076356	PLXNA2	14.9386	17.8504	24.9588	33.9886	32.0099	21.7294	9.15338	23.8949	13.5047	3.47454	11.0749	3.96653	5.53646	5.43148	3.32526	11.5569	3.64495	4.19823	1.48662	4.61427	5.2327	8.43146	7.48413	2.75557	10.3774	8.61354	6.16993	9.62242	11.0761	8.39147	4.3859
1343	ENSG00000076382	SPAG5	16.2162	24.7924	1.72115	3.33213	3.11587	2.81242	1.43898	2.0938	1.91054	1.03094	2.38416	2.51396	1.49911	1.28172	1.42133	1.36345	0.45727	0.83554	0.614251	0.773188	1.13703	1.50095	1.5702	1.01199	1.67554	1.0336	1.28517	2.08312	2.80415	3.1962	2.23054
1344	ENSG00000076513	ANKRD13A	3.79175	3.64395	2.83278	2.62767	2.73125	3.44069	2.81412	3.58567	3.27593	2.59791	3.00463	5.04633	4.65366	3.78444	3.46125	3.82959	2.35918	3.76331	7.50639	4.63988	4.86967	4.25403	5.08166	3.83	4.3926	3.72253	4.93834	4.21405	4.1262	5.74493	5.11668
1345	ENSG00000076554	TPD52	2.08254	1.79752	3.08968	2.42664	2.6136	3.20295	2.8822	3.46444	4.90298	3.55222	3.98619	3.09334	4.26309	8.05315	14.9777	14.2514	3.62881	6.49564	16.373	19.9009	23.2227	12.9143	22.9784	8.72168	16.4599	21.1265	14.1381	14.7178	17.175	18.5077	27.3032
1346	ENSG00000076555	ACACB	0.4101	1.03332	0.208097	0.312617	0.483664	0.448441	0.303225	0.499028	0.243176	2.73322	1.53249	1.19237	1.23657	1.19459	0.422378	0.555946	2.39054	1.86923	0.376318	0.801506	0.519958	1.89486	0.556032	2.02913	0.972191	0.613719	1.95608	0.739773	1.46954	1.38837	0.652044
1347	ENSG00000076604	TRAF4	15.6994	17.1286	18.9239	19.9582	19.7	19.69	20.3432	17.4639	19.1386	10.0302	8.7839	19.01	15.9972	8.91563	3.72136	2.33209	9.59396	9.51636	7.59241	5.02921	2.13203	4.50026	1.83102	5.22858	2.98838	1.91465	5.16699	2.22967	2.648	3.35594	2.31712
1348	ENSG00000076641	PAG1	3.83285	5.56182	3.77257	3.16602	3.49972	1.9849	0.69698	2.97527	2.20207	2.08494	2.74236	0.658414	2.31815	1.96836	1.64364	2.92353	0.597871	2.06393	0.315464	1.58173	2.23006	1.78049	2.43529	1.09554	1.43904	3.37781	2.28301	1.04348	2.0393	1.73275	0.860078
1349	ENSG00000076650	GPATCH1	4.43529	3.52381	4.52382	4.42815	4.66164	5.14355	3.86647	4.58968	3.53659	1.63833	2.5585	3.98008	2.6976	2.2407	2.77862	2.48573	0.993378	2.113	1.41055	1.99799	2.4831	2.88831	2.89923	1.83917	2.8393	2.78212	2.91425	2.82871	2.65521	3.28999	2.91059
1350	ENSG00000076662	ICAM3	2.05124	1.47172	1.24006	1.49418	1.6418	1.99956	1.52707	1.83548	1.60054	4.43576	3.25683	2.69533	3.81853	3.48543	2.67208	2.34747	4.85689	4.80686	4.49276	2.87277	1.99595	3.25995	1.86901	3.81328	3.45851	2.1996	2.8413	4.05807	1.92647	1.74071	2.07159
1351	ENSG00000076685	NT5C2	13.238	13.3545	14.6894	13.5318	11.2155	11.5009	7.85074	9.78266	10.5476	7.56241	8.16449	6.42272	5.98883	6.3313	5.88434	5.9997	4.08178	6.89714	3.7108	6.38158	6.1108	7.23189	6.96892	5.49718	5.69578	6.43661	6.94664	4.88178	6.92309	8.56103	6.0007
1352	ENSG00000076706	MCAM	9.02585	12.9139	2.35945	2.50088	2.93356	1.78224	1.10267	2.69399	2.8784	11.6546	8.26269	10.4182	17.5438	10.3918	3.46043	10.8764	12.8202	15.7582	6.6087	7.6682	8.31785	11.2245	9.61863	12.9827	13.061	11.0091	14.1776	16.4024	10.163	12.3421	8.55501
1353	ENSG00000076716	GPC4	36.1357	49.5855	8.67513	9.30169	3.71807	2.62879	1.73774	3.25385	3.79114	3.14133	10.729	2.93326	6.15231	3.19855	2.04847	1.9378	2.49092	3.04787	1.04296	1.84832	2.23001	2.42728	2.04782	2.50144	2.14742	2.50713	2.61231	1.63686	2.10619	2.07248	1.50284
1354	ENSG00000076770	MBNL3	1.54511	1.1394	0.2737	0.211606	0.248059	0.155635	0.0737006	0.223061	0.281135	0.39481	0.397376	0.238557	0.441474	0.250478	0.0952954	0.196642	0.129025	0.255376	0.13852	0.203581	0.260019	0.206734	0.280982	0.368324	0.180244	0.406887	0.460649	0.0903293	0.160976	0.219426	0.155826
1355	ENSG00000076826	CAMSAP3	11.1455	14.4967	19.3371	23.0588	25.2992	33.6905	34.6121	26.5246	21.345	4.15096	5.85074	23.2598	23.604	10.0922	12.0788	9.64485	3.0367	6.41322	3.64399	7.02491	4.94823	7.7382	5.42102	4.60928	7.89369	8.27821	6.18374	10.7763	5.43869	5.50273	4.42634
1356	ENSG00000076864	RAP1GAP	5.6774	7.03608	7.78569	8.55103	11.8997	14.7087	12.3378	16.3722	15.2825	15.8988	9.19028	21.793	24.8424	24.3845	20.1771	35.4941	7.14336	19.2812	19.2962	27.4604	23.8826	39.5612	33.3265	15.8368	47.6136	30.7942	27.0794	63.9435	45.5035	38.8668	33.1356
1357	ENSG00000076924	XAB2	25.1491	30.5637	21.9054	25.8608	24.7103	26.7769	28.9742	22.0318	22.187	10.2825	11.7991	12.1467	25.114	12.2159	18.1681	13.1338	11.246	14.8576	8.79683	13.495	11.2475	15.4361	11.4832	12.3465	17.9564	15.4877	16.3202	25.5841	14.0995	11.6086	12.3805
1358	ENSG00000076928	ARHGEF1	3.35714	5.09124	1.6198	2.2872	3.58559	4.97996	4.59811	4.28246	2.61006	6.72169	5.10793	16.2816	9.041	4.27287	1.87048	2.9951	7.74457	5.60616	1.86065	1.99891	1.39002	4.11211	2.08645	6.33794	4.23012	1.95049	4.28826	5.69223	4.51094	5.13962	2.62129
1359	ENSG00000076944	STXBP2	0.687045	0.586124	0.646901	0.586133	0.755301	0.993757	1.17156	1.2719	0.926001	0.622509	0.601935	1.51351	2.67321	1.1911	1.28153	1.18376	1.06992	1.29173	1.28009	0.856906	0.380776	0.655445	0.577777	0.724852	0.713537	0.456259	0.76781	0.943121	0.9488	0.66067	0.720828
1360	ENSG00000076984	MAP2K7	5.81677	4.58922	3.65542	3.88191	4.68826	6.23958	6.79011	5.39346	3.58063	5.13979	4.50595	5.67211	4.86185	4.06578	3.73328	4.75047	8.19726	5.97829	2.64954	4.24572	3.04814	5.34417	4.00732	5.91113	5.43762	5.40679	5.34973	6.7936	4.92839	4.94129	5.04103
1361	ENSG00000077009	ITGB1BP3	0.0259211	0.0684821	0.019104	0.0195121	0.0204618	0.0169975	0.0344562	0.00845405	0.00603098	0.138247	0.070417	0.098634	0.0643704	0.174386	0.422029	0.1626	0.241422	0.198028	0.131375	0.249148	0.113447	0.161673	0.141525	0.196722	0.120707	0.0893073	0.161147	0.216549	0.170684	0.14528	0.318868
1362	ENSG00000077044	DGKD	7.01939	10.4637	19.0234	18.1846	16.8987	16.8294	10.2345	16.8671	14.3693	2.52175	4.66987	9.97343	10.3394	8.66203	4.73573	7.23523	1.77552	4.29387	1.99217	3.36338	3.48226	4.51635	3.73514	2.72606	5.53709	4.53854	4.24919	5.50242	5.11438	4.08357	2.2534
1363	ENSG00000077063	CTTNBP2	5.4613	8.61606	29.5473	22.0464	12.3404	11.6783	5.51692	9.86054	8.39964	3.48138	6.49266	2.61527	3.13578	4.22669	2.60919	6.75921	1.17459	2.47424	1.33858	2.40274	2.99478	4.25693	5.06309	2.2096	5.15076	4.51374	4.76089	3.90823	5.16545	6.15667	2.90952
1364	ENSG00000077080	ACTL6B	29.2904	24.9178	43.0921	52.9982	54.1592	59.9513	79.2875	65.5486	61.0458	4.95665	12.5675	16.7291	28.4167	24.6599	37.8465	24.2391	4.59459	11.9059	27.7498	29.0382	23.3855	21.6166	22.1396	9.33168	28.1329	18.4608	17.7346	38.4975	23.7093	21.7209	26.0033
1365	ENSG00000077092	RARB	4.53022	3.86655	3.5085	3.52269	3.43767	2.07321	1.42408	2.9071	4.55452	1.34634	0.789683	2.41316	5.55941	4.16601	3.94214	5.96967	0.545478	2.46657	5.19129	3.81453	4.91282	4.34371	7.47711	1.68218	5.38402	6.0027	3.17522	4.23786	5.23153	5.34465	4.61383
1366	ENSG00000077097	TOP2B	153.193	130.189	127.52	114.696	92.0491	90.2059	51.8599	79.7796	83.1247	26.4805	54.8847	30.7785	28.7283	35.6795	30.6447	41.3056	10.1513	24.805	12.547	22.7326	33.0778	27.3356	37.5676	18.8571	26.9326	42.2188	32.853	19.7893	26.5367	28.0043	23.8242
1367	ENSG00000077147	TM9SF3	23.4446	17.7305	24.4968	19.1874	17.8561	17.4554	11.8229	16.311	25.0296	17.9414	16.744	12.1564	15.7722	20.6956	17.7374	24.0993	10.2552	17.2185	13.5008	20.6065	24.1856	17.6477	27.4526	13.422	18.1276	28.3159	22.8756	12.8351	16.627	18.2886	17.568
1368	ENSG00000077150	NFKB2	1.73223	2.27701	0.372612	0.597594	0.64925	0.639157	0.611302	0.695026	0.606798	2.20382	1.37895	3.28261	4.25248	1.28639	0.588153	0.543895	3.4239	2.11702	0.315807	0.652191	0.278463	1.03607	0.454447	1.59237	0.649274	0.404143	1.1475	0.843801	0.584439	0.743133	0.53928
1369	ENSG00000077152	UBE2T	40.3922	44.8678	15.5003	15.4057	12.9041	13.5993	13.9005	10.0507	15.3606	2.48731	8.48027	10.6571	11.3758	12.0991	11.366	9.69783	1.03844	5.41576	22.8099	11.2186	12.327	7.55047	11.39	3.0078	9.10506	7.3677	6.24532	8.15296	8.19813	9.10429	15.6261
1370	ENSG00000077157	PPP1R12B	2.19915	4.92825	3.80005	3.70526	4.07968	4.5242	2.90487	5.01573	3.88698	3.62756	3.48429	3.71685	4.88714	5.50215	7.5252	10.6912	2.708	4.79212	2.22866	5.6007	9.00326	7.8448	9.98085	4.36829	8.6096	10.513	7.46769	7.52569	10.1063	10.3597	6.16072
1371	ENSG00000077232	DNAJC10	11.2166	8.49461	8.12244	6.58111	6.54967	7.30171	4.05312	6.71137	7.58378	5.39622	5.71721	6.37958	5.02851	7.28269	8.13738	8.32896	2.49572	5.10558	4.16149	7.02449	7.67432	6.13174	9.72542	4.67076	6.65665	9.24981	7.02905	4.728	8.14238	10.2117	7.94739
1372	ENSG00000077235	GTF3C1	19.0205	24.4445	15.4045	17.9888	17.5837	14.8934	9.25485	13.8902	14.801	9.65748	9.69413	12.5829	12.3747	11.3024	15.8358	16.0625	5.66695	11.7135	2.99774	10.9814	11.3195	13.7514	11.8377	7.46901	15.8225	18.2426	12.8336	15.693	13.2207	13.0509	7.86689
1373	ENSG00000077238	IL4R	1.03352	1.03693	0.635947	0.633007	0.849835	0.489987	0.373821	0.721986	0.741784	0.974265	0.909029	5.72735	8.08369	1.48599	1.0022	1.13072	5.59441	2.44928	0.691712	1.57982	0.756521	1.41748	0.74866	1.08422	1.11749	0.706918	1.09297	1.07297	0.958479	1.5616	0.730082
1374	ENSG00000077254	USP33	20.1539	18.5568	24.5144	20.5098	16.6687	16.0298	9.2456	14.8263	20.9293	6.6503	9.46866	6.97379	10.3476	14.3499	16.6333	18.9646	3.68036	8.82797	12.6562	18.262	22.2227	13.3756	23.5784	7.19134	16.2275	27.6836	15.2713	12.4097	15.2882	17.73	17.9487
1375	ENSG00000077264	PAK3	5.09122	8.10372	8.21569	6.39375	7.09194	4.82726	1.84331	5.58732	4.51843	0.501692	2.25053	0.596828	1.43392	4.61846	6.64777	15.3804	0.599165	0.726601	0.962182	5.18368	4.98934	2.58388	12.4491	0.783072	4.73891	11.2448	2.875	2.58427	5.13035	4.83376	3.03109
1376	ENSG00000077274	CAPN6	1.24406	1.26714	0.0859097	0.102161	0.131718	0.0809978	0.0517015	0.0406748	0.0762584	0.017966	0.0250974	0.312426	0.303821	0.192912	0.0141122	0.0250408	0.00577891	0.0129199	0.0025701	0.0167537	0.000931087	0.00516612	0.00122853	0.00462102	0.00220066	0.00271635	0.00111501	0.00228905	0.00976753	0.00434242	0
1377	ENSG00000077279	DCX	107.923	148.774	217.247	203.919	210.62	158.363	105.773	153.099	191.924	1.79359	46.8436	30.2497	38.835	10.0406	4.07587	4.48954	0.478586	1.32159	0.953847	1.4846	1.87393	2.02566	2.56114	0.755182	1.54692	1.98638	1.29288	1.03314	2.06282	1.86743	1.02972
1378	ENSG00000077312	SNRPA	52.0861	52.0609	24.4953	29.1992	26.4914	22.659	24.0908	21.0133	26.4147	8.47394	13.5907	32.8295	28.5575	12.7468	12.8242	9.66193	8.17678	12.4331	9.5963	11.7965	10.1314	11.7028	9.38511	9.04146	11.9953	8.66726	11.6062	15.8418	10.2324	11.4841	9.63093
1379	ENSG00000077327	SPAG6	0.231428	0.0912204	0.0372678	0.0369174	0.666397	0.494817	0.834039	0.385073	0.498207	0.159747	0.176503	0.678667	1.78603	1.20298	0.985313	1.51189	0.371651	0.271318	0.659702	0.730008	0.88215	0.669529	0.83669	0.442461	0.83453	0.598891	0.653477	0.694415	0.909539	0.646002	0.92524
1380	ENSG00000077348	EXOSC5	18.3328	13.956	19.9454	20.6927	19.525	17.5474	20.7334	14.5836	22.9125	6.28363	8.58535	15.3994	23.0759	17.8952	20.2088	14.3265	5.78524	13.7137	24.8692	20.1872	16.3914	14.2504	10.0651	9.68727	16.3255	14.1224	11.866	23.972	11.0405	9.95153	18.9583
1381	ENSG00000077380	DYNC1I2	26.3962	24.8569	27.5203	27.4495	18.6527	19.8186	16.7873	21.3006	20.1182	6.51799	12.7069	5.54534	12.4342	9.14728	10.0765	8.6768	9.54378	8.81676	8.77062	9.24907	10.3523	8.00561	11.5805	8.20526	9.49357	10.6255	12.9601	8.62941	7.9765	9.83654	8.87809
1382	ENSG00000077420	APBB1IP	0.291607	0.150869	0.461313	0.337412	0.392217	0.378213	0.334074	0.521057	0.631958	0.745487	0.653368	0.01347	1.33122	1.02457	0.375902	1.37637	0.314984	0.714781	1.39735	1.50009	0.490045	0.545232	1.29769	0.59018	0.746747	1.04379	1.25288	0.399918	1.13596	1.05035	0.320184
1383	ENSG00000077454	LRCH4	1.25667	1.62168	0.963894	1.0446	1.70565	2.22904	2.5537	1.86864	1.15355	2.53893	1.98408	5.15414	2.83122	1.49423	1.40211	1.19619	3.14912	2.28996	0.789436	1.16382	0.785887	2.20702	1.1619	2.39717	1.89644	1.14095	1.58059	2.76168	2.32589	2.57994	1.23706
1384	ENSG00000077458	FAM76B	5.95384	4.61046	6.94227	4.83517	3.52446	3.98371	2.35677	2.99733	4.21665	1.20429	2.40421	1.80904	1.49835	1.3284	1.6925	1.11338	0.518062	0.932448	1.11023	1.15786	1.22918	0.922878	1.27703	0.881911	0.734874	1.09409	1.09668	0.553696	1.19562	1.63148	1.23844
1385	ENSG00000077463	SIRT6	12.1457	9.08376	11.0613	11.4225	12.6879	14.0716	17.664	10.3969	10.9099	5.55552	5.72075	17.1296	13.5361	6.93002	7.79466	5.38945	5.36376	7.39051	5.90919	6.44035	3.93764	5.39362	3.10104	5.6581	4.92095	4.26902	4.52434	7.76595	3.9585	4.28713	6.53598
1386	ENSG00000077498	TYR	0.008607	0.00542393	0.00292115	0.00219703	0.00118733	0.000966613	0.00288707	0.000741462	0.00333011	0	0	0	0.00976036	0.0045572	0.00905525	0.00583161	0.00217206	0.00254794	0.000536931	0.0185233	0	0.000873988	0	0.00574262	0.00396446	0.00472638	0.00639935	0.00164611	0.00501473	0.00523714	0
1387	ENSG00000077514	POLD3	8.39955	8.67098	3.86281	3.69641	3.08612	3.4003	2.17383	2.68804	3.20954	1.10093	1.97188	1.24234	1.86312	1.48061	1.01867	1.39866	0.465893	1.02632	0.937703	1.24649	1.26132	1.31274	1.707	0.971371	1.37948	1.54344	1.46535	1.09479	1.43535	1.71926	1.34384
1388	ENSG00000077522	ACTN2	0.315348	0.605155	1.40419	3.64032	14.4829	27.4213	21.1557	25.8755	34.1992	2.38062	2.09654	23.0799	17.4452	8.41242	14.0481	13.0253	2.00223	5.5487	7.84397	7.67714	12.6011	11.8005	15.1595	5.58388	15.0919	11.9334	9.4892	16.2154	14.0061	15.3087	12.8397
1389	ENSG00000077549	CAPZB	42.7209	36.7154	31.2973	33.2607	34.2837	32.9988	30.1474	29.8597	44.9265	29.6926	25.5266	42.1774	51.3422	44.005	47.6516	43.5225	25.1934	35.3887	41.0069	48.8527	43.2813	43.6097	42.709	28.9201	47.8815	36.9264	36.8248	47.6514	35.7259	40.7071	39.126
1390	ENSG00000077585	GPR137B	6.47084	8.02837	4.6289	4.30778	5.63544	6.02922	5.37807	5.59471	9.05347	24.2537	14.5059	16.8854	27.4266	19.9377	7.75234	7.64582	15.8956	26.8776	12.9076	15.7893	12.7303	15.2494	10.038	15.0231	9.23265	13.1345	15.6058	7.27401	8.6584	11.9876	9.05721
1391	ENSG00000077616	NAALAD2	0.463937	0.613359	0.336239	0.220634	0.314333	0.520669	0.418626	0.532415	0.372227	0.911494	0.504371	1.03596	0.420184	0.588781	1.09766	0.527108	0.39316	0.535895	0.504759	0.668832	0.579003	0.620635	0.792086	0.478451	0.553982	0.70842	0.750212	0.451004	1.51432	1.80832	1.04743
1392	ENSG00000077684	PHF17	11.8016	12.8432	7.60898	7.0263	7.09992	8.5264	7.22636	6.9877	8.99784	2.48985	3.18787	5.60364	5.67228	3.60497	6.46804	3.60386	2.80138	3.67146	2.84298	3.13692	5.87397	3.80506	4.11822	2.77399	4.68659	4.97276	4.08867	4.07062	3.98568	3.93254	4.91577
1393	ENSG00000077713	SLC25A43	0.987996	1.41303	0.341641	0.314483	0.709099	0.63476	0.361719	0.435983	1.02941	1.48367	0.782724	1.24115	2.66349	1.58316	1.1841	1.20528	0.591454	1.35923	0.940336	1.5342	1.41201	1.52726	1.23686	1.3186	1.28678	1.22333	1.28012	0.695675	1.63358	1.38699	1.2466
1394	ENSG00000077721	UBE2A	14.6814	12.7875	15.4059	12.8875	12.6489	13.7448	11.0641	12.4091	20.6157	11.7325	11.4671	11.9879	14.604	17.8921	21.3284	16.3492	8.61516	12.1292	33.1676	23.5017	20.087	11.0233	18.2104	9.98574	12.1881	15.5256	11.8152	10.07	11.4121	14.7431	20.2962
1395	ENSG00000077782	FGFR1	9.79106	12.8326	2.94223	3.89263	3.75785	3.5709	1.97704	2.93396	3.0946	10.083	5.52831	4.96669	7.75601	5.48996	3.96076	5.21592	5.08458	9.67442	2.59085	4.64471	3.97946	6.03168	4.70638	5.32209	7.08908	6.00519	6.5085	7.28336	6.66676	5.73566	2.96536
1396	ENSG00000077800	FKBP6	0.00603038	0.00417957	0.00192263	0.00252963	0.00646777	0.00526385	0.00848537	0.00555936	0.0026202	0.00810935	0.0105192	0.0163113	0.00692408	0.0113362	0.00663501	0.00896585	0.0128108	0.0171073	0.00870379	0.0346025	0.00489984	0.00589565	0.012331	0.00993459	0.00285662	0.00275265	0.0060688	0.00623625	0.013146	0.00986903	0.0128891
1397	ENSG00000077935	SMC1B	0.0250517	0.0312181	0.0198158	0.0196386	0.0245786	0.0431485	0.0277823	0.0234974	0.0332926	0.0128034	0.0210703	0.0680149	0.0360005	0.0308249	0.0454841	0.0246564	0.0554249	0.0171707	0.0220973	0.0273587	0.0179445	0.0191486	0.0234348	0.0327888	0.0170017	0.0243619	0.0182057	0.00475531	0.0306593	0.0149892	0.0253088
1398	ENSG00000077942	FBLN1	29.6606	26.9728	17.4844	19.6647	22.2801	14.0839	11.7514	10.0119	13.7806	5.77968	8.52678	2.64287	20.3553	6.81813	5.69142	5.46545	8.01654	8.14864	1.87452	4.61175	1.7141	5.67018	1.71394	7.3172	3.6691	3.14788	9.32186	3.43274	4.81132	3.25046	1.74066
1399	ENSG00000077943	ITGA8	0.603577	0.500231	0.357854	0.119234	1.04354	0.298395	0.226331	0.554577	0.510123	0.419586	0.305683	0.582388	1.6757	0.808873	0.448594	0.893145	0.293624	0.573625	0.155107	0.849178	0.593457	1.06455	0.663928	0.784932	0.761721	1.24295	1.13726	0.694577	0.890099	0.972165	0.68392
1400	ENSG00000077984	CST7	0.0335956	0.0335566	0.0247743	0.021711	0.0212042	0.0673365	0.0545687	0.0871656	0.697329	0.274603	0.390965	0	0.342051	0.209844	0.0907766	0.171842	0.84747	0.717373	0.665553	0.457656	0.207114	0.237248	0.0716663	0.620786	0.134571	0.178847	0.232164	0.0935786	0.139247	0.541681	0.119884
1401	ENSG00000078018	MAP2	102.62	117.621	175.009	143.417	111.803	91.8155	53.1151	109.613	127.724	18.3671	52.1471	47.2947	60.4284	108.754	161.839	172.68	7.7374	29.3187	54.7314	104.191	128.807	72.0385	173.315	25.4984	94.0277	161.466	78.3226	70.5915	111.718	104.98	114.88
1402	ENSG00000078043	PIAS2	6.43507	6.71413	7.92728	6.24737	7.19406	6.74285	3.54876	6.29959	7.78324	2.98069	3.80278	2.93735	4.74497	5.95994	8.46623	9.19807	1.1189	4.1577	4.20199	8.34792	9.01686	7.01105	10.8283	2.93577	7.46867	9.52555	6.33185	5.71518	9.08298	9.35261	5.58591
1403	ENSG00000078053	AMPH	11.5984	13.1794	16.0943	15.4528	10.8884	13.4224	7.64843	10.1101	17.0809	4.55363	5.14519	5.40515	12.6695	16.7503	27.2806	29.3618	1.6643	7.56739	14.3249	23.9881	28.4971	19.5565	32.2659	6.76786	35.3443	32.8862	17.6956	37.3059	29.9628	31.2301	29.7574
1404	ENSG00000078061	ARAF	8.991	10.9404	3.54087	4.16173	4.67606	5.21921	4.30126	4.21497	4.50456	6.98211	5.99414	9.10082	8.93488	6.08974	3.31197	3.7608	6.33014	9.12329	3.95524	5.16782	3.15649	5.68899	3.68003	6.74433	5.13263	3.91493	6.17211	5.55345	3.89522	4.63994	3.81812
1405	ENSG00000078070	MCCC1	6.48501	5.24462	4.99342	5.45115	5.09555	6.33724	4.87484	6.24324	5.52353	6.91034	5.25605	3.69702	4.28338	6.43916	6.23995	5.16102	4.17463	6.16208	5.2368	4.71946	4.25294	5.77772	6.8403	5.78601	6.66245	4.92905	6.87009	5.96918	5.87477	6.47234	6.71433
1406	ENSG00000078081	LAMP3	0.0214286	0.020556	0.0185267	0.0154525	0.0197231	0.0265911	0.00807926	0.106366	0.0502165	0	0.0447589	0.067288	0.0677378	0.0234336	0.0313263	0.0173868	0.00633253	0.0323816	0.00294064	0.0337257	0.00634867	0.0243502	0.0132259	0.0116905	0.014347	0.012777	0.0163233	0.008564	0.0126392	0.0330623	0.012355
1407	ENSG00000078098	FAP	0.741047	0.465543	0.190518	0.0790521	0.281793	0.197246	0.165446	0.175573	0.322451	0.0364626	0.0733371	0.270588	0.379248	0.286516	0.3657	0.260853	0.0202328	0.107032	0.340862	0.211626	0.328844	0.221842	0.473048	0.0816761	0.220295	0.274005	0.192045	0.255822	0.283516	0.353024	0.395203
1408	ENSG00000078114	NEBL	0.768103	0.802237	1.15615	0.80197	2.01842	2.93145	1.9195	3.30039	4.46672	15.1947	7.21649	4.21702	5.32438	8.94595	8.89476	11.0699	6.8854	16.8453	7.81292	12.9207	16.665	12.3543	14.392	13.695	9.54596	19.3567	18.2458	7.15161	12.3538	12.8668	12.528
1409	ENSG00000078124	ACER3	3.11969	3.06055	2.80664	2.3614	2.38176	2.97127	3.00181	3.55848	4.05938	5.01656	3.9337	2.80204	3.39908	5.54164	5.1682	5.59177	6.33204	6.76046	6.6701	6.39708	7.59851	6.11965	9.00223	6.0204	7.35779	7.74588	9.47349	3.29392	5.36221	5.95269	4.7348
1410	ENSG00000078140	UBE2K	29.5033	21.3641	41.232	30.1016	26.5821	25.5763	19.5676	25.9584	35.5418	11.4381	16.4121	13.3836	15.2301	29.3414	24.1265	36.2219	7.65136	13.7336	22.8001	35.1439	42.0912	21.6334	43.8265	11.7296	27.4132	41.8947	22.6458	20.8722	26.8252	28.0634	30.8077
1411	ENSG00000078142	PIK3C3	6.06174	5.71767	6.77349	6.14063	5.10836	5.10662	3.32037	5.10468	5.5094	3.38678	3.69769	3.08216	3.65032	4.51574	5.14073	6.96139	2.35896	3.95287	2.84182	5.46392	6.11116	4.8525	7.96798	3.12092	5.9389	7.91748	5.93502	4.62333	6.06747	6.41525	4.49187
1412	ENSG00000078177	N4BP2	5.20936	5.92986	4.3095	3.05427	3.05943	2.58704	1.13012	2.64536	2.40087	0.448917	1.34947	0.962541	1.20257	1.00372	0.412366	0.761915	0.189899	0.320279	0.214869	0.319029	0.393588	0.28803	0.466108	0.199707	0.189327	0.551493	0.409254	0.102602	0.334211	0.308373	0.302228
1413	ENSG00000078237	C12orf5	5.3012	4.69669	7.39413	5.32192	3.64808	2.86013	2.6282	3.11224	3.55945	2.95063	4.1473	3.25998	2.10236	5.81585	6.42087	8.39717	1.6472	4.10454	7.43182	6.53746	7.71619	4.61479	8.38234	2.82069	5.90977	7.08189	5.09865	3.43984	4.83153	4.59595	5.27481
1414	ENSG00000078246	TULP3	11.1218	16.2413	4.45338	5.90424	6.11037	5.9347	3.34051	5.38053	5.52349	5.53628	6.03128	6.81553	9.68473	4.25672	2.325	2.20993	3.20443	5.92278	2.21396	3.06726	2.8491	5.21584	3.05472	5.1067	3.25427	2.7431	5.10429	3.40626	2.99833	4.25315	1.99194
1415	ENSG00000078269	SYNJ2	0.236294	0.351559	1.54873	1.12504	0.940433	2.16078	0.852897	4.11434	2.68279	2.03001	3.21019	1.0028	1.5629	1.98804	2.22998	5.53625	2.84529	3.60008	2.25573	5.89826	7.0561	8.43406	10.9152	6.33523	10.9137	13.3556	14.6776	8.1941	11.0868	13.353	7.54133
1416	ENSG00000078295	ADCY2	1.47215	1.99585	2.43604	2.80961	3.34079	3.06154	2.19655	3.0068	3.34893	7.58439	4.52098	4.00121	9.41754	8.79085	7.09126	11.703	3.89574	8.57515	3.86632	9.31453	8.66045	9.77283	10.9104	7.80396	10.4849	10.6582	9.57243	9.30659	8.85213	10.3863	6.16135
1417	ENSG00000078304	PPP2R5C	8.97348	7.84559	8.56256	7.19276	7.19125	7.96088	5.1959	6.54963	10.1596	5.91509	5.33441	6.2152	7.32205	9.38944	11.369	10.3166	4.24478	7.21881	10.413	11.5162	14.1597	8.69096	14.0012	6.01687	9.31802	11.7058	8.52948	7.60022	8.37601	9.90394	9.76776
1418	ENSG00000078328	RBFOX1	8.74197	11.3417	34.6116	31.9925	22.9254	19.9342	13.1833	21.2525	22.437	3.65478	5.68405	6.27448	11.9896	18.2718	21.6065	36.3761	2.54483	7.68944	15.3648	28.0486	29.1493	25.3824	46.7158	8.23999	32.4177	35.4129	21.581	28.1198	32.2647	31.4675	37.4641
[truncated: 17,534 more rows]

## Sheet: GeneVsGOcat.pos.brain.adult
	Ensembl_gene_identifier	genefams2geneID.BG.GeneID	X	GO_ID	Orthogroup	Category	GO_term	Brain.18yrs.24.M	Brain.23yrs.27.M	Brain.36yrs.29.M	Brain.37yrs.30.M	Brain.19yrs.25.F	Brain.21yrs.26.F	Brain.30yrs.28.F	Brain.40yrs.31.F	average.male	average.female	fold.Change	pval	FDR_p
[truncated: 3,768 more rows]

[truncated: 3 more sheets: GeneVsGOcat.neg.brain.adult, GeneVsGOcat.pos.brain.prenatal, GeneVsGOcat.neg.brain.prenatal]
