# Supplementary material for: Sexual size dimorphism in mammals is associated with changes in the size of gene families related to brain development
Source: Nat Commun. 2024 Jul 24;15:6257. doi: 10.1038/s41467-024-50386-x (PMC11269740; doi:10.1038/s41467-024-50386-x)
Supplement: Supplementary file 8 — Supplementary Data 4 [file 41467_2024_50386_MOESM8_ESM.csv]

Spp.Name	Bodymass_male..g.	Bodymass_female..g.	SSD	Av.Body.mass	log.male.mass.gr	log.female.mass.gr	Day.access	month.access	year.access	male_mass_reference	Female_mass_reference
Acinonyx_jubatus	46700	38500	0.279	4.629409599	4.669316881	4.58546073	NA	1	2021	Boast, Lorraine K., Ann Marie Houser, Kyle Good, and Markus Gusset. 2013. ÒRegional Variation in Body Size of the Cheetah (Acinonyx Jubatus).Ó Journal of Mammalogy 94 (6): 1293Ð97.	Boast, Lorraine K., Ann Marie Houser, Kyle Good, and Markus Gusset. 2013. ÒRegional Variation in Body Size of the Cheetah (Acinonyx Jubatus).Ó Journal of Mammalogy 94 (6): 1293Ð97.
Ailuropoda_melanoleuca	117000	97000	0.27	5.029383778	5.068185862	4.986771734	15	7	2021	M. MCDONOUGH, C. 2000. Social Organization of Nine-banded Armadillos (Dasypus novemcinctus) in a Riparian Habitat.	M. MCDONOUGH, C. 2000. Social Organization of Nine-banded Armadillos (Dasypus novemcinctus) in a Riparian Habitat.
Aotus_nancymaae	1260	1260	0	3.100370545	3.100370545	3.100370545	13	7	2021	Fernandez-Duque, Eduardo. 2011. ÒRenschÕs Rule, Bergmann's Effect and Adult Sexual Dimorphism in Wild Monogamous Owl Monkeys (Aotus Azarai) of Argentina.Ó American Journal of Physical Anthropology 146 (1): 38Ð48.	Fernandez-Duque, Eduardo. 2011. ÒRenschÕs Rule, Bergmann's Effect and Adult Sexual Dimorphism in Wild Monogamous Owl Monkeys (Aotus Azarai) of Argentina.Ó American Journal of Physical Anthropology 146 (1): 38Ð48.
Arvicanthis_niloticus	121.5	103	0.238	2.05018635	2.084576278	2.012837225	NA	1	2021	St. John, J. 2005. "Arvicanthis niloticus" (On-line), Animal Diversity Web. Accessed January, 2021 at https://animaldiversity.org/accounts/Arvicanthis_niloticus/	St. John, J. 2005. "Arvicanthis niloticus" (On-line), Animal Diversity Web. Accessed January, 2021 at https://animaldiversity.org/accounts/Arvicanthis_niloticus/
Balaenoptera_acutorostrata_scammoni	7500000	8.00E+06	-0.093	6.889301703	6.875061263	6.903089987	NA	1	2021	Fahey, B. 1999. "Balaenoptera acutorostrata" (On-line), Animal Diversity Web. Accessed January, 2021 at https://animaldiversity.org/accounts/Balaenoptera_acutorostrata/	Fahey, B. 1999. "Balaenoptera acutorostrata" (On-line), Animal Diversity Web. Accessed January, 2021 at https://animaldiversity.org/accounts/Balaenoptera_acutorostrata/
Bison_bison_bison	725500	431500	0.75	5.762303363	5.860637417	5.6349808	NA	1	2021	Meagher, Mary. 1986. ÒBison Bison.Ó Mammalian Species, no. 266 (June): 1Ð8.	Meagher, Mary. 1986. ÒBison Bison.Ó Mammalian Species, no. 266 (June): 1Ð8.
Bos_mutus	580000	266000	1.125	5.626340367	5.763427994	5.424881637	NA	1	2021	Hsu, T. C., and Kurt Benirschke. 1977. ÒBos Grunniens (Yak).Ó In An Atlas of Mammalian Chromosomes, 197Ð200. New York, NY: Springer New York.	Hsu, T. C., and Kurt Benirschke. 1977. ÒBos Grunniens (Yak).Ó In An Atlas of Mammalian Chromosomes, 197Ð200. New York, NY: Springer New York.
Bos_taurus	5.00E+05	425000	0.23	5.665111737	5.698970004	5.62838893	15	7	2021	MYSTERUD, A. 2000. The relationship between ecological segregation and sexual body size dimorphism in large herbivores. Oecologia, 124, 40-54.	MYSTERUD, A. 2000. The relationship between ecological segregation and sexual body size dimorphism in large herbivores. Oecologia, 124, 40-54.
Callithrix_jacchus	317.9	322	-0.02	2.505082115	2.502290528	2.507855872	15	7	2021	MORAND, S. & RICKLEFS, R. E. 2005. Genome size is not related to life-history traits in primates. Genome, 48, 273-8.	MORAND, S. & RICKLEFS, R. E. 2005. Genome size is not related to life-history traits in primates. Genome, 48, 273-8.
Callorhinus_ursinus	227500	45000	2.338	5.134336511	5.356981401	4.653212514	NA	1	2021	Sackler, R. 2012. "Callorhinus ursinus" (On-line), Animal Diversity Web. Accessed June 28, 2023 at https://animaldiversity.org/accounts/Callorhinus_ursinus/	Sackler, R. 2012. "Callorhinus ursinus" (On-line), Animal Diversity Web. Accessed June 28, 2023 at https://animaldiversity.org/accounts/Callorhinus_ursinus/
Camelus_bactrianus	850000	720000	0.239	5.894869657	5.929418926	5.857332496	NA	1	2021	Baimukanov, D., A. Akimbekov, M. Omarov, K. Ishan, K. Aubakirov, and A. Tlepov. 2017. ÒProductive and Biological Features of Camelus Bactrianus - Camelus Dromedarius in Conditions of Kazakhstan.Ó Anais Da Academia Brasileira de Ciencias. http://repository.kaznau.kz/id/eprint/510.	Baimukanov, D., A. Akimbekov, M. Omarov, K. Ishan, K. Aubakirov, and A. Tlepov. 2017. ÒProductive and Biological Features of Camelus Bactrianus - Camelus Dromedarius in Conditions of Kazakhstan.Ó Anais Da Academia Brasileira de Ciencias. http://repository.kaznau.kz/id/eprint/510.
Camelus_dromedarius	6.00E+05	540000	0.152	5.755874856	5.77815125	5.73239376	NA	1	2021	Khler-Rollefson, Ilse U. 1991. ÒCamelus Dromedarius.Ó Mammalian Species, no. 375 (April): 1Ð8.	Khler-Rollefson, Ilse U. 1991. ÒCamelus Dromedarius.Ó Mammalian Species, no. 375 (April): 1Ð8.
Camelus_ferus	590500	3.00E+05	0.977	5.648603928	5.771219902	5.477121255	25	3	2021	"Camel." New World Encyclopedia, . 16 Dec 2019, 18:46 UTC. 25 March 2021 <https://www.newworldencyclopedia.org/p/index.php?title=Camel&oldid=1029187>.	Camel. New World Encyclopedia, . 16 Dec 2019, 18:46 UTC. 25 March 2021 <https://www.newworldencyclopedia.org/p/index.php?title=Camel&oldid=1029187>.
Canis_lupus	80000	55000	0.541	4.829303773	4.903089987	4.740362689	NA	1	2021	Smith, J. 2002. "Canis lupus" (On-line), Animal Diversity Web. Accessed January, 2021 at https://animaldiversity.org/accounts/Canis_lupus/	Smith, J. 2002. "Canis lupus" (On-line), Animal Diversity Web. Accessed January, 2021 at https://animaldiversity.org/accounts/Canis_lupus/
Capra_hircus	67143	46429	0.53	4.754241278	4.827000742	4.66678933	15	7	2021	MYSTERUD, A. 2000. The relationship between ecological segregation and sexual body size dimorphism in large herbivores. Oecologia, 124, 40-54.	MYSTERUD, A. 2000. The relationship between ecological segregation and sexual body size dimorphism in large herbivores. Oecologia, 124, 40-54.
Castor_canadensis	16700	16900	-0.017	4.225309282	4.222716471	4.227886705	NA	1	2021	Svendsen, Gerald E. 2011. ÒPair Formation, Duration of Pair-Bonds, and Mate Replacement in a Population of Beavers (Castor Canadensis).Ó Canadian Journal of Zoology, February. https://doi.org/10.1139/z89-049.	Svendsen, Gerald E. 2011. ÒPair Formation, Duration of Pair-Bonds, and Mate Replacement in a Population of Beavers (Castor Canadensis).Ó Canadian Journal of Zoology, February. https://doi.org/10.1139/z89-049.
Cavia_porcellus	813.3	630.4	0.37	2.858446961	2.910250772	2.799616204	15	7	2021	JONES, K. E., BIELBY, J., CARDILLO, M., FRITZ, S. A., O'DELL, J., ORME, C. D. L., SAFI, K., SECHREST, W., BOAKES, E. H., CARBONE, C., CONNOLLY, C., CUTTS, M. J., FOSTER, J. K., GRENYER, R., HABIB, M., PLASTER, C. A., PRICE, S. A., RIGBY, E. A., RIST, J., TEACHER, A., BININDA-EMONDS, O. R. P., GITTLEMAN, J. L., MACE, G. M. & PURVIS, A. 2009. PanTHERIA: a species-level database of life history, eco…	JONES, K. E., BIELBY, J., CARDILLO, M., FRITZ, S. A., O'DELL, J., ORME, C. D. L., SAFI, K., SECHREST, W., BOAKES, E. H., CARBONE, C., CONNOLLY, C., CUTTS, M. J., FOSTER, J. K., GRENYER, R., HABIB, M., PLASTER, C. A., PRICE, S. A., RIGBY, E. A., RIST, J., TEACHER, A., BININDA-EMONDS, O. R. P., GITTLEMAN, J. L., MACE, G. M. & PURVIS, A. 2009. PanTHERIA: a species-level database of life history, eco…
Cebus_capucinus_imitator	3100	2300	0.431	3.431363764	3.491361694	3.361727836	28	7	2021	Bergstrom, Mackenzie L., Jeremy D. Hogan, Amanda D. Melin, and Linda M. Fedigan. 2019. âThe Nutritional Importance of Invertebrates to Female Cebus Capucinus Imitator in a Highly Seasonal Tropical Dry Forest.â American Journal of Physical Anthropology 170 (2): 207â16.	Bergstrom, Mackenzie L., Jeremy D. Hogan, Amanda D. Melin, and Linda M. Fedigan. 2019. âThe Nutritional Importance of Invertebrates to Female Cebus Capucinus Imitator in a Highly Seasonal Tropical Dry Forest.â American Journal of Physical Anthropology 170 (2): 207â16.
Ceratotherium_simum_simum	2300000	1800000	0.354	6.311753861	6.361727836	6.255272505	NA	1	2021	ÒLibGuides: White Rhinoceros (Ceratotherium Simum) Fact Sheet: Physical Characteristics.Ó 2015, February. https://ielc.libguides.com/sdzg/factsheets/whiterhino/characteristics.	ÒLibGuides: White Rhinoceros (Ceratotherium Simum) Fact Sheet: Physical Characteristics.Ó 2015, February. https://ielc.libguides.com/sdzg/factsheets/whiterhino/characteristics.
Cercocebus_atys	11000	5600	0.97	3.919078092	4.041392685	3.748188027	15	7	2021	GARWICZ, M., CHRISTENSSON, M. & PSOUNI, E. 2009. A unifying model for timing of walking onset in humans and other mammals. Proceedings of the National Academy of Sciences, 106, 21889.	GARWICZ, M., CHRISTENSSON, M. & PSOUNI, E. 2009. A unifying model for timing of walking onset in humans and other mammals. Proceedings of the National Academy of Sciences, 106, 21889.
Chinchilla_lanigera	417.15	422	-0.02	2.622809603	2.620292248	2.625312451	15	7	2021	BODDY, A. M., MCGOWEN, M. R., SHERWOOD, C. C., GROSSMAN, L. I., GOODMAN, M. & WILDMAN, D. E. 2012. Comparative analysis of encephalization in mammals reveals relaxed constraints on anthropoid primate and cetacean brain scaling. J Evol Biol, 25, 981-94.	BODDY, A. M., MCGOWEN, M. R., SHERWOOD, C. C., GROSSMAN, L. I., GOODMAN, M. & WILDMAN, D. E. 2012. Comparative analysis of encephalization in mammals reveals relaxed constraints on anthropoid primate and cetacean brain scaling. J Evol Biol, 25, 981-94.
Chlorocebus_sabaeus	5881.5	4218	0.48	3.703269878	3.769488101	3.625106575	15	7	2021	BODDY, A. M., MCGOWEN, M. R., SHERWOOD, C. C., GROSSMAN, L. I., GOODMAN, M. & WILDMAN, D. E. 2012. Comparative analysis of encephalization in mammals reveals relaxed constraints on anthropoid primate and cetacean brain scaling. J Evol Biol, 25, 981-94.	BODDY, A. M., MCGOWEN, M. R., SHERWOOD, C. C., GROSSMAN, L. I., GOODMAN, M. & WILDMAN, D. E. 2012. Comparative analysis of encephalization in mammals reveals relaxed constraints on anthropoid primate and cetacean brain scaling. J Evol Biol, 25, 981-94.
Chrysochloris_asiatica	42	42	0	1.62324929	1.62324929	1.62324929	25	3	2021	Valentine, S. 2013. "Chrysochloris asiatica" (On-line), Animal Diversity Web. Accessed March 25, 2021 at https://animaldiversity.org/accounts/Chrysochloris_asiatica/	Valentine, S. 2013. "Chrysochloris asiatica" (On-line), Animal Diversity Web. Accessed March 25, 2021 at https://animaldiversity.org/accounts/Chrysochloris_asiatica/
Colobus_angolensis_palliatus	9660	9100	0.086	3.972202838	3.984977126	3.959041392	28	7	2021	Delson, E., C. J. Terranova, W. L. Jungers, and E. J. Sargis. 2000. Body Mass in Cercopithecidae (Primates, Mammalia): Estimation and Scaling in Extinct and Extant Taxa. Anthropological Papers of the AMNH; No. 83. digitallibrary.amnh.org.	Delson, E., C. J. Terranova, W. L. Jungers, and E. J. Sargis. 2000. Body Mass in Cercopithecidae (Primates, Mammalia): Estimation and Scaling in Extinct and Extant Taxa. Anthropological Papers of the AMNH; No. 83. digitallibrary.amnh.org.
Condylura_cristata	700	643	0.123	2.827046017	2.84509804	2.808210973	NA	1	2021	Hamilton, William John. 1931. âHabits of the Star-Nosed Mole, Condylura Cristata.â Journal of Mammalogy 12 (4): 345â55.	Hamilton, William John. 1931. âHabits of the Star-Nosed Mole, Condylura Cristata.â Journal of Mammalogy 12 (4): 345â55.
Dasypus_novemcinctus	66000	48000	0.459	4.755874856	4.819543936	4.681241237	13	7	2021	McDonald, K. and J. Larson 2011. "Dasypus novemcinctus" (On-line), Animal Diversity Web. Accessed July 13, 2021 at https://animaldiversity.org/accounts/Dasypus_novemcinctus/	McDonald, K. and J. Larson 2011. "Dasypus novemcinctus" (On-line), Animal Diversity Web. Accessed July 13, 2021 at https://animaldiversity.org/accounts/Dasypus_novemcinctus/
Delphinapterus_leucas	1500000	1350000	0.152	6.153814864	6.176091259	6.130333768	NA	1	2021	Zimmermann, K. 2022. "Delphinapterus leucas" (On-line), Animal Diversity Web. Accessed January, 2021 at https://animaldiversity.org/accounts/Delphinapterus_leucas/	Zimmermann, K. 2022. "Delphinapterus leucas" (On-line), Animal Diversity Web. Accessed January, 2021 at https://animaldiversity.org/accounts/Delphinapterus_leucas/
Desmodus_rotundus	33	33	0	1.51851394	1.51851394	1.51851394	25	3	2021	Mulheisen, M. and R. Anderson 2001. "Desmodus rotundus" (On-line), Animal Diversity Web. Accessed March 25, 2021 at https://animaldiversity.org/accounts/Desmodus_rotundus/	Mulheisen, M. and R. Anderson 2001. "Desmodus rotundus" (On-line), Animal Diversity Web. Accessed March 25, 2021 at https://animaldiversity.org/accounts/Desmodus_rotundus/
Dipodomys_ordii	52.42	55.6	-0.08	1.732474177	1.719497017	1.745074792	15	7	2021	JONES, K. E., BIELBY, J., CARDILLO, M., FRITZ, S. A., O'DELL, J., ORME, C. D. L., SAFI, K., SECHREST, W., BOAKES, E. H., CARBONE, C., CONNOLLY, C., CUTTS, M. J., FOSTER, J. K., GRENYER, R., HABIB, M., PLASTER, C. A., PRICE, S. A., RIGBY, E. A., RIST, J., TEACHER, A., BININDA-EMONDS, O. R. P., GITTLEMAN, J. L., MACE, G. M. & PURVIS, A. 2009. PanTHERIA: a species-level database of life history, eco…	JONES, K. E., BIELBY, J., CARDILLO, M., FRITZ, S. A., O'DELL, J., ORME, C. D. L., SAFI, K., SECHREST, W., BOAKES, E. H., CARBONE, C., CONNOLLY, C., CUTTS, M. J., FOSTER, J. K., GRENYER, R., HABIB, M., PLASTER, C. A., PRICE, S. A., RIGBY, E. A., RIST, J., TEACHER, A., BININDA-EMONDS, O. R. P., GITTLEMAN, J. L., MACE, G. M. & PURVIS, A. 2009. PanTHERIA: a species-level database of life history, eco…
Echinops_telfairi	221.3	221.3	0	2.344981414	2.344981414	2.344981414	25	3	2021	ÒOakland Zoo.Ó n.d. Accessed March 25, 2021. https://www.oaklandzoo.org/animals/lesser-madagascar-hedgehog-tenrec.	ÒOakland Zoo.Ó n.d. Accessed March 25, 2021. https://www.oaklandzoo.org/animals/lesser-madagascar-hedgehog-tenrec.
Elephantulus_edwardii	41	41	0	1.612783857	1.612783857	1.612783857	25	3	2021	Smit, H. A., T. J. Robinson, J. Watson, and B. Jansen van Vuuren. 2008. âA New Species of Elephant-Shrew (Afrotheria: Macroscelidea: Elephantulus) from South Africa.â Journal of Mammalogy 89 (5): 1257â69.	Smit, H. A., T. J. Robinson, J. Watson, and B. Jansen van Vuuren. 2008. âA New Species of Elephant-Shrew (Afrotheria: Macroscelidea: Elephantulus) from South Africa.â Journal of Mammalogy 89 (5): 1257â69.
Enhydra_lutris_kenyoni	33000	21500	0.618	4.435366507	4.51851394	4.33243846	28	7	2021	Hsu, T. C., and Kurt Benirschke. 1971. ÒEnhydra Lutris (Sea Otter).Ó In An Atlas of Mammalian Chromosomes, 165Ð67. New York, NY: Springer New York.	Hsu, T. C., and Kurt Benirschke. 1971. ÒEnhydra Lutris (Sea Otter).Ó In An Atlas of Mammalian Chromosomes, 165Ð67. New York, NY: Springer New York.
Eptesicus_fuscus	19	20.35	-0.099	1.293914741	1.278753601	1.308564414	25	3	2021	Dunbar, Miranda B., and R. Mark Brigham. 2010. ÒThermoregulatory Variation among Populations of Bats along a Latitudinal Gradient.Ó Journal of Comparative Physiology. B, Biochemical, Systemic, and Environmental Physiology 180 (6): 885Ð93.	Hamilton, I. M., and R. M. Barclay. 1998. ÒOntogenetic Influences on Foraging and Mass Accumulation by Big Brown Bats (Eptesicus Fuscus).Ó The Journal of Animal Ecology 67 (6): 930Ð40.
Equus_caballus	407000	358333	0.18	5.582820444	5.609594409	5.554286806	15	7	2021	MYSTERUD, A. 2000. The relationship between ecological segregation and sexual body size dimorphism in large herbivores. Oecologia, 124, 40-54.	MYSTERUD, A. 2000. The relationship between ecological segregation and sexual body size dimorphism in large herbivores. Oecologia, 124, 40-54.
Erinaceus_europaeus	1091	1009	0.113	3.021189299	3.037824751	3.003891166	13	7	2021	Haigh, Amy, Ruth M. OÕRiordan, and Fidelma Butler. 2012. ÒNesting Behaviour and Seasonal Body Mass Changes in a Rural Irish Population of the Western Hedgehog (Erinaceus Europaeus).Ó Acta Theriologica 57 (4): 321Ð31.	Haigh, Amy, Ruth M. OÕRiordan, and Fidelma Butler. 2012. ÒNesting Behaviour and Seasonal Body Mass Changes in a Rural Irish Population of the Western Hedgehog (Erinaceus Europaeus).Ó Acta Theriologica 57 (4): 321Ð31.
Eumetopias_jubatus	681000	273400	1.317	5.678700435	5.833147112	5.43679851	17	5	2021	Winship, Arliss J., Andrew W. Trites, and Donald G. Calkins. 2001. ÒGrowth in Body Size of the Steller Sea Lion (Eumetopias Jubatus).Ó Journal of Mammalogy 82 (2): 500Ð519.	Winship, Arliss J., Andrew W. Trites, and Donald G. Calkins. 2001. ÒGrowth in Body Size of the Steller Sea Lion (Eumetopias Jubatus).Ó Journal of Mammalogy 82 (2): 500Ð519.
Felis_catus	3600	2800	0.36	3.505149978	3.556302501	3.447158031	15	7	2021	YAMANE, A., DOI, T. & ONO, Y. 1996. Mating behaviors, courtship rank and mating success of male feral cat (Felis catus). Journal of Ethology, 14, 35-44.	YAMANE, A., DOI, T. & ONO, Y. 1996. Mating behaviors, courtship rank and mating success of male feral cat (Felis catus). Journal of Ethology, 14, 35-44.
Fukomys_damarensis	201.7	151.3	0.415	2.24674471	2.304705898	2.179838928	13	7	2021	Anyan, Jeff J., Marianne L. Seney, Amanda Holley, Lynn Bengston, Bruce D. Goldman, Nancy G. Forger, and Melissa M. Holmes. 2011. ÒSocial Status and Sex Effects on Neural Morphology in Damaraland Mole-Rats, Fukomys Damarensis.Ó Brain, Behavior and Evolution 77 (4): 291Ð98.	Anyan, Jeff J., Marianne L. Seney, Amanda Holley, Lynn Bengston, Bruce D. Goldman, Nancy G. Forger, and Melissa M. Holmes. 2011. ÒSocial Status and Sex Effects on Neural Morphology in Damaraland Mole-Rats, Fukomys Damarensis.Ó Brain, Behavior and Evolution 77 (4): 291Ð98.
Galeopterus_variegatus	1216.67	1216.67	0	3.0851728	3.0851728	3.0851728	17	5	2021	Beatson, K. 2011. "Galeopterus variegates" (On-line), Animal Diversity Web. Accessed May 17, 2021 at https://animaldiversity.org/accounts/Galeopterus_variegates/	Beatson, K. 2011. "Galeopterus variegates" (On-line), Animal Diversity Web. Accessed May 17, 2021 at https://animaldiversity.org/accounts/Galeopterus_variegates/
Globicephala_melas	2682350	1440000	0.897	6.314114866	6.428515445	6.158362492	17	5	2021	Preston, J. 2011. "Globicephala melas" (On-line), Animal Diversity Web. Accessed May 17, 2021 at https://animaldiversity.org/accounts/Globicephala_melas/	Preston, J. 2011. "Globicephala melas" (On-line), Animal Diversity Web. Accessed May 17, 2021 at https://animaldiversity.org/accounts/Globicephala_melas/
Gorilla_gorilla_gorilla	160000	93000	0.78	5.102090526	5.204119983	4.968482949	15	7	2021	JONES, K. E., BIELBY, J., CARDILLO, M., FRITZ, S. A., O'DELL, J., ORME, C. D. L., SAFI, K., SECHREST, W., BOAKES, E. H., CARBONE, C., CONNOLLY, C., CUTTS, M. J., FOSTER, J. K., GRENYER, R., HABIB, M., PLASTER, C. A., PRICE, S. A., RIGBY, E. A., RIST, J., TEACHER, A., BININDA-EMONDS, O. R. P., GITTLEMAN, J. L., MACE, G. M. & PURVIS, A. 2009. PanTHERIA: a species-level database of life history, eco…	JONES, K. E., BIELBY, J., CARDILLO, M., FRITZ, S. A., O'DELL, J., ORME, C. D. L., SAFI, K., SECHREST, W., BOAKES, E. H., CARBONE, C., CONNOLLY, C., CUTTS, M. J., FOSTER, J. K., GRENYER, R., HABIB, M., PLASTER, C. A., PRICE, S. A., RIGBY, E. A., RIST, J., TEACHER, A., BININDA-EMONDS, O. R. P., GITTLEMAN, J. L., MACE, G. M. & PURVIS, A. 2009. PanTHERIA: a species-level database of life history, eco…
Heterocephalus_glaber	33.9	33.9	0	1.530199698	1.530199698	1.530199698	13	7	2021	Jarvis, Jennifer U. M., and Paul W. Sherman. 2002. ÒHeterocephalus Glaber.Ó Mammalian Species, no. 706 (December): 1Ð9.	Jarvis, Jennifer U. M., and Paul W. Sherman. 2002. ÒHeterocephalus Glaber.Ó Mammalian Species, no. 706 (December): 1Ð9.
Homo_sapiens	70000	60000	0.22	4.812913357	4.84509804	4.77815125	15	7	2021	JONES, K. E., BIELBY, J., CARDILLO, M., FRITZ, S. A., O'DELL, J., ORME, C. D. L., SAFI, K., SECHREST, W., BOAKES, E. H., CARBONE, C., CONNOLLY, C., CUTTS, M. J., FOSTER, J. K., GRENYER, R., HABIB, M., PLASTER, C. A., PRICE, S. A., RIGBY, E. A., RIST, J., TEACHER, A., BININDA-EMONDS, O. R. P., GITTLEMAN, J. L., MACE, G. M. & PURVIS, A. 2009. PanTHERIA: a species-level database of life history, eco…	JONES, K. E., BIELBY, J., CARDILLO, M., FRITZ, S. A., O'DELL, J., ORME, C. D. L., SAFI, K., SECHREST, W., BOAKES, E. H., CARBONE, C., CONNOLLY, C., CUTTS, M. J., FOSTER, J. K., GRENYER, R., HABIB, M., PLASTER, C. A., PRICE, S. A., RIGBY, E. A., RIST, J., TEACHER, A., BININDA-EMONDS, O. R. P., GITTLEMAN, J. L., MACE, G. M. & PURVIS, A. 2009. PanTHERIA: a species-level database of life history, eco…
Hylobates_moloch	7149.5	6352	0.171	3.829352025	3.85427567	3.802910489	19	5	2021	Zihlman, Adrienne L., Alan R. Mootnick, and Carol E. Underwood. 2011. ÒAnatomical Contributions to Hylobatid Taxonomy and Adaptation.Ó International Journal of Primatology 32 (4): 865Ð77.	Zihlman, Adrienne L., Alan R. Mootnick, and Carol E. Underwood. 2011. ÒAnatomical Contributions to Hylobatid Taxonomy and Adaptation.Ó International Journal of Primatology 32 (4): 865Ð77.
Ictidomys_tridecemlineatus	154	160	-0.055	2.195899652	2.187520721	2.204119983	13	7	2021	Schmidly, David J., and Robert D. Bradley. 2016. The Mammals of Texas. University of Texas Press.	Schmidly, David J., and Robert D. Bradley. 2016. The Mammals of Texas. University of Texas Press.
Jaculus_jaculus	65.4	63.8	0.036	1.810232518	1.815577748	1.804820679	13	7	2021	Moutinho, Filipa, Abdeljebbar Qninba, Alison Harrington, Kristian Forbes, Mohamed Mediani, Nina SÃ©rÃ©n, Tapio Mappes, and Zbyszek BoratyÅski. 2015. âWinter Breeding of the Lesser Egyptian Jerboa Jaculus Jaculus (Linnaeus, 1758) in Southern Morocco.â Go-South Bulletin 12: 24â27.	Moutinho, Filipa, Abdeljebbar Qninba, Alison Harrington, Kristian Forbes, Mohamed Mediani, Nina SÃ©rÃ©n, Tapio Mappes, and Zbyszek BoratyÅski. 2015. âWinter Breeding of the Lesser Egyptian Jerboa Jaculus Jaculus (Linnaeus, 1758) in Southern Morocco.â Go-South Bulletin 12: 24â27.
Lagenorhynchus_obliquidens	160000	149000	0.103	5.188928484	5.204119983	5.173186268	19	5	2021	Layton, T. 2019. "Lagenorhynchus obliquidens" (On-line), Animal Diversity Web. Accessed May 19, 2021 at https://animaldiversity.org/accounts/Lagenorhynchus_obliquidens/	Layton, T. 2019. "Lagenorhynchus obliquidens" (On-line), Animal Diversity Web. Accessed May 19, 2021 at https://animaldiversity.org/accounts/Lagenorhynchus_obliquidens/
Leptonychotes_weddellii	385820	445270	-0.207	5.618618061	5.586384737	5.648623436	19	5	2021	Shero, Michelle R., Linnea E. Pearson, Daniel P. Costa, and Jennifer M. Burns. 2014. ÒImproving the Precision of Our Ecosystem Calipers: A Modified Morphometric Technique for Estimating Marine Mammal Mass and Body Composition.Ó PloS One 9 (3): e91233.	Shero, Michelle R., Linnea E. Pearson, Daniel P. Costa, and Jennifer M. Burns. 2014. ÒImproving the Precision of Our Ecosystem Calipers: A Modified Morphometric Technique for Estimating Marine Mammal Mass and Body Composition.Ó PloS One 9 (3): e91233.
Lipotes_vexillifer	103010	144550	-0.489	5.092650478	5.012879387	5.160018096	19	5	2021	Nowak, Ronald M., and Ernest Pillsbury Walker. 1999. WalkerÕs Mammals of the World. JHU Press.	Nowak, Ronald M., and Ernest Pillsbury Walker. 1999. WalkerÕs Mammals of the World. JHU Press.
Lontra_canadensis	8450	7930	0.092	3.913283902	3.926856709	3.899273187	20	5	2021	Minter, Larry J., Kimberly Ange-van Heugten, Craig A. Harms, and Michael K. Stoskopf. 2020. ÒDigestible Energy Intake and Digestive Efficiency of Human-Managed North American River Otters (Lontra Canadensis).Ó Veterinary Medicine International 2020 (January): 4307456.	Minter, Larry J., Kimberly Ange-van Heugten, Craig A. Harms, and Michael K. Stoskopf. 2020. ÒDigestible Energy Intake and Digestive Efficiency of Human-Managed North American River Otters (Lontra Canadensis).Ó Veterinary Medicine International 2020 (January): 4307456.
Loxodonta_africana	5314000	2986000	0.83	6.618048097	6.72542155	6.475089803	15	7	2021	WECKERLY, F. W. 1998. Sexual-Size Dimorphism: Influence of Mass and Mating Systems in the Most Dimorphic Mammals. Journal of Mammalogy, 79, 33-52.	WECKERLY, F. W. 1998. Sexual-Size Dimorphism: Influence of Mass and Mating Systems in the Most Dimorphic Mammals. Journal of Mammalogy, 79, 33-52.
Lynx_canadensis	10450	8890	0.233	3.985426474	4.01911629	3.948901761	20	5	2021	Lavoie, Maxime, Aurlie Renard, and Serge Larivire. 2019. ÒLynx Canadensis (Carnivora: Felidae).Ó Mammalian Species 51 (985): 136Ð54.	Lavoie, Maxime, Aurlie Renard, and Serge Larivire. 2019. ÒLynx Canadensis (Carnivora: Felidae).Ó Mammalian Species 51 (985): 136Ð54.
Macaca_fascicularis	5335	3588	0.57	3.649480897	3.727134424	3.554852434	15	7	2021	RESEARCH, W. 2016a. Amniote Life History Database. Wolfram Data Repository.	RESEARCH, W. 2016a. Amniote Life History Database. Wolfram Data Repository.
Macaca_mulatta	9159.5	5339	0.78	3.860293077	3.961871767	3.727459921	15	7	2021	BODDY, A. M., MCGOWEN, M. R., SHERWOOD, C. C., GROSSMAN, L. I., GOODMAN, M. & WILDMAN, D. E. 2012. Comparative analysis of encephalization in mammals reveals relaxed constraints on anthropoid primate and cetacean brain scaling. J Evol Biol, 25, 981-94.	BODDY, A. M., MCGOWEN, M. R., SHERWOOD, C. C., GROSSMAN, L. I., GOODMAN, M. & WILDMAN, D. E. 2012. Comparative analysis of encephalization in mammals reveals relaxed constraints on anthropoid primate and cetacean brain scaling. J Evol Biol, 25, 981-94.
Macaca_nemestrina	10000	7000	0.51	3.929418926	4	3.84509804	15	7	2021	GARWICZ, M., CHRISTENSSON, M. & PSOUNI, E. 2009. A unifying model for timing of walking onset in humans and other mammals. Proceedings of the National Academy of Sciences, 106, 21889.	GARWICZ, M., CHRISTENSSON, M. & PSOUNI, E. 2009. A unifying model for timing of walking onset in humans and other mammals. Proceedings of the National Academy of Sciences, 106, 21889.
Mandrillus_leucophaeus	17000	10000	0.77	4.130333768	4.230448921	4	15	7	2021	WECKERLY, F. W. 1998. Sexual-Size Dimorphism: Influence of Mass and Mating Systems in the Most Dimorphic Mammals. Journal of Mammalogy, 79, 33-52.	WECKERLY, F. W. 1998. Sexual-Size Dimorphism: Influence of Mass and Mating Systems in the Most Dimorphic Mammals. Journal of Mammalogy, 79, 33-52.
Manis_javanica	5020	4220	0.25	3.664641976	3.700703717	3.625312451	20	5	2021	Sulaiman, Muhammad Hafiz, Wahizatul Afzan Azmi, Marina Hassan, and Ju Lian Chong. 2017. ÒCurrent Updates on the Morphological Measurements of the Malayan Pangolin (Manis Javanica).Ó Folia Zoologica 66 (4): 262Ð66.	Sulaiman, Muhammad Hafiz, Wahizatul Afzan Azmi, Marina Hassan, and Ju Lian Chong. 2017. ÒCurrent Updates on the Morphological Measurements of the Malayan Pangolin (Manis Javanica).Ó Folia Zoologica 66 (4): 262Ð66.
Marmota_flaviventris	3900	2800	0.478	3.525044807	3.591064607	3.447158031	20	5	2021	Frase, Barbara A., and Robert S. Hoffmann. 1980. ÒMarmota Flaviventris.Ó Mammalian Species, no. 135 (April): 1.	Frase, Barbara A., and Robert S. Hoffmann. 1980. ÒMarmota Flaviventris.Ó Mammalian Species, no. 135 (April): 1.
Marmota_marmota_marmota	3000	2900	0.049	3.469822016	3.477121255	3.462397998	20	5	2021	Nowak, Ronald M., and Ernest Pillsbury Walker. 1999. WalkerÕs Mammals of the World. JHU Press.	Nowak, Ronald M., and Ernest Pillsbury Walker. 1999. WalkerÕs Mammals of the World. JHU Press.
Mastomys_coucha	45	32	0.492	1.58546073	1.653212514	1.505149978	20	5	2021	Jackson, Tim P., and Rudi J. van Aarde. 2003. ÒSex- and Species-Specific Growth Patterns in Cryptic African Rodents, Mastomys Natalensis and M. Coucha.Ó Journal of Mammalogy 84 (3): 851Ð60.	Jackson, Tim P., and Rudi J. van Aarde. 2003. ÒSex- and Species-Specific Growth Patterns in Cryptic African Rodents, Mastomys Natalensis and M. Coucha.Ó Journal of Mammalogy 84 (3): 851Ð60.
Meriones_unguiculatus	60	53	0.179	1.752048448	1.77815125	1.72427587	21	5	2021	Chen, J. 2001. "Meriones unguiculatus" (On-line), Animal Diversity Web. Accessed May 21, 2021 at https://animaldiversity.org/accounts/Meriones_unguiculatus/	Chen, J. 2001. "Meriones unguiculatus" (On-line), Animal Diversity Web. Accessed May 21, 2021 at https://animaldiversity.org/accounts/Meriones_unguiculatus/
Mesocricetus_auratus	121.6	107.4	0.18	2.058805487	2.084933575	2.031004281	15	7	2021	GATTERMANN, R., FRITZSCHE, P., WEINANDY, R. & NEUMANN, K. 2002. Comparative studies of body mass, body measurements and organ weights of wild-derived and laboratory golden hamsters (Mesocricetus auratus). Lab Anim, 36, 445-54.	GATTERMANN, R., FRITZSCHE, P., WEINANDY, R. & NEUMANN, K. 2002. Comparative studies of body mass, body measurements and organ weights of wild-derived and laboratory golden hamsters (Mesocricetus auratus). Lab Anim, 36, 445-54.
Microcebus_murinus	86	84	0.03	1.929418926	1.934498451	1.924279286	15	7	2021	GARWICZ, M., CHRISTENSSON, M. & PSOUNI, E. 2009. A unifying model for timing of walking onset in humans and other mammals. Proceedings of the National Academy of Sciences, 106, 21889.	GARWICZ, M., CHRISTENSSON, M. & PSOUNI, E. 2009. A unifying model for timing of walking onset in humans and other mammals. Proceedings of the National Academy of Sciences, 106, 21889.
Microtus_ochrogaster	41.6	41.7	0	1.619615006	1.619093331	1.620136055	15	7	2021	O'MARA, M. T., GORDON, A. D., CATLETT, K. K., TERRANOVA, C. J. & SCHWARTZ, G. T. 2012. Growth and the development of sexual size dimorphism in lorises and galagos. Am J Phys Anthropol, 147, 11-20.	O'MARA, M. T., GORDON, A. D., CATLETT, K. K., TERRANOVA, C. J. & SCHWARTZ, G. T. 2012. Growth and the development of sexual size dimorphism in lorises and galagos. Am J Phys Anthropol, 147, 11-20.
Miniopterus_natalensis	10.65	10.71	-0.008	1.028571253	1.027349608	1.029789471	21	5	2021	Pretorius, Maritte, Wanda Markotter, Teresa Kearney, Ernest Seamark, Hugh Broders, and Mark Keith. 2021. ÒNo Evidence of Pre-Hibernation or Pre-Migratory Body Mass Gain in Miniopterus Natalensis in North-Eastern South Africa.Ó Journal of Vertebrate Biology 70 (1): 20088.1.	Pretorius, Maritte, Wanda Markotter, Teresa Kearney, Ernest Seamark, Hugh Broders, and Mark Keith. 2021. ÒNo Evidence of Pre-Hibernation or Pre-Migratory Body Mass Gain in Miniopterus Natalensis in North-Eastern South Africa.Ó Journal of Vertebrate Biology 70 (1): 20088.1.
Mirounga_leonina	2775000	447000	2.634	6.20709554	6.443262987	5.650307523	24	5	2021	Hauswirth, M. 2020. "Mirounga leonina" (On-line), Animal Diversity Web. Accessed May 24, 2021 at https://animaldiversity.org/accounts/Mirounga_leonina/	Hauswirth, M. 2020. "Mirounga leonina" (On-line), Animal Diversity Web. Accessed May 24, 2021 at https://animaldiversity.org/accounts/Mirounga_leonina/
Monodelphis_domestica	100	90	0.15	1.977723605	2	1.954242509	15	7	2021	BODDY, A. M., MCGOWEN, M. R., SHERWOOD, C. C., GROSSMAN, L. I., GOODMAN, M. & WILDMAN, D. E. 2012. Comparative analysis of encephalization in mammals reveals relaxed constraints on anthropoid primate and cetacean brain scaling. J Evol Biol, 25, 981-94.	BODDY, A. M., MCGOWEN, M. R., SHERWOOD, C. C., GROSSMAN, L. I., GOODMAN, M. & WILDMAN, D. E. 2012. Comparative analysis of encephalization in mammals reveals relaxed constraints on anthropoid primate and cetacean brain scaling. J Evol Biol, 25, 981-94.
Monodon_monoceros	1192730	1018180	0.228	6.043541068	6.076542143	6.007824562	27	5	2021	Macdonald, D. W. 2003. ÒMammals in Europe (Princeton Field Guides) - Macdonald, DW: 9780691091600 - AbeBooks.Ó Princeton University Press. 2003. https://www.abebooks.co.uk/9780691091600/Mammals-Europe-Princeton-Field-Guides-0691091609/plp.	Macdonald, D. W. 2003. ÒMammals in Europe (Princeton Field Guides) - Macdonald, DW: 9780691091600 - AbeBooks.Ó Princeton University Press. 2003. https://www.abebooks.co.uk/9780691091600/Mammals-Europe-Princeton-Field-Guides-0691091609/plp.
Mus_caroli	14.26	11.25	0.342	1.105680463	1.154119526	1.051152522	27	5	2021	Jones, Kate E., Jon Bielby, Marcel Cardillo, Susanne A. Fritz, Justin OÕDell, C. David L. Orme, Kamran Safi, et al. 2009. ÒPanTHERIA: A Species_level Database of Life History, Ecology, and Geography of Extant and Recently Extinct Mammals.Ó Ecology 90 (9): 2648Ð2648.	Ernest, S. K. Morgan. 2003. ÒLife History Characteristics of Placental Nonvolant Mammals.Ó Ecology 84 (12): 3402Ð3402.
Mus_musculus	20.3	17.1	0.25	1.271841607	1.307496038	1.23299611	15	7	2021	JONES, K. E., BIELBY, J., CARDILLO, M., FRITZ, S. A., O'DELL, J., ORME, C. D. L., SAFI, K., SECHREST, W., BOAKES, E. H., CARBONE, C., CONNOLLY, C., CUTTS, M. J., FOSTER, J. K., GRENYER, R., HABIB, M., PLASTER, C. A., PRICE, S. A., RIGBY, E. A., RIST, J., TEACHER, A., BININDA-EMONDS, O. R. P., GITTLEMAN, J. L., MACE, G. M. & PURVIS, A. 2009. PanTHERIA: a species-level database of life history, eco…	JONES, K. E., BIELBY, J., CARDILLO, M., FRITZ, S. A., O'DELL, J., ORME, C. D. L., SAFI, K., SECHREST, W., BOAKES, E. H., CARBONE, C., CONNOLLY, C., CUTTS, M. J., FOSTER, J. K., GRENYER, R., HABIB, M., PLASTER, C. A., PRICE, S. A., RIGBY, E. A., RIST, J., TEACHER, A., BININDA-EMONDS, O. R. P., GITTLEMAN, J. L., MACE, G. M. & PURVIS, A. 2009. PanTHERIA: a species-level database of life history, eco…
Mustela_erminea	211.48	128.33	0.721	2.23020616	2.325269302	2.108328194	28	5	2021	Zub, Karol, Paulina A. Szafra_ska, Marek Konarzewski, and John R. Speakman. 2011. ÒEffect of Energetic Constraints on Distribution and Winter Survival of Weasel Males.Ó The Journal of Animal Ecology 80 (1): 259Ð69.	ÒMustela Erminea (ermine).Ó 2022. CABI Compendium CABI Compendium (January). https://doi.org/10.1079/cabicompendium.74426.
Mustela_putorius_furo	2250	700	1.684	3.16879202	3.352182518	2.84509804	28	7	2021	Schilling, Kim. 2021. Ferrets For Dummies. John Wiley & Sons.	Schilling, Kim. 2021. Ferrets For Dummies. John Wiley & Sons.
Myotis_brandtii	5.8	5.6	0.051	0.755874856	0.763427994	0.748188027	31	5	2021	Vlaschenko, A., V. Hukov, A. Naglov, A. Prylutska, K. Kravchenko, and O. Rodenko. 2016. ÒContribution to Ecology of Brandts Bat, Myotis Brandtii (Chiroptera, Vespertilionidae), in the North-Eastern Ukraine: Comparison of Local Summer and Winter Bat Assemblages.Ó Vestnik Zoologii 50 (3): 231Ð40.	Vlaschenko, A., V. Hukov, A. Naglov, A. Prylutska, K. Kravchenko, and O. Rodenko. 2016. ÒContribution to Ecology of Brandts Bat, Myotis Brandtii (Chiroptera, Vespertilionidae), in the North-Eastern Ukraine: Comparison of Local Summer and Winter Bat Assemblages.Ó Vestnik Zoologii 50 (3): 231Ð40.
Myotis_lucifugus	7.67	8.44	-0.14	0.906065545	0.884795364	0.926342447	15	7	2021	WEISBECKER, V. & GOSWAMI, A. 2010. Brain size, life history, and metabolism at the marsupial/placental dichotomy. Proceedings of the National Academy of Sciences, 107, 16216.	WEISBECKER, V. & GOSWAMI, A. 2010. Brain size, life history, and metabolism at the marsupial/placental dichotomy. Proceedings of the National Academy of Sciences, 107, 16216.
Neomonachus_schauinslandi	169000	203000	-0.264	5.269512944	5.227886705	5.307496038	13	7	2021	Wursig, Bernd, William F. Perrin, and J. G. ÕHans' Thewissen. 2009. Encyclopedia of Marine Mammals. Academic Press.	Wursig, Bernd, William F. Perrin, and J. G. ÕHans' Thewissen. 2009. Encyclopedia of Marine Mammals. Academic Press.
Nomascus_leucogenys	7270	7650	-0.074	3.872738827	3.861534411	3.883661435	13	7	2021	Harding, Lee E. 2012. ÒNomascus Leucogenys (Primates: Hylobatidae).Ó Mammalian Species 44 (890): 1Ð15.	Harding, Lee E. 2012. ÒNomascus Leucogenys (Primates: Hylobatidae).Ó Mammalian Species 44 (890): 1Ð15.
Octodon_degus	258	232	0.15	2.389166084	2.411619706	2.365487985	15	7	2021	SUAREZ, R. & MPODOZIS, J. 2009. Heterogeneities of size and sexual dimorphism between the subdomains of the lateral-innervated accessory olfactory bulb (AOB) of Octodon degus (Rodentia: Hystricognathi). Behav Brain Res, 198, 306-12.	SUAREZ, R. & MPODOZIS, J. 2009. Heterogeneities of size and sexual dimorphism between the subdomains of the lateral-innervated accessory olfactory bulb (AOB) of Octodon degus (Rodentia: Hystricognathi). Behav Brain Res, 198, 306-12.
Odobenus_rosmarus_divergens	1210000	832000	0.54	6.009025742	6.08278537	5.920123326	28	7	2021	Fay, Francis H. 1982. â Ecology and Biology of the Pacific Walrus, Odobenus Rosmarus Divergens Illiger.â North American Fauna, no. 74 (74): 1â279.	Fay, Francis H. 1982. âEcology and Biology of the Pacific Walrus, Odobenus Rosmarus Divergens Illiger.â North American Fauna, no. 74 (74): 1â279.
Odocoileus_virginianus_texanus	76700	42300	0.859	4.774516966	4.884795364	4.626340367	1	6	2021	Dewey, T. and . 2003. ÒOdocoileus Virginianus (white-Tailed Deer).Ó (On-line) Animal Diversity Web. Accessed June 1, 2021. https://animaldiversity.org/accounts/Odocoileus_virginianus/.	Strickland, Bronson K., Stephen Demarais, and Patrick D. Gerard. 2008. ÒVariation in Mass and Lactation among Cohorts of White-Tailed Deer Odocoileus Virginianus.Ó Wildlife Biology 14 (2): 263Ð71.
Orcinus_orca	5640000	4153670	0.441	6.689915471	6.751279104	6.61843199	1	6	2021	Burnett, E. 2009. "Orcinus orca" (On-line), Animal Diversity Web. Accessed June 1, 2021 at https://animaldiversity.org/accounts/Orcinus_orca/	https://animaldiversity.org/accounts/Orcinus_orca/
Orycteropus_afer_afer	53300	51400	0.052	4.710540448	4.726727209	4.710963119	2	6	2021	Skarpe, Christina, Johan T. du Toit, and Stein R. Moe. 2014. Elephants and Savanna Woodland Ecosystems: A Study from Chobe National Park, Botswana. John Wiley & Sons.	Skarpe, Christina, Johan T. du Toit, and Stein R. Moe. 2014. Elephants and Savanna Woodland Ecosystems: A Study from Chobe National Park, Botswana. John Wiley & Sons.
Oryctolagus_cuniculus	1385	1381	0	3.14082218	3.141449773	3.140193679	15	7	2021	JONES, K. E., BIELBY, J., CARDILLO, M., FRITZ, S. A., O'DELL, J., ORME, C. D. L., SAFI, K., SECHREST, W., BOAKES, E. H., CARBONE, C., CONNOLLY, C., CUTTS, M. J., FOSTER, J. K., GRENYER, R., HABIB, M., PLASTER, C. A., PRICE, S. A., RIGBY, E. A., RIST, J., TEACHER, A., BININDA-EMONDS, O. R. P., GITTLEMAN, J. L., MACE, G. M. & PURVIS, A. 2009. PanTHERIA: a species-level database of life history, eco…	JONES, K. E., BIELBY, J., CARDILLO, M., FRITZ, S. A., O'DELL, J., ORME, C. D. L., SAFI, K., SECHREST, W., BOAKES, E. H., CARBONE, C., CONNOLLY, C., CUTTS, M. J., FOSTER, J. K., GRENYER, R., HABIB, M., PLASTER, C. A., PRICE, S. A., RIGBY, E. A., RIST, J., TEACHER, A., BININDA-EMONDS, O. R. P., GITTLEMAN, J. L., MACE, G. M. & PURVIS, A. 2009. PanTHERIA: a species-level database of life history, eco…
Otolemur_garnettii	794	734	0.113	2.883093359	2.899820502	2.86569606	15	7	2021	Fleagle, John G. 2013. Primate Adaptation and Evolution. Academic Press.	Fleagle, John G. 2013. Primate Adaptation and Evolution. Academic Press.
Ovis_aries	26000	20000	0.38	4.361727836	4.414973348	4.301029996	15	7	2021	GARWICZ, M., CHRISTENSSON, M. & PSOUNI, E. 2009. A unifying model for timing of walking onset in humans and other mammals. Proceedings of the National Academy of Sciences, 106, 21889.	GARWICZ, M., CHRISTENSSON, M. & PSOUNI, E. 2009. A unifying model for timing of walking onset in humans and other mammals. Proceedings of the National Academy of Sciences, 106, 21889.
Pan_paniscus	39000	31000	0.33	4.544068044	4.591064607	4.491361694	15	7	2021	WECKERLY, F. W. 1998. Sexual-Size Dimorphism: Influence of Mass and Mating Systems in the Most Dimorphic Mammals. Journal of Mammalogy, 79, 33-52.	WECKERLY, F. W. 1998. Sexual-Size Dimorphism: Influence of Mass and Mating Systems in the Most Dimorphic Mammals. Journal of Mammalogy, 79, 33-52.
Pan_troglodytes	48900	40600	0.27	4.65079304	4.689308859	4.608526034	15	7	2021	JONES, K. E., BIELBY, J., CARDILLO, M., FRITZ, S. A., O'DELL, J., ORME, C. D. L., SAFI, K., SECHREST, W., BOAKES, E. H., CARBONE, C., CONNOLLY, C., CUTTS, M. J., FOSTER, J. K., GRENYER, R., HABIB, M., PLASTER, C. A., PRICE, S. A., RIGBY, E. A., RIST, J., TEACHER, A., BININDA-EMONDS, O. R. P., GITTLEMAN, J. L., MACE, G. M. & PURVIS, A. 2009. PanTHERIA: a species-level database of life history, eco…	JONES, K. E., BIELBY, J., CARDILLO, M., FRITZ, S. A., O'DELL, J., ORME, C. D. L., SAFI, K., SECHREST, W., BOAKES, E. H., CARBONE, C., CONNOLLY, C., CUTTS, M. J., FOSTER, J. K., GRENYER, R., HABIB, M., PLASTER, C. A., PRICE, S. A., RIGBY, E. A., RIST, J., TEACHER, A., BININDA-EMONDS, O. R. P., GITTLEMAN, J. L., MACE, G. M. & PURVIS, A. 2009. PanTHERIA: a species-level database of life history, eco…
Panthera_pardus	63500	44000	0.529	4.730378469	4.802773725	4.643452676	15	7	2021	Nowak, Ronald M., and Ernest Pillsbury Walker. 1999. Walkerâs Mammals of the World. JHU Press.	Nowak, Ronald M., and Ernest Pillsbury Walker. 1999. Walkerâs Mammals of the World. JHU Press.
Panthera_tigris_altaica	333000	133500	1.319	5.367821652	5.522444234	5.125481266	27	7	2021	Mazak, Vratislav. 1981. ÒPanthera Tigris.Ó Mammalian Species, no. 152 (May): 1.	Mazak, Vratislav. 1981. ÒPanthera Tigris.Ó Mammalian Species, no. 152 (May): 1.
Papio_anubis	22957	13924.5	0.72	4.26577858	4.360915134	4.14377961	15	7	2021	BODDY, A. M., MCGOWEN, M. R., SHERWOOD, C. C., GROSSMAN, L. I., GOODMAN, M. & WILDMAN, D. E. 2012. Comparative analysis of encephalization in mammals reveals relaxed constraints on anthropoid primate and cetacean brain scaling. J Evol Biol, 25, 981-94.	BODDY, A. M., MCGOWEN, M. R., SHERWOOD, C. C., GROSSMAN, L. I., GOODMAN, M. & WILDMAN, D. E. 2012. Comparative analysis of encephalization in mammals reveals relaxed constraints on anthropoid primate and cetacean brain scaling. J Evol Biol, 25, 981-94.
Peromyscus_leucopus	19.9	19.9	0	1.298853076	1.298853076	1.298853076	2	6	2021	Nolfo-Clements, Lauren, Rossano Butcher, Mikayla Leite, and Mark Clements. 2017. ÒEvidence of the Island Rule and Microevolution in White-Footed Mice (Peromyscus Leucopus) in an Urban Harbor Archipelago.Ó Mammal Research 62 (4): 423Ð30.	Nolfo-Clements, Lauren, Rossano Butcher, Mikayla Leite, and Mark Clements. 2017. ÒEvidence of the Island Rule and Microevolution in White-Footed Mice (Peromyscus Leucopus) in an Urban Harbor Archipelago.Ó Mammal Research 62 (4): 423Ð30.
Peromyscus_maniculatus_bairdii	16.2	15.2	0.092	1.195899652	1.209515015	1.181843588	28	7	2021	Dewsbury, D. A., D. J. Baumgerdner, R. L. Evans, and D. G. Webster. 1980. âSexual Dimorphism for Body Mass in 13 Taxa of Muroid Rodents under Laboratory Conditions.â Journal of Mammalogy 61 (1): 146â49.	Dewsbury, D. A., D. J. Baumgerdner, R. L. Evans, and D. G. Webster. 1980. âSexual Dimorphism for Body Mass in 13 Taxa of Muroid Rodents under Laboratory Conditions.â Journal of Mammalogy 61 (1): 146â49.
Phascolarctos_cinereus	10400	8200	0.34	3.968482949	4.017033339	3.913813852	15	7	2021	MCNAB, B. K. & EISENBERG, J. F. 1989. Brain Size and Its Relation to the Rate of Metabolism in Mammals. The American Naturalist, 133, 157-167.	MCNAB, B. K. & EISENBERG, J. F. 1989. Brain Size and Its Relation to the Rate of Metabolism in Mammals. The American Naturalist, 133, 157-167.
Phoca_vitulina	112500	96100	0.227	5.018284308	5.051152522	4.982723388	3	6	2021	Cale, K. 2012. "Phoca vitulina" (On-line), Animal Diversity Web. Accessed June 3, 2021 at https://animaldiversity.org/accounts/Phoca_vitulina/	Cale, K. 2012. "Phoca vitulina" (On-line), Animal Diversity Web. Accessed June 3, 2021 at https://animaldiversity.org/accounts/Phoca_vitulina/
Phocoena_sinus	41700	44200	-0.084	4.632963168	4.620136055	4.645422269	3	6	2021	Hohn, A. A., A. J. Read, S. Fernandez, O. Vidal, and L. T. Findley. 1996. ÒLife History of the Vaquita, Phocoena Sinus (Phocoenidae, Cetacea).Ó Journal of Zoology 239 (2): 235Ð51.	Hohn, A. A., A. J. Read, S. Fernandez, O. Vidal, and L. T. Findley. 1996. ÒLife History of the Vaquita, Phocoena Sinus (Phocoenidae, Cetacea).Ó Journal of Zoology 239 (2): 235Ð51.
Phyllostomus_discolor	44600	39700	0.168	4.624797579	4.649334859	4.598790507	3	6	2021	Kwiecinski, Gary G. 2006. ÒPhyllostomus Discolor.Ó Mammalian Species, no. 801 (December): 1Ð11.	Kwiecinski, Gary G. 2006. ÒPhyllostomus Discolor.Ó Mammalian Species, no. 801 (December): 1Ð11.
Pongo_abelii	83000	37000	1.166	4.77815125	4.919078092	4.568201724	15	7	2021	Rodman, Peter S., and John C. Mitani. 2008. â13. Orangutans: Sexual Dimorphism in a Solitary Species.â In Primate Societies, 146â54. University of Chicago Press.	Rodman, Peter S., and John C. Mitani. 2008. â13. Orangutans: Sexual Dimorphism in a Solitary Species.â In Primate Societies, 146â54. University of Chicago Press.
Propithecus_coquereli	3927	3804	0.046	3.587205678	3.594060901	3.580240508	15	7	2021	Hartstone-Rose, Adam, and Jonathan M. G. Perry. 2011. âIntraspecific Variation in Maximum Ingested Food Size and Body Mass in Varecia Rubra and Propithecus Coquereli.â Anatomy Research International 2011 (May): 831943.	Hartstone-Rose, Adam, and Jonathan M. G. Perry. 2011. âIntraspecific Variation in Maximum Ingested Food Size and Body Mass in Varecia Rubra and Propithecus Coquereli.â Anatomy Research International 2011 (May): 831943.
Pteropus_alecto	653500	653500	0	5.815245592	5.815245592	5.815245592	4	6	2021	Luly, J., P. Buettner, J. Parsons, D. Thiriet, and E. Gyuris. 2015. ÒTooth Wear, Body Mass Index and Management Options for Edentulous Black Flying-Foxes (Pteropus Alecto Gould) in the Townsville District, North Queensland, Australia.Ó Australian Veterinary Journal 93 (3): 84Ð88.	Luly, J., P. Buettner, J. Parsons, D. Thiriet, and E. Gyuris. 2015. ÒTooth Wear, Body Mass Index and Management Options for Edentulous Black Flying-Foxes (Pteropus Alecto Gould) in the Townsville District, North Queensland, Australia.Ó Australian Veterinary Journal 93 (3): 84Ð88.
Pteropus_vampyrus	1153.3	895.2	0.365	3.010405973	3.061942292	2.951920074	15	7	2021	McNab, Brian K., and Monica I. Armstrong. 2001. âSexual Dimorphism and Scaling of Energetics in Flying Foxes of the Genus Pteropus.â Journal of Mammalogy 82 (3): 709â20.	McNab, Brian K., and Monica I. Armstrong. 2001. âSexual Dimorphism and Scaling of Energetics in Flying Foxes of the Genus Pteropus.â Journal of Mammalogy 82 (3): 709â20.
Puma_concolor	48790	38830	0.329	4.641573253	4.688330818	4.589167391	4	6	2021	Torre, Antonio de la, and Marina Rivero. 2017. ÒA Morphological Comparison of Jaguars and Pumas in Southern Mexico.Ó THERYA 8 (2): 117.	Torre, Antonio de la, and Marina Rivero. 2017. ÒA Morphological Comparison of Jaguars and Pumas in Southern Mexico.Ó THERYA 8 (2): 117.
Rattus_norvegicus	325.3	294.7	0.14	2.491361694	2.512284063	2.469380136	15	7	2021	JONES, K. E., BIELBY, J., CARDILLO, M., FRITZ, S. A., O'DELL, J., ORME, C. D. L., SAFI, K., SECHREST, W., BOAKES, E. H., CARBONE, C., CONNOLLY, C., CUTTS, M. J., FOSTER, J. K., GRENYER, R., HABIB, M., PLASTER, C. A., PRICE, S. A., RIGBY, E. A., RIST, J., TEACHER, A., BININDA-EMONDS, O. R. P., GITTLEMAN, J. L., MACE, G. M. & PURVIS, A. 2009. PanTHERIA: a species-level database of life history, eco…	JONES, K. E., BIELBY, J., CARDILLO, M., FRITZ, S. A., O'DELL, J., ORME, C. D. L., SAFI, K., SECHREST, W., BOAKES, E. H., CARBONE, C., CONNOLLY, C., CUTTS, M. J., FOSTER, J. K., GRENYER, R., HABIB, M., PLASTER, C. A., PRICE, S. A., RIGBY, E. A., RIST, J., TEACHER, A., BININDA-EMONDS, O. R. P., GITTLEMAN, J. L., MACE, G. M. & PURVIS, A. 2009. PanTHERIA: a species-level database of life history, eco…
Rattus_rattus	130.43	125.88	0.051	2.107735555	2.115377494	2.099956734	7	6	2021	Blackwell, G. L. 2002. ÒA Potential Multivariate Index of Condition for Small Mammals.Ó New Zealand Journal of Zoology 29 (3): 195Ð203.	Blackwell, G. L. 2002. ÒA Potential Multivariate Index of Condition for Small Mammals.Ó New Zealand Journal of Zoology 29 (3): 195Ð203.
Rhinolophus_ferrumequinum	22.92	24.97	-0.124	1.379214841	1.360214613	1.397418542	7	6	2021	Jiang, Tinglei, Jing Wang, Hui Wu, Gabor Csorba, Sbastien J. Puechmaille, Petr Benda, Josselin Boireau, et al. 2019. ÒThe Patterns and Possible Causes of Global Geographical Variation in the Body Size of the Greater Horseshoe Bat ( Rhinolophus Ferrumequinum ).Ó Journal of Biogeography 46 (10): 2363Ð77.	Jiang, Tinglei, Jing Wang, Hui Wu, Gabor Csorba, Sbastien J. Puechmaille, Petr Benda, Josselin Boireau, et al. 2019. ÒThe Patterns and Possible Causes of Global Geographical Variation in the Body Size of the Greater Horseshoe Bat ( Rhinolophus Ferrumequinum ).Ó Journal of Biogeography 46 (10): 2363Ð77.
Rhinopithecus_bieti	15300	9100	0.75	4.086359831	4.184691431	3.959041392	15	7	2021	Harding, Lee E., and Lian-Xian Han. 2018. âRhinopithecus Bieti (Primates: Cercopithecidae).â Mammalian Species 50 (969): 148â65.	Harding, Lee E., and Lian-Xian Han. 2018. âRhinopithecus Bieti (Primates: Cercopithecidae).â Mammalian Species 50 (969): 148â65.
Rhinopithecus_roxellana	17000	9000	0.918	4.113943352	4.230448921	3.954242509	15	7	2021	Zhu, Wen-Wen, Paul A. Garber, Michelle Bezanson, Xiao-Guang Qi, and Bao-Guo Li. 2015. âAge- and Sex-Based Patterns of Positional Behavior and Substrate Utilization in the Golden Snub-Nosed Monkey (Rhinopithecus Roxellana).â American Journal of Primatology 77 (1): 98â108.	Zhu, Wen-Wen, Paul A. Garber, Michelle Bezanson, Xiao-Guang Qi, and Bao-Guo Li. 2015. âAge- and Sex-Based Patterns of Positional Behavior and Substrate Utilization in the Golden Snub-Nosed Monkey (Rhinopithecus Roxellana).â American Journal of Primatology 77 (1): 98â108.
Rousettus_aegyptiacus	141.42	124.23	0.187	2.123279825	2.150510833	2.094226485	7	6	2021	Korine, C., O. Zinder, and Z. Arad. 1999. ÒDiurnal and Seasonal Changes in Blood Composition of the Free-Living Egyptian Fruit Bat (Rousettus Aegyptiacus).Ó Journal of Comparative Physiology. B, Biochemical, Systemic, and Environmental Physiology 169 (4-5): 280Ð86.	Korine, C., O. Zinder, and Z. Arad. 1999. ÒDiurnal and Seasonal Changes in Blood Composition of the Free-Living Egyptian Fruit Bat (Rousettus Aegyptiacus).Ó Journal of Comparative Physiology. B, Biochemical, Systemic, and Environmental Physiology 169 (4-5): 280Ð86.
Saimiri_boliviensis_boliviensis	1025.5	800	0.358	2.960351842	3.010935665	2.903089987	8	6	2021	Cawthon Lang KA. 2005 June 13. Primate Factsheets: Orangutan (Pongo) Taxonomy, Morphology, & Ecology. Authored June 13, 2005 by Kristina Cawthon Lang. Reviewed by Simon Husson. Updated June 13, 2005 at https://primate.wisc.edu/primate-info-net/pin-factsheets/pin-factsheet-squirrel-monkey/	https://primate.wisc.edu/primate-info-net/pin-factsheets/pin-factsheet-squirrel-monkey/
Sapajus_apella	4512.5	3062.5	0.559	3.578352642	3.654417215	3.486076097	8	6	2021	Edwards, Wren, Elizabeth V. Lonsdorf, and Herman Pontzer. 2017. ÒTotal Energy Expenditure in Captive Capuchins (Sapajus Apella).Ó American Journal of Primatology 79 (5). https://doi.org/10.1002/ajp.22638.	Edwards, Wren, Elizabeth V. Lonsdorf, and Herman Pontzer. 2017. ÒTotal Energy Expenditure in Captive Capuchins (Sapajus Apella).Ó American Journal of Primatology 79 (5). https://doi.org/10.1002/ajp.22638.
Sarcophilus_harrisii	6750	5000	0.43	3.769007871	3.829303773	3.698970004	15	7	2021	JONES, K. E., BIELBY, J., CARDILLO, M., FRITZ, S. A., O'DELL, J., ORME, C. D. L., SAFI, K., SECHREST, W., BOAKES, E. H., CARBONE, C., CONNOLLY, C., CUTTS, M. J., FOSTER, J. K., GRENYER, R., HABIB, M., PLASTER, C. A., PRICE, S. A., RIGBY, E. A., RIST, J., TEACHER, A., BININDA-EMONDS, O. R. P., GITTLEMAN, J. L., MACE, G. M. & PURVIS, A. 2009. PanTHERIA: a species-level database of life history, eco…	JONES, K. E., BIELBY, J., CARDILLO, M., FRITZ, S. A., O'DELL, J., ORME, C. D. L., SAFI, K., SECHREST, W., BOAKES, E. H., CARBONE, C., CONNOLLY, C., CUTTS, M. J., FOSTER, J. K., GRENYER, R., HABIB, M., PLASTER, C. A., PRICE, S. A., RIGBY, E. A., RIST, J., TEACHER, A., BININDA-EMONDS, O. R. P., GITTLEMAN, J. L., MACE, G. M. & PURVIS, A. 2009. PanTHERIA: a species-level database of life history, eco…
Sorex_araneus	9.2	8.9	0.048	0.956648579	0.963787827	0.949390007	15	7	2021	Buchalczyk, Anna. 1961. âVariation in Weight of the Internal Organs of Sorex Araneus Linnaeus, 1758. I. Salivary Glands; ZmiennoÅÄ Wagowa NarzÄ dÃ³w WewnÄtrznych Sorex Araneus Linnaeus, 1758. I. GruczoÅy Ålinowe.â Acta Theriologica 5 (16): 229â52.	Buchalczyk, Anna. 1961. âVariation in Weight of the Internal Organs of Sorex Araneus Linnaeus, 1758. I. Salivary Glands; ZmiennoÅÄ Wagowa NarzÄ dÃ³w WewnÄtrznych Sorex Araneus Linnaeus, 1758. I. GruczoÅy Ålinowe.â Acta Theriologica 5 (16): 229â52.
Suricata_suricatta	731	733.7	-0.005	2.864718686	2.863917377	2.865518519	8	6	2021	Hill, T. 2023. "Suricata suricatta" (On-line), Animal Diversity Web. Accessed June 28, 2023 at https://animaldiversity.org/accounts/Suricata_suricatta/	Hill, T. 2023. "Suricata suricatta" (On-line), Animal Diversity Web. Accessed June 28, 2023 at https://animaldiversity.org/accounts/Suricata_suricatta/
Sus_scrofa	90000	51700	0.8	4.850339855	4.954242509	4.713490543	15	7	2021	MYSTERUD, A. 2000. The relationship between ecological segregation and sexual body size dimorphism in large herbivores. Oecologia, 124, 40-54.	MYSTERUD, A. 2000. The relationship between ecological segregation and sexual body size dimorphism in large herbivores. Oecologia, 124, 40-54.
Theropithecus_gelada	19375	12900	0.587	4.207836255	4.287241711	4.11058971	8	6	2021	Asfafaw, Habtamu, and C. Subramanian. 2013. ÒPopulation Size and Structure of Gelada Baboon (Theropithecus Gelada, Ruppel, 1835) in Simien Mountains National Park, Ethiopia.Ó Global Journal of Biological and Agricultural Health Sciences 2: 102Ð6.	Asfafaw, Habtamu, and C. Subramanian. 2013. ÒPopulation Size and Structure of Gelada Baboon (Theropithecus Gelada, Ruppel, 1835) in Simien Mountains National Park, Ethiopia.Ó Global Journal of Biological and Agricultural Health Sciences 2: 102Ð6.
Trachypithecus_francoisi	8666.67	6383.33	0.441	3.876506504	3.93785226	3.805047297	10	6	2021	Smith, R. J., and W. L. Jungers. 1997. ÒBody Mass in Comparative Primatology.Ó Journal of Human Evolution 32 (6): 523Ð59.	Smith, R. J., and W. L. Jungers. 1997. ÒBody Mass in Comparative Primatology.Ó Journal of Human Evolution 32 (6): 523Ð59.
Trichechus_manatus_latirostris	475000	376670	0.479	5.629241354	5.67669361	5.575961032	29	7	2021	Reep, R. L., C. D. Marshall, M. L. Stoll, and D. M. Whitaker. 1998. âDistribution and Innervation of Facial Bristles and Hairs in the Florida Manatee (Trichechus Manatus Latirostris).â Marine Mammal Science 14 (2): 257â73.	Reep, R. L., C. D. Marshall, M. L. Stoll, and D. M. Whitaker. 1998. âDistribution and Innervation of Facial Bristles and Hairs in the Florida Manatee (Trichechus Manatus Latirostris).â Marine Mammal Science 14 (2): 257â73.
Tupaia_chinensis	138.9	126.94	0.13	2.123590333	2.142702246	2.103598494	27	7	2021	Wu, X., Q. Chang, Y. Zhang, X. Zou, L. Chen, L. Zhang, L. Lv, and B. Liang. 2013. âRelationships between Body Weight, Fasting Blood Glucose Concentration, Sex and Age in Tree Shrews (Tupaia Belangeri Chinensis).â Journal of Animal Physiology and Animal Nutrition 97 (6): 1179â88.	Wu, X., Q. Chang, Y. Zhang, X. Zou, L. Chen, L. Zhang, L. Lv, and B. Liang. 2013. âRelationships between Body Weight, Fasting Blood Glucose Concentration, Sex and Age in Tree Shrews (Tupaia Belangeri Chinensis).â Journal of Animal Physiology and Animal Nutrition 97 (6): 1179â88.
Tursiops_truncatus	259000	194400	0.41	5.35545152	5.413299764	5.288696261	15	7	2021	READ, A. J., WELLS, R. S., HOHN, A. A. & SCOTT, M. D. 1993. Patterns of growth in wild bottlenose dolphins, Tursiops truncatus. Journal of Zoology, 231, 107-123.	READ, A. J., WELLS, R. S., HOHN, A. A. & SCOTT, M. D. 1993. Patterns of growth in wild bottlenose dolphins, Tursiops truncatus. Journal of Zoology, 231, 107-123.
Urocitellus_parryii	778	591	0.397	2.835373452	2.890979597	2.771587481	11	6	2021	Iwaniuk, Andrew N. 2001. ÒInterspecific Variation in Sexual Dimorphism in Brain Size in Nearctic Ground Squirrels (Spermophilus Spp.).Ó Canadian Journal of Zoology 79 (5): 759Ð65.	Iwaniuk, Andrew N. 2001. ÒInterspecific Variation in Sexual Dimorphism in Brain Size in Nearctic Ground Squirrels (Spermophilus Spp.).Ó Canadian Journal of Zoology 79 (5): 759Ð65.
Ursus_arctos_horribilis	262500	197500	0.41	5.361727836	5.419129308	5.2955671	27	7	2021	Parker, Janice B. 1997. Grizzly Bears. Untamed World (Hardcover). Raintree.	Parker, Janice B. 1997. Grizzly Bears. Untamed World (Hardcover). Raintree.
Ursus_maritimus	465000	194100	1.26	5.517921316	5.667452953	5.288025535	15	7	2021	WECKERLY, F. W. 1998. Sexual-Size Dimorphism: Influence of Mass and Mating Systems in the Most Dimorphic Mammals. Journal of Mammalogy, 79, 33-52.	WECKERLY, F. W. 1998. Sexual-Size Dimorphism: Influence of Mass and Mating Systems in the Most Dimorphic Mammals. Journal of Mammalogy, 79, 33-52.
Vicugna_pacos	70000	66000	0.085	4.832508913	4.84509804	4.819543936	15	7	2021	Helmenstine, Anne Marie, Ph.D. "Alpaca Facts." ThoughtCo. https://www.thoughtco.com/alpaca-facts-4767964 (accessed July 15, 2021).	Helmenstine, Anne Marie, Ph.D. "Alpaca Facts." ThoughtCo. https://www.thoughtco.com/alpaca-facts-4767964 (accessed July 15, 2021).
Vombatus_ursinus	29666.67	29716.67	-0.002	4.472634625	4.472268801	4.473000142	11	6	2021	ÒLibGuides: Wombats (vombatus and lasiorhinus Spp.) Fact Sheet: Summary.Ó 2017, January. https://ielc.libguides.com/sdzg/factsheets/wombats.	ÒLibGuides: Wombats (vombatus and lasiorhinus Spp.) Fact Sheet: Summary.Ó 2017, January. https://ielc.libguides.com/sdzg/factsheets/wombats.
Vulpes_vulpes	6300	5300	0.25	3.763427994	3.799340549	3.72427587	15	7	2021	YAMANE, A., DOI, T. & ONO, Y. 1996. Mating behaviors, courtship rank and mating success of male feral cat (Felis catus). Journal of Ethology, 14, 35-44.	YAMANE, A., DOI, T. & ONO, Y. 1996. Mating behaviors, courtship rank and mating success of male feral cat (Felis catus). Journal of Ethology, 14, 35-44.
Zalophus_californianus	206400	89600	1.204	5.170261715	5.314709693	4.95230801	11	6	2021	Price, R. 2002. "Zalophus californianus" (On-line), Animal Diversity Web. Accessed June 28, 2023 at https://animaldiversity.org/accounts/Zalophus_californianus/	Price, R. 2002. "Zalophus californianus" (On-line), Animal Diversity Web. Accessed June 28, 2023 at https://animaldiversity.org/accounts/Zalophus_californianus/
