# Supplementary material for: Sexual size dimorphism in mammals is associated with changes in the size of gene families related to brain development
Source: Nat Commun. 2024 Jul 24;15:6257. doi: 10.1038/s41467-024-50386-x (PMC11269740; doi:10.1038/s41467-024-50386-x)
Supplement: Supplementary file 11 — Supplementary Data 7 [file 41467_2024_50386_MOESM11_ESM.ods]

## Sheet: Sheet1
	Species Name	Body Mass (g)	Brain Mass (g)	Ei
1	Ailuropoda melanoleuca	107000[2]	235.1[3]	-0.847553
2	Bos taurus	347000[1]	456[4]	-0.886846
3	Callithrix jacchus	319.95[5]	7.24[6]	-0.743514
4	Capra hircus	56786[1]	115[8]	-0.9820166
5	Castor canadensis	20250[1]	45.5[8]	-0.8175923
6	Cavia porcellus	721.85[1]	4.28[4]	-1.1979623
7	Cebus capucinus imitator	2655[1]	72.1[8]	-0.333466
8	Cercocebus atys	8300[9]	86.8[8]	-0.5696903
9	Chinchilla lanigera	417[10]	6.8[8]	-0.8443782
10	Chlorocebus sabaeus	8000[11]	65.2[12]	-0.68373
11	Colobus angolensis palliatus	8525[10]	74.4[12]	-0.6440715
12	Dasypus novemcinctus	3413.7[1]	12[14]	-1.182083
13	Dipodomys ordii	54.01[1]	1.97[7]	-0.8143172
14	Echinops telfairi	116.4[1]	0.52[7]	-1.6062066
15	Equus caballus	260000[15]	640[16]	-0.659403
16	Erinaceus europaeus	875[1]	3.77[4]	-1.3065438
17	Felis catus	3900[1]	28.4[4]	-0.844963
18	Heterocephalus glaber	35[17]	0.392[18]	-1.3949175
19	Homo sapiens	70000[1]	1400[4]	0.04526529
20	Ictidomys tridecemlineatus	198.4[1]	3.2[13]	-0.9652767
21	Jaculus jaculus	75[1]	1.21[12]	-1.1172538
22	Loxodonta africana	4800000[1]	4480[4]	-0.6247164
23	Macaca fascicularis	4461.5[10]	62.1[8]	-0.5425762
24	Macaca mulatta	7249.25[10]	97.45[19]	-0.4818057
25	Macaca nemestrina	7912.5[1]	100.7[8]	-0.4918913
26	Meriones unguiculatus	70[1]	1[21]	-1.1808627
27	Mesocricetus auratus	114.5[22]	0.965[23]	-1.3331082
28	Microcebus murinus	85[9]	1.68[19]	-1.0095188
29	Microtus ochrogaster	41.65[24]	0.7[8]	-1.1914556
30	Monodelphis domestica	95[10]	0.95[7]	-1.2880195
31	Mus musculus	18.7[1]	0.45[4]	-1.1607661
32	Mustela putorius furo	1472.5[25]	7.10333333[4]	-1.1760932
33	Myotis lucifugus	8.055[26]	0.175[27]	-1.3368439
34	Nomascus leucogenys	7365[28]	119.4[7]	-0.3979862
35	Octodon degus	245[29]	2.1[8]	-1.206847
36	Oryctolagus cuniculus	1383[30]	9.14[16]	-1.04918
37	Otolemur garnettii	1074.65[31]	10.45[18]	-0.9208946
38	Ovis aries	80000[1]	125[23]	-1.0410676
39	Pan paniscus	35000[9]	326.3[8]	-0.3945865
40	Pan troglodytes	44750[30]	371.05[4]	-0.4070751
41	Panthera pardus	67500[32]	112[8]	-1.0415364
42	Panthera tigris altaica	187500[32]	247[8]	-0.9820239
43	Papio anubis	18440.75[10]	201[33]	-0.4269022
44	Peromyscus maniculatus bairdii	16.55[34]	0.6[8]	-1.0018795
45	Phascolarctos cinereus	4732.4[1]	19.2[35]	-1.0687509
46	Pongo abelii	56750[30]	343[7]	-0.507244
47	Pteropus vampyrus	959.5[30]	9.53[27]	-0.9294159
48	Rattus norvegicus	310[30]	2.38[23]	-1.2178945
49	Saimiri boliviensis boliviensis	857.5[9]	24.1[12]	-0.4952528
50	Sarcophilus harrisii	5875[30]	16.26[20]	-1.2010445
51	Sorex araneus	9.85[1]	0.23[16]	-1.2740714
52	Sus scrofa	70850[34]	180.2[23]	-0.8484627
53	Tursiops truncatus	226700[36]	1679.6[23]	-0.2022831
54	Ursus maritimus	475000[1]	365[8]	-1.070791
55	Vicugna pacos	72133.3[1]	188[7]	-0.8350491
56	Vombatus ursinus	23000[1]	51.8[37]	-1.0771761
57	Vulpes vulpes	5800[38]	43.4[8]	-0.7711042
[1]	R. Tacutu et al., ‘Human Ageing Genomic Resources: new and updated databases’, Nucleic Acids Res., vol. 46, no. D1, pp. D1083–D1090, 2018.
[2]	B. D. Charlton, Y. Huang, and R. R. Swaisgood, ‘Vocal discrimination of potential mates by female giant pandas (Ailuropoda melanoleuca)’, Biol. Lett., vol. 5, no. 5, pp. 597–599, 2009.
[3]	J. L. Gittleman, ‘Carnivore brain size, behavioral ecology, and phylogeny’, J. Mammal., vol. 67, no. 1, pp. 23–36, 1986.
[4]	M. Garwicz, M. Christensson, and E. Psouni, ‘A unifying model for timing of walking onset in humans and other mammals’, Proc. Natl. Acad. Sci., vol. 106, no. 51, pp. 21889–21893, 2009.
[5]	A. Araújo, M. F. Arruda, A. I. Alencar, F. Albuquerque, M. C. Nascimento, and M. E. Yamamoto, ‘Body weight of wild and captive common marmosets (Callithrix jacchus)’, Int. J. Primatol., vol. 21, no. 2, pp. 317–324, 2000.
[6]	B. Reinius et al., ‘An evolutionarily conserved sexual signature in the primate brain’, PLoS Genet, vol. 4, no. 6, p. e1000100, 2008.
[7]	A. C. Morales, ‘Genomic Signatures of Neurodegeneration and the Evolution of Mammalian Brain’, University of Bath, 2015.
[8]	K. Isler and C. P. van Schaik, ‘Allomaternal care, life history and brain size evolution in mammals’, J. Hum. Evol., vol. 63, no. 1, pp. 52–63, 2012.
[9]	F. W. Weckerly, ‘Sexual-size dimorphism: influence of mass and mating systems in the most dimorphic mammals’, J. Mammal., vol. 79, no. 1, pp. 33–52, 1998.
[10]	N. P. Myhrvold, E. Baldridge, B. Chan, D. Sivam, D. L. Freeman, and S. M. Ernest, ‘An amniote life‐history database to perform comparative analyses with birds, mammals, and reptiles: Ecological Archives E096‐269’, Ecology, vol. 96, no. 11, pp. 3109–3109, 2015.
[11]	R. J. Young, ‘Behavioural studies of guenons Cercopithecus spp at Edinburgh Zoo’, Int. Zoo Yearb., vol. 36, no. 1, pp. 49–56, 1998.
[12]	A. M. Boddy, M. R. McGowen, C. C. Sherwood, L. I. Grossman, M. Goodman, and D. E. Wildman, ‘Comparative analysis of encephalization in mammals reveals relaxed constraints on anthropoid primate and cetacean brain scaling’, J. Evol. Biol., vol. 25, no. 5, pp. 981–994, 2012.
[13]	B. K. McNab and J. F. Eisenberg, ‘Brain size and its relation to the rate of metabolism in mammals’, Am. Nat., vol. 133, no. 2, pp. 157–167, 1989.
[14]	C. M. McDonough, M. J. DeLaney, P. Quoc Le, M. S. Blackmore, and W. J. Loughry, ‘Burrow characteristics and habitat associations of armadillos in Brazil and the United States of America’, Rev. Biol. Trop., vol. 48, no. 1, pp. 109–120, 2000.
[15]	Y. Ruckebusch, ‘The relevance of drowsiness in the circadian cycle of farm animals’, Anim. Behav., vol. 20, no. 4, pp. 637–643, 1972.
[16]	S. S.-H. Wang et al., ‘Shaping of white matter composition by biophysical scaling constraints’, J. Neurosci. Off. J. Soc. Neurosci., vol. 28, no. 15, p. 4047, 2008.
[17]	M. Pinto, K. J. Jepsen, C. J. Terranova, and R. Buffenstein, ‘Lack of sexual dimorphism in femora of the eusocial and hypogonadic naked mole-rat: a novel animal model for the study of delayed puberty on the skeletal system’, Bone, vol. 46, no. 1, pp. 112–120, 2010.
[18]	S. Herculano-Houzel et al., ‘Updated neuronal scaling rules for the brains of Glires (rodents/lagomorphs)’, Brain. Behav. Evol., vol. 78, no. 4, pp. 302–314, 2011.
[19]	W. R. Leonard, J. J. Snodgrass, and M. L. Robertson, ‘Effects of brain evolution on human nutrition and metabolism’, Annu Rev Nutr, vol. 27, pp. 311–327, 2007.
[20]	V. Weisbecker and A. Goswami, ‘Brain size, life history, and metabolism at the marsupial/placental dichotomy’, Proc. Natl. Acad. Sci., vol. 107, no. 37, pp. 16216–16221, 2010.
[21]	R. F. Burton, ‘A new look at the scaling of size in mammalian eyes’, J. Zool., vol. 269, no. 2, pp. 225–232, 2006.
[22]	R. Gattermann, P. Fritzsche, R. Weinandy, and K. Neumann, ‘Comparative studies of body mass, body measurements and organ weights of wild-derived and laboratory golden hamsters (Mesocricetus auratus)’, Lab. Anim., vol. 36, no. 4, pp. 445–454, 2002.
[23]	G. A. Sacher and E. F. Staffeldt, ‘Relation of gestation time to brain weight for placental mammals: implications for the theory of vertebrate growth’, Am. Nat., vol. 108, no. 963, pp. 593–615, 1974.
[24]	S. Bondrup-Nielsen and R. A. Ims, ‘Reversed sexual size dimorphism in microtines: are females larger than males or are males smaller than females?’, Evol. Ecol., vol. 4, no. 3, pp. 261–272, 1990.
[25]	T. He, H. Friede, and S. Kiliaridis, ‘Macroscopic and roentgenographic anatomy of the skull of the ferret (Mustela putorius furo)’, Lab. Anim., vol. 36, no. 1, pp. 86–96, 2002.
[26]	A. Kurta and T. H. Kunz, ‘Roosting metabolic rate and body temperature of male little brown bats (Myotis lucifugus) in summer’, J. Mammal., vol. 69, no. 3, pp. 645–651, 1988.
[27]	H. Stephan, J. E. Nelson, and H. D. Frahm, ‘Brain size comparison in Chiroptera’, J. Zool. Syst. Evol. Res., vol. 19, no. 3, pp. 195–222, 1981.
[28]	R. J. Smith and W. L. Jungers, ‘Body mass in comparative primatology’, J. Hum. Evol., vol. 32, no. 6, pp. 523–559, 1997.
[29]	R. Suárez and J. Mpodozis, ‘Heterogeneities of size and sexual dimorphism between the subdomains of the lateral-innervated accessory olfactory bulb (AOB) of Octodon degus (Rodentia: Hystricognathi)’, Behav. Brain Res., vol. 198, no. 2, pp. 306–312, 2009.
[30]	K. E. Jones et al., ‘PanTHERIA: a species‐level database of life history, ecology, and geography of extant and recently extinct mammals: Ecological Archives E090‐184’, Ecology, vol. 90, no. 9, pp. 2648–2648, 2009.
[31]	M. T. O’Mara, A. D. Gordon, K. K. Catlett, C. J. Terranova, and G. T. Schwartz, ‘Growth and the development of sexual size dimorphism in lorises and galagos’, Am. J. Phys. Anthropol., vol. 147, no. 1, pp. 11–20, 2012.
[32]	K. L. Lerner and B. W. Lerner, ‘Gale Encyclopedia of Science (3rd, 4th, and 5th editions)’, 2013.
[33]	W. R. Leonard, M. L. Robertson, J. J. Snodgrass, and C. W. Kuzawa, ‘Metabolic correlates of hominid brain evolution’, Comp. Biochem. Physiol. A. Mol. Integr. Physiol., vol. 136, no. 1, pp. 5–15, 2003.
[34]	J. O. Wolff, ‘The effects of density, food, and interspecific interference on home range size in Peromyscus leucopus and Peromyscus maniculatus’, Can. J. Zool., vol. 63, no. 11, pp. 2657–2662, 1985.
[35]	C. De Miguel and M. Henneberg, ‘Encephalization of the koala, Phascolarctos cinereus.’, Aust. Mammal., vol. 20, no. 3, pp. 315–320, 1998.
[36]	A. J. Read, R. S. Wells, A. A. Hohn, and M. D. Scott, ‘Patterns of growth in wild bottlenose dolphins, Tursiops truncatus’, J. Zool., vol. 231, no. 1, pp. 107–123, 1993.
[37]	J. A. Byers, ‘The distribution of play behaviour among Australian marsupials’, J. Zool., vol. 247, no. 3, pp. 349–356, 1999.
[38]	D. W. Macdonald and C. Sillero-Zubiri, The biology and conservation of wild canids. OUP Oxford, 2004.
