# Supplementary material for: Sexual size dimorphism in mammals is associated with changes in the size of gene families related to brain development
Source: Nat Commun. 2024 Jul 24;15:6257. doi: 10.1038/s41467-024-50386-x (PMC11269740; doi:10.1038/s41467-024-50386-x)
Supplement: Supplementary file 12 — Source Data [file 41467_2024_50386_MOESM12_ESM.zip]

Archive with 3 entries (3 files):
- 428366_4_data_set_9246819_sfr594.xlsx
- 428366_4_data_set_9246822_sfr594.xlsx
- 428366_4_data_set_9246823_sfr594.xlsx
