# Supplementary material for: Sexual size dimorphism in mammals is associated with changes in the size of gene families related to brain development
Source: Nat Commun. 2024 Jul 24;15:6257. doi: 10.1038/s41467-024-50386-x (PMC11269740; doi:10.1038/s41467-024-50386-x)
Supplement: Supplementary file 12 — Source Data [file 41467_2024_50386_MOESM12_ESM.zip › 428366_4_data_set_9246819_sfr594.xlsx]

## Sheet: Sup figure 4 a postnatal stages
	Ensembl_gene_identifier	genefams2geneID.BG.GeneID	X	GO_ID	Orthogroup	Category	GO_term	Brain.18yrs.24.M	Brain.23yrs.27.M	Brain.36yrs.29.M	Brain.37yrs.30.M	Brain.19yrs.25.F	Brain.21yrs.26.F	Brain.30yrs.28.F	Brain.40yrs.31.F	average.male	average.female	fold.Change	pval	FDR_p
1	ENSG00000004846	340273	183838	GO:0001654	OG0000307	Process	eye development	0.00190353	0.00372852	0.00170896	0.00213983	0.00175615	0.00454601	0.00291275	0.00260641	0.00237021	0.00295533	0.318304	0.0078125	0.00888584
2	ENSG00000004846	340273	183839	GO:0030154	OG0000307	Process	cell differentiation	0.00190353	0.00372852	0.00170896	0.00213983	0.00175615	0.00454601	0.00291275	0.00260641	0.00237021	0.00295533	0.318304	0.0078125	0.00888584
3	ENSG00000004846	340273	183840	GO:0042391	OG0000307	Process	regulation of membrane potential	0.00190353	0.00372852	0.00170896	0.00213983	0.00175615	0.00454601	0.00291275	0.00260641	0.00237021	0.00295533	0.318304	0.0078125	0.00888584
4	ENSG00000004846	340273	183841	GO:0042908	OG0000307	Process	xenobiotic transport	0.00190353	0.00372852	0.00170896	0.00213983	0.00175615	0.00454601	0.00291275	0.00260641	0.00237021	0.00295533	0.318304	0.0078125	0.00888584
5	ENSG00000004846	340273	183842	GO:0055085	OG0000307	Process	transmembrane transport	0.00190353	0.00372852	0.00170896	0.00213983	0.00175615	0.00454601	0.00291275	0.00260641	0.00237021	0.00295533	0.318304	0.0078125	0.00888584
6	ENSG00000005471	5244	22008	GO:0006629	OG0000307	Process	lipid metabolic process	0.0946303	0.120059	0.0795195	0.0633299	0.0828241	0.0835362	0.0271698	0.0398968	0.0893848	0.0583567	-0.61513	0.0078125	0.00888584
7	ENSG00000005471	5244	22009	GO:0032376	OG0000307	Process	positive regulation of cholesterol transport	0.0946303	0.120059	0.0795195	0.0633299	0.0828241	0.0835362	0.0271698	0.0398968	0.0893848	0.0583567	-0.61513	0.0078125	0.00888584
8	ENSG00000005471	5244	22010	GO:0032782	OG0000307	Process	bile acid secretion	0.0946303	0.120059	0.0795195	0.0633299	0.0828241	0.0835362	0.0271698	0.0398968	0.0893848	0.0583567	-0.61513	0.0078125	0.00888584
9	ENSG00000005471	5244	22011	GO:0042908	OG0000307	Process	xenobiotic transport	0.0946303	0.120059	0.0795195	0.0633299	0.0828241	0.0835362	0.0271698	0.0398968	0.0893848	0.0583567	-0.61513	0.0078125	0.00888584
10	ENSG00000005471	5244	22012	GO:0045332	OG0000307	Process	phospholipid translocation	0.0946303	0.120059	0.0795195	0.0633299	0.0828241	0.0835362	0.0271698	0.0398968	0.0893848	0.0583567	-0.61513	0.0078125	0.00888584
11	ENSG00000005471	5244	22013	GO:0055085	OG0000307	Process	transmembrane transport	0.0946303	0.120059	0.0795195	0.0633299	0.0828241	0.0835362	0.0271698	0.0398968	0.0893848	0.0583567	-0.61513	0.0078125	0.00888584
12	ENSG00000005471	5244	22014	GO:0055088	OG0000307	Process	lipid homeostasis	0.0946303	0.120059	0.0795195	0.0633299	0.0828241	0.0835362	0.0271698	0.0398968	0.0893848	0.0583567	-0.61513	0.0078125	0.00888584
13	ENSG00000005471	5244	22015	GO:0061092	OG0000307	Process	positive regulation of phospholipid translocation	0.0946303	0.120059	0.0795195	0.0633299	0.0828241	0.0835362	0.0271698	0.0398968	0.0893848	0.0583567	-0.61513	0.0078125	0.00888584
14	ENSG00000005471	5244	22016	GO:0099040	OG0000307	Process	ceramide translocation	0.0946303	0.120059	0.0795195	0.0633299	0.0828241	0.0835362	0.0271698	0.0398968	0.0893848	0.0583567	-0.61513	0.0078125	0.00888584
15	ENSG00000005471	5244	22017	GO:1901557	OG0000307	Process	response to fenofibrate	0.0946303	0.120059	0.0795195	0.0633299	0.0828241	0.0835362	0.0271698	0.0398968	0.0893848	0.0583567	-0.61513	0.0078125	0.00888584
16	ENSG00000005471	5244	22018	GO:1903413	OG0000307	Process	cellular response to bile acid	0.0946303	0.120059	0.0795195	0.0633299	0.0828241	0.0835362	0.0271698	0.0398968	0.0893848	0.0583567	-0.61513	0.0078125	0.00888584
17	ENSG00000005471	5244	22019	GO:2001140	OG0000307	Process	positive regulation of phospholipid transport	0.0946303	0.120059	0.0795195	0.0633299	0.0828241	0.0835362	0.0271698	0.0398968	0.0893848	0.0583567	-0.61513	0.0078125	0.00888584
18	ENSG00000005889	7543	32816	GO:0006357	OG0001848	Process	regulation of transcription by RNA polymerase II	1.43163	2.38543	1.88401	2.14279	2.84172	3.76171	1.92137	2.31706	1.96096	2.71046	0.466976	0.0078125	0.00888584
19	ENSG00000005889	7543	32817	GO:0045944	OG0001848	Process	positive regulation of transcription by RNA polymerase II	1.43163	2.38543	1.88401	2.14279	2.84172	3.76171	1.92137	2.31706	1.96096	2.71046	0.466976	0.0078125	0.00888584
20	ENSG00000006059	3883	17559	GO:0030855	OG0000042	Process	epithelial cell differentiation	0.0317669	0.0254327	0.00428664	0.0148246	0.00556905	0.00774523	0.0114807	0.0234837	0.0190777	0.0120697	-0.660501	0.0078125	0.00888584
21	ENSG00000006059	3883	17560	GO:0045109	OG0000042	Process	intermediate filament organization	0.0317669	0.0254327	0.00428664	0.0148246	0.00556905	0.00774523	0.0114807	0.0234837	0.0190777	0.0120697	-0.660501	0.0078125	0.00888584
22	ENSG00000007001	151531	144825	GO:0006218	OG0001472	Process	uridine catabolic process	0.539982	0.712797	0.988542	1.27871	1.28252	1.12164	0.952956	1.09741	0.880008	1.11363	0.339681	0.0078125	0.00888584
23	ENSG00000007001	151531	144826	GO:0006249	OG0001472	Process	dCMP catabolic process	0.539982	0.712797	0.988542	1.27871	1.28252	1.12164	0.952956	1.09741	0.880008	1.11363	0.339681	0.0078125	0.00888584
24	ENSG00000007001	151531	144827	GO:0009116	OG0001472	Process	nucleoside metabolic process	0.539982	0.712797	0.988542	1.27871	1.28252	1.12164	0.952956	1.09741	0.880008	1.11363	0.339681	0.0078125	0.00888584
25	ENSG00000007001	151531	144828	GO:0044206	OG0001472	Process	UMP salvage	0.539982	0.712797	0.988542	1.27871	1.28252	1.12164	0.952956	1.09741	0.880008	1.11363	0.339681	0.0078125	0.00888584
26	ENSG00000007001	151531	144829	GO:0046108	OG0001472	Process	uridine metabolic process	0.539982	0.712797	0.988542	1.27871	1.28252	1.12164	0.952956	1.09741	0.880008	1.11363	0.339681	0.0078125	0.00888584
27	ENSG00000008018	5689	24481	GO:0010498	OG0004462	Process	proteasomal protein catabolic process	24.439	29.8155	25.1339	28.2957	27.6421	23.8506	32.3846	39.6555	26.921	30.8832	0.198089	0.0078125	0.00888584
28	ENSG00000008018	5689	24482	GO:0043161	OG0004462	Process	proteasome-mediated ubiquitin-dependent protein catabolic process	24.439	29.8155	25.1339	28.2957	27.6421	23.8506	32.3846	39.6555	26.921	30.8832	0.198089	0.0078125	0.00888584
29	ENSG00000012817	8284	33554	GO:0002457	OG0001882	Process	T cell antigen processing and presentation	2.25454	3.71316	5.95451	7.11265	0.000596979	0.000325284	6.71e-05	0	4.75872	0.000247341	-14.2318	0.0224943	0.0244819
30	ENSG00000012817	8284	33555	GO:0006338	OG0001882	Process	chromatin remodeling	2.25454	3.71316	5.95451	7.11265	0.000596979	0.000325284	6.71e-05	0	4.75872	0.000247341	-14.2318	0.0224943	0.0244819
31	ENSG00000012817	8284	33556	GO:0034720	OG0001882	Process	histone H3-K4 demethylation	2.25454	3.71316	5.95451	7.11265	0.000596979	0.000325284	6.71e-05	0	4.75872	0.000247341	-14.2318	0.0224943	0.0244819
32	ENSG00000012817	8284	33557	GO:0060765	OG0001882	Process	regulation of androgen receptor signaling pathway	2.25454	3.71316	5.95451	7.11265	0.000596979	0.000325284	6.71e-05	0	4.75872	0.000247341	-14.2318	0.0224943	0.0244819
33	ENSG00000016082	3670	16431	GO:0000122	OG0001346	Process	negative regulation of transcription by RNA polymerase II	0	0.0322433	0.0247853	0.0472634	0.0374103	0.105637	0.0279125	0.121725	0.026073	0.0731713	1.48872	0.0224943	0.0244819
34	ENSG00000016082	3670	16432	GO:0001755	OG0001346	Process	neural crest cell migration	0	0.0322433	0.0247853	0.0472634	0.0374103	0.105637	0.0279125	0.121725	0.026073	0.0731713	1.48872	0.0224943	0.0244819
35	ENSG00000016082	3670	16433	GO:0003139	OG0001346	Process	secondary heart field specification	0	0.0322433	0.0247853	0.0472634	0.0374103	0.105637	0.0279125	0.121725	0.026073	0.0731713	1.48872	0.0224943	0.0244819
36	ENSG00000016082	3670	16434	GO:0003148	OG0001346	Process	outflow tract septum morphogenesis	0	0.0322433	0.0247853	0.0472634	0.0374103	0.105637	0.0279125	0.121725	0.026073	0.0731713	1.48872	0.0224943	0.0244819
37	ENSG00000016082	3670	16435	GO:0003151	OG0001346	Process	outflow tract morphogenesis	0	0.0322433	0.0247853	0.0472634	0.0374103	0.105637	0.0279125	0.121725	0.026073	0.0731713	1.48872	0.0224943	0.0244819
38	ENSG00000016082	3670	16436	GO:0003203	OG0001346	Process	endocardial cushion morphogenesis	0	0.0322433	0.0247853	0.0472634	0.0374103	0.105637	0.0279125	0.121725	0.026073	0.0731713	1.48872	0.0224943	0.0244819
39	ENSG00000016082	3670	16437	GO:0003215	OG0001346	Process	cardiac right ventricle morphogenesis	0	0.0322433	0.0247853	0.0472634	0.0374103	0.105637	0.0279125	0.121725	0.026073	0.0731713	1.48872	0.0224943	0.0244819
40	ENSG00000016082	3670	16438	GO:0003266	OG0001346	Process	regulation of secondary heart field cardioblast proliferation	0	0.0322433	0.0247853	0.0472634	0.0374103	0.105637	0.0279125	0.121725	0.026073	0.0731713	1.48872	0.0224943	0.0244819
41	ENSG00000016082	3670	16439	GO:0006357	OG0001346	Process	regulation of transcription by RNA polymerase II	0	0.0322433	0.0247853	0.0472634	0.0374103	0.105637	0.0279125	0.121725	0.026073	0.0731713	1.48872	0.0224943	0.0244819
42	ENSG00000016082	3670	16440	GO:0006366	OG0001346	Process	transcription by RNA polymerase II	0	0.0322433	0.0247853	0.0472634	0.0374103	0.105637	0.0279125	0.121725	0.026073	0.0731713	1.48872	0.0224943	0.0244819
43	ENSG00000016082	3670	16441	GO:0007409	OG0001346	Process	axonogenesis	0	0.0322433	0.0247853	0.0472634	0.0374103	0.105637	0.0279125	0.121725	0.026073	0.0731713	1.48872	0.0224943	0.0244819
44	ENSG00000016082	3670	16442	GO:0007507	OG0001346	Process	heart development	0	0.0322433	0.0247853	0.0472634	0.0374103	0.105637	0.0279125	0.121725	0.026073	0.0731713	1.48872	0.0224943	0.0244819
45	ENSG00000016082	3670	16443	GO:0008283	OG0001346	Process	cell population proliferation	0	0.0322433	0.0247853	0.0472634	0.0374103	0.105637	0.0279125	0.121725	0.026073	0.0731713	1.48872	0.0224943	0.0244819
46	ENSG00000016082	3670	16444	GO:0008284	OG0001346	Process	positive regulation of cell population proliferation	0	0.0322433	0.0247853	0.0472634	0.0374103	0.105637	0.0279125	0.121725	0.026073	0.0731713	1.48872	0.0224943	0.0244819
47	ENSG00000016082	3670	16445	GO:0010575	OG0001346	Process	positive regulation of vascular endothelial growth factor production	0	0.0322433	0.0247853	0.0472634	0.0374103	0.105637	0.0279125	0.121725	0.026073	0.0731713	1.48872	0.0224943	0.0244819
48	ENSG00000016082	3670	16446	GO:0010718	OG0001346	Process	positive regulation of epithelial to mesenchymal transition	0	0.0322433	0.0247853	0.0472634	0.0374103	0.105637	0.0279125	0.121725	0.026073	0.0731713	1.48872	0.0224943	0.0244819
49	ENSG00000016082	3670	16447	GO:0021520	OG0001346	Process	spinal cord motor neuron cell fate specification	0	0.0322433	0.0247853	0.0472634	0.0374103	0.105637	0.0279125	0.121725	0.026073	0.0731713	1.48872	0.0224943	0.0244819
50	ENSG00000016082	3670	16448	GO:0021522	OG0001346	Process	spinal cord motor neuron differentiation	0	0.0322433	0.0247853	0.0472634	0.0374103	0.105637	0.0279125	0.121725	0.026073	0.0731713	1.48872	0.0224943	0.0244819
51	ENSG00000016082	3670	16449	GO:0021524	OG0001346	Process	visceral motor neuron differentiation	0	0.0322433	0.0247853	0.0472634	0.0374103	0.105637	0.0279125	0.121725	0.026073	0.0731713	1.48872	0.0224943	0.0244819
52	ENSG00000016082	3670	16450	GO:0021559	OG0001346	Process	trigeminal nerve development	0	0.0322433	0.0247853	0.0472634	0.0374103	0.105637	0.0279125	0.121725	0.026073	0.0731713	1.48872	0.0224943	0.0244819
53	ENSG00000016082	3670	16451	GO:0021983	OG0001346	Process	pituitary gland development	0	0.0322433	0.0247853	0.0472634	0.0374103	0.105637	0.0279125	0.121725	0.026073	0.0731713	1.48872	0.0224943	0.0244819
54	ENSG00000016082	3670	16452	GO:0031016	OG0001346	Process	pancreas development	0	0.0322433	0.0247853	0.0472634	0.0374103	0.105637	0.0279125	0.121725	0.026073	0.0731713	1.48872	0.0224943	0.0244819
55	ENSG00000016082	3670	16453	GO:0031103	OG0001346	Process	axon regeneration	0	0.0322433	0.0247853	0.0472634	0.0374103	0.105637	0.0279125	0.121725	0.026073	0.0731713	1.48872	0.0224943	0.0244819
56	ENSG00000016082	3670	16454	GO:0031290	OG0001346	Process	retinal ganglion cell axon guidance	0	0.0322433	0.0247853	0.0472634	0.0374103	0.105637	0.0279125	0.121725	0.026073	0.0731713	1.48872	0.0224943	0.0244819
57	ENSG00000016082	3670	16455	GO:0031333	OG0001346	Process	negative regulation of protein-containing complex assembly	0	0.0322433	0.0247853	0.0472634	0.0374103	0.105637	0.0279125	0.121725	0.026073	0.0731713	1.48872	0.0224943	0.0244819
58	ENSG00000016082	3670	16456	GO:0032024	OG0001346	Process	positive regulation of insulin secretion	0	0.0322433	0.0247853	0.0472634	0.0374103	0.105637	0.0279125	0.121725	0.026073	0.0731713	1.48872	0.0224943	0.0244819
59	ENSG00000016082	3670	16457	GO:0032725	OG0001346	Process	positive regulation of granulocyte macrophage colony-stimulating factor production	0	0.0322433	0.0247853	0.0472634	0.0374103	0.105637	0.0279125	0.121725	0.026073	0.0731713	1.48872	0.0224943	0.0244819
60	ENSG00000016082	3670	16458	GO:0032729	OG0001346	Process	positive regulation of interferon-gamma production	0	0.0322433	0.0247853	0.0472634	0.0374103	0.105637	0.0279125	0.121725	0.026073	0.0731713	1.48872	0.0224943	0.0244819
61	ENSG00000016082	3670	16459	GO:0032730	OG0001346	Process	positive regulation of interleukin-1 alpha production	0	0.0322433	0.0247853	0.0472634	0.0374103	0.105637	0.0279125	0.121725	0.026073	0.0731713	1.48872	0.0224943	0.0244819
62	ENSG00000016082	3670	16460	GO:0032731	OG0001346	Process	positive regulation of interleukin-1 beta production	0	0.0322433	0.0247853	0.0472634	0.0374103	0.105637	0.0279125	0.121725	0.026073	0.0731713	1.48872	0.0224943	0.0244819
63	ENSG00000016082	3670	16461	GO:0032735	OG0001346	Process	positive regulation of interleukin-12 production	0	0.0322433	0.0247853	0.0472634	0.0374103	0.105637	0.0279125	0.121725	0.026073	0.0731713	1.48872	0.0224943	0.0244819
64	ENSG00000016082	3670	16462	GO:0032755	OG0001346	Process	positive regulation of interleukin-6 production	0	0.0322433	0.0247853	0.0472634	0.0374103	0.105637	0.0279125	0.121725	0.026073	0.0731713	1.48872	0.0224943	0.0244819
65	ENSG00000016082	3670	16463	GO:0032760	OG0001346	Process	positive regulation of tumor necrosis factor production	0	0.0322433	0.0247853	0.0472634	0.0374103	0.105637	0.0279125	0.121725	0.026073	0.0731713	1.48872	0.0224943	0.0244819
66	ENSG00000016082	3670	16464	GO:0033147	OG0001346	Process	negative regulation of intracellular estrogen receptor signaling pathway	0	0.0322433	0.0247853	0.0472634	0.0374103	0.105637	0.0279125	0.121725	0.026073	0.0731713	1.48872	0.0224943	0.0244819
67	ENSG00000016082	3670	16465	GO:0035066	OG0001346	Process	positive regulation of histone acetylation	0	0.0322433	0.0247853	0.0472634	0.0374103	0.105637	0.0279125	0.121725	0.026073	0.0731713	1.48872	0.0224943	0.0244819
68	ENSG00000016082	3670	16466	GO:0042531	OG0001346	Process	positive regulation of tyrosine phosphorylation of STAT protein	0	0.0322433	0.0247853	0.0472634	0.0374103	0.105637	0.0279125	0.121725	0.026073	0.0731713	1.48872	0.0224943	0.0244819
69	ENSG00000016082	3670	16467	GO:0043388	OG0001346	Process	positive regulation of DNA binding	0	0.0322433	0.0247853	0.0472634	0.0374103	0.105637	0.0279125	0.121725	0.026073	0.0731713	1.48872	0.0224943	0.0244819
70	ENSG00000016082	3670	16468	GO:0043524	OG0001346	Process	negative regulation of neuron apoptotic process	0	0.0322433	0.0247853	0.0472634	0.0374103	0.105637	0.0279125	0.121725	0.026073	0.0731713	1.48872	0.0224943	0.0244819
71	ENSG00000016082	3670	16469	GO:0045597	OG0001346	Process	positive regulation of cell differentiation	0	0.0322433	0.0247853	0.0472634	0.0374103	0.105637	0.0279125	0.121725	0.026073	0.0731713	1.48872	0.0224943	0.0244819
72	ENSG00000016082	3670	16470	GO:0045665	OG0001346	Process	negative regulation of neuron differentiation	0	0.0322433	0.0247853	0.0472634	0.0374103	0.105637	0.0279125	0.121725	0.026073	0.0731713	1.48872	0.0224943	0.0244819
73	ENSG00000016082	3670	16471	GO:0045766	OG0001346	Process	positive regulation of angiogenesis	0	0.0322433	0.0247853	0.0472634	0.0374103	0.105637	0.0279125	0.121725	0.026073	0.0731713	1.48872	0.0224943	0.0244819
74	ENSG00000016082	3670	16472	GO:0045944	OG0001346	Process	positive regulation of transcription by RNA polymerase II	0	0.0322433	0.0247853	0.0472634	0.0374103	0.105637	0.0279125	0.121725	0.026073	0.0731713	1.48872	0.0224943	0.0244819
75	ENSG00000016082	3670	16473	GO:0048665	OG0001346	Process	neuron fate specification	0	0.0322433	0.0247853	0.0472634	0.0374103	0.105637	0.0279125	0.121725	0.026073	0.0731713	1.48872	0.0224943	0.0244819
76	ENSG00000016082	3670	16474	GO:0048762	OG0001346	Process	mesenchymal cell differentiation	0	0.0322433	0.0247853	0.0472634	0.0374103	0.105637	0.0279125	0.121725	0.026073	0.0731713	1.48872	0.0224943	0.0244819
77	ENSG00000016082	3670	16475	GO:0048880	OG0001346	Process	sensory system development	0	0.0322433	0.0247853	0.0472634	0.0374103	0.105637	0.0279125	0.121725	0.026073	0.0731713	1.48872	0.0224943	0.0244819
78	ENSG00000016082	3670	16476	GO:0048936	OG0001346	Process	peripheral nervous system neuron axonogenesis	0	0.0322433	0.0247853	0.0472634	0.0374103	0.105637	0.0279125	0.121725	0.026073	0.0731713	1.48872	0.0224943	0.0244819
79	ENSG00000016082	3670	16477	GO:0050680	OG0001346	Process	negative regulation of epithelial cell proliferation	0	0.0322433	0.0247853	0.0472634	0.0374103	0.105637	0.0279125	0.121725	0.026073	0.0731713	1.48872	0.0224943	0.0244819
80	ENSG00000016082	3670	16478	GO:0050728	OG0001346	Process	negative regulation of inflammatory response	0	0.0322433	0.0247853	0.0472634	0.0374103	0.105637	0.0279125	0.121725	0.026073	0.0731713	1.48872	0.0224943	0.0244819
81	ENSG00000016082	3670	16479	GO:0055010	OG0001346	Process	ventricular cardiac muscle tissue morphogenesis	0	0.0322433	0.0247853	0.0472634	0.0374103	0.105637	0.0279125	0.121725	0.026073	0.0731713	1.48872	0.0224943	0.0244819
82	ENSG00000016082	3670	16480	GO:0060037	OG0001346	Process	pharyngeal system development	0	0.0322433	0.0247853	0.0472634	0.0374103	0.105637	0.0279125	0.121725	0.026073	0.0731713	1.48872	0.0224943	0.0244819
83	ENSG00000016082	3670	16481	GO:0060070	OG0001346	Process	canonical Wnt signaling pathway	0	0.0322433	0.0247853	0.0472634	0.0374103	0.105637	0.0279125	0.121725	0.026073	0.0731713	1.48872	0.0224943	0.0244819
84	ENSG00000016082	3670	16482	GO:0060379	OG0001346	Process	cardiac muscle cell myoblast differentiation	0	0.0322433	0.0247853	0.0472634	0.0374103	0.105637	0.0279125	0.121725	0.026073	0.0731713	1.48872	0.0224943	0.0244819
85	ENSG00000016082	3670	16483	GO:0060384	OG0001346	Process	innervation	0	0.0322433	0.0247853	0.0472634	0.0374103	0.105637	0.0279125	0.121725	0.026073	0.0731713	1.48872	0.0224943	0.0244819
86	ENSG00000016082	3670	16484	GO:0060413	OG0001346	Process	atrial septum morphogenesis	0	0.0322433	0.0247853	0.0472634	0.0374103	0.105637	0.0279125	0.121725	0.026073	0.0731713	1.48872	0.0224943	0.0244819
87	ENSG00000016082	3670	16485	GO:0060913	OG0001346	Process	cardiac cell fate determination	0	0.0322433	0.0247853	0.0472634	0.0374103	0.105637	0.0279125	0.121725	0.026073	0.0731713	1.48872	0.0224943	0.0244819
88	ENSG00000016082	3670	16486	GO:0060931	OG0001346	Process	sinoatrial node cell development	0	0.0322433	0.0247853	0.0472634	0.0374103	0.105637	0.0279125	0.121725	0.026073	0.0731713	1.48872	0.0224943	0.0244819
89	ENSG00000016082	3670	16487	GO:0071385	OG0001346	Process	cellular response to glucocorticoid stimulus	0	0.0322433	0.0247853	0.0472634	0.0374103	0.105637	0.0279125	0.121725	0.026073	0.0731713	1.48872	0.0224943	0.0244819
90	ENSG00000016082	3670	16488	GO:0071657	OG0001346	Process	positive regulation of granulocyte colony-stimulating factor production	0	0.0322433	0.0247853	0.0472634	0.0374103	0.105637	0.0279125	0.121725	0.026073	0.0731713	1.48872	0.0224943	0.0244819
91	ENSG00000016082	3670	16489	GO:0086091	OG0001346	Process	regulation of heart rate by cardiac conduction	0	0.0322433	0.0247853	0.0472634	0.0374103	0.105637	0.0279125	0.121725	0.026073	0.0731713	1.48872	0.0224943	0.0244819
92	ENSG00000016082	3670	16490	GO:0090090	OG0001346	Process	negative regulation of canonical Wnt signaling pathway	0	0.0322433	0.0247853	0.0472634	0.0374103	0.105637	0.0279125	0.121725	0.026073	0.0731713	1.48872	0.0224943	0.0244819
93	ENSG00000016082	3670	16491	GO:1901258	OG0001346	Process	positive regulation of macrophage colony-stimulating factor production	0	0.0322433	0.0247853	0.0472634	0.0374103	0.105637	0.0279125	0.121725	0.026073	0.0731713	1.48872	0.0224943	0.0244819
94	ENSG00000030110	578	3543	GO:0001782	OG0004022	Process	B cell homeostasis	1.71619	2.07775	1.81495	2.28369	2.87406	1.37425	2.63376	2.11266	1.97314	2.24868	0.188585	0.0078125	0.00888584
95	ENSG00000030110	578	3544	GO:0001783	OG0004022	Process	B cell apoptotic process	1.71619	2.07775	1.81495	2.28369	2.87406	1.37425	2.63376	2.11266	1.97314	2.24868	0.188585	0.0078125	0.00888584
96	ENSG00000030110	578	3545	GO:0001836	OG0004022	Process	release of cytochrome c from mitochondria	1.71619	2.07775	1.81495	2.28369	2.87406	1.37425	2.63376	2.11266	1.97314	2.24868	0.188585	0.0078125	0.00888584
97	ENSG00000030110	578	3546	GO:0001974	OG0004022	Process	blood vessel remodeling	1.71619	2.07775	1.81495	2.28369	2.87406	1.37425	2.63376	2.11266	1.97314	2.24868	0.188585	0.0078125	0.00888584
98	ENSG00000030110	578	3547	GO:0002262	OG0004022	Process	myeloid cell homeostasis	1.71619	2.07775	1.81495	2.28369	2.87406	1.37425	2.63376	2.11266	1.97314	2.24868	0.188585	0.0078125	0.00888584
99	ENSG00000030110	578	3548	GO:0002352	OG0004022	Process	B cell negative selection	1.71619	2.07775	1.81495	2.28369	2.87406	1.37425	2.63376	2.11266	1.97314	2.24868	0.188585	0.0078125	0.00888584
100	ENSG00000030110	578	3549	GO:0006915	OG0004022	Process	apoptotic process	1.71619	2.07775	1.81495	2.28369	2.87406	1.37425	2.63376	2.11266	1.97314	2.24868	0.188585	0.0078125	0.00888584
101	ENSG00000030110	578	3550	GO:0007420	OG0004022	Process	brain development	1.71619	2.07775	1.81495	2.28369	2.87406	1.37425	2.63376	2.11266	1.97314	2.24868	0.188585	0.0078125	0.00888584
102	ENSG00000030110	578	3551	GO:0007568	OG0004022	Process	aging	1.71619	2.07775	1.81495	2.28369	2.87406	1.37425	2.63376	2.11266	1.97314	2.24868	0.188585	0.0078125	0.00888584
103	ENSG00000030110	578	3552	GO:0008053	OG0004022	Process	mitochondrial fusion	1.71619	2.07775	1.81495	2.28369	2.87406	1.37425	2.63376	2.11266	1.97314	2.24868	0.188585	0.0078125	0.00888584
104	ENSG00000030110	578	3553	GO:0008285	OG0004022	Process	negative regulation of cell population proliferation	1.71619	2.07775	1.81495	2.28369	2.87406	1.37425	2.63376	2.11266	1.97314	2.24868	0.188585	0.0078125	0.00888584
105	ENSG00000030110	578	3554	GO:0008630	OG0004022	Process	intrinsic apoptotic signaling pathway in response to DNA damage	1.71619	2.07775	1.81495	2.28369	2.87406	1.37425	2.63376	2.11266	1.97314	2.24868	0.188585	0.0078125	0.00888584
106	ENSG00000030110	578	3555	GO:0008635	OG0004022	Process	activation of cysteine-type endopeptidase activity involved in apoptotic process by cytochrome c	1.71619	2.07775	1.81495	2.28369	2.87406	1.37425	2.63376	2.11266	1.97314	2.24868	0.188585	0.0078125	0.00888584
107	ENSG00000030110	578	3556	GO:0009410	OG0004022	Process	response to xenobiotic stimulus	1.71619	2.07775	1.81495	2.28369	2.87406	1.37425	2.63376	2.11266	1.97314	2.24868	0.188585	0.0078125	0.00888584
108	ENSG00000030110	578	3557	GO:0009620	OG0004022	Process	response to fungus	1.71619	2.07775	1.81495	2.28369	2.87406	1.37425	2.63376	2.11266	1.97314	2.24868	0.188585	0.0078125	0.00888584
109	ENSG00000030110	578	3558	GO:0010046	OG0004022	Process	response to mycotoxin	1.71619	2.07775	1.81495	2.28369	2.87406	1.37425	2.63376	2.11266	1.97314	2.24868	0.188585	0.0078125	0.00888584
110	ENSG00000030110	578	3559	GO:0010225	OG0004022	Process	response to UV-C	1.71619	2.07775	1.81495	2.28369	2.87406	1.37425	2.63376	2.11266	1.97314	2.24868	0.188585	0.0078125	0.00888584
111	ENSG00000030110	578	3560	GO:0010248	OG0004022	Process	establishment or maintenance of transmembrane electrochemical gradient	1.71619	2.07775	1.81495	2.28369	2.87406	1.37425	2.63376	2.11266	1.97314	2.24868	0.188585	0.0078125	0.00888584
112	ENSG00000030110	578	3561	GO:0010332	OG0004022	Process	response to gamma radiation	1.71619	2.07775	1.81495	2.28369	2.87406	1.37425	2.63376	2.11266	1.97314	2.24868	0.188585	0.0078125	0.00888584
113	ENSG00000030110	578	3562	GO:0010524	OG0004022	Process	positive regulation of calcium ion transport into cytosol	1.71619	2.07775	1.81495	2.28369	2.87406	1.37425	2.63376	2.11266	1.97314	2.24868	0.188585	0.0078125	0.00888584
114	ENSG00000030110	578	3563	GO:0010629	OG0004022	Process	negative regulation of gene expression	1.71619	2.07775	1.81495	2.28369	2.87406	1.37425	2.63376	2.11266	1.97314	2.24868	0.188585	0.0078125	0.00888584
115	ENSG00000030110	578	3564	GO:0014070	OG0004022	Process	response to organic cyclic compound	1.71619	2.07775	1.81495	2.28369	2.87406	1.37425	2.63376	2.11266	1.97314	2.24868	0.188585	0.0078125	0.00888584
116	ENSG00000030110	578	3565	GO:0018105	OG0004022	Process	peptidyl-serine phosphorylation	1.71619	2.07775	1.81495	2.28369	2.87406	1.37425	2.63376	2.11266	1.97314	2.24868	0.188585	0.0078125	0.00888584
117	ENSG00000030110	578	3566	GO:0031018	OG0004022	Process	endocrine pancreas development	1.71619	2.07775	1.81495	2.28369	2.87406	1.37425	2.63376	2.11266	1.97314	2.24868	0.188585	0.0078125	0.00888584
118	ENSG00000030110	578	3567	GO:0031100	OG0004022	Process	animal organ regeneration	1.71619	2.07775	1.81495	2.28369	2.87406	1.37425	2.63376	2.11266	1.97314	2.24868	0.188585	0.0078125	0.00888584
119	ENSG00000030110	578	3568	GO:0031334	OG0004022	Process	positive regulation of protein-containing complex assembly	1.71619	2.07775	1.81495	2.28369	2.87406	1.37425	2.63376	2.11266	1.97314	2.24868	0.188585	0.0078125	0.00888584
120	ENSG00000030110	578	3569	GO:0032469	OG0004022	Process	endoplasmic reticulum calcium ion homeostasis	1.71619	2.07775	1.81495	2.28369	2.87406	1.37425	2.63376	2.11266	1.97314	2.24868	0.188585	0.0078125	0.00888584
121	ENSG00000030110	578	3570	GO:0032471	OG0004022	Process	negative regulation of endoplasmic reticulum calcium ion concentration	1.71619	2.07775	1.81495	2.28369	2.87406	1.37425	2.63376	2.11266	1.97314	2.24868	0.188585	0.0078125	0.00888584
122	ENSG00000030110	578	3571	GO:0033137	OG0004022	Process	negative regulation of peptidyl-serine phosphorylation	1.71619	2.07775	1.81495	2.28369	2.87406	1.37425	2.63376	2.11266	1.97314	2.24868	0.188585	0.0078125	0.00888584
123	ENSG00000030110	578	3572	GO:0034620	OG0004022	Process	cellular response to unfolded protein	1.71619	2.07775	1.81495	2.28369	2.87406	1.37425	2.63376	2.11266	1.97314	2.24868	0.188585	0.0078125	0.00888584
124	ENSG00000030110	578	3573	GO:0034644	OG0004022	Process	cellular response to UV	1.71619	2.07775	1.81495	2.28369	2.87406	1.37425	2.63376	2.11266	1.97314	2.24868	0.188585	0.0078125	0.00888584
125	ENSG00000030110	578	3574	GO:0035108	OG0004022	Process	limb morphogenesis	1.71619	2.07775	1.81495	2.28369	2.87406	1.37425	2.63376	2.11266	1.97314	2.24868	0.188585	0.0078125	0.00888584
126	ENSG00000030110	578	3575	GO:0042542	OG0004022	Process	response to hydrogen peroxide	1.71619	2.07775	1.81495	2.28369	2.87406	1.37425	2.63376	2.11266	1.97314	2.24868	0.188585	0.0078125	0.00888584
127	ENSG00000030110	578	3576	GO:0043065	OG0004022	Process	positive regulation of apoptotic process	1.71619	2.07775	1.81495	2.28369	2.87406	1.37425	2.63376	2.11266	1.97314	2.24868	0.188585	0.0078125	0.00888584
128	ENSG00000030110	578	3577	GO:0044346	OG0004022	Process	fibroblast apoptotic process	1.71619	2.07775	1.81495	2.28369	2.87406	1.37425	2.63376	2.11266	1.97314	2.24868	0.188585	0.0078125	0.00888584
129	ENSG00000030110	578	3578	GO:0045471	OG0004022	Process	response to ethanol	1.71619	2.07775	1.81495	2.28369	2.87406	1.37425	2.63376	2.11266	1.97314	2.24868	0.188585	0.0078125	0.00888584
130	ENSG00000030110	578	3579	GO:0045862	OG0004022	Process	positive regulation of proteolysis	1.71619	2.07775	1.81495	2.28369	2.87406	1.37425	2.63376	2.11266	1.97314	2.24868	0.188585	0.0078125	0.00888584
131	ENSG00000030110	578	3580	GO:0046902	OG0004022	Process	regulation of mitochondrial membrane permeability	1.71619	2.07775	1.81495	2.28369	2.87406	1.37425	2.63376	2.11266	1.97314	2.24868	0.188585	0.0078125	0.00888584
132	ENSG00000030110	578	3581	GO:0048597	OG0004022	Process	post-embryonic camera-type eye morphogenesis	1.71619	2.07775	1.81495	2.28369	2.87406	1.37425	2.63376	2.11266	1.97314	2.24868	0.188585	0.0078125	0.00888584
133	ENSG00000030110	578	3582	GO:0050673	OG0004022	Process	epithelial cell proliferation	1.71619	2.07775	1.81495	2.28369	2.87406	1.37425	2.63376	2.11266	1.97314	2.24868	0.188585	0.0078125	0.00888584
134	ENSG00000030110	578	3583	GO:0051726	OG0004022	Process	regulation of cell cycle	1.71619	2.07775	1.81495	2.28369	2.87406	1.37425	2.63376	2.11266	1.97314	2.24868	0.188585	0.0078125	0.00888584
135	ENSG00000030110	578	3584	GO:0051881	OG0004022	Process	regulation of mitochondrial membrane potential	1.71619	2.07775	1.81495	2.28369	2.87406	1.37425	2.63376	2.11266	1.97314	2.24868	0.188585	0.0078125	0.00888584
136	ENSG00000030110	578	3585	GO:0060068	OG0004022	Process	vagina development	1.71619	2.07775	1.81495	2.28369	2.87406	1.37425	2.63376	2.11266	1.97314	2.24868	0.188585	0.0078125	0.00888584
137	ENSG00000030110	578	3586	GO:0060402	OG0004022	Process	calcium ion transport into cytosol	1.71619	2.07775	1.81495	2.28369	2.87406	1.37425	2.63376	2.11266	1.97314	2.24868	0.188585	0.0078125	0.00888584
138	ENSG00000030110	578	3587	GO:0070059	OG0004022	Process	intrinsic apoptotic signaling pathway in response to endoplasmic reticulum stress	1.71619	2.07775	1.81495	2.28369	2.87406	1.37425	2.63376	2.11266	1.97314	2.24868	0.188585	0.0078125	0.00888584
139	ENSG00000030110	578	3588	GO:0070242	OG0004022	Process	thymocyte apoptotic process	1.71619	2.07775	1.81495	2.28369	2.87406	1.37425	2.63376	2.11266	1.97314	2.24868	0.188585	0.0078125	0.00888584
140	ENSG00000030110	578	3589	GO:0071260	OG0004022	Process	cellular response to mechanical stimulus	1.71619	2.07775	1.81495	2.28369	2.87406	1.37425	2.63376	2.11266	1.97314	2.24868	0.188585	0.0078125	0.00888584
141	ENSG00000030110	578	3590	GO:0090200	OG0004022	Process	positive regulation of release of cytochrome c from mitochondria	1.71619	2.07775	1.81495	2.28369	2.87406	1.37425	2.63376	2.11266	1.97314	2.24868	0.188585	0.0078125	0.00888584
142	ENSG00000030110	578	3591	GO:0090201	OG0004022	Process	negative regulation of release of cytochrome c from mitochondria	1.71619	2.07775	1.81495	2.28369	2.87406	1.37425	2.63376	2.11266	1.97314	2.24868	0.188585	0.0078125	0.00888584
143	ENSG00000030110	578	3592	GO:0097190	OG0004022	Process	apoptotic signaling pathway	1.71619	2.07775	1.81495	2.28369	2.87406	1.37425	2.63376	2.11266	1.97314	2.24868	0.188585	0.0078125	0.00888584
144	ENSG00000030110	578	3593	GO:0097192	OG0004022	Process	extrinsic apoptotic signaling pathway in absence of ligand	1.71619	2.07775	1.81495	2.28369	2.87406	1.37425	2.63376	2.11266	1.97314	2.24868	0.188585	0.0078125	0.00888584
145	ENSG00000030110	578	3594	GO:0097202	OG0004022	Process	activation of cysteine-type endopeptidase activity	1.71619	2.07775	1.81495	2.28369	2.87406	1.37425	2.63376	2.11266	1.97314	2.24868	0.188585	0.0078125	0.00888584
146	ENSG00000030110	578	3595	GO:1900103	OG0004022	Process	positive regulation of endoplasmic reticulum unfolded protein response	1.71619	2.07775	1.81495	2.28369	2.87406	1.37425	2.63376	2.11266	1.97314	2.24868	0.188585	0.0078125	0.00888584
147	ENSG00000030110	578	3596	GO:1901029	OG0004022	Process	negative regulation of mitochondrial outer membrane permeabilization involved in apoptotic signaling pathway	1.71619	2.07775	1.81495	2.28369	2.87406	1.37425	2.63376	2.11266	1.97314	2.24868	0.188585	0.0078125	0.00888584
148	ENSG00000030110	578	3597	GO:1901030	OG0004022	Process	positive regulation of mitochondrial outer membrane permeabilization involved in apoptotic signaling pathway	1.71619	2.07775	1.81495	2.28369	2.87406	1.37425	2.63376	2.11266	1.97314	2.24868	0.188585	0.0078125	0.00888584
149	ENSG00000030110	578	3598	GO:1902262	OG0004022	Process	apoptotic process involved in blood vessel morphogenesis	1.71619	2.07775	1.81495	2.28369	2.87406	1.37425	2.63376	2.11266	1.97314	2.24868	0.188585	0.0078125	0.00888584
150	ENSG00000030110	578	3599	GO:1903896	OG0004022	Process	positive regulation of IRE1-mediated unfolded protein response	1.71619	2.07775	1.81495	2.28369	2.87406	1.37425	2.63376	2.11266	1.97314	2.24868	0.188585	0.0078125	0.00888584
151	ENSG00000037042	27175	93584	GO:0000070	OG0001026	Process	mitotic sister chromatid segregation	34.4186	41.3992	45.9405	41.7301	58.3934	39.2261	60.0881	50.6277	40.8721	52.0838	0.349719	0.0078125	0.00888584
152	ENSG00000037042	27175	93585	GO:0000212	OG0001026	Process	meiotic spindle organization	34.4186	41.3992	45.9405	41.7301	58.3934	39.2261	60.0881	50.6277	40.8721	52.0838	0.349719	0.0078125	0.00888584
153	ENSG00000037042	27175	93586	GO:0000226	OG0001026	Process	microtubule cytoskeleton organization	34.4186	41.3992	45.9405	41.7301	58.3934	39.2261	60.0881	50.6277	40.8721	52.0838	0.349719	0.0078125	0.00888584
154	ENSG00000037042	27175	93587	GO:0000278	OG0001026	Process	mitotic cell cycle	34.4186	41.3992	45.9405	41.7301	58.3934	39.2261	60.0881	50.6277	40.8721	52.0838	0.349719	0.0078125	0.00888584
155	ENSG00000037042	27175	93588	GO:0007020	OG0001026	Process	microtubule nucleation	34.4186	41.3992	45.9405	41.7301	58.3934	39.2261	60.0881	50.6277	40.8721	52.0838	0.349719	0.0078125	0.00888584
156	ENSG00000037042	27175	93589	GO:0007052	OG0001026	Process	mitotic spindle organization	34.4186	41.3992	45.9405	41.7301	58.3934	39.2261	60.0881	50.6277	40.8721	52.0838	0.349719	0.0078125	0.00888584
157	ENSG00000037042	27175	93590	GO:0031122	OG0001026	Process	cytoplasmic microtubule organization	34.4186	41.3992	45.9405	41.7301	58.3934	39.2261	60.0881	50.6277	40.8721	52.0838	0.349719	0.0078125	0.00888584
158	ENSG00000039139	1767	8921	GO:0003341	OG0000788	Process	cilium movement	0.0611222	0.128172	0.196895	0.195359	0.128791	0.2409	0.114834	0.108111	0.145387	0.148159	0.027248	0.0078125	0.00888584
159	ENSG00000039139	1767	8922	GO:0003351	OG0000788	Process	epithelial cilium movement involved in extracellular fluid movement	0.0611222	0.128172	0.196895	0.195359	0.128791	0.2409	0.114834	0.108111	0.145387	0.148159	0.027248	0.0078125	0.00888584
160	ENSG00000039139	1767	8923	GO:0007018	OG0000788	Process	microtubule-based movement	0.0611222	0.128172	0.196895	0.195359	0.128791	0.2409	0.114834	0.108111	0.145387	0.148159	0.027248	0.0078125	0.00888584
161	ENSG00000039139	1767	8924	GO:0007368	OG0000788	Process	determination of left/right symmetry	0.0611222	0.128172	0.196895	0.195359	0.128791	0.2409	0.114834	0.108111	0.145387	0.148159	0.027248	0.0078125	0.00888584
162	ENSG00000039139	1767	8925	GO:0007507	OG0000788	Process	heart development	0.0611222	0.128172	0.196895	0.195359	0.128791	0.2409	0.114834	0.108111	0.145387	0.148159	0.027248	0.0078125	0.00888584
163	ENSG00000039139	1767	8926	GO:0021670	OG0000788	Process	lateral ventricle development	0.0611222	0.128172	0.196895	0.195359	0.128791	0.2409	0.114834	0.108111	0.145387	0.148159	0.027248	0.0078125	0.00888584
164	ENSG00000039139	1767	8927	GO:0030317	OG0000788	Process	flagellated sperm motility	0.0611222	0.128172	0.196895	0.195359	0.128791	0.2409	0.114834	0.108111	0.145387	0.148159	0.027248	0.0078125	0.00888584
165	ENSG00000039139	1767	8928	GO:0036158	OG0000788	Process	outer dynein arm assembly	0.0611222	0.128172	0.196895	0.195359	0.128791	0.2409	0.114834	0.108111	0.145387	0.148159	0.027248	0.0078125	0.00888584
166	ENSG00000039139	1767	8929	GO:0051649	OG0000788	Process	establishment of localization in cell	0.0611222	0.128172	0.196895	0.195359	0.128791	0.2409	0.114834	0.108111	0.145387	0.148159	0.027248	0.0078125	0.00888584
167	ENSG00000039139	1767	8930	GO:0060271	OG0000788	Process	cilium assembly	0.0611222	0.128172	0.196895	0.195359	0.128791	0.2409	0.114834	0.108111	0.145387	0.148159	0.027248	0.0078125	0.00888584
168	ENSG00000046653	2824	12736	GO:0001503	OG0000786	Process	ossification	157.91	234.624	102.592	135.844	119.548	189.392	76.2255	117.761	157.742	125.732	-0.32722	0.0078125	0.00888584
169	ENSG00000046653	2824	12737	GO:0007399	OG0000786	Process	nervous system development	157.91	234.624	102.592	135.844	119.548	189.392	76.2255	117.761	157.742	125.732	-0.32722	0.0078125	0.00888584
170	ENSG00000046653	2824	12738	GO:0015031	OG0000786	Process	protein transport	157.91	234.624	102.592	135.844	119.548	189.392	76.2255	117.761	157.742	125.732	-0.32722	0.0078125	0.00888584
171	ENSG00000046653	2824	12739	GO:0030501	OG0000786	Process	positive regulation of bone mineralization	157.91	234.624	102.592	135.844	119.548	189.392	76.2255	117.761	157.742	125.732	-0.32722	0.0078125	0.00888584
172	ENSG00000046653	2824	12740	GO:0031175	OG0000786	Process	neuron projection development	157.91	234.624	102.592	135.844	119.548	189.392	76.2255	117.761	157.742	125.732	-0.32722	0.0078125	0.00888584
173	ENSG00000046653	2824	12741	GO:0032956	OG0000786	Process	regulation of actin cytoskeleton organization	157.91	234.624	102.592	135.844	119.548	189.392	76.2255	117.761	157.742	125.732	-0.32722	0.0078125	0.00888584
174	ENSG00000046653	2824	12742	GO:0051612	OG0000786	Process	negative regulation of serotonin uptake	157.91	234.624	102.592	135.844	119.548	189.392	76.2255	117.761	157.742	125.732	-0.32722	0.0078125	0.00888584
175	ENSG00000046653	2824	12743	GO:0051893	OG0000786	Process	regulation of focal adhesion assembly	157.91	234.624	102.592	135.844	119.548	189.392	76.2255	117.761	157.742	125.732	-0.32722	0.0078125	0.00888584
176	ENSG00000046653	2824	12744	GO:0085029	OG0000786	Process	extracellular matrix assembly	157.91	234.624	102.592	135.844	119.548	189.392	76.2255	117.761	157.742	125.732	-0.32722	0.0078125	0.00888584
177	ENSG00000046653	2824	12745	GO:2000009	OG0000786	Process	negative regulation of protein localization to cell surface	157.91	234.624	102.592	135.844	119.548	189.392	76.2255	117.761	157.742	125.732	-0.32722	0.0078125	0.00888584
178	ENSG00000048140	26262	91655	GO:0016567	OG0001014	Process	protein ubiquitination	4.71941	6.00907	7.30404	7.72953	9.15426	6.16665	10.3339	8.31433	6.44051	8.49227	0.398976	0.0078125	0.00888584
179	ENSG00000048140	26262	91656	GO:0051604	OG0001014	Process	protein maturation	4.71941	6.00907	7.30404	7.72953	9.15426	6.16665	10.3339	8.31433	6.44051	8.49227	0.398976	0.0078125	0.00888584
180	ENSG00000048140	26262	91657	GO:0072594	OG0001014	Process	establishment of protein localization to organelle	4.71941	6.00907	7.30404	7.72953	9.15426	6.16665	10.3339	8.31433	6.44051	8.49227	0.398976	0.0078125	0.00888584
181	ENSG00000048140	26262	91658	GO:0072659	OG0001014	Process	protein localization to plasma membrane	4.71941	6.00907	7.30404	7.72953	9.15426	6.16665	10.3339	8.31433	6.44051	8.49227	0.398976	0.0078125	0.00888584
182	ENSG00000058668	493	3050	GO:0003407	OG0000202	Process	neural retina development	8.38311	18.4015	25.6648	26.937	25.6271	32.1495	20.885	17.2018	19.8466	23.9658	0.272086	0.0078125	0.00888584
183	ENSG00000058668	493	3051	GO:0006357	OG0000202	Process	regulation of transcription by RNA polymerase II	8.38311	18.4015	25.6648	26.937	25.6271	32.1495	20.885	17.2018	19.8466	23.9658	0.272086	0.0078125	0.00888584
184	ENSG00000058668	493	3052	GO:0006874	OG0000202	Process	cellular calcium ion homeostasis	8.38311	18.4015	25.6648	26.937	25.6271	32.1495	20.885	17.2018	19.8466	23.9658	0.272086	0.0078125	0.00888584
185	ENSG00000058668	493	3053	GO:0007283	OG0000202	Process	spermatogenesis	8.38311	18.4015	25.6648	26.937	25.6271	32.1495	20.885	17.2018	19.8466	23.9658	0.272086	0.0078125	0.00888584
186	ENSG00000058668	493	3054	GO:0010629	OG0000202	Process	negative regulation of gene expression	8.38311	18.4015	25.6648	26.937	25.6271	32.1495	20.885	17.2018	19.8466	23.9658	0.272086	0.0078125	0.00888584
187	ENSG00000058668	493	3055	GO:0010751	OG0000202	Process	negative regulation of nitric oxide mediated signal transduction	8.38311	18.4015	25.6648	26.937	25.6271	32.1495	20.885	17.2018	19.8466	23.9658	0.272086	0.0078125	0.00888584
188	ENSG00000058668	493	3056	GO:0014832	OG0000202	Process	urinary bladder smooth muscle contraction	8.38311	18.4015	25.6648	26.937	25.6271	32.1495	20.885	17.2018	19.8466	23.9658	0.272086	0.0078125	0.00888584
189	ENSG00000058668	493	3057	GO:0016525	OG0000202	Process	negative regulation of angiogenesis	8.38311	18.4015	25.6648	26.937	25.6271	32.1495	20.885	17.2018	19.8466	23.9658	0.272086	0.0078125	0.00888584
190	ENSG00000058668	493	3058	GO:0021766	OG0000202	Process	hippocampus development	8.38311	18.4015	25.6648	26.937	25.6271	32.1495	20.885	17.2018	19.8466	23.9658	0.272086	0.0078125	0.00888584
191	ENSG00000058668	493	3059	GO:0030317	OG0000202	Process	flagellated sperm motility	8.38311	18.4015	25.6648	26.937	25.6271	32.1495	20.885	17.2018	19.8466	23.9658	0.272086	0.0078125	0.00888584
192	ENSG00000058668	493	3060	GO:0033138	OG0000202	Process	positive regulation of peptidyl-serine phosphorylation	8.38311	18.4015	25.6648	26.937	25.6271	32.1495	20.885	17.2018	19.8466	23.9658	0.272086	0.0078125	0.00888584
193	ENSG00000058668	493	3061	GO:0034220	OG0000202	Process	ion transmembrane transport	8.38311	18.4015	25.6648	26.937	25.6271	32.1495	20.885	17.2018	19.8466	23.9658	0.272086	0.0078125	0.00888584
194	ENSG00000058668	493	3062	GO:0043537	OG0000202	Process	negative regulation of blood vessel endothelial cell migration	8.38311	18.4015	25.6648	26.937	25.6271	32.1495	20.885	17.2018	19.8466	23.9658	0.272086	0.0078125	0.00888584
195	ENSG00000058668	493	3063	GO:0045019	OG0000202	Process	negative regulation of nitric oxide biosynthetic process	8.38311	18.4015	25.6648	26.937	25.6271	32.1495	20.885	17.2018	19.8466	23.9658	0.272086	0.0078125	0.00888584
196	ENSG00000058668	493	3064	GO:0051001	OG0000202	Process	negative regulation of nitric-oxide synthase activity	8.38311	18.4015	25.6648	26.937	25.6271	32.1495	20.885	17.2018	19.8466	23.9658	0.272086	0.0078125	0.00888584
197	ENSG00000058668	493	3065	GO:0051480	OG0000202	Process	regulation of cytosolic calcium ion concentration	8.38311	18.4015	25.6648	26.937	25.6271	32.1495	20.885	17.2018	19.8466	23.9658	0.272086	0.0078125	0.00888584
198	ENSG00000058668	493	3066	GO:0051599	OG0000202	Process	response to hydrostatic pressure	8.38311	18.4015	25.6648	26.937	25.6271	32.1495	20.885	17.2018	19.8466	23.9658	0.272086	0.0078125	0.00888584
199	ENSG00000058668	493	3067	GO:0070588	OG0000202	Process	calcium ion transmembrane transport	8.38311	18.4015	25.6648	26.937	25.6271	32.1495	20.885	17.2018	19.8466	23.9658	0.272086	0.0078125	0.00888584
200	ENSG00000058668	493	3068	GO:0070885	OG0000202	Process	negative regulation of calcineurin-NFAT signaling cascade	8.38311	18.4015	25.6648	26.937	25.6271	32.1495	20.885	17.2018	19.8466	23.9658	0.272086	0.0078125	0.00888584
201	ENSG00000058668	493	3069	GO:0071872	OG0000202	Process	cellular response to epinephrine stimulus	8.38311	18.4015	25.6648	26.937	25.6271	32.1495	20.885	17.2018	19.8466	23.9658	0.272086	0.0078125	0.00888584
202	ENSG00000058668	493	3070	GO:0097553	OG0000202	Process	calcium ion transmembrane import into cytosol	8.38311	18.4015	25.6648	26.937	25.6271	32.1495	20.885	17.2018	19.8466	23.9658	0.272086	0.0078125	0.00888584
203	ENSG00000058668	493	3071	GO:0098703	OG0000202	Process	calcium ion import across plasma membrane	8.38311	18.4015	25.6648	26.937	25.6271	32.1495	20.885	17.2018	19.8466	23.9658	0.272086	0.0078125	0.00888584
204	ENSG00000058668	493	3072	GO:0098736	OG0000202	Process	negative regulation of the force of heart contraction	8.38311	18.4015	25.6648	26.937	25.6271	32.1495	20.885	17.2018	19.8466	23.9658	0.272086	0.0078125	0.00888584
205	ENSG00000058668	493	3073	GO:0140199	OG0000202	Process	negative regulation of adenylate cyclase-activating adrenergic receptor signaling pathway involved in heart process	8.38311	18.4015	25.6648	26.937	25.6271	32.1495	20.885	17.2018	19.8466	23.9658	0.272086	0.0078125	0.00888584
206	ENSG00000058668	493	3074	GO:0150104	OG0000202	Process	transport across blood-brain barrier	8.38311	18.4015	25.6648	26.937	25.6271	32.1495	20.885	17.2018	19.8466	23.9658	0.272086	0.0078125	0.00888584
207	ENSG00000058668	493	3075	GO:1900082	OG0000202	Process	negative regulation of arginine catabolic process	8.38311	18.4015	25.6648	26.937	25.6271	32.1495	20.885	17.2018	19.8466	23.9658	0.272086	0.0078125	0.00888584
208	ENSG00000058668	493	3076	GO:1901660	OG0000202	Process	calcium ion export	8.38311	18.4015	25.6648	26.937	25.6271	32.1495	20.885	17.2018	19.8466	23.9658	0.272086	0.0078125	0.00888584
209	ENSG00000058668	493	3077	GO:1902083	OG0000202	Process	negative regulation of peptidyl-cysteine S-nitrosylation	8.38311	18.4015	25.6648	26.937	25.6271	32.1495	20.885	17.2018	19.8466	23.9658	0.272086	0.0078125	0.00888584
210	ENSG00000058668	493	3078	GO:1902305	OG0000202	Process	regulation of sodium ion transmembrane transport	8.38311	18.4015	25.6648	26.937	25.6271	32.1495	20.885	17.2018	19.8466	23.9658	0.272086	0.0078125	0.00888584
211	ENSG00000058668	493	3079	GO:1902548	OG0000202	Process	negative regulation of cellular response to vascular endothelial growth factor stimulus	8.38311	18.4015	25.6648	26.937	25.6271	32.1495	20.885	17.2018	19.8466	23.9658	0.272086	0.0078125	0.00888584
212	ENSG00000058668	493	3080	GO:1902806	OG0000202	Process	regulation of cell cycle G1/S phase transition	8.38311	18.4015	25.6648	26.937	25.6271	32.1495	20.885	17.2018	19.8466	23.9658	0.272086	0.0078125	0.00888584
213	ENSG00000058668	493	3081	GO:1903078	OG0000202	Process	positive regulation of protein localization to plasma membrane	8.38311	18.4015	25.6648	26.937	25.6271	32.1495	20.885	17.2018	19.8466	23.9658	0.272086	0.0078125	0.00888584
214	ENSG00000058668	493	3082	GO:1903243	OG0000202	Process	negative regulation of cardiac muscle hypertrophy in response to stress	8.38311	18.4015	25.6648	26.937	25.6271	32.1495	20.885	17.2018	19.8466	23.9658	0.272086	0.0078125	0.00888584
215	ENSG00000058668	493	3083	GO:1903249	OG0000202	Process	negative regulation of citrulline biosynthetic process	8.38311	18.4015	25.6648	26.937	25.6271	32.1495	20.885	17.2018	19.8466	23.9658	0.272086	0.0078125	0.00888584
216	ENSG00000058668	493	3084	GO:1903779	OG0000202	Process	regulation of cardiac conduction	8.38311	18.4015	25.6648	26.937	25.6271	32.1495	20.885	17.2018	19.8466	23.9658	0.272086	0.0078125	0.00888584
217	ENSG00000058668	493	3085	GO:1905145	OG0000202	Process	cellular response to acetylcholine	8.38311	18.4015	25.6648	26.937	25.6271	32.1495	20.885	17.2018	19.8466	23.9658	0.272086	0.0078125	0.00888584
218	ENSG00000058668	493	3086	GO:2000481	OG0000202	Process	positive regulation of cAMP-dependent protein kinase activity	8.38311	18.4015	25.6648	26.937	25.6271	32.1495	20.885	17.2018	19.8466	23.9658	0.272086	0.0078125	0.00888584
219	ENSG00000065989	5141	21709	GO:0006198	OG0000187	Process	cAMP catabolic process	5.53801	8.63282	12.2427	11.5677	13.5175	11.6153	18.2043	10.2523	9.4953	13.3973	0.496662	0.0078125	0.00888584
220	ENSG00000065989	5141	21710	GO:0007165	OG0000187	Process	signal transduction	5.53801	8.63282	12.2427	11.5677	13.5175	11.6153	18.2043	10.2523	9.4953	13.3973	0.496662	0.0078125	0.00888584
221	ENSG00000065989	5141	21711	GO:0007186	OG0000187	Process	G protein-coupled receptor signaling pathway	5.53801	8.63282	12.2427	11.5677	13.5175	11.6153	18.2043	10.2523	9.4953	13.3973	0.496662	0.0078125	0.00888584
222	ENSG00000065989	5141	21712	GO:0007608	OG0000187	Process	sensory perception of smell	5.53801	8.63282	12.2427	11.5677	13.5175	11.6153	18.2043	10.2523	9.4953	13.3973	0.496662	0.0078125	0.00888584
223	ENSG00000065989	5141	21713	GO:0010738	OG0000187	Process	regulation of protein kinase A signaling	5.53801	8.63282	12.2427	11.5677	13.5175	11.6153	18.2043	10.2523	9.4953	13.3973	0.496662	0.0078125	0.00888584
224	ENSG00000065989	5141	21714	GO:0071466	OG0000187	Process	cellular response to xenobiotic stimulus	5.53801	8.63282	12.2427	11.5677	13.5175	11.6153	18.2043	10.2523	9.4953	13.3973	0.496662	0.0078125	0.00888584
225	ENSG00000065989	5141	21715	GO:0106070	OG0000187	Process	regulation of adenylate cyclase-activating G protein-coupled receptor signaling pathway	5.53801	8.63282	12.2427	11.5677	13.5175	11.6153	18.2043	10.2523	9.4953	13.3973	0.496662	0.0078125	0.00888584
226	ENSG00000067646	7544	32818	GO:0001541	OG0001848	Process	ovarian follicle development	0.87951	1.70149	1.35183	1.73735	0	0.000543662	0	0.000642664	1.41754	0.000296581	-12.2227	0.0360317	0.0383074
227	ENSG00000067646	7544	32819	GO:0006357	OG0001848	Process	regulation of transcription by RNA polymerase II	0.87951	1.70149	1.35183	1.73735	0	0.000543662	0	0.000642664	1.41754	0.000296581	-12.2227	0.0360317	0.0383074
228	ENSG00000067646	7544	32820	GO:0007283	OG0001848	Process	spermatogenesis	0.87951	1.70149	1.35183	1.73735	0	0.000543662	0	0.000642664	1.41754	0.000296581	-12.2227	0.0360317	0.0383074
229	ENSG00000067646	7544	32821	GO:0009566	OG0001848	Process	fertilization	0.87951	1.70149	1.35183	1.73735	0	0.000543662	0	0.000642664	1.41754	0.000296581	-12.2227	0.0360317	0.0383074
230	ENSG00000067646	7544	32822	GO:0009791	OG0001848	Process	post-embryonic development	0.87951	1.70149	1.35183	1.73735	0	0.000543662	0	0.000642664	1.41754	0.000296581	-12.2227	0.0360317	0.0383074
231	ENSG00000067646	7544	32823	GO:0035264	OG0001848	Process	multicellular organism growth	0.87951	1.70149	1.35183	1.73735	0	0.000543662	0	0.000642664	1.41754	0.000296581	-12.2227	0.0360317	0.0383074
232	ENSG00000067646	7544	32824	GO:0045944	OG0001848	Process	positive regulation of transcription by RNA polymerase II	0.87951	1.70149	1.35183	1.73735	0	0.000543662	0	0.000642664	1.41754	0.000296581	-12.2227	0.0360317	0.0383074
233	ENSG00000067646	7544	32825	GO:0048599	OG0001848	Process	oocyte development	0.87951	1.70149	1.35183	1.73735	0	0.000543662	0	0.000642664	1.41754	0.000296581	-12.2227	0.0360317	0.0383074
234	ENSG00000067646	7544	32826	GO:0048872	OG0001848	Process	homeostasis of number of cells	0.87951	1.70149	1.35183	1.73735	0	0.000543662	0	0.000642664	1.41754	0.000296581	-12.2227	0.0360317	0.0383074
235	ENSG00000067646	7544	32827	GO:0060746	OG0001848	Process	parental behavior	0.87951	1.70149	1.35183	1.73735	0	0.000543662	0	0.000642664	1.41754	0.000296581	-12.2227	0.0360317	0.0383074
236	ENSG00000067704	55699	106103	GO:0006418	OG0004477	Process	tRNA aminoacylation for protein translation	13.6428	16.5296	16.4275	19.6394	17.4037	19.2874	15.2877	18.3602	16.5598	17.5848	0.0866401	0.0078125	0.00888584
237	ENSG00000067704	55699	106104	GO:0006428	OG0004477	Process	isoleucyl-tRNA aminoacylation	13.6428	16.5296	16.4275	19.6394	17.4037	19.2874	15.2877	18.3602	16.5598	17.5848	0.0866401	0.0078125	0.00888584
238	ENSG00000067704	55699	106105	GO:0032543	OG0004477	Process	mitochondrial translation	13.6428	16.5296	16.4275	19.6394	17.4037	19.2874	15.2877	18.3602	16.5598	17.5848	0.0866401	0.0078125	0.00888584
239	ENSG00000067704	55699	106106	GO:0106074	OG0004477	Process	aminoacyl-tRNA metabolism involved in translational fidelity	13.6428	16.5296	16.4275	19.6394	17.4037	19.2874	15.2877	18.3602	16.5598	17.5848	0.0866401	0.0078125	0.00888584
240	ENSG00000067842	492	3044	GO:0006874	OG0000202	Process	cellular calcium ion homeostasis	3.13793	9.75471	16.7726	14.3342	17.5333	14.7885	18.4064	9.76484	10.9999	15.1233	0.459284	0.0078125	0.00888584
241	ENSG00000067842	492	3045	GO:0034220	OG0000202	Process	ion transmembrane transport	3.13793	9.75471	16.7726	14.3342	17.5333	14.7885	18.4064	9.76484	10.9999	15.1233	0.459284	0.0078125	0.00888584
242	ENSG00000067842	492	3046	GO:0051480	OG0000202	Process	regulation of cytosolic calcium ion concentration	3.13793	9.75471	16.7726	14.3342	17.5333	14.7885	18.4064	9.76484	10.9999	15.1233	0.459284	0.0078125	0.00888584
243	ENSG00000067842	492	3047	GO:0099509	OG0000202	Process	regulation of presynaptic cytosolic calcium ion concentration	3.13793	9.75471	16.7726	14.3342	17.5333	14.7885	18.4064	9.76484	10.9999	15.1233	0.459284	0.0078125	0.00888584
244	ENSG00000067842	492	3048	GO:1903779	OG0000202	Process	regulation of cardiac conduction	3.13793	9.75471	16.7726	14.3342	17.5333	14.7885	18.4064	9.76484	10.9999	15.1233	0.459284	0.0078125	0.00888584
245	ENSG00000067842	492	3049	GO:1990034	OG0000202	Process	calcium ion export across plasma membrane	3.13793	9.75471	16.7726	14.3342	17.5333	14.7885	18.4064	9.76484	10.9999	15.1233	0.459284	0.0078125	0.00888584
246	ENSG00000068724	57217	109227	GO:0006879	OG0004894	Process	cellular iron ion homeostasis	2.49437	2.41304	2.7546	2.45842	2.07528	1.19706	2.31306	1.33612	2.53011	1.73038	-0.54811	0.0078125	0.00888584
247	ENSG00000068724	57217	109228	GO:0030097	OG0004894	Process	hemopoiesis	2.49437	2.41304	2.7546	2.45842	2.07528	1.19706	2.31306	1.33612	2.53011	1.73038	-0.54811	0.0078125	0.00888584
248	ENSG00000068724	57217	109229	GO:0046854	OG0004894	Process	phosphatidylinositol phosphate biosynthetic process	2.49437	2.41304	2.7546	2.45842	2.07528	1.19706	2.31306	1.33612	2.53011	1.73038	-0.54811	0.0078125	0.00888584
249	ENSG00000068724	57217	109230	GO:0072659	OG0004894	Process	protein localization to plasma membrane	2.49437	2.41304	2.7546	2.45842	2.07528	1.19706	2.31306	1.33612	2.53011	1.73038	-0.54811	0.0078125	0.00888584
250	ENSG00000070087	5217	21931	GO:0010633	OG0000673	Process	negative regulation of epithelial cell migration	62.0501	116.445	157.066	160.318	157.71	182.989	152.281	211.816	123.97	176.199	0.507215	0.0078125	0.00888584
251	ENSG00000070087	5217	21932	GO:0030036	OG0000673	Process	actin cytoskeleton organization	62.0501	116.445	157.066	160.318	157.71	182.989	152.281	211.816	123.97	176.199	0.507215	0.0078125	0.00888584
252	ENSG00000070087	5217	21933	GO:0030833	OG0000673	Process	regulation of actin filament polymerization	62.0501	116.445	157.066	160.318	157.71	182.989	152.281	211.816	123.97	176.199	0.507215	0.0078125	0.00888584
253	ENSG00000070087	5217	21934	GO:0030837	OG0000673	Process	negative regulation of actin filament polymerization	62.0501	116.445	157.066	160.318	157.71	182.989	152.281	211.816	123.97	176.199	0.507215	0.0078125	0.00888584
254	ENSG00000070087	5217	21935	GO:0030838	OG0000673	Process	positive regulation of actin filament polymerization	62.0501	116.445	157.066	160.318	157.71	182.989	152.281	211.816	123.97	176.199	0.507215	0.0078125	0.00888584
255	ENSG00000070087	5217	21936	GO:0032233	OG0000673	Process	positive regulation of actin filament bundle assembly	62.0501	116.445	157.066	160.318	157.71	182.989	152.281	211.816	123.97	176.199	0.507215	0.0078125	0.00888584
256	ENSG00000070087	5217	21937	GO:0032781	OG0000673	Process	positive regulation of ATP-dependent activity	62.0501	116.445	157.066	160.318	157.71	182.989	152.281	211.816	123.97	176.199	0.507215	0.0078125	0.00888584
257	ENSG00000070087	5217	21938	GO:0033138	OG0000673	Process	positive regulation of peptidyl-serine phosphorylation	62.0501	116.445	157.066	160.318	157.71	182.989	152.281	211.816	123.97	176.199	0.507215	0.0078125	0.00888584
258	ENSG00000070087	5217	21939	GO:0050821	OG0000673	Process	protein stabilization	62.0501	116.445	157.066	160.318	157.71	182.989	152.281	211.816	123.97	176.199	0.507215	0.0078125	0.00888584
259	ENSG00000070087	5217	21940	GO:0051496	OG0000673	Process	positive regulation of stress fiber assembly	62.0501	116.445	157.066	160.318	157.71	182.989	152.281	211.816	123.97	176.199	0.507215	0.0078125	0.00888584
260	ENSG00000070087	5217	21941	GO:0098885	OG0000673	Process	modification of postsynaptic actin cytoskeleton	62.0501	116.445	157.066	160.318	157.71	182.989	152.281	211.816	123.97	176.199	0.507215	0.0078125	0.00888584
261	ENSG00000070087	5217	21942	GO:1900028	OG0000673	Process	negative regulation of ruffle assembly	62.0501	116.445	157.066	160.318	157.71	182.989	152.281	211.816	123.97	176.199	0.507215	0.0078125	0.00888584
262	ENSG00000070087	5217	21943	GO:2000300	OG0000673	Process	regulation of synaptic vesicle exocytosis	62.0501	116.445	157.066	160.318	157.71	182.989	152.281	211.816	123.97	176.199	0.507215	0.0078125	0.00888584
263	ENSG00000070614	3340	15181	GO:0003279	OG0000456	Process	cardiac septum development	11.7487	16.5992	15.3429	15.0123	17.9278	13.1668	18.5426	7.48305	14.6758	14.28	-0.0394352	0.0078125	0.00888584
264	ENSG00000070614	3340	15182	GO:0006024	OG0000456	Process	glycosaminoglycan biosynthetic process	11.7487	16.5992	15.3429	15.0123	17.9278	13.1668	18.5426	7.48305	14.6758	14.28	-0.0394352	0.0078125	0.00888584
265	ENSG00000070614	3340	15183	GO:0006477	OG0000456	Process	protein sulfation	11.7487	16.5992	15.3429	15.0123	17.9278	13.1668	18.5426	7.48305	14.6758	14.28	-0.0394352	0.0078125	0.00888584
266	ENSG00000070614	3340	15184	GO:0006954	OG0000456	Process	inflammatory response	11.7487	16.5992	15.3429	15.0123	17.9278	13.1668	18.5426	7.48305	14.6758	14.28	-0.0394352	0.0078125	0.00888584
267	ENSG00000070614	3340	15185	GO:0007585	OG0000456	Process	respiratory gaseous exchange by respiratory system	11.7487	16.5992	15.3429	15.0123	17.9278	13.1668	18.5426	7.48305	14.6758	14.28	-0.0394352	0.0078125	0.00888584
268	ENSG00000070614	3340	15186	GO:0008283	OG0000456	Process	cell population proliferation	11.7487	16.5992	15.3429	15.0123	17.9278	13.1668	18.5426	7.48305	14.6758	14.28	-0.0394352	0.0078125	0.00888584
269	ENSG00000070614	3340	15187	GO:0008543	OG0000456	Process	fibroblast growth factor receptor signaling pathway	11.7487	16.5992	15.3429	15.0123	17.9278	13.1668	18.5426	7.48305	14.6758	14.28	-0.0394352	0.0078125	0.00888584
270	ENSG00000070614	3340	15188	GO:0015014	OG0000456	Process	heparan sulfate proteoglycan biosynthetic process, polysaccharide chain biosynthetic process	11.7487	16.5992	15.3429	15.0123	17.9278	13.1668	18.5426	7.48305	14.6758	14.28	-0.0394352	0.0078125	0.00888584
271	ENSG00000070614	3340	15189	GO:0030210	OG0000456	Process	heparin biosynthetic process	11.7487	16.5992	15.3429	15.0123	17.9278	13.1668	18.5426	7.48305	14.6758	14.28	-0.0394352	0.0078125	0.00888584
272	ENSG00000070614	3340	15190	GO:0030900	OG0000456	Process	forebrain development	11.7487	16.5992	15.3429	15.0123	17.9278	13.1668	18.5426	7.48305	14.6758	14.28	-0.0394352	0.0078125	0.00888584
273	ENSG00000070614	3340	15191	GO:0030901	OG0000456	Process	midbrain development	11.7487	16.5992	15.3429	15.0123	17.9278	13.1668	18.5426	7.48305	14.6758	14.28	-0.0394352	0.0078125	0.00888584
274	ENSG00000070614	3340	15192	GO:0035904	OG0000456	Process	aorta development	11.7487	16.5992	15.3429	15.0123	17.9278	13.1668	18.5426	7.48305	14.6758	14.28	-0.0394352	0.0078125	0.00888584
275	ENSG00000070614	3340	15193	GO:0043410	OG0000456	Process	positive regulation of MAPK cascade	11.7487	16.5992	15.3429	15.0123	17.9278	13.1668	18.5426	7.48305	14.6758	14.28	-0.0394352	0.0078125	0.00888584
276	ENSG00000070614	3340	15194	GO:0045880	OG0000456	Process	positive regulation of smoothened signaling pathway	11.7487	16.5992	15.3429	15.0123	17.9278	13.1668	18.5426	7.48305	14.6758	14.28	-0.0394352	0.0078125	0.00888584
277	ENSG00000070614	3340	15195	GO:0048702	OG0000456	Process	embryonic neurocranium morphogenesis	11.7487	16.5992	15.3429	15.0123	17.9278	13.1668	18.5426	7.48305	14.6758	14.28	-0.0394352	0.0078125	0.00888584
278	ENSG00000070614	3340	15196	GO:0048703	OG0000456	Process	embryonic viscerocranium morphogenesis	11.7487	16.5992	15.3429	15.0123	17.9278	13.1668	18.5426	7.48305	14.6758	14.28	-0.0394352	0.0078125	0.00888584
279	ENSG00000070614	3340	15197	GO:0060976	OG0000456	Process	coronary vasculature development	11.7487	16.5992	15.3429	15.0123	17.9278	13.1668	18.5426	7.48305	14.6758	14.28	-0.0394352	0.0078125	0.00888584
280	ENSG00000070961	490	3012	GO:0001818	OG0000202	Process	negative regulation of cytokine production	12.5902	40.7188	47.7871	53.1752	51.8835	77.9386	34.7143	49.448	38.5678	53.4961	0.472036	0.0078125	0.00888584
281	ENSG00000070961	490	3013	GO:0003056	OG0000202	Process	regulation of vascular associated smooth muscle contraction	12.5902	40.7188	47.7871	53.1752	51.8835	77.9386	34.7143	49.448	38.5678	53.4961	0.472036	0.0078125	0.00888584
282	ENSG00000070961	490	3014	GO:0003407	OG0000202	Process	neural retina development	12.5902	40.7188	47.7871	53.1752	51.8835	77.9386	34.7143	49.448	38.5678	53.4961	0.472036	0.0078125	0.00888584
283	ENSG00000070961	490	3015	GO:0006874	OG0000202	Process	cellular calcium ion homeostasis	12.5902	40.7188	47.7871	53.1752	51.8835	77.9386	34.7143	49.448	38.5678	53.4961	0.472036	0.0078125	0.00888584
284	ENSG00000070961	490	3016	GO:0007420	OG0000202	Process	brain development	12.5902	40.7188	47.7871	53.1752	51.8835	77.9386	34.7143	49.448	38.5678	53.4961	0.472036	0.0078125	0.00888584
285	ENSG00000070961	490	3017	GO:0007568	OG0000202	Process	aging	12.5902	40.7188	47.7871	53.1752	51.8835	77.9386	34.7143	49.448	38.5678	53.4961	0.472036	0.0078125	0.00888584
286	ENSG00000070961	490	3018	GO:0008217	OG0000202	Process	regulation of blood pressure	12.5902	40.7188	47.7871	53.1752	51.8835	77.9386	34.7143	49.448	38.5678	53.4961	0.472036	0.0078125	0.00888584
287	ENSG00000070961	490	3019	GO:0009409	OG0000202	Process	response to cold	12.5902	40.7188	47.7871	53.1752	51.8835	77.9386	34.7143	49.448	38.5678	53.4961	0.472036	0.0078125	0.00888584
288	ENSG00000070961	490	3020	GO:0030501	OG0000202	Process	positive regulation of bone mineralization	12.5902	40.7188	47.7871	53.1752	51.8835	77.9386	34.7143	49.448	38.5678	53.4961	0.472036	0.0078125	0.00888584
289	ENSG00000070961	490	3021	GO:0034220	OG0000202	Process	ion transmembrane transport	12.5902	40.7188	47.7871	53.1752	51.8835	77.9386	34.7143	49.448	38.5678	53.4961	0.472036	0.0078125	0.00888584
290	ENSG00000070961	490	3022	GO:0051480	OG0000202	Process	regulation of cytosolic calcium ion concentration	12.5902	40.7188	47.7871	53.1752	51.8835	77.9386	34.7143	49.448	38.5678	53.4961	0.472036	0.0078125	0.00888584
291	ENSG00000070961	490	3023	GO:0051481	OG0000202	Process	negative regulation of cytosolic calcium ion concentration	12.5902	40.7188	47.7871	53.1752	51.8835	77.9386	34.7143	49.448	38.5678	53.4961	0.472036	0.0078125	0.00888584
292	ENSG00000070961	490	3024	GO:0051928	OG0000202	Process	positive regulation of calcium ion transport	12.5902	40.7188	47.7871	53.1752	51.8835	77.9386	34.7143	49.448	38.5678	53.4961	0.472036	0.0078125	0.00888584
293	ENSG00000070961	490	3025	GO:0071305	OG0000202	Process	cellular response to vitamin D	12.5902	40.7188	47.7871	53.1752	51.8835	77.9386	34.7143	49.448	38.5678	53.4961	0.472036	0.0078125	0.00888584
294	ENSG00000070961	490	3026	GO:0071386	OG0000202	Process	cellular response to corticosterone stimulus	12.5902	40.7188	47.7871	53.1752	51.8835	77.9386	34.7143	49.448	38.5678	53.4961	0.472036	0.0078125	0.00888584
295	ENSG00000070961	490	3027	GO:0099509	OG0000202	Process	regulation of presynaptic cytosolic calcium ion concentration	12.5902	40.7188	47.7871	53.1752	51.8835	77.9386	34.7143	49.448	38.5678	53.4961	0.472036	0.0078125	0.00888584
296	ENSG00000070961	490	3028	GO:1900076	OG0000202	Process	regulation of cellular response to insulin stimulus	12.5902	40.7188	47.7871	53.1752	51.8835	77.9386	34.7143	49.448	38.5678	53.4961	0.472036	0.0078125	0.00888584
297	ENSG00000070961	490	3029	GO:1901660	OG0000202	Process	calcium ion export	12.5902	40.7188	47.7871	53.1752	51.8835	77.9386	34.7143	49.448	38.5678	53.4961	0.472036	0.0078125	0.00888584
298	ENSG00000070961	490	3030	GO:1903779	OG0000202	Process	regulation of cardiac conduction	12.5902	40.7188	47.7871	53.1752	51.8835	77.9386	34.7143	49.448	38.5678	53.4961	0.472036	0.0078125	0.00888584
299	ENSG00000070961	490	3031	GO:1990034	OG0000202	Process	calcium ion export across plasma membrane	12.5902	40.7188	47.7871	53.1752	51.8835	77.9386	34.7143	49.448	38.5678	53.4961	0.472036	0.0078125	0.00888584
300	ENSG00000071051	8440	34071	GO:0001771	OG0000995	Process	immunological synapse formation	11.3319	13.8081	11.8869	10.8475	14.531	14.9236	18.8321	13.9178	11.9686	15.5511	0.377763	0.0078125	0.00888584
301	ENSG00000071051	8440	34072	GO:0007015	OG0000995	Process	actin filament organization	11.3319	13.8081	11.8869	10.8475	14.531	14.9236	18.8321	13.9178	11.9686	15.5511	0.377763	0.0078125	0.00888584
302	ENSG00000071051	8440	34073	GO:0007165	OG0000995	Process	signal transduction	11.3319	13.8081	11.8869	10.8475	14.531	14.9236	18.8321	13.9178	11.9686	15.5511	0.377763	0.0078125	0.00888584
303	ENSG00000071051	8440	34074	GO:0007172	OG0000995	Process	signal complex assembly	11.3319	13.8081	11.8869	10.8475	14.531	14.9236	18.8321	13.9178	11.9686	15.5511	0.377763	0.0078125	0.00888584
304	ENSG00000071051	8440	34075	GO:0007173	OG0000995	Process	epidermal growth factor receptor signaling pathway	11.3319	13.8081	11.8869	10.8475	14.531	14.9236	18.8321	13.9178	11.9686	15.5511	0.377763	0.0078125	0.00888584
305	ENSG00000071051	8440	34076	GO:0007176	OG0000995	Process	regulation of epidermal growth factor-activated receptor activity	11.3319	13.8081	11.8869	10.8475	14.531	14.9236	18.8321	13.9178	11.9686	15.5511	0.377763	0.0078125	0.00888584
306	ENSG00000071051	8440	34077	GO:0008285	OG0000995	Process	negative regulation of cell population proliferation	11.3319	13.8081	11.8869	10.8475	14.531	14.9236	18.8321	13.9178	11.9686	15.5511	0.377763	0.0078125	0.00888584
307	ENSG00000071051	8440	34078	GO:0016477	OG0000995	Process	cell migration	11.3319	13.8081	11.8869	10.8475	14.531	14.9236	18.8321	13.9178	11.9686	15.5511	0.377763	0.0078125	0.00888584
308	ENSG00000071051	8440	34079	GO:0030032	OG0000995	Process	lamellipodium assembly	11.3319	13.8081	11.8869	10.8475	14.531	14.9236	18.8321	13.9178	11.9686	15.5511	0.377763	0.0078125	0.00888584
309	ENSG00000071051	8440	34080	GO:0030838	OG0000995	Process	positive regulation of actin filament polymerization	11.3319	13.8081	11.8869	10.8475	14.531	14.9236	18.8321	13.9178	11.9686	15.5511	0.377763	0.0078125	0.00888584
310	ENSG00000071051	8440	34081	GO:0033137	OG0000995	Process	negative regulation of peptidyl-serine phosphorylation	11.3319	13.8081	11.8869	10.8475	14.531	14.9236	18.8321	13.9178	11.9686	15.5511	0.377763	0.0078125	0.00888584
311	ENSG00000071051	8440	34082	GO:0036493	OG0000995	Process	positive regulation of translation in response to endoplasmic reticulum stress	11.3319	13.8081	11.8869	10.8475	14.531	14.9236	18.8321	13.9178	11.9686	15.5511	0.377763	0.0078125	0.00888584
312	ENSG00000071051	8440	34083	GO:0042102	OG0000995	Process	positive regulation of T cell proliferation	11.3319	13.8081	11.8869	10.8475	14.531	14.9236	18.8321	13.9178	11.9686	15.5511	0.377763	0.0078125	0.00888584
313	ENSG00000071051	8440	34084	GO:0042110	OG0000995	Process	T cell activation	11.3319	13.8081	11.8869	10.8475	14.531	14.9236	18.8321	13.9178	11.9686	15.5511	0.377763	0.0078125	0.00888584
314	ENSG00000071051	8440	34085	GO:0045944	OG0000995	Process	positive regulation of transcription by RNA polymerase II	11.3319	13.8081	11.8869	10.8475	14.531	14.9236	18.8321	13.9178	11.9686	15.5511	0.377763	0.0078125	0.00888584
315	ENSG00000071051	8440	34086	GO:0048013	OG0000995	Process	ephrin receptor signaling pathway	11.3319	13.8081	11.8869	10.8475	14.531	14.9236	18.8321	13.9178	11.9686	15.5511	0.377763	0.0078125	0.00888584
316	ENSG00000071051	8440	34087	GO:0060996	OG0000995	Process	dendritic spine development	11.3319	13.8081	11.8869	10.8475	14.531	14.9236	18.8321	13.9178	11.9686	15.5511	0.377763	0.0078125	0.00888584
317	ENSG00000071051	8440	34088	GO:1902237	OG0000995	Process	positive regulation of endoplasmic reticulum stress-induced intrinsic apoptotic signaling pathway	11.3319	13.8081	11.8869	10.8475	14.531	14.9236	18.8321	13.9178	11.9686	15.5511	0.377763	0.0078125	0.00888584
318	ENSG00000071051	8440	34089	GO:1903898	OG0000995	Process	negative regulation of PERK-mediated unfolded protein response	11.3319	13.8081	11.8869	10.8475	14.531	14.9236	18.8321	13.9178	11.9686	15.5511	0.377763	0.0078125	0.00888584
319	ENSG00000071051	8440	34090	GO:1903912	OG0000995	Process	negative regulation of endoplasmic reticulum stress-induced eIF2 alpha phosphorylation	11.3319	13.8081	11.8869	10.8475	14.531	14.9236	18.8321	13.9178	11.9686	15.5511	0.377763	0.0078125	0.00888584
320	ENSG00000071051	8440	34091	GO:1990441	OG0000995	Process	negative regulation of transcription from RNA polymerase II promoter in response to endoplasmic reticulum stress	11.3319	13.8081	11.8869	10.8475	14.531	14.9236	18.8321	13.9178	11.9686	15.5511	0.377763	0.0078125	0.00888584
321	ENSG00000071859	9130	35974	GO:0006325	OG0001492	Process	chromatin organization	19.8748	21.4333	18.2679	15.9759	19.0316	10.8261	24.4904	22.9349	18.888	19.3207	0.0326821	0.0078125	0.00888584
322	ENSG00000071859	9130	35975	GO:0006397	OG0001492	Process	mRNA processing	19.8748	21.4333	18.2679	15.9759	19.0316	10.8261	24.4904	22.9349	18.888	19.3207	0.0326821	0.0078125	0.00888584
323	ENSG00000071859	9130	35976	GO:0007283	OG0001492	Process	spermatogenesis	19.8748	21.4333	18.2679	15.9759	19.0316	10.8261	24.4904	22.9349	18.888	19.3207	0.0326821	0.0078125	0.00888584
324	ENSG00000071859	9130	35977	GO:0008380	OG0001492	Process	RNA splicing	19.8748	21.4333	18.2679	15.9759	19.0316	10.8261	24.4904	22.9349	18.888	19.3207	0.0326821	0.0078125	0.00888584
325	ENSG00000071859	9130	35978	GO:0043484	OG0001492	Process	regulation of RNA splicing	19.8748	21.4333	18.2679	15.9759	19.0316	10.8261	24.4904	22.9349	18.888	19.3207	0.0326821	0.0078125	0.00888584
326	ENSG00000072110	87	365	GO:0007015	OG0000210	Process	actin filament organization	4.09138	8.28577	12.0889	12.1845	12.4527	9.86501	14.1867	9.10199	9.16263	11.4016	0.315406	0.0078125	0.00888584
327	ENSG00000072110	87	366	GO:0030036	OG0000210	Process	actin cytoskeleton organization	4.09138	8.28577	12.0889	12.1845	12.4527	9.86501	14.1867	9.10199	9.16263	11.4016	0.315406	0.0078125	0.00888584
328	ENSG00000072110	87	367	GO:0030168	OG0000210	Process	platelet activation	4.09138	8.28577	12.0889	12.1845	12.4527	9.86501	14.1867	9.10199	9.16263	11.4016	0.315406	0.0078125	0.00888584
329	ENSG00000072110	87	368	GO:0030220	OG0000210	Process	platelet formation	4.09138	8.28577	12.0889	12.1845	12.4527	9.86501	14.1867	9.10199	9.16263	11.4016	0.315406	0.0078125	0.00888584
330	ENSG00000072110	87	369	GO:0036344	OG0000210	Process	platelet morphogenesis	4.09138	8.28577	12.0889	12.1845	12.4527	9.86501	14.1867	9.10199	9.16263	11.4016	0.315406	0.0078125	0.00888584
331	ENSG00000072110	87	370	GO:0042981	OG0000210	Process	regulation of apoptotic process	4.09138	8.28577	12.0889	12.1845	12.4527	9.86501	14.1867	9.10199	9.16263	11.4016	0.315406	0.0078125	0.00888584
332	ENSG00000072110	87	371	GO:0045893	OG0000210	Process	positive regulation of DNA-templated transcription	4.09138	8.28577	12.0889	12.1845	12.4527	9.86501	14.1867	9.10199	9.16263	11.4016	0.315406	0.0078125	0.00888584
333	ENSG00000072110	87	372	GO:0048041	OG0000210	Process	focal adhesion assembly	4.09138	8.28577	12.0889	12.1845	12.4527	9.86501	14.1867	9.10199	9.16263	11.4016	0.315406	0.0078125	0.00888584
334	ENSG00000072110	87	373	GO:0051017	OG0000210	Process	actin filament bundle assembly	4.09138	8.28577	12.0889	12.1845	12.4527	9.86501	14.1867	9.10199	9.16263	11.4016	0.315406	0.0078125	0.00888584
335	ENSG00000072110	87	374	GO:0051639	OG0000210	Process	actin filament network formation	4.09138	8.28577	12.0889	12.1845	12.4527	9.86501	14.1867	9.10199	9.16263	11.4016	0.315406	0.0078125	0.00888584
336	ENSG00000072110	87	375	GO:0055001	OG0000210	Process	muscle cell development	4.09138	8.28577	12.0889	12.1845	12.4527	9.86501	14.1867	9.10199	9.16263	11.4016	0.315406	0.0078125	0.00888584
337	ENSG00000072110	87	376	GO:0070527	OG0000210	Process	platelet aggregation	4.09138	8.28577	12.0889	12.1845	12.4527	9.86501	14.1867	9.10199	9.16263	11.4016	0.315406	0.0078125	0.00888584
338	ENSG00000072110	87	377	GO:0099173	OG0000210	Process	postsynapse organization	4.09138	8.28577	12.0889	12.1845	12.4527	9.86501	14.1867	9.10199	9.16263	11.4016	0.315406	0.0078125	0.00888584
339	ENSG00000072195	10290	38801	GO:0006468	OG0002976	Process	protein phosphorylation	2.19913	2.51576	2.95953	2.77912	2.90997	2.32693	3.53252	2.11195	2.61338	2.72034	0.0578697	0.0078125	0.00888584
340	ENSG00000072195	10290	38802	GO:0007517	OG0002976	Process	muscle organ development	2.19913	2.51576	2.95953	2.77912	2.90997	2.32693	3.53252	2.11195	2.61338	2.72034	0.0578697	0.0078125	0.00888584
341	ENSG00000072195	10290	38803	GO:0008285	OG0002976	Process	negative regulation of cell population proliferation	2.19913	2.51576	2.95953	2.77912	2.90997	2.32693	3.53252	2.11195	2.61338	2.72034	0.0578697	0.0078125	0.00888584
342	ENSG00000072195	10290	38804	GO:0042692	OG0002976	Process	muscle cell differentiation	2.19913	2.51576	2.95953	2.77912	2.90997	2.32693	3.53252	2.11195	2.61338	2.72034	0.0578697	0.0078125	0.00888584
343	ENSG00000072401	7321	31781	GO:0000122	OG0000185	Process	negative regulation of transcription by RNA polymerase II	3.2988	6.06193	6.21005	7.53806	6.76934	8.78706	5.122	7.55709	5.77721	7.05887	0.289064	0.0078125	0.00888584
344	ENSG00000072401	7321	31782	GO:0000209	OG0000185	Process	protein polyubiquitination	3.2988	6.06193	6.21005	7.53806	6.76934	8.78706	5.122	7.55709	5.77721	7.05887	0.289064	0.0078125	0.00888584
345	ENSG00000072401	7321	31783	GO:0006511	OG0000185	Process	ubiquitin-dependent protein catabolic process	3.2988	6.06193	6.21005	7.53806	6.76934	8.78706	5.122	7.55709	5.77721	7.05887	0.289064	0.0078125	0.00888584
346	ENSG00000072401	7321	31784	GO:0030514	OG0000185	Process	negative regulation of BMP signaling pathway	3.2988	6.06193	6.21005	7.53806	6.76934	8.78706	5.122	7.55709	5.77721	7.05887	0.289064	0.0078125	0.00888584
347	ENSG00000072401	7321	31785	GO:0031398	OG0000185	Process	positive regulation of protein ubiquitination	3.2988	6.06193	6.21005	7.53806	6.76934	8.78706	5.122	7.55709	5.77721	7.05887	0.289064	0.0078125	0.00888584
348	ENSG00000072401	7321	31786	GO:0070936	OG0000185	Process	protein K48-linked ubiquitination	3.2988	6.06193	6.21005	7.53806	6.76934	8.78706	5.122	7.55709	5.77721	7.05887	0.289064	0.0078125	0.00888584
349	ENSG00000072401	7321	31787	GO:1902916	OG0000185	Process	positive regulation of protein polyubiquitination	3.2988	6.06193	6.21005	7.53806	6.76934	8.78706	5.122	7.55709	5.77721	7.05887	0.289064	0.0078125	0.00888584
350	ENSG00000073734	8647	34650	GO:0006631	OG0003690	Process	fatty acid metabolic process	0.00292565	0.00818048	0.0109503	0.00898838	0.00624186	0.000765177	0.00329241	0.00315951	0.0077612	0.00336474	-1.20579	0.0078125	0.00888584
351	ENSG00000073734	8647	34651	GO:0006699	OG0003690	Process	bile acid biosynthetic process	0.00292565	0.00818048	0.0109503	0.00898838	0.00624186	0.000765177	0.00329241	0.00315951	0.0077612	0.00336474	-1.20579	0.0078125	0.00888584
352	ENSG00000073734	8647	34652	GO:0006805	OG0003690	Process	xenobiotic metabolic process	0.00292565	0.00818048	0.0109503	0.00898838	0.00624186	0.000765177	0.00329241	0.00315951	0.0077612	0.00336474	-1.20579	0.0078125	0.00888584
353	ENSG00000073734	8647	34653	GO:0006855	OG0003690	Process	xenobiotic transmembrane transport	0.00292565	0.00818048	0.0109503	0.00898838	0.00624186	0.000765177	0.00329241	0.00315951	0.0077612	0.00336474	-1.20579	0.0078125	0.00888584
354	ENSG00000073734	8647	34654	GO:0006979	OG0003690	Process	response to oxidative stress	0.00292565	0.00818048	0.0109503	0.00898838	0.00624186	0.000765177	0.00329241	0.00315951	0.0077612	0.00336474	-1.20579	0.0078125	0.00888584
355	ENSG00000073734	8647	34655	GO:0008206	OG0003690	Process	bile acid metabolic process	0.00292565	0.00818048	0.0109503	0.00898838	0.00624186	0.000765177	0.00329241	0.00315951	0.0077612	0.00336474	-1.20579	0.0078125	0.00888584
356	ENSG00000073734	8647	34656	GO:0010468	OG0003690	Process	regulation of gene expression	0.00292565	0.00818048	0.0109503	0.00898838	0.00624186	0.000765177	0.00329241	0.00315951	0.0077612	0.00336474	-1.20579	0.0078125	0.00888584
357	ENSG00000073734	8647	34657	GO:0015721	OG0003690	Process	bile acid and bile salt transport	0.00292565	0.00818048	0.0109503	0.00898838	0.00624186	0.000765177	0.00329241	0.00315951	0.0077612	0.00336474	-1.20579	0.0078125	0.00888584
358	ENSG00000073734	8647	34658	GO:0015722	OG0003690	Process	canalicular bile acid transport	0.00292565	0.00818048	0.0109503	0.00898838	0.00624186	0.000765177	0.00329241	0.00315951	0.0077612	0.00336474	-1.20579	0.0078125	0.00888584
359	ENSG00000073734	8647	34659	GO:0016567	OG0003690	Process	protein ubiquitination	0.00292565	0.00818048	0.0109503	0.00898838	0.00624186	0.000765177	0.00329241	0.00315951	0.0077612	0.00336474	-1.20579	0.0078125	0.00888584
360	ENSG00000073734	8647	34660	GO:0031998	OG0003690	Process	regulation of fatty acid beta-oxidation	0.00292565	0.00818048	0.0109503	0.00898838	0.00624186	0.000765177	0.00329241	0.00315951	0.0077612	0.00336474	-1.20579	0.0078125	0.00888584
361	ENSG00000073734	8647	34661	GO:0034219	OG0003690	Process	carbohydrate transmembrane transport	0.00292565	0.00818048	0.0109503	0.00898838	0.00624186	0.000765177	0.00329241	0.00315951	0.0077612	0.00336474	-1.20579	0.0078125	0.00888584
362	ENSG00000073734	8647	34662	GO:0038183	OG0003690	Process	bile acid signaling pathway	0.00292565	0.00818048	0.0109503	0.00898838	0.00624186	0.000765177	0.00329241	0.00315951	0.0077612	0.00336474	-1.20579	0.0078125	0.00888584
363	ENSG00000073734	8647	34663	GO:0042632	OG0003690	Process	cholesterol homeostasis	0.00292565	0.00818048	0.0109503	0.00898838	0.00624186	0.000765177	0.00329241	0.00315951	0.0077612	0.00336474	-1.20579	0.0078125	0.00888584
364	ENSG00000073734	8647	34664	GO:0043627	OG0003690	Process	response to estrogen	0.00292565	0.00818048	0.0109503	0.00898838	0.00624186	0.000765177	0.00329241	0.00315951	0.0077612	0.00336474	-1.20579	0.0078125	0.00888584
365	ENSG00000073734	8647	34665	GO:0045471	OG0003690	Process	response to ethanol	0.00292565	0.00818048	0.0109503	0.00898838	0.00624186	0.000765177	0.00329241	0.00315951	0.0077612	0.00336474	-1.20579	0.0078125	0.00888584
366	ENSG00000073734	8647	34666	GO:0046618	OG0003690	Process	xenobiotic export from cell	0.00292565	0.00818048	0.0109503	0.00898838	0.00624186	0.000765177	0.00329241	0.00315951	0.0077612	0.00336474	-1.20579	0.0078125	0.00888584
367	ENSG00000073734	8647	34667	GO:0055085	OG0003690	Process	transmembrane transport	0.00292565	0.00818048	0.0109503	0.00898838	0.00624186	0.000765177	0.00329241	0.00315951	0.0077612	0.00336474	-1.20579	0.0078125	0.00888584
368	ENSG00000073734	8647	34668	GO:0055088	OG0003690	Process	lipid homeostasis	0.00292565	0.00818048	0.0109503	0.00898838	0.00624186	0.000765177	0.00329241	0.00315951	0.0077612	0.00336474	-1.20579	0.0078125	0.00888584
369	ENSG00000073734	8647	34669	GO:0055091	OG0003690	Process	phospholipid homeostasis	0.00292565	0.00818048	0.0109503	0.00898838	0.00624186	0.000765177	0.00329241	0.00315951	0.0077612	0.00336474	-1.20579	0.0078125	0.00888584
370	ENSG00000073734	8647	34670	GO:0120189	OG0003690	Process	positive regulation of bile acid secretion	0.00292565	0.00818048	0.0109503	0.00898838	0.00624186	0.000765177	0.00329241	0.00315951	0.0077612	0.00336474	-1.20579	0.0078125	0.00888584
371	ENSG00000073734	8647	34671	GO:1904251	OG0003690	Process	regulation of bile acid metabolic process	0.00292565	0.00818048	0.0109503	0.00898838	0.00624186	0.000765177	0.00329241	0.00315951	0.0077612	0.00336474	-1.20579	0.0078125	0.00888584
372	ENSG00000073734	8647	34672	GO:1904486	OG0003690	Process	response to 17alpha-ethynylestradiol	0.00292565	0.00818048	0.0109503	0.00898838	0.00624186	0.000765177	0.00329241	0.00315951	0.0077612	0.00336474	-1.20579	0.0078125	0.00888584
373	ENSG00000075234	55020	NA	NA	NA	NA	NA	2.73832	3.69338	1.20656	1.84072	1.20597	3.32912	1.25265	3.01177	2.36974	2.19988	-0.107309	0.0078125	0.00888584
374	ENSG00000075429	27091	93451	GO:0019226	OG0001465	Process	transmission of nerve impulse	0.197785	0.475238	0.538532	0.500908	0.682803	0.729599	0.502232	0.117417	0.428116	0.508012	0.246863	0.0078125	0.00888584
375	ENSG00000075429	27091	93452	GO:0051968	OG0001465	Process	positive regulation of synaptic transmission, glutamatergic	0.197785	0.475238	0.538532	0.500908	0.682803	0.729599	0.502232	0.117417	0.428116	0.508012	0.246863	0.0078125	0.00888584
376	ENSG00000075429	27091	93453	GO:0070588	OG0001465	Process	calcium ion transmembrane transport	0.197785	0.475238	0.538532	0.500908	0.682803	0.729599	0.502232	0.117417	0.428116	0.508012	0.246863	0.0078125	0.00888584
377	ENSG00000075429	27091	93454	GO:0098943	OG0001465	Process	neurotransmitter receptor transport, postsynaptic endosome to lysosome	0.197785	0.475238	0.538532	0.500908	0.682803	0.729599	0.502232	0.117417	0.428116	0.508012	0.246863	0.0078125	0.00888584
378	ENSG00000075429	27091	93455	GO:0098962	OG0001465	Process	regulation of postsynaptic neurotransmitter receptor activity	0.197785	0.475238	0.538532	0.500908	0.682803	0.729599	0.502232	0.117417	0.428116	0.508012	0.246863	0.0078125	0.00888584
379	ENSG00000075429	27091	93456	GO:0098970	OG0001465	Process	postsynaptic neurotransmitter receptor diffusion trapping	0.197785	0.475238	0.538532	0.500908	0.682803	0.729599	0.502232	0.117417	0.428116	0.508012	0.246863	0.0078125	0.00888584
380	ENSG00000075429	27091	93457	GO:0099590	OG0001465	Process	neurotransmitter receptor internalization	0.197785	0.475238	0.538532	0.500908	0.682803	0.729599	0.502232	0.117417	0.428116	0.508012	0.246863	0.0078125	0.00888584
381	ENSG00000075429	27091	93458	GO:2000311	OG0001465	Process	regulation of AMPA receptor activity	0.197785	0.475238	0.538532	0.500908	0.682803	0.729599	0.502232	0.117417	0.428116	0.508012	0.246863	0.0078125	0.00888584
382	ENSG00000076770	55796	106313	GO:0000381	OG0001184	Process	regulation of alternative mRNA splicing, via spliceosome	0.368324	0.460649	0.160976	0.219426	0.180244	0.406887	0.0903293	0.155826	0.302344	0.208322	-0.537378	0.0078125	0.00888584
383	ENSG00000076770	55796	106314	GO:0006397	OG0001184	Process	mRNA processing	0.368324	0.460649	0.160976	0.219426	0.180244	0.406887	0.0903293	0.155826	0.302344	0.208322	-0.537378	0.0078125	0.00888584
384	ENSG00000076770	55796	106315	GO:0008380	OG0001184	Process	RNA splicing	0.368324	0.460649	0.160976	0.219426	0.180244	0.406887	0.0903293	0.155826	0.302344	0.208322	-0.537378	0.0078125	0.00888584
385	ENSG00000076770	55796	106316	GO:0043484	OG0001184	Process	regulation of RNA splicing	0.368324	0.460649	0.160976	0.219426	0.180244	0.406887	0.0903293	0.155826	0.302344	0.208322	-0.537378	0.0078125	0.00888584
386	ENSG00000076770	55796	106317	GO:0045662	OG0001184	Process	negative regulation of myoblast differentiation	0.368324	0.460649	0.160976	0.219426	0.180244	0.406887	0.0903293	0.155826	0.302344	0.208322	-0.537378	0.0078125	0.00888584
387	ENSG00000077092	5915	25622	GO:0000122	OG0000877	Process	negative regulation of transcription by RNA polymerase II	1.68218	3.17522	5.23153	5.34465	5.38402	6.0027	4.23786	4.61383	3.85839	5.0596	0.391024	0.0078125	0.00888584
388	ENSG00000077092	5915	25623	GO:0001657	OG0000877	Process	ureteric bud development	1.68218	3.17522	5.23153	5.34465	5.38402	6.0027	4.23786	4.61383	3.85839	5.0596	0.391024	0.0078125	0.00888584
389	ENSG00000077092	5915	25624	GO:0002068	OG0000877	Process	glandular epithelial cell development	1.68218	3.17522	5.23153	5.34465	5.38402	6.0027	4.23786	4.61383	3.85839	5.0596	0.391024	0.0078125	0.00888584
390	ENSG00000077092	5915	25625	GO:0003417	OG0000877	Process	growth plate cartilage development	1.68218	3.17522	5.23153	5.34465	5.38402	6.0027	4.23786	4.61383	3.85839	5.0596	0.391024	0.0078125	0.00888584
391	ENSG00000077092	5915	25626	GO:0006915	OG0000877	Process	apoptotic process	1.68218	3.17522	5.23153	5.34465	5.38402	6.0027	4.23786	4.61383	3.85839	5.0596	0.391024	0.0078125	0.00888584
392	ENSG00000077092	5915	25627	GO:0007165	OG0000877	Process	signal transduction	1.68218	3.17522	5.23153	5.34465	5.38402	6.0027	4.23786	4.61383	3.85839	5.0596	0.391024	0.0078125	0.00888584
393	ENSG00000077092	5915	25628	GO:0009755	OG0000877	Process	hormone-mediated signaling pathway	1.68218	3.17522	5.23153	5.34465	5.38402	6.0027	4.23786	4.61383	3.85839	5.0596	0.391024	0.0078125	0.00888584
394	ENSG00000077092	5915	25629	GO:0021756	OG0000877	Process	striatum development	1.68218	3.17522	5.23153	5.34465	5.38402	6.0027	4.23786	4.61383	3.85839	5.0596	0.391024	0.0078125	0.00888584
395	ENSG00000077092	5915	25630	GO:0022008	OG0000877	Process	neurogenesis	1.68218	3.17522	5.23153	5.34465	5.38402	6.0027	4.23786	4.61383	3.85839	5.0596	0.391024	0.0078125	0.00888584
396	ENSG00000077092	5915	25631	GO:0030154	OG0000877	Process	cell differentiation	1.68218	3.17522	5.23153	5.34465	5.38402	6.0027	4.23786	4.61383	3.85839	5.0596	0.391024	0.0078125	0.00888584
397	ENSG00000077092	5915	25632	GO:0032331	OG0000877	Process	negative regulation of chondrocyte differentiation	1.68218	3.17522	5.23153	5.34465	5.38402	6.0027	4.23786	4.61383	3.85839	5.0596	0.391024	0.0078125	0.00888584
398	ENSG00000077092	5915	25633	GO:0035116	OG0000877	Process	embryonic hindlimb morphogenesis	1.68218	3.17522	5.23153	5.34465	5.38402	6.0027	4.23786	4.61383	3.85839	5.0596	0.391024	0.0078125	0.00888584
399	ENSG00000077092	5915	25634	GO:0035264	OG0000877	Process	multicellular organism growth	1.68218	3.17522	5.23153	5.34465	5.38402	6.0027	4.23786	4.61383	3.85839	5.0596	0.391024	0.0078125	0.00888584
400	ENSG00000077092	5915	25635	GO:0043065	OG0000877	Process	positive regulation of apoptotic process	1.68218	3.17522	5.23153	5.34465	5.38402	6.0027	4.23786	4.61383	3.85839	5.0596	0.391024	0.0078125	0.00888584
401	ENSG00000077092	5915	25636	GO:0045944	OG0000877	Process	positive regulation of transcription by RNA polymerase II	1.68218	3.17522	5.23153	5.34465	5.38402	6.0027	4.23786	4.61383	3.85839	5.0596	0.391024	0.0078125	0.00888584
402	ENSG00000077092	5915	25637	GO:0048048	OG0000877	Process	embryonic eye morphogenesis	1.68218	3.17522	5.23153	5.34465	5.38402	6.0027	4.23786	4.61383	3.85839	5.0596	0.391024	0.0078125	0.00888584
403	ENSG00000077092	5915	25638	GO:0048384	OG0000877	Process	retinoic acid receptor signaling pathway	1.68218	3.17522	5.23153	5.34465	5.38402	6.0027	4.23786	4.61383	3.85839	5.0596	0.391024	0.0078125	0.00888584
404	ENSG00000077092	5915	25639	GO:0048566	OG0000877	Process	embryonic digestive tract development	1.68218	3.17522	5.23153	5.34465	5.38402	6.0027	4.23786	4.61383	3.85839	5.0596	0.391024	0.0078125	0.00888584
405	ENSG00000077092	5915	25640	GO:0055012	OG0000877	Process	ventricular cardiac muscle cell differentiation	1.68218	3.17522	5.23153	5.34465	5.38402	6.0027	4.23786	4.61383	3.85839	5.0596	0.391024	0.0078125	0.00888584
406	ENSG00000077092	5915	25641	GO:0072089	OG0000877	Process	stem cell proliferation	1.68218	3.17522	5.23153	5.34465	5.38402	6.0027	4.23786	4.61383	3.85839	5.0596	0.391024	0.0078125	0.00888584
407	ENSG00000077092	5915	25642	GO:2000647	OG0000877	Process	negative regulation of stem cell proliferation	1.68218	3.17522	5.23153	5.34465	5.38402	6.0027	4.23786	4.61383	3.85839	5.0596	0.391024	0.0078125	0.00888584
408	ENSG00000077157	4660	19919	GO:0006937	OG0002413	Process	regulation of muscle contraction	4.36829	7.46769	10.1063	10.3597	8.6096	10.513	7.52569	6.16072	8.07549	8.20226	0.022472	0.0078125	0.00888584
409	ENSG00000077157	4660	19920	GO:0007165	OG0002413	Process	signal transduction	4.36829	7.46769	10.1063	10.3597	8.6096	10.513	7.52569	6.16072	8.07549	8.20226	0.022472	0.0078125	0.00888584
410	ENSG00000077157	4660	19921	GO:0043086	OG0002413	Process	negative regulation of catalytic activity	4.36829	7.46769	10.1063	10.3597	8.6096	10.513	7.52569	6.16072	8.07549	8.20226	0.022472	0.0078125	0.00888584
411	ENSG00000077522	88	378	GO:0007155	OG0000210	Process	cell adhesion	5.58388	9.4892	14.0061	15.3087	15.0919	11.9334	16.2154	12.8397	11.097	14.0201	0.337333	0.0078125	0.00888584
412	ENSG00000077522	88	379	GO:0030035	OG0000210	Process	microspike assembly	5.58388	9.4892	14.0061	15.3087	15.0919	11.9334	16.2154	12.8397	11.097	14.0201	0.337333	0.0078125	0.00888584
413	ENSG00000077522	88	380	GO:0030036	OG0000210	Process	actin cytoskeleton organization	5.58388	9.4892	14.0061	15.3087	15.0919	11.9334	16.2154	12.8397	11.097	14.0201	0.337333	0.0078125	0.00888584
414	ENSG00000077522	88	381	GO:0042391	OG0000210	Process	regulation of membrane potential	5.58388	9.4892	14.0061	15.3087	15.0919	11.9334	16.2154	12.8397	11.097	14.0201	0.337333	0.0078125	0.00888584
415	ENSG00000077522	88	382	GO:0042981	OG0000210	Process	regulation of apoptotic process	5.58388	9.4892	14.0061	15.3087	15.0919	11.9334	16.2154	12.8397	11.097	14.0201	0.337333	0.0078125	0.00888584
416	ENSG00000077522	88	383	GO:0043267	OG0000210	Process	negative regulation of potassium ion transport	5.58388	9.4892	14.0061	15.3087	15.0919	11.9334	16.2154	12.8397	11.097	14.0201	0.337333	0.0078125	0.00888584
417	ENSG00000077522	88	384	GO:0043268	OG0000210	Process	positive regulation of potassium ion transport	5.58388	9.4892	14.0061	15.3087	15.0919	11.9334	16.2154	12.8397	11.097	14.0201	0.337333	0.0078125	0.00888584
418	ENSG00000077522	88	385	GO:0045214	OG0000210	Process	sarcomere organization	5.58388	9.4892	14.0061	15.3087	15.0919	11.9334	16.2154	12.8397	11.097	14.0201	0.337333	0.0078125	0.00888584
419	ENSG00000077522	88	386	GO:0045893	OG0000210	Process	positive regulation of DNA-templated transcription	5.58388	9.4892	14.0061	15.3087	15.0919	11.9334	16.2154	12.8397	11.097	14.0201	0.337333	0.0078125	0.00888584
420	ENSG00000077522	88	387	GO:0048041	OG0000210	Process	focal adhesion assembly	5.58388	9.4892	14.0061	15.3087	15.0919	11.9334	16.2154	12.8397	11.097	14.0201	0.337333	0.0078125	0.00888584
421	ENSG00000077522	88	388	GO:0051695	OG0000210	Process	actin filament uncapping	5.58388	9.4892	14.0061	15.3087	15.0919	11.9334	16.2154	12.8397	11.097	14.0201	0.337333	0.0078125	0.00888584
422	ENSG00000077522	88	389	GO:0055001	OG0000210	Process	muscle cell development	5.58388	9.4892	14.0061	15.3087	15.0919	11.9334	16.2154	12.8397	11.097	14.0201	0.337333	0.0078125	0.00888584
423	ENSG00000077522	88	390	GO:0055013	OG0000210	Process	cardiac muscle cell development	5.58388	9.4892	14.0061	15.3087	15.0919	11.9334	16.2154	12.8397	11.097	14.0201	0.337333	0.0078125	0.00888584
424	ENSG00000077522	88	391	GO:0072659	OG0000210	Process	protein localization to plasma membrane	5.58388	9.4892	14.0061	15.3087	15.0919	11.9334	16.2154	12.8397	11.097	14.0201	0.337333	0.0078125	0.00888584
425	ENSG00000077522	88	392	GO:0086097	OG0000210	Process	phospholipase C-activating angiotensin-activated signaling pathway	5.58388	9.4892	14.0061	15.3087	15.0919	11.9334	16.2154	12.8397	11.097	14.0201	0.337333	0.0078125	0.00888584
426	ENSG00000077522	88	393	GO:1901017	OG0000210	Process	negative regulation of potassium ion transmembrane transporter activity	5.58388	9.4892	14.0061	15.3087	15.0919	11.9334	16.2154	12.8397	11.097	14.0201	0.337333	0.0078125	0.00888584
427	ENSG00000077522	88	394	GO:1901018	OG0000210	Process	positive regulation of potassium ion transmembrane transporter activity	5.58388	9.4892	14.0061	15.3087	15.0919	11.9334	16.2154	12.8397	11.097	14.0201	0.337333	0.0078125	0.00888584
428	ENSG00000077522	88	395	GO:2000009	OG0000210	Process	negative regulation of protein localization to cell surface	5.58388	9.4892	14.0061	15.3087	15.0919	11.9334	16.2154	12.8397	11.097	14.0201	0.337333	0.0078125	0.00888584
429	ENSG00000077522	88	396	GO:2001137	OG0000210	Process	positive regulation of endocytic recycling	5.58388	9.4892	14.0061	15.3087	15.0919	11.9334	16.2154	12.8397	11.097	14.0201	0.337333	0.0078125	0.00888584
430	ENSG00000077522	88	397	GO:2001259	OG0000210	Process	positive regulation of cation channel activity	5.58388	9.4892	14.0061	15.3087	15.0919	11.9334	16.2154	12.8397	11.097	14.0201	0.337333	0.0078125	0.00888584
431	ENSG00000078967	51619	102514	GO:0000209	OG0000185	Process	protein polyubiquitination	9.03571	9.64462	10.833	12.6489	11.5962	8.41654	12.935	10.6766	10.5406	10.9061	0.049183	0.0078125	0.00888584
432	ENSG00000078967	51619	102515	GO:0006511	OG0000185	Process	ubiquitin-dependent protein catabolic process	9.03571	9.64462	10.833	12.6489	11.5962	8.41654	12.935	10.6766	10.5406	10.9061	0.049183	0.0078125	0.00888584
433	ENSG00000078967	51619	102516	GO:0016567	OG0000185	Process	protein ubiquitination	9.03571	9.64462	10.833	12.6489	11.5962	8.41654	12.935	10.6766	10.5406	10.9061	0.049183	0.0078125	0.00888584
434	ENSG00000078967	51619	102517	GO:0035519	OG0000185	Process	protein K29-linked ubiquitination	9.03571	9.64462	10.833	12.6489	11.5962	8.41654	12.935	10.6766	10.5406	10.9061	0.049183	0.0078125	0.00888584
435	ENSG00000078967	51619	102518	GO:0044314	OG0000185	Process	protein K27-linked ubiquitination	9.03571	9.64462	10.833	12.6489	11.5962	8.41654	12.935	10.6766	10.5406	10.9061	0.049183	0.0078125	0.00888584
436	ENSG00000078967	51619	102519	GO:0070534	OG0000185	Process	protein K63-linked ubiquitination	9.03571	9.64462	10.833	12.6489	11.5962	8.41654	12.935	10.6766	10.5406	10.9061	0.049183	0.0078125	0.00888584
437	ENSG00000078967	51619	102520	GO:0070936	OG0000185	Process	protein K48-linked ubiquitination	9.03571	9.64462	10.833	12.6489	11.5962	8.41654	12.935	10.6766	10.5406	10.9061	0.049183	0.0078125	0.00888584
438	ENSG00000078967	51619	102521	GO:0070979	OG0000185	Process	protein K11-linked ubiquitination	9.03571	9.64462	10.833	12.6489	11.5962	8.41654	12.935	10.6766	10.5406	10.9061	0.049183	0.0078125	0.00888584
439	ENSG00000078967	51619	102522	GO:0085020	OG0000185	Process	protein K6-linked ubiquitination	9.03571	9.64462	10.833	12.6489	11.5962	8.41654	12.935	10.6766	10.5406	10.9061	0.049183	0.0078125	0.00888584
440	ENSG00000079215	6507	28294	GO:0001504	OG0001196	Process	neurotransmitter uptake	195.105	231.951	46.1755	80.8467	52.9444	80.7492	16.0758	25.6542	138.52	43.8559	-1.65925	0.0078125	0.00888584
441	ENSG00000079215	6507	28295	GO:0006811	OG0001196	Process	ion transport	195.105	231.951	46.1755	80.8467	52.9444	80.7492	16.0758	25.6542	138.52	43.8559	-1.65925	0.0078125	0.00888584
442	ENSG00000079215	6507	28296	GO:0006836	OG0001196	Process	neurotransmitter transport	195.105	231.951	46.1755	80.8467	52.9444	80.7492	16.0758	25.6542	138.52	43.8559	-1.65925	0.0078125	0.00888584
443	ENSG00000079215	6507	28297	GO:0006883	OG0001196	Process	cellular sodium ion homeostasis	195.105	231.951	46.1755	80.8467	52.9444	80.7492	16.0758	25.6542	138.52	43.8559	-1.65925	0.0078125	0.00888584
444	ENSG00000079215	6507	28298	GO:0007268	OG0001196	Process	chemical synaptic transmission	195.105	231.951	46.1755	80.8467	52.9444	80.7492	16.0758	25.6542	138.52	43.8559	-1.65925	0.0078125	0.00888584
445	ENSG00000079215	6507	28299	GO:0007605	OG0001196	Process	sensory perception of sound	195.105	231.951	46.1755	80.8467	52.9444	80.7492	16.0758	25.6542	138.52	43.8559	-1.65925	0.0078125	0.00888584
446	ENSG00000079215	6507	28300	GO:0009410	OG0001196	Process	response to xenobiotic stimulus	195.105	231.951	46.1755	80.8467	52.9444	80.7492	16.0758	25.6542	138.52	43.8559	-1.65925	0.0078125	0.00888584
447	ENSG00000079215	6507	28301	GO:0009416	OG0001196	Process	response to light stimulus	195.105	231.951	46.1755	80.8467	52.9444	80.7492	16.0758	25.6542	138.52	43.8559	-1.65925	0.0078125	0.00888584
448	ENSG00000079215	6507	28302	GO:0009449	OG0001196	Process	gamma-aminobutyric acid biosynthetic process	195.105	231.951	46.1755	80.8467	52.9444	80.7492	16.0758	25.6542	138.52	43.8559	-1.65925	0.0078125	0.00888584
449	ENSG00000079215	6507	28303	GO:0009611	OG0001196	Process	response to wounding	195.105	231.951	46.1755	80.8467	52.9444	80.7492	16.0758	25.6542	138.52	43.8559	-1.65925	0.0078125	0.00888584
450	ENSG00000079215	6507	28304	GO:0015804	OG0001196	Process	neutral amino acid transport	195.105	231.951	46.1755	80.8467	52.9444	80.7492	16.0758	25.6542	138.52	43.8559	-1.65925	0.0078125	0.00888584
451	ENSG00000079215	6507	28305	GO:0015813	OG0001196	Process	L-glutamate transmembrane transport	195.105	231.951	46.1755	80.8467	52.9444	80.7492	16.0758	25.6542	138.52	43.8559	-1.65925	0.0078125	0.00888584
452	ENSG00000079215	6507	28306	GO:0021545	OG0001196	Process	cranial nerve development	195.105	231.951	46.1755	80.8467	52.9444	80.7492	16.0758	25.6542	138.52	43.8559	-1.65925	0.0078125	0.00888584
453	ENSG00000079215	6507	28307	GO:0031223	OG0001196	Process	auditory behavior	195.105	231.951	46.1755	80.8467	52.9444	80.7492	16.0758	25.6542	138.52	43.8559	-1.65925	0.0078125	0.00888584
454	ENSG00000079215	6507	28308	GO:0046677	OG0001196	Process	response to antibiotic	195.105	231.951	46.1755	80.8467	52.9444	80.7492	16.0758	25.6542	138.52	43.8559	-1.65925	0.0078125	0.00888584
455	ENSG00000079215	6507	28309	GO:0048667	OG0001196	Process	cell morphogenesis involved in neuron differentiation	195.105	231.951	46.1755	80.8467	52.9444	80.7492	16.0758	25.6542	138.52	43.8559	-1.65925	0.0078125	0.00888584
456	ENSG00000079215	6507	28310	GO:0050806	OG0001196	Process	positive regulation of synaptic transmission	195.105	231.951	46.1755	80.8467	52.9444	80.7492	16.0758	25.6542	138.52	43.8559	-1.65925	0.0078125	0.00888584
457	ENSG00000079215	6507	28311	GO:0050885	OG0001196	Process	neuromuscular process controlling balance	195.105	231.951	46.1755	80.8467	52.9444	80.7492	16.0758	25.6542	138.52	43.8559	-1.65925	0.0078125	0.00888584
458	ENSG00000079215	6507	28312	GO:0051938	OG0001196	Process	L-glutamate import	195.105	231.951	46.1755	80.8467	52.9444	80.7492	16.0758	25.6542	138.52	43.8559	-1.65925	0.0078125	0.00888584
459	ENSG00000079215	6507	28313	GO:0070633	OG0001196	Process	transepithelial transport	195.105	231.951	46.1755	80.8467	52.9444	80.7492	16.0758	25.6542	138.52	43.8559	-1.65925	0.0078125	0.00888584
460	ENSG00000079215	6507	28314	GO:0070779	OG0001196	Process	D-aspartate import across plasma membrane	195.105	231.951	46.1755	80.8467	52.9444	80.7492	16.0758	25.6542	138.52	43.8559	-1.65925	0.0078125	0.00888584
461	ENSG00000079215	6507	28315	GO:0071314	OG0001196	Process	cellular response to cocaine	195.105	231.951	46.1755	80.8467	52.9444	80.7492	16.0758	25.6542	138.52	43.8559	-1.65925	0.0078125	0.00888584
462	ENSG00000079215	6507	28316	GO:0071805	OG0001196	Process	potassium ion transmembrane transport	195.105	231.951	46.1755	80.8467	52.9444	80.7492	16.0758	25.6542	138.52	43.8559	-1.65925	0.0078125	0.00888584
463	ENSG00000079215	6507	28317	GO:0098712	OG0001196	Process	L-glutamate import across plasma membrane	195.105	231.951	46.1755	80.8467	52.9444	80.7492	16.0758	25.6542	138.52	43.8559	-1.65925	0.0078125	0.00888584
464	ENSG00000079215	6507	28318	GO:0140009	OG0001196	Process	L-aspartate import across plasma membrane	195.105	231.951	46.1755	80.8467	52.9444	80.7492	16.0758	25.6542	138.52	43.8559	-1.65925	0.0078125	0.00888584
465	ENSG00000079215	6507	28319	GO:0150104	OG0001196	Process	transport across blood-brain barrier	195.105	231.951	46.1755	80.8467	52.9444	80.7492	16.0758	25.6542	138.52	43.8559	-1.65925	0.0078125	0.00888584
466	ENSG00000079215	6507	28320	GO:1902476	OG0001196	Process	chloride transmembrane transport	195.105	231.951	46.1755	80.8467	52.9444	80.7492	16.0758	25.6542	138.52	43.8559	-1.65925	0.0078125	0.00888584
467	ENSG00000079332	56681	108238	GO:0003400	OG0000903	Process	regulation of COPII vesicle coating	12.7417	19.6665	16.9743	20.1043	18.5453	21.643	13.6238	19.4354	17.3717	18.3119	0.0760395	0.0078125	0.00888584
468	ENSG00000079332	56681	108239	GO:0006886	OG0000903	Process	intracellular protein transport	12.7417	19.6665	16.9743	20.1043	18.5453	21.643	13.6238	19.4354	17.3717	18.3119	0.0760395	0.0078125	0.00888584
469	ENSG00000079332	56681	108240	GO:0006888	OG0000903	Process	endoplasmic reticulum to Golgi vesicle-mediated transport	12.7417	19.6665	16.9743	20.1043	18.5453	21.643	13.6238	19.4354	17.3717	18.3119	0.0760395	0.0078125	0.00888584
470	ENSG00000079332	56681	108241	GO:0016050	OG0000903	Process	vesicle organization	12.7417	19.6665	16.9743	20.1043	18.5453	21.643	13.6238	19.4354	17.3717	18.3119	0.0760395	0.0078125	0.00888584
471	ENSG00000079332	56681	108242	GO:0061024	OG0000903	Process	membrane organization	12.7417	19.6665	16.9743	20.1043	18.5453	21.643	13.6238	19.4354	17.3717	18.3119	0.0760395	0.0078125	0.00888584
472	ENSG00000079332	56681	108243	GO:0070863	OG0000903	Process	positive regulation of protein exit from endoplasmic reticulum	12.7417	19.6665	16.9743	20.1043	18.5453	21.643	13.6238	19.4354	17.3717	18.3119	0.0760395	0.0078125	0.00888584
473	ENSG00000079332	56681	108244	GO:0090110	OG0000903	Process	COPII-coated vesicle cargo loading	12.7417	19.6665	16.9743	20.1043	18.5453	21.643	13.6238	19.4354	17.3717	18.3119	0.0760395	0.0078125	0.00888584
474	ENSG00000080709	3781	17164	GO:0006811	OG0000382	Process	ion transport	1.52273	2.59282	2.55974	2.807	2.61642	2.26098	2.44263	1.82818	2.37057	2.28705	-0.0517477	0.0078125	0.00888584
475	ENSG00000080709	3781	17165	GO:0006813	OG0000382	Process	potassium ion transport	1.52273	2.59282	2.55974	2.807	2.61642	2.26098	2.44263	1.82818	2.37057	2.28705	-0.0517477	0.0078125	0.00888584
476	ENSG00000080709	3781	17166	GO:0071805	OG0000382	Process	potassium ion transmembrane transport	1.52273	2.59282	2.55974	2.807	2.61642	2.26098	2.44263	1.82818	2.37057	2.28705	-0.0517477	0.0078125	0.00888584
477	ENSG00000080709	3781	17167	GO:0098914	OG0000382	Process	membrane repolarization during atrial cardiac muscle cell action potential	1.52273	2.59282	2.55974	2.807	2.61642	2.26098	2.44263	1.82818	2.37057	2.28705	-0.0517477	0.0078125	0.00888584
478	ENSG00000080709	3781	17168	GO:1901379	OG0000382	Process	regulation of potassium ion transmembrane transport	1.52273	2.59282	2.55974	2.807	2.61642	2.26098	2.44263	1.82818	2.37057	2.28705	-0.0517477	0.0078125	0.00888584
479	ENSG00000083838	55663	106073	GO:0006357	OG0005858	Process	regulation of transcription by RNA polymerase II	2.71312	2.89404	2.65787	2.86306	3.54605	1.91508	4.54246	2.24021	2.78202	3.06095	0.137847	0.0078125	0.00888584
480	ENSG00000083844	9422	36730	GO:0006357	OG0000137	Process	regulation of transcription by RNA polymerase II	1.31073	2.6136	2.15698	2.46924	2.26373	3.23568	1.51999	1.62957	2.13764	2.16224	0.0165116	0.0078125	0.00888584
481	ENSG00000084628	79570	126154	GO:0002028	OG0000259	Process	regulation of sodium ion transport	5.30716	7.80919	5.56448	5.17275	7.7797	5.60933	8.04305	3.32435	5.96339	6.18911	0.0535972	0.0078125	0.00888584
482	ENSG00000085563	5243	21991	GO:0000086	OG0000307	Process	G2/M transition of mitotic cell cycle	5.88968	6.56353	4.05197	4.86979	4.47408	4.67777	4.36585	2.68094	5.34374	4.04966	-0.400049	0.0078125	0.00888584
483	ENSG00000085563	5243	21992	GO:0006805	OG0000307	Process	xenobiotic metabolic process	5.88968	6.56353	4.05197	4.86979	4.47408	4.67777	4.36585	2.68094	5.34374	4.04966	-0.400049	0.0078125	0.00888584
484	ENSG00000085563	5243	21993	GO:0009410	OG0000307	Process	response to xenobiotic stimulus	5.88968	6.56353	4.05197	4.86979	4.47408	4.67777	4.36585	2.68094	5.34374	4.04966	-0.400049	0.0078125	0.00888584
485	ENSG00000085563	5243	21994	GO:0045332	OG0000307	Process	phospholipid translocation	5.88968	6.56353	4.05197	4.86979	4.47408	4.67777	4.36585	2.68094	5.34374	4.04966	-0.400049	0.0078125	0.00888584
486	ENSG00000085563	5243	21995	GO:0046865	OG0000307	Process	terpenoid transport	5.88968	6.56353	4.05197	4.86979	4.47408	4.67777	4.36585	2.68094	5.34374	4.04966	-0.400049	0.0078125	0.00888584
487	ENSG00000085563	5243	21996	GO:0047484	OG0000307	Process	regulation of response to osmotic stress	5.88968	6.56353	4.05197	4.86979	4.47408	4.67777	4.36585	2.68094	5.34374	4.04966	-0.400049	0.0078125	0.00888584
488	ENSG00000085563	5243	21997	GO:0055085	OG0000307	Process	transmembrane transport	5.88968	6.56353	4.05197	4.86979	4.47408	4.67777	4.36585	2.68094	5.34374	4.04966	-0.400049	0.0078125	0.00888584
489	ENSG00000085563	5243	21998	GO:0070633	OG0000307	Process	transepithelial transport	5.88968	6.56353	4.05197	4.86979	4.47408	4.67777	4.36585	2.68094	5.34374	4.04966	-0.400049	0.0078125	0.00888584
490	ENSG00000085563	5243	21999	GO:0072089	OG0000307	Process	stem cell proliferation	5.88968	6.56353	4.05197	4.86979	4.47408	4.67777	4.36585	2.68094	5.34374	4.04966	-0.400049	0.0078125	0.00888584
491	ENSG00000085563	5243	22000	GO:0099040	OG0000307	Process	ceramide translocation	5.88968	6.56353	4.05197	4.86979	4.47408	4.67777	4.36585	2.68094	5.34374	4.04966	-0.400049	0.0078125	0.00888584
492	ENSG00000085563	5243	22001	GO:0140115	OG0000307	Process	export across plasma membrane	5.88968	6.56353	4.05197	4.86979	4.47408	4.67777	4.36585	2.68094	5.34374	4.04966	-0.400049	0.0078125	0.00888584
493	ENSG00000085563	5243	22002	GO:0150104	OG0000307	Process	transport across blood-brain barrier	5.88968	6.56353	4.05197	4.86979	4.47408	4.67777	4.36585	2.68094	5.34374	4.04966	-0.400049	0.0078125	0.00888584
494	ENSG00000085563	5243	22003	GO:1901529	OG0000307	Process	positive regulation of anion channel activity	5.88968	6.56353	4.05197	4.86979	4.47408	4.67777	4.36585	2.68094	5.34374	4.04966	-0.400049	0.0078125	0.00888584
495	ENSG00000085563	5243	22004	GO:1905039	OG0000307	Process	carboxylic acid transmembrane transport	5.88968	6.56353	4.05197	4.86979	4.47408	4.67777	4.36585	2.68094	5.34374	4.04966	-0.400049	0.0078125	0.00888584
496	ENSG00000085563	5243	22005	GO:1990961	OG0000307	Process	xenobiotic detoxification by transmembrane export across the plasma membrane	5.88968	6.56353	4.05197	4.86979	4.47408	4.67777	4.36585	2.68094	5.34374	4.04966	-0.400049	0.0078125	0.00888584
497	ENSG00000085563	5243	22006	GO:1990962	OG0000307	Process	xenobiotic transport across blood-brain barrier	5.88968	6.56353	4.05197	4.86979	4.47408	4.67777	4.36585	2.68094	5.34374	4.04966	-0.400049	0.0078125	0.00888584
498	ENSG00000085563	5243	22007	GO:2001225	OG0000307	Process	regulation of chloride transport	5.88968	6.56353	4.05197	4.86979	4.47408	4.67777	4.36585	2.68094	5.34374	4.04966	-0.400049	0.0078125	0.00888584
499	ENSG00000087086	2512	11382	GO:0006826	OG0000612	Process	iron ion transport	899.126	532.707	370.875	457.321	425.178	485.868	472.353	1042.97	565.007	606.592	0.102456	0.0078125	0.00888584
500	ENSG00000087086	2512	11383	GO:0006879	OG0000612	Process	cellular iron ion homeostasis	899.126	532.707	370.875	457.321	425.178	485.868	472.353	1042.97	565.007	606.592	0.102456	0.0078125	0.00888584
501	ENSG00000087086	2512	11384	GO:0006880	OG0000612	Process	intracellular sequestering of iron ion	899.126	532.707	370.875	457.321	425.178	485.868	472.353	1042.97	565.007	606.592	0.102456	0.0078125	0.00888584
502	ENSG00000087086	2512	11385	GO:0055072	OG0000612	Process	iron ion homeostasis	899.126	532.707	370.875	457.321	425.178	485.868	472.353	1042.97	565.007	606.592	0.102456	0.0078125	0.00888584
503	ENSG00000087460	2778	12547	GO:0007188	OG0000672	Process	adenylate cyclase-modulating G protein-coupled receptor signaling pathway	92.8388	127.328	144.004	150.842	168.984	115.327	202.972	174.936	128.753	165.555	0.362699	0.0078125	0.00888584
504	ENSG00000087460	2778	12548	GO:0007189	OG0000672	Process	adenylate cyclase-activating G protein-coupled receptor signaling pathway	92.8388	127.328	144.004	150.842	168.984	115.327	202.972	174.936	128.753	165.555	0.362699	0.0078125	0.00888584
505	ENSG00000087460	2778	12549	GO:0007191	OG0000672	Process	adenylate cyclase-activating dopamine receptor signaling pathway	92.8388	127.328	144.004	150.842	168.984	115.327	202.972	174.936	128.753	165.555	0.362699	0.0078125	0.00888584
506	ENSG00000087460	2778	12550	GO:0007606	OG0000672	Process	sensory perception of chemical stimulus	92.8388	127.328	144.004	150.842	168.984	115.327	202.972	174.936	128.753	165.555	0.362699	0.0078125	0.00888584
507	ENSG00000087460	2778	12551	GO:0031279	OG0000672	Process	regulation of cyclase activity	92.8388	127.328	144.004	150.842	168.984	115.327	202.972	174.936	128.753	165.555	0.362699	0.0078125	0.00888584
508	ENSG00000087460	2778	12552	GO:0048589	OG0000672	Process	developmental growth	92.8388	127.328	144.004	150.842	168.984	115.327	202.972	174.936	128.753	165.555	0.362699	0.0078125	0.00888584
509	ENSG00000087460	2778	12553	GO:0060348	OG0000672	Process	bone development	92.8388	127.328	144.004	150.842	168.984	115.327	202.972	174.936	128.753	165.555	0.362699	0.0078125	0.00888584
510	ENSG00000087460	2778	12554	GO:0070527	OG0000672	Process	platelet aggregation	92.8388	127.328	144.004	150.842	168.984	115.327	202.972	174.936	128.753	165.555	0.362699	0.0078125	0.00888584
511	ENSG00000087460	2778	12555	GO:0120162	OG0000672	Process	positive regulation of cold-induced thermogenesis	92.8388	127.328	144.004	150.842	168.984	115.327	202.972	174.936	128.753	165.555	0.362699	0.0078125	0.00888584
512	ENSG00000088305	1789	9039	GO:0000122	OG0002800	Process	negative regulation of transcription by RNA polymerase II	0.326692	0.253652	0.259821	0.356505	0.139103	0.128569	0.197424	0.218402	0.299167	0.170875	-0.808016	0.0078125	0.00888584
513	ENSG00000088305	1789	9040	GO:0006306	OG0002800	Process	DNA methylation	0.326692	0.253652	0.259821	0.356505	0.139103	0.128569	0.197424	0.218402	0.299167	0.170875	-0.808016	0.0078125	0.00888584
514	ENSG00000088305	1789	9041	GO:0010628	OG0002800	Process	positive regulation of gene expression	0.326692	0.253652	0.259821	0.356505	0.139103	0.128569	0.197424	0.218402	0.299167	0.170875	-0.808016	0.0078125	0.00888584
515	ENSG00000088305	1789	9042	GO:0051571	OG0002800	Process	positive regulation of histone H3-K4 methylation	0.326692	0.253652	0.259821	0.356505	0.139103	0.128569	0.197424	0.218402	0.299167	0.170875	-0.808016	0.0078125	0.00888584
516	ENSG00000088305	1789	9043	GO:0051573	OG0002800	Process	negative regulation of histone H3-K9 methylation	0.326692	0.253652	0.259821	0.356505	0.139103	0.128569	0.197424	0.218402	0.299167	0.170875	-0.808016	0.0078125	0.00888584
517	ENSG00000088305	1789	9044	GO:0090116	OG0002800	Process	C-5 methylation of cytosine	0.326692	0.253652	0.259821	0.356505	0.139103	0.128569	0.197424	0.218402	0.299167	0.170875	-0.808016	0.0078125	0.00888584
518	ENSG00000088812	8455	34148	GO:0006954	OG0000773	Process	inflammatory response	7.13117	16.3279	17.9522	18.4267	20.33	23.5529	17.2028	11.76	14.9595	18.2114	0.283784	0.0078125	0.00888584
519	ENSG00000088812	8455	34149	GO:0006979	OG0000773	Process	response to oxidative stress	7.13117	16.3279	17.9522	18.4267	20.33	23.5529	17.2028	11.76	14.9595	18.2114	0.283784	0.0078125	0.00888584
520	ENSG00000088812	8455	34150	GO:0009887	OG0000773	Process	animal organ morphogenesis	7.13117	16.3279	17.9522	18.4267	20.33	23.5529	17.2028	11.76	14.9595	18.2114	0.283784	0.0078125	0.00888584
521	ENSG00000088812	8455	34151	GO:0009888	OG0000773	Process	tissue development	7.13117	16.3279	17.9522	18.4267	20.33	23.5529	17.2028	11.76	14.9595	18.2114	0.283784	0.0078125	0.00888584
522	ENSG00000088812	8455	34152	GO:0016477	OG0000773	Process	cell migration	7.13117	16.3279	17.9522	18.4267	20.33	23.5529	17.2028	11.76	14.9595	18.2114	0.283784	0.0078125	0.00888584
523	ENSG00000088812	8455	34153	GO:0021549	OG0000773	Process	cerebellum development	7.13117	16.3279	17.9522	18.4267	20.33	23.5529	17.2028	11.76	14.9595	18.2114	0.283784	0.0078125	0.00888584
524	ENSG00000088812	8455	34154	GO:0034446	OG0000773	Process	substrate adhesion-dependent cell spreading	7.13117	16.3279	17.9522	18.4267	20.33	23.5529	17.2028	11.76	14.9595	18.2114	0.283784	0.0078125	0.00888584
525	ENSG00000088812	8455	34155	GO:0040014	OG0000773	Process	regulation of multicellular organism growth	7.13117	16.3279	17.9522	18.4267	20.33	23.5529	17.2028	11.76	14.9595	18.2114	0.283784	0.0078125	0.00888584
526	ENSG00000088812	8455	34156	GO:0042552	OG0000773	Process	myelination	7.13117	16.3279	17.9522	18.4267	20.33	23.5529	17.2028	11.76	14.9595	18.2114	0.283784	0.0078125	0.00888584
527	ENSG00000088812	8455	34157	GO:0043473	OG0000773	Process	pigmentation	7.13117	16.3279	17.9522	18.4267	20.33	23.5529	17.2028	11.76	14.9595	18.2114	0.283784	0.0078125	0.00888584
528	ENSG00000089063	29058	95179	GO:0048489	OG0001903	Process	synaptic vesicle transport	24.5831	28.8332	26.546	31.7357	28.4221	27.2914	27.4435	55.1275	27.9245	34.5711	0.308036	0.0078125	0.00888584
529	ENSG00000089177	55614	106011	GO:0001704	OG0003364	Process	formation of primary germ layer	1.97697	3.05466	2.08005	2.17589	1.97658	2.18406	1.76545	1.49721	2.32189	1.85582	-0.32324	0.0078125	0.00888584
530	ENSG00000089177	55614	106012	GO:0001919	OG0003364	Process	regulation of receptor recycling	1.97697	3.05466	2.08005	2.17589	1.97658	2.18406	1.76545	1.49721	2.32189	1.85582	-0.32324	0.0078125	0.00888584
531	ENSG00000089177	55614	106013	GO:0006895	OG0003364	Process	Golgi to endosome transport	1.97697	3.05466	2.08005	2.17589	1.97658	2.18406	1.76545	1.49721	2.32189	1.85582	-0.32324	0.0078125	0.00888584
532	ENSG00000089177	55614	106014	GO:0007018	OG0003364	Process	microtubule-based movement	1.97697	3.05466	2.08005	2.17589	1.97658	2.18406	1.76545	1.49721	2.32189	1.85582	-0.32324	0.0078125	0.00888584
533	ENSG00000089177	55614	106015	GO:0007173	OG0003364	Process	epidermal growth factor receptor signaling pathway	1.97697	3.05466	2.08005	2.17589	1.97658	2.18406	1.76545	1.49721	2.32189	1.85582	-0.32324	0.0078125	0.00888584
534	ENSG00000089177	55614	106016	GO:0007492	OG0003364	Process	endoderm development	1.97697	3.05466	2.08005	2.17589	1.97658	2.18406	1.76545	1.49721	2.32189	1.85582	-0.32324	0.0078125	0.00888584
535	ENSG00000089177	55614	106017	GO:0008543	OG0003364	Process	fibroblast growth factor receptor signaling pathway	1.97697	3.05466	2.08005	2.17589	1.97658	2.18406	1.76545	1.49721	2.32189	1.85582	-0.32324	0.0078125	0.00888584
536	ENSG00000089177	55614	106018	GO:0032801	OG0003364	Process	receptor catabolic process	1.97697	3.05466	2.08005	2.17589	1.97658	2.18406	1.76545	1.49721	2.32189	1.85582	-0.32324	0.0078125	0.00888584
537	ENSG00000089177	55614	106019	GO:0045022	OG0003364	Process	early endosome to late endosome transport	1.97697	3.05466	2.08005	2.17589	1.97658	2.18406	1.76545	1.49721	2.32189	1.85582	-0.32324	0.0078125	0.00888584
538	ENSG00000089505	113540	138693	GO:0006935	OG0001688	Process	chemotaxis	0.556581	0.803193	0.804631	0.950783	0.83831	0.908487	1.08719	0.807072	0.778797	0.910264	0.225038	0.0078125	0.00888584
539	ENSG00000089505	113540	138694	GO:0007165	OG0001688	Process	signal transduction	0.556581	0.803193	0.804631	0.950783	0.83831	0.908487	1.08719	0.807072	0.778797	0.910264	0.225038	0.0078125	0.00888584
540	ENSG00000090402	6476	28075	GO:0005987	OG0000453	Process	sucrose catabolic process	0.00093354	0.00322547	0.00878714	0.000532147	0.000834857	0.00260912	0.00347033	0.000900881	0.00336957	0.0019538	-0.786285	0.0078125	0.00888584
541	ENSG00000090402	6476	28076	GO:0044245	OG0000453	Process	polysaccharide digestion	0.00093354	0.00322547	0.00878714	0.000532147	0.000834857	0.00260912	0.00347033	0.000900881	0.00336957	0.0019538	-0.786285	0.0078125	0.00888584
542	ENSG00000091428	11069	41108	GO:0002250	OG0002948	Process	adaptive immune response	58.2768	37.3717	43.0579	43.2169	33.8655	30.6406	40.4955	50.7493	45.4808	38.9377	-0.224089	0.0078125	0.00888584
543	ENSG00000091428	11069	41109	GO:0007186	OG0002948	Process	G protein-coupled receptor signaling pathway	58.2768	37.3717	43.0579	43.2169	33.8655	30.6406	40.4955	50.7493	45.4808	38.9377	-0.224089	0.0078125	0.00888584
544	ENSG00000091428	11069	41110	GO:0007189	OG0002948	Process	adenylate cyclase-activating G protein-coupled receptor signaling pathway	58.2768	37.3717	43.0579	43.2169	33.8655	30.6406	40.4955	50.7493	45.4808	38.9377	-0.224089	0.0078125	0.00888584
545	ENSG00000091428	11069	41111	GO:0007265	OG0002948	Process	Ras protein signal transduction	58.2768	37.3717	43.0579	43.2169	33.8655	30.6406	40.4955	50.7493	45.4808	38.9377	-0.224089	0.0078125	0.00888584
546	ENSG00000091428	11069	41112	GO:0017156	OG0002948	Process	calcium-ion regulated exocytosis	58.2768	37.3717	43.0579	43.2169	33.8655	30.6406	40.4955	50.7493	45.4808	38.9377	-0.224089	0.0078125	0.00888584
547	ENSG00000091428	11069	41113	GO:0017157	OG0002948	Process	regulation of exocytosis	58.2768	37.3717	43.0579	43.2169	33.8655	30.6406	40.4955	50.7493	45.4808	38.9377	-0.224089	0.0078125	0.00888584
548	ENSG00000091428	11069	41114	GO:0030073	OG0002948	Process	insulin secretion	58.2768	37.3717	43.0579	43.2169	33.8655	30.6406	40.4955	50.7493	45.4808	38.9377	-0.224089	0.0078125	0.00888584
549	ENSG00000091428	11069	41115	GO:0043547	OG0002948	Process	positive regulation of GTPase activity	58.2768	37.3717	43.0579	43.2169	33.8655	30.6406	40.4955	50.7493	45.4808	38.9377	-0.224089	0.0078125	0.00888584
550	ENSG00000091428	11069	41116	GO:0098693	OG0002948	Process	regulation of synaptic vesicle cycle	58.2768	37.3717	43.0579	43.2169	33.8655	30.6406	40.4955	50.7493	45.4808	38.9377	-0.224089	0.0078125	0.00888584
551	ENSG00000091436	51776	102722	GO:0000077	OG0003421	Process	DNA damage checkpoint signaling	1.79339	1.95188	1.33657	1.21076	0.972304	1.77618	0.798075	1.45079	1.57315	1.24934	-0.332493	0.0078125	0.00888584
552	ENSG00000091436	51776	102723	GO:0006468	OG0003421	Process	protein phosphorylation	1.79339	1.95188	1.33657	1.21076	0.972304	1.77618	0.798075	1.45079	1.57315	1.24934	-0.332493	0.0078125	0.00888584
553	ENSG00000091436	51776	102724	GO:0007010	OG0003421	Process	cytoskeleton organization	1.79339	1.95188	1.33657	1.21076	0.972304	1.77618	0.798075	1.45079	1.57315	1.24934	-0.332493	0.0078125	0.00888584
554	ENSG00000091436	51776	102725	GO:0007049	OG0003421	Process	cell cycle	1.79339	1.95188	1.33657	1.21076	0.972304	1.77618	0.798075	1.45079	1.57315	1.24934	-0.332493	0.0078125	0.00888584
555	ENSG00000091436	51776	102726	GO:0007254	OG0003421	Process	JNK cascade	1.79339	1.95188	1.33657	1.21076	0.972304	1.77618	0.798075	1.45079	1.57315	1.24934	-0.332493	0.0078125	0.00888584
556	ENSG00000091436	51776	102727	GO:0008219	OG0003421	Process	cell death	1.79339	1.95188	1.33657	1.21076	0.972304	1.77618	0.798075	1.45079	1.57315	1.24934	-0.332493	0.0078125	0.00888584
557	ENSG00000091436	51776	102728	GO:0018105	OG0003421	Process	peptidyl-serine phosphorylation	1.79339	1.95188	1.33657	1.21076	0.972304	1.77618	0.798075	1.45079	1.57315	1.24934	-0.332493	0.0078125	0.00888584
558	ENSG00000091436	51776	102729	GO:0030154	OG0003421	Process	cell differentiation	1.79339	1.95188	1.33657	1.21076	0.972304	1.77618	0.798075	1.45079	1.57315	1.24934	-0.332493	0.0078125	0.00888584
559	ENSG00000091436	51776	102730	GO:0038066	OG0003421	Process	p38MAPK cascade	1.79339	1.95188	1.33657	1.21076	0.972304	1.77618	0.798075	1.45079	1.57315	1.24934	-0.332493	0.0078125	0.00888584
560	ENSG00000091436	51776	102731	GO:0042733	OG0003421	Process	embryonic digit morphogenesis	1.79339	1.95188	1.33657	1.21076	0.972304	1.77618	0.798075	1.45079	1.57315	1.24934	-0.332493	0.0078125	0.00888584
561	ENSG00000091436	51776	102732	GO:0043065	OG0003421	Process	positive regulation of apoptotic process	1.79339	1.95188	1.33657	1.21076	0.972304	1.77618	0.798075	1.45079	1.57315	1.24934	-0.332493	0.0078125	0.00888584
562	ENSG00000091436	51776	102733	GO:0051403	OG0003421	Process	stress-activated MAPK cascade	1.79339	1.95188	1.33657	1.21076	0.972304	1.77618	0.798075	1.45079	1.57315	1.24934	-0.332493	0.0078125	0.00888584
563	ENSG00000091436	51776	102734	GO:0060173	OG0003421	Process	limb development	1.79339	1.95188	1.33657	1.21076	0.972304	1.77618	0.798075	1.45079	1.57315	1.24934	-0.332493	0.0078125	0.00888584
564	ENSG00000091436	51776	102735	GO:0071480	OG0003421	Process	cellular response to gamma radiation	1.79339	1.95188	1.33657	1.21076	0.972304	1.77618	0.798075	1.45079	1.57315	1.24934	-0.332493	0.0078125	0.00888584
565	ENSG00000091436	51776	102736	GO:1904291	OG0003421	Process	positive regulation of mitotic DNA damage checkpoint	1.79339	1.95188	1.33657	1.21076	0.972304	1.77618	0.798075	1.45079	1.57315	1.24934	-0.332493	0.0078125	0.00888584
566	ENSG00000092020	55012	105443	GO:0000226	OG0005094	Process	microtubule cytoskeleton organization	5.18329	4.94987	5.18577	7.00048	5.07752	5.87605	4.00986	11.1161	5.57985	6.51987	0.224617	0.0078125	0.00888584
567	ENSG00000092020	55012	105444	GO:0001782	OG0005094	Process	B cell homeostasis	5.18329	4.94987	5.18577	7.00048	5.07752	5.87605	4.00986	11.1161	5.57985	6.51987	0.224617	0.0078125	0.00888584
568	ENSG00000092020	55012	105445	GO:0002759	OG0005094	Process	regulation of antimicrobial humoral response	5.18329	4.94987	5.18577	7.00048	5.07752	5.87605	4.00986	11.1161	5.57985	6.51987	0.224617	0.0078125	0.00888584
569	ENSG00000092020	55012	105446	GO:0030865	OG0005094	Process	cortical cytoskeleton organization	5.18329	4.94987	5.18577	7.00048	5.07752	5.87605	4.00986	11.1161	5.57985	6.51987	0.224617	0.0078125	0.00888584
570	ENSG00000092020	55012	105447	GO:0032147	OG0005094	Process	activation of protein kinase activity	5.18329	4.94987	5.18577	7.00048	5.07752	5.87605	4.00986	11.1161	5.57985	6.51987	0.224617	0.0078125	0.00888584
571	ENSG00000092020	55012	105448	GO:0035303	OG0005094	Process	regulation of dephosphorylation	5.18329	4.94987	5.18577	7.00048	5.07752	5.87605	4.00986	11.1161	5.57985	6.51987	0.224617	0.0078125	0.00888584
572	ENSG00000092020	55012	105449	GO:0043029	OG0005094	Process	T cell homeostasis	5.18329	4.94987	5.18577	7.00048	5.07752	5.87605	4.00986	11.1161	5.57985	6.51987	0.224617	0.0078125	0.00888584
573	ENSG00000092020	55012	105450	GO:0045579	OG0005094	Process	positive regulation of B cell differentiation	5.18329	4.94987	5.18577	7.00048	5.07752	5.87605	4.00986	11.1161	5.57985	6.51987	0.224617	0.0078125	0.00888584
574	ENSG00000092020	55012	105451	GO:0048536	OG0005094	Process	spleen development	5.18329	4.94987	5.18577	7.00048	5.07752	5.87605	4.00986	11.1161	5.57985	6.51987	0.224617	0.0078125	0.00888584
575	ENSG00000092020	55012	105452	GO:0051900	OG0005094	Process	regulation of mitochondrial depolarization	5.18329	4.94987	5.18577	7.00048	5.07752	5.87605	4.00986	11.1161	5.57985	6.51987	0.224617	0.0078125	0.00888584
576	ENSG00000092377	90665	134088	GO:0006357	OG0000768	Process	regulation of transcription by RNA polymerase II	0.0703306	0.067086	0.0681576	0.0424476	0.000713349	0	0	0	0.0620055	0.000178337	-8.44164	0.0590582	0.0616207
577	ENSG00000092377	90665	134089	GO:0016575	OG0000768	Process	histone deacetylation	0.0703306	0.067086	0.0681576	0.0424476	0.000713349	0	0	0	0.0620055	0.000178337	-8.44164	0.0590582	0.0616207
578	ENSG00000092377	90665	134090	GO:0045892	OG0000768	Process	negative regulation of DNA-templated transcription	0.0703306	0.067086	0.0681576	0.0424476	0.000713349	0	0	0	0.0620055	0.000178337	-8.44164	0.0590582	0.0616207
579	ENSG00000093167	9209	36217	GO:0006355	OG0003813	Process	regulation of DNA-templated transcription	2.9712	3.43779	3.26497	4.61999	2.46153	2.23014	2.26429	2.86127	3.57349	2.45431	-0.542015	0.0078125	0.00888584
580	ENSG00000093167	9209	36218	GO:0008150	OG0003813	Process	biological_process	2.9712	3.43779	3.26497	4.61999	2.46153	2.23014	2.26429	2.86127	3.57349	2.45431	-0.542015	0.0078125	0.00888584
581	ENSG00000093167	9209	36219	GO:0016055	OG0003813	Process	Wnt signaling pathway	2.9712	3.43779	3.26497	4.61999	2.46153	2.23014	2.26429	2.86127	3.57349	2.45431	-0.542015	0.0078125	0.00888584
582	ENSG00000094796	3881	17553	GO:0008544	OG0000042	Process	epidermis development	2.21278	2.72473	2.87835	5.9012	3.82191	3.47011	6.38313	8.19826	3.42927	5.46835	0.673206	0.0078125	0.00888584
583	ENSG00000094796	3881	17554	GO:0030855	OG0000042	Process	epithelial cell differentiation	2.21278	2.72473	2.87835	5.9012	3.82191	3.47011	6.38313	8.19826	3.42927	5.46835	0.673206	0.0078125	0.00888584
584	ENSG00000094796	3881	17555	GO:0045109	OG0000042	Process	intermediate filament organization	2.21278	2.72473	2.87835	5.9012	3.82191	3.47011	6.38313	8.19826	3.42927	5.46835	0.673206	0.0078125	0.00888584
585	ENSG00000096088	5225	21957	GO:0002803	OG0001655	Process	positive regulation of antibacterial peptide production	0.0308746	0.0149394	0.0551795	0.0707023	0.014302	0.00879623	0.0224338	0.0356319	0.0429239	0.020291	-1.08095	0.0078125	0.00888584
586	ENSG00000096088	5225	21958	GO:0006508	OG0001655	Process	proteolysis	0.0308746	0.0149394	0.0551795	0.0707023	0.014302	0.00879623	0.0224338	0.0356319	0.0429239	0.020291	-1.08095	0.0078125	0.00888584
587	ENSG00000096088	5225	21959	GO:0007586	OG0001655	Process	digestion	0.0308746	0.0149394	0.0551795	0.0707023	0.014302	0.00879623	0.0224338	0.0356319	0.0429239	0.020291	-1.08095	0.0078125	0.00888584
588	ENSG00000099256	56952	108790	GO:0006166	OG0000659	Process	purine ribonucleoside salvage	8.20615	11.18	4.60345	7.41646	4.90592	6.23634	3.47621	8.71003	7.85152	5.83212	-0.428952	0.0078125	0.00888584
589	ENSG00000099256	56952	108791	GO:0006178	OG0000659	Process	guanine salvage	8.20615	11.18	4.60345	7.41646	4.90592	6.23634	3.47621	8.71003	7.85152	5.83212	-0.428952	0.0078125	0.00888584
590	ENSG00000099256	56952	108792	GO:0046038	OG0000659	Process	GMP catabolic process	8.20615	11.18	4.60345	7.41646	4.90592	6.23634	3.47621	8.71003	7.85152	5.83212	-0.428952	0.0078125	0.00888584
591	ENSG00000099284	55506	105887	GO:0000122	OG0001012	Process	negative regulation of transcription by RNA polymerase II	4.73745	6.07195	4.79978	5.442	7.08939	5.64013	6.70661	5.64666	5.26279	6.2707	0.252797	0.0078125	0.00888584
592	ENSG00000099284	55506	105888	GO:0006334	OG0001012	Process	nucleosome assembly	4.73745	6.07195	4.79978	5.442	7.08939	5.64013	6.70661	5.64666	5.26279	6.2707	0.252797	0.0078125	0.00888584
593	ENSG00000099284	55506	105889	GO:0007420	OG0001012	Process	brain development	4.73745	6.07195	4.79978	5.442	7.08939	5.64013	6.70661	5.64666	5.26279	6.2707	0.252797	0.0078125	0.00888584
594	ENSG00000099284	55506	105890	GO:0007549	OG0001012	Process	dosage compensation	4.73745	6.07195	4.79978	5.442	7.08939	5.64013	6.70661	5.64666	5.26279	6.2707	0.252797	0.0078125	0.00888584
595	ENSG00000099284	55506	105891	GO:0045618	OG0001012	Process	positive regulation of keratinocyte differentiation	4.73745	6.07195	4.79978	5.442	7.08939	5.64013	6.70661	5.64666	5.26279	6.2707	0.252797	0.0078125	0.00888584
596	ENSG00000099284	55506	105892	GO:0045814	OG0001012	Process	negative regulation of gene expression, epigenetic	4.73745	6.07195	4.79978	5.442	7.08939	5.64013	6.70661	5.64666	5.26279	6.2707	0.252797	0.0078125	0.00888584
597	ENSG00000099284	55506	105893	GO:0071169	OG0001012	Process	establishment of protein localization to chromatin	4.73745	6.07195	4.79978	5.442	7.08939	5.64013	6.70661	5.64666	5.26279	6.2707	0.252797	0.0078125	0.00888584
598	ENSG00000099284	55506	105894	GO:1901837	OG0001012	Process	negative regulation of transcription of nucleolar large rRNA by RNA polymerase I	4.73745	6.07195	4.79978	5.442	7.08939	5.64013	6.70661	5.64666	5.26279	6.2707	0.252797	0.0078125	0.00888584
599	ENSG00000100167	55964	106578	GO:0008104	OG0000317	Process	protein localization	51.1993	95.7661	127.823	126.11	146.068	121.452	146.009	104.83	100.225	129.59	0.370715	0.0078125	0.00888584
600	ENSG00000100167	55964	106579	GO:0061640	OG0000317	Process	cytoskeleton-dependent cytokinesis	51.1993	95.7661	127.823	126.11	146.068	121.452	146.009	104.83	100.225	129.59	0.370715	0.0078125	0.00888584
601	ENSG00000100335	54471	104724	GO:0000266	OG0004486	Process	mitochondrial fission	4.13934	6.84527	6.53055	6.90092	7.68475	8.19521	7.07383	5.35144	6.10402	7.07631	0.213237	0.0078125	0.00888584
602	ENSG00000100335	54471	104725	GO:0008053	OG0004486	Process	mitochondrial fusion	4.13934	6.84527	6.53055	6.90092	7.68475	8.19521	7.07383	5.35144	6.10402	7.07631	0.213237	0.0078125	0.00888584
603	ENSG00000100335	54471	104726	GO:0071456	OG0004486	Process	cellular response to hypoxia	4.13934	6.84527	6.53055	6.90092	7.68475	8.19521	7.07383	5.35144	6.10402	7.07631	0.213237	0.0078125	0.00888584
604	ENSG00000100335	54471	104727	GO:0090141	OG0004486	Process	positive regulation of mitochondrial fission	4.13934	6.84527	6.53055	6.90092	7.68475	8.19521	7.07383	5.35144	6.10402	7.07631	0.213237	0.0078125	0.00888584
605	ENSG00000100335	54471	104728	GO:0090314	OG0004486	Process	positive regulation of protein targeting to membrane	4.13934	6.84527	6.53055	6.90092	7.68475	8.19521	7.07383	5.35144	6.10402	7.07631	0.213237	0.0078125	0.00888584
606	ENSG00000100426	9889	37707	GO:0045944	OG0003616	Process	positive regulation of transcription by RNA polymerase II	1.14244	1.84418	2.06499	1.79378	2.00736	1.8124	1.79081	1.18693	1.71135	1.69938	-0.0101281	0.0078125	0.00888584
607	ENSG00000100503	51199	101976	GO:0008104	OG0004511	Process	protein localization	2.04745	3.74358	3.40648	3.53971	2.48785	2.759	1.53645	2.22115	3.1843	2.25111	-0.500341	0.0078125	0.00888584
608	ENSG00000100503	51199	101977	GO:0010457	OG0004511	Process	centriole-centriole cohesion	2.04745	3.74358	3.40648	3.53971	2.48785	2.759	1.53645	2.22115	3.1843	2.25111	-0.500341	0.0078125	0.00888584
609	ENSG00000100503	51199	101978	GO:0021540	OG0004511	Process	corpus callosum morphogenesis	2.04745	3.74358	3.40648	3.53971	2.48785	2.759	1.53645	2.22115	3.1843	2.25111	-0.500341	0.0078125	0.00888584
610	ENSG00000100503	51199	101979	GO:0021957	OG0004511	Process	corticospinal tract morphogenesis	2.04745	3.74358	3.40648	3.53971	2.48785	2.759	1.53645	2.22115	3.1843	2.25111	-0.500341	0.0078125	0.00888584
611	ENSG00000100503	51199	101980	GO:0034454	OG0004511	Process	microtubule anchoring at centrosome	2.04745	3.74358	3.40648	3.53971	2.48785	2.759	1.53645	2.22115	3.1843	2.25111	-0.500341	0.0078125	0.00888584
612	ENSG00000100503	51199	101981	GO:0048668	OG0004511	Process	collateral sprouting	2.04745	3.74358	3.40648	3.53971	2.48785	2.759	1.53645	2.22115	3.1843	2.25111	-0.500341	0.0078125	0.00888584
613	ENSG00000100503	51199	101982	GO:0050772	OG0004511	Process	positive regulation of axonogenesis	2.04745	3.74358	3.40648	3.53971	2.48785	2.759	1.53645	2.22115	3.1843	2.25111	-0.500341	0.0078125	0.00888584
614	ENSG00000100503	51199	101983	GO:0051642	OG0004511	Process	centrosome localization	2.04745	3.74358	3.40648	3.53971	2.48785	2.759	1.53645	2.22115	3.1843	2.25111	-0.500341	0.0078125	0.00888584
615	ENSG00000100503	51199	101984	GO:0090222	OG0004511	Process	centrosome-templated microtubule nucleation	2.04745	3.74358	3.40648	3.53971	2.48785	2.759	1.53645	2.22115	3.1843	2.25111	-0.500341	0.0078125	0.00888584
616	ENSG00000100528	10175	38470	GO:0006955	OG0000409	Process	immune response	14.2099	21.98	18.4115	22.7798	20.1988	22.5697	17.1014	41.1873	19.3453	25.2643	0.385118	0.0078125	0.00888584
617	ENSG00000100528	10175	38471	GO:0007165	OG0000409	Process	signal transduction	14.2099	21.98	18.4115	22.7798	20.1988	22.5697	17.1014	41.1873	19.3453	25.2643	0.385118	0.0078125	0.00888584
618	ENSG00000100528	10175	38472	GO:0016192	OG0000409	Process	vesicle-mediated transport	14.2099	21.98	18.4115	22.7798	20.1988	22.5697	17.1014	41.1873	19.3453	25.2643	0.385118	0.0078125	0.00888584
619	ENSG00000100784	9252	36403	GO:0001818	OG0001203	Process	negative regulation of cytokine production	1.41281	3.33358	2.507	2.37688	1.66588	4.11652	1.14519	2.26141	2.40756	2.29725	-0.0676657	0.0078125	0.00888584
620	ENSG00000100784	9252	36404	GO:0006355	OG0001203	Process	regulation of DNA-templated transcription	1.41281	3.33358	2.507	2.37688	1.66588	4.11652	1.14519	2.26141	2.40756	2.29725	-0.0676657	0.0078125	0.00888584
621	ENSG00000100784	9252	36405	GO:0006468	OG0001203	Process	protein phosphorylation	1.41281	3.33358	2.507	2.37688	1.66588	4.11652	1.14519	2.26141	2.40756	2.29725	-0.0676657	0.0078125	0.00888584
622	ENSG00000100784	9252	36406	GO:0006954	OG0001203	Process	inflammatory response	1.41281	3.33358	2.507	2.37688	1.66588	4.11652	1.14519	2.26141	2.40756	2.29725	-0.0676657	0.0078125	0.00888584
623	ENSG00000100784	9252	36407	GO:0007411	OG0001203	Process	axon guidance	1.41281	3.33358	2.507	2.37688	1.66588	4.11652	1.14519	2.26141	2.40756	2.29725	-0.0676657	0.0078125	0.00888584
624	ENSG00000100784	9252	36408	GO:0018105	OG0001203	Process	peptidyl-serine phosphorylation	1.41281	3.33358	2.507	2.37688	1.66588	4.11652	1.14519	2.26141	2.40756	2.29725	-0.0676657	0.0078125	0.00888584
625	ENSG00000100784	9252	36409	GO:0018108	OG0001203	Process	peptidyl-tyrosine phosphorylation	1.41281	3.33358	2.507	2.37688	1.66588	4.11652	1.14519	2.26141	2.40756	2.29725	-0.0676657	0.0078125	0.00888584
626	ENSG00000100784	9252	36410	GO:0032793	OG0001203	Process	positive regulation of CREB transcription factor activity	1.41281	3.33358	2.507	2.37688	1.66588	4.11652	1.14519	2.26141	2.40756	2.29725	-0.0676657	0.0078125	0.00888584
627	ENSG00000100784	9252	36411	GO:0035556	OG0001203	Process	intracellular signal transduction	1.41281	3.33358	2.507	2.37688	1.66588	4.11652	1.14519	2.26141	2.40756	2.29725	-0.0676657	0.0078125	0.00888584
628	ENSG00000100784	9252	36412	GO:0043687	OG0001203	Process	post-translational protein modification	1.41281	3.33358	2.507	2.37688	1.66588	4.11652	1.14519	2.26141	2.40756	2.29725	-0.0676657	0.0078125	0.00888584
629	ENSG00000100784	9252	36413	GO:0045892	OG0001203	Process	negative regulation of DNA-templated transcription	1.41281	3.33358	2.507	2.37688	1.66588	4.11652	1.14519	2.26141	2.40756	2.29725	-0.0676657	0.0078125	0.00888584
630	ENSG00000100784	9252	36414	GO:0045944	OG0001203	Process	positive regulation of transcription by RNA polymerase II	1.41281	3.33358	2.507	2.37688	1.66588	4.11652	1.14519	2.26141	2.40756	2.29725	-0.0676657	0.0078125	0.00888584
631	ENSG00000100784	9252	36415	GO:0051092	OG0001203	Process	positive regulation of NF-kappaB transcription factor activity	1.41281	3.33358	2.507	2.37688	1.66588	4.11652	1.14519	2.26141	2.40756	2.29725	-0.0676657	0.0078125	0.00888584
632	ENSG00000100784	9252	36416	GO:0070498	OG0001203	Process	interleukin-1-mediated signaling pathway	1.41281	3.33358	2.507	2.37688	1.66588	4.11652	1.14519	2.26141	2.40756	2.29725	-0.0676657	0.0078125	0.00888584
633	ENSG00000100815	9321	36520	GO:0003281	OG0001819	Process	ventricular septum development	1.55515	3.63549	2.26991	2.51782	2.10132	4.12929	1.20966	2.06251	2.49459	2.37569	-0.0704547	0.0078125	0.00888584
634	ENSG00000100815	9321	36521	GO:0003413	OG0001819	Process	chondrocyte differentiation involved in endochondral bone morphogenesis	1.55515	3.63549	2.26991	2.51782	2.10132	4.12929	1.20966	2.06251	2.49459	2.37569	-0.0704547	0.0078125	0.00888584
635	ENSG00000100815	9321	36522	GO:0006366	OG0001819	Process	transcription by RNA polymerase II	1.55515	3.63549	2.26991	2.51782	2.10132	4.12929	1.20966	2.06251	2.49459	2.37569	-0.0704547	0.0078125	0.00888584
636	ENSG00000100815	9321	36523	GO:0006486	OG0001819	Process	protein glycosylation	1.55515	3.63549	2.26991	2.51782	2.10132	4.12929	1.20966	2.06251	2.49459	2.37569	-0.0704547	0.0078125	0.00888584
637	ENSG00000100815	9321	36524	GO:0006888	OG0001819	Process	endoplasmic reticulum to Golgi vesicle-mediated transport	1.55515	3.63549	2.26991	2.51782	2.10132	4.12929	1.20966	2.06251	2.49459	2.37569	-0.0704547	0.0078125	0.00888584
638	ENSG00000100815	9321	36525	GO:0007030	OG0001819	Process	Golgi organization	1.55515	3.63549	2.26991	2.51782	2.10132	4.12929	1.20966	2.06251	2.49459	2.37569	-0.0704547	0.0078125	0.00888584
639	ENSG00000100815	9321	36526	GO:0045893	OG0001819	Process	positive regulation of DNA-templated transcription	1.55515	3.63549	2.26991	2.51782	2.10132	4.12929	1.20966	2.06251	2.49459	2.37569	-0.0704547	0.0078125	0.00888584
640	ENSG00000100815	9321	36527	GO:0051216	OG0001819	Process	cartilage development	1.55515	3.63549	2.26991	2.51782	2.10132	4.12929	1.20966	2.06251	2.49459	2.37569	-0.0704547	0.0078125	0.00888584
641	ENSG00000100815	9321	36528	GO:0060122	OG0001819	Process	inner ear receptor cell stereocilium organization	1.55515	3.63549	2.26991	2.51782	2.10132	4.12929	1.20966	2.06251	2.49459	2.37569	-0.0704547	0.0078125	0.00888584
642	ENSG00000100815	9321	36529	GO:0090161	OG0001819	Process	Golgi ribbon formation	1.55515	3.63549	2.26991	2.51782	2.10132	4.12929	1.20966	2.06251	2.49459	2.37569	-0.0704547	0.0078125	0.00888584
643	ENSG00000100815	9321	36530	GO:0099041	OG0001819	Process	vesicle tethering to Golgi	1.55515	3.63549	2.26991	2.51782	2.10132	4.12929	1.20966	2.06251	2.49459	2.37569	-0.0704547	0.0078125	0.00888584
644	ENSG00000100883	6729	29558	GO:0006614	OG0006732	Process	SRP-dependent cotranslational protein targeting to membrane	6.02495	10.2944	8.02809	9.1803	8.62556	11.1687	7.34874	10.1914	8.38195	9.33358	0.155145	0.0078125	0.00888584
645	ENSG00000100883	6729	29559	GO:0006616	OG0006732	Process	SRP-dependent cotranslational protein targeting to membrane, translocation	6.02495	10.2944	8.02809	9.1803	8.62556	11.1687	7.34874	10.1914	8.38195	9.33358	0.155145	0.0078125	0.00888584
646	ENSG00000100883	6729	29560	GO:0006617	OG0006732	Process	SRP-dependent cotranslational protein targeting to membrane, signal sequence recognition	6.02495	10.2944	8.02809	9.1803	8.62556	11.1687	7.34874	10.1914	8.38195	9.33358	0.155145	0.0078125	0.00888584
647	ENSG00000100883	6729	29561	GO:0030593	OG0006732	Process	neutrophil chemotaxis	6.02495	10.2944	8.02809	9.1803	8.62556	11.1687	7.34874	10.1914	8.38195	9.33358	0.155145	0.0078125	0.00888584
648	ENSG00000100883	6729	29562	GO:0030851	OG0006732	Process	granulocyte differentiation	6.02495	10.2944	8.02809	9.1803	8.62556	11.1687	7.34874	10.1914	8.38195	9.33358	0.155145	0.0078125	0.00888584
649	ENSG00000100883	6729	29563	GO:0031017	OG0006732	Process	exocrine pancreas development	6.02495	10.2944	8.02809	9.1803	8.62556	11.1687	7.34874	10.1914	8.38195	9.33358	0.155145	0.0078125	0.00888584
650	ENSG00000100883	6729	29564	GO:0045047	OG0006732	Process	protein targeting to ER	6.02495	10.2944	8.02809	9.1803	8.62556	11.1687	7.34874	10.1914	8.38195	9.33358	0.155145	0.0078125	0.00888584
651	ENSG00000100902	5687	24474	GO:0010498	OG0003084	Process	proteasomal protein catabolic process	4.67142	5.37456	4.54296	5.31193	4.98241	5.78599	4.87103	11.4815	4.97522	6.78023	0.446574	0.0078125	0.00888584
652	ENSG00000100902	5687	24475	GO:0043161	OG0003084	Process	proteasome-mediated ubiquitin-dependent protein catabolic process	4.67142	5.37456	4.54296	5.31193	4.98241	5.78599	4.87103	11.4815	4.97522	6.78023	0.446574	0.0078125	0.00888584
653	ENSG00000100902	5687	24476	GO:0050727	OG0003084	Process	regulation of inflammatory response	4.67142	5.37456	4.54296	5.31193	4.98241	5.78599	4.87103	11.4815	4.97522	6.78023	0.446574	0.0078125	0.00888584
654	ENSG00000100902	5687	24477	GO:0051092	OG0003084	Process	positive regulation of NF-kappaB transcription factor activity	4.67142	5.37456	4.54296	5.31193	4.98241	5.78599	4.87103	11.4815	4.97522	6.78023	0.446574	0.0078125	0.00888584
655	ENSG00000100902	5687	24478	GO:0051603	OG0003084	Process	proteolysis involved in protein catabolic process	4.67142	5.37456	4.54296	5.31193	4.98241	5.78599	4.87103	11.4815	4.97522	6.78023	0.446574	0.0078125	0.00888584
656	ENSG00000101132	5203	21866	GO:0006457	OG0002040	Process	protein folding	5.43614	7.21375	4.9288	5.2732	3.78573	7.38194	3.74852	24.2422	5.71297	9.7896	0.777008	0.0078125	0.00888584
657	ENSG00000101132	5203	21867	GO:0050821	OG0002040	Process	protein stabilization	5.43614	7.21375	4.9288	5.2732	3.78573	7.38194	3.74852	24.2422	5.71297	9.7896	0.777008	0.0078125	0.00888584
658	ENSG00000101132	5203	21868	GO:1905907	OG0002040	Process	negative regulation of amyloid fibril formation	5.43614	7.21375	4.9288	5.2732	3.78573	7.38194	3.74852	24.2422	5.71297	9.7896	0.777008	0.0078125	0.00888584
659	ENSG00000101150	7165	31352	GO:0005975	OG0001524	Process	carbohydrate metabolic process	20.3698	20.81	24.4176	28.8573	26.4561	14.2755	29.6579	30.8007	23.6137	25.2975	0.0993731	0.0078125	0.00888584
660	ENSG00000101198	128414	143094	GO:0002028	OG0000259	Process	regulation of sodium ion transport	15.4903	9.8382	3.95704	4.02994	5.44017	3.69407	3.23127	5.66902	8.32886	4.50863	-0.88543	0.0078125	0.00888584
661	ENSG00000101367	22919	76499	GO:0000132	OG0002376	Process	establishment of mitotic spindle orientation	20.7819	22.3423	11.7034	13.6305	13.1108	15.961	8.95696	12.4721	17.1145	12.6252	-0.438911	0.0078125	0.00888584
662	ENSG00000101367	22919	76500	GO:0001578	OG0002376	Process	microtubule bundle formation	20.7819	22.3423	11.7034	13.6305	13.1108	15.961	8.95696	12.4721	17.1145	12.6252	-0.438911	0.0078125	0.00888584
663	ENSG00000101367	22919	76501	GO:0008104	OG0002376	Process	protein localization	20.7819	22.3423	11.7034	13.6305	13.1108	15.961	8.95696	12.4721	17.1145	12.6252	-0.438911	0.0078125	0.00888584
664	ENSG00000101367	22919	76502	GO:0016477	OG0002376	Process	cell migration	20.7819	22.3423	11.7034	13.6305	13.1108	15.961	8.95696	12.4721	17.1145	12.6252	-0.438911	0.0078125	0.00888584
665	ENSG00000101367	22919	76503	GO:0031110	OG0002376	Process	regulation of microtubule polymerization or depolymerization	20.7819	22.3423	11.7034	13.6305	13.1108	15.961	8.95696	12.4721	17.1145	12.6252	-0.438911	0.0078125	0.00888584
666	ENSG00000101367	22919	76504	GO:0031115	OG0002376	Process	negative regulation of microtubule polymerization	20.7819	22.3423	11.7034	13.6305	13.1108	15.961	8.95696	12.4721	17.1145	12.6252	-0.438911	0.0078125	0.00888584
667	ENSG00000101367	22919	76505	GO:0031116	OG0002376	Process	positive regulation of microtubule polymerization	20.7819	22.3423	11.7034	13.6305	13.1108	15.961	8.95696	12.4721	17.1145	12.6252	-0.438911	0.0078125	0.00888584
668	ENSG00000101367	22919	76506	GO:0035372	OG0002376	Process	protein localization to microtubule	20.7819	22.3423	11.7034	13.6305	13.1108	15.961	8.95696	12.4721	17.1145	12.6252	-0.438911	0.0078125	0.00888584
669	ENSG00000101367	22919	76507	GO:0046785	OG0002376	Process	microtubule polymerization	20.7819	22.3423	11.7034	13.6305	13.1108	15.961	8.95696	12.4721	17.1145	12.6252	-0.438911	0.0078125	0.00888584
670	ENSG00000101367	22919	76508	GO:0051225	OG0002376	Process	spindle assembly	20.7819	22.3423	11.7034	13.6305	13.1108	15.961	8.95696	12.4721	17.1145	12.6252	-0.438911	0.0078125	0.00888584
671	ENSG00000101367	22919	76509	GO:0051301	OG0002376	Process	cell division	20.7819	22.3423	11.7034	13.6305	13.1108	15.961	8.95696	12.4721	17.1145	12.6252	-0.438911	0.0078125	0.00888584
672	ENSG00000101367	22919	76510	GO:0051315	OG0002376	Process	attachment of mitotic spindle microtubules to kinetochore	20.7819	22.3423	11.7034	13.6305	13.1108	15.961	8.95696	12.4721	17.1145	12.6252	-0.438911	0.0078125	0.00888584
673	ENSG00000101367	22919	76511	GO:0071539	OG0002376	Process	protein localization to centrosome	20.7819	22.3423	11.7034	13.6305	13.1108	15.961	8.95696	12.4721	17.1145	12.6252	-0.438911	0.0078125	0.00888584
674	ENSG00000101367	22919	76512	GO:1902888	OG0002376	Process	protein localization to astral microtubule	20.7819	22.3423	11.7034	13.6305	13.1108	15.961	8.95696	12.4721	17.1145	12.6252	-0.438911	0.0078125	0.00888584
675	ENSG00000101367	22919	76513	GO:1903033	OG0002376	Process	positive regulation of microtubule plus-end binding	20.7819	22.3423	11.7034	13.6305	13.1108	15.961	8.95696	12.4721	17.1145	12.6252	-0.438911	0.0078125	0.00888584
676	ENSG00000101367	22919	76514	GO:1904825	OG0002376	Process	protein localization to microtubule plus-end	20.7819	22.3423	11.7034	13.6305	13.1108	15.961	8.95696	12.4721	17.1145	12.6252	-0.438911	0.0078125	0.00888584
677	ENSG00000101367	22919	76515	GO:1905515	OG0002376	Process	non-motile cilium assembly	20.7819	22.3423	11.7034	13.6305	13.1108	15.961	8.95696	12.4721	17.1145	12.6252	-0.438911	0.0078125	0.00888584
678	ENSG00000101421	128866	143102	GO:0000281	OG0001377	Process	mitotic cytokinesis	70.8047	80.5927	68.5573	73.8103	84.0629	72.7542	94.3963	100.545	73.4413	87.9396	0.259922	0.0078125	0.00888584
679	ENSG00000101421	128866	143103	GO:0001778	OG0001377	Process	plasma membrane repair	70.8047	80.5927	68.5573	73.8103	84.0629	72.7542	94.3963	100.545	73.4413	87.9396	0.259922	0.0078125	0.00888584
680	ENSG00000101421	128866	143104	GO:0006620	OG0001377	Process	post-translational protein targeting to endoplasmic reticulum membrane	70.8047	80.5927	68.5573	73.8103	84.0629	72.7542	94.3963	100.545	73.4413	87.9396	0.259922	0.0078125	0.00888584
681	ENSG00000101421	128866	143105	GO:0006900	OG0001377	Process	vesicle budding from membrane	70.8047	80.5927	68.5573	73.8103	84.0629	72.7542	94.3963	100.545	73.4413	87.9396	0.259922	0.0078125	0.00888584
682	ENSG00000101421	128866	143106	GO:0006914	OG0001377	Process	autophagy	70.8047	80.5927	68.5573	73.8103	84.0629	72.7542	94.3963	100.545	73.4413	87.9396	0.259922	0.0078125	0.00888584
683	ENSG00000101421	128866	143107	GO:0006997	OG0001377	Process	nucleus organization	70.8047	80.5927	68.5573	73.8103	84.0629	72.7542	94.3963	100.545	73.4413	87.9396	0.259922	0.0078125	0.00888584
684	ENSG00000101421	128866	143108	GO:0007080	OG0001377	Process	mitotic metaphase plate congression	70.8047	80.5927	68.5573	73.8103	84.0629	72.7542	94.3963	100.545	73.4413	87.9396	0.259922	0.0078125	0.00888584
685	ENSG00000101421	128866	143109	GO:0010458	OG0001377	Process	exit from mitosis	70.8047	80.5927	68.5573	73.8103	84.0629	72.7542	94.3963	100.545	73.4413	87.9396	0.259922	0.0078125	0.00888584
686	ENSG00000101421	128866	143110	GO:0010824	OG0001377	Process	regulation of centrosome duplication	70.8047	80.5927	68.5573	73.8103	84.0629	72.7542	94.3963	100.545	73.4413	87.9396	0.259922	0.0078125	0.00888584
687	ENSG00000101421	128866	143111	GO:0016236	OG0001377	Process	macroautophagy	70.8047	80.5927	68.5573	73.8103	84.0629	72.7542	94.3963	100.545	73.4413	87.9396	0.259922	0.0078125	0.00888584
688	ENSG00000101421	128866	143112	GO:0031468	OG0001377	Process	nuclear membrane reassembly	70.8047	80.5927	68.5573	73.8103	84.0629	72.7542	94.3963	100.545	73.4413	87.9396	0.259922	0.0078125	0.00888584
689	ENSG00000101421	128866	143113	GO:0032511	OG0001377	Process	late endosome to vacuole transport via multivesicular body sorting pathway	70.8047	80.5927	68.5573	73.8103	84.0629	72.7542	94.3963	100.545	73.4413	87.9396	0.259922	0.0078125	0.00888584
690	ENSG00000101421	128866	143114	GO:0036258	OG0001377	Process	multivesicular body assembly	70.8047	80.5927	68.5573	73.8103	84.0629	72.7542	94.3963	100.545	73.4413	87.9396	0.259922	0.0078125	0.00888584
691	ENSG00000101421	128866	143115	GO:0036438	OG0001377	Process	maintenance of lens transparency	70.8047	80.5927	68.5573	73.8103	84.0629	72.7542	94.3963	100.545	73.4413	87.9396	0.259922	0.0078125	0.00888584
692	ENSG00000101421	128866	143116	GO:0039702	OG0001377	Process	viral budding via host ESCRT complex	70.8047	80.5927	68.5573	73.8103	84.0629	72.7542	94.3963	100.545	73.4413	87.9396	0.259922	0.0078125	0.00888584
693	ENSG00000101421	128866	143117	GO:0043162	OG0001377	Process	ubiquitin-dependent protein catabolic process via the multivesicular body sorting pathway	70.8047	80.5927	68.5573	73.8103	84.0629	72.7542	94.3963	100.545	73.4413	87.9396	0.259922	0.0078125	0.00888584
694	ENSG00000101421	128866	143118	GO:0046755	OG0001377	Process	viral budding	70.8047	80.5927	68.5573	73.8103	84.0629	72.7542	94.3963	100.545	73.4413	87.9396	0.259922	0.0078125	0.00888584
695	ENSG00000101421	128866	143119	GO:0046761	OG0001377	Process	viral budding from plasma membrane	70.8047	80.5927	68.5573	73.8103	84.0629	72.7542	94.3963	100.545	73.4413	87.9396	0.259922	0.0078125	0.00888584
696	ENSG00000101421	128866	143120	GO:0051258	OG0001377	Process	protein polymerization	70.8047	80.5927	68.5573	73.8103	84.0629	72.7542	94.3963	100.545	73.4413	87.9396	0.259922	0.0078125	0.00888584
697	ENSG00000101421	128866	143121	GO:0051469	OG0001377	Process	vesicle fusion with vacuole	70.8047	80.5927	68.5573	73.8103	84.0629	72.7542	94.3963	100.545	73.4413	87.9396	0.259922	0.0078125	0.00888584
698	ENSG00000101421	128866	143122	GO:0060548	OG0001377	Process	negative regulation of cell death	70.8047	80.5927	68.5573	73.8103	84.0629	72.7542	94.3963	100.545	73.4413	87.9396	0.259922	0.0078125	0.00888584
699	ENSG00000101421	128866	143123	GO:0061763	OG0001377	Process	multivesicular body-lysosome fusion	70.8047	80.5927	68.5573	73.8103	84.0629	72.7542	94.3963	100.545	73.4413	87.9396	0.259922	0.0078125	0.00888584
700	ENSG00000101421	128866	143124	GO:0061952	OG0001377	Process	midbody abscission	70.8047	80.5927	68.5573	73.8103	84.0629	72.7542	94.3963	100.545	73.4413	87.9396	0.259922	0.0078125	0.00888584
701	ENSG00000101421	128866	143125	GO:0071985	OG0001377	Process	multivesicular body sorting pathway	70.8047	80.5927	68.5573	73.8103	84.0629	72.7542	94.3963	100.545	73.4413	87.9396	0.259922	0.0078125	0.00888584
702	ENSG00000101421	128866	143126	GO:0090148	OG0001377	Process	membrane fission	70.8047	80.5927	68.5573	73.8103	84.0629	72.7542	94.3963	100.545	73.4413	87.9396	0.259922	0.0078125	0.00888584
703	ENSG00000101421	128866	143127	GO:0090611	OG0001377	Process	ubiquitin-independent protein catabolic process via the multivesicular body sorting pathway	70.8047	80.5927	68.5573	73.8103	84.0629	72.7542	94.3963	100.545	73.4413	87.9396	0.259922	0.0078125	0.00888584
704	ENSG00000101421	128866	143128	GO:0097352	OG0001377	Process	autophagosome maturation	70.8047	80.5927	68.5573	73.8103	84.0629	72.7542	94.3963	100.545	73.4413	87.9396	0.259922	0.0078125	0.00888584
705	ENSG00000101421	128866	143129	GO:1901215	OG0001377	Process	negative regulation of neuron death	70.8047	80.5927	68.5573	73.8103	84.0629	72.7542	94.3963	100.545	73.4413	87.9396	0.259922	0.0078125	0.00888584
706	ENSG00000101421	128866	143130	GO:1901673	OG0001377	Process	regulation of mitotic spindle assembly	70.8047	80.5927	68.5573	73.8103	84.0629	72.7542	94.3963	100.545	73.4413	87.9396	0.259922	0.0078125	0.00888584
707	ENSG00000101421	128866	143131	GO:1902774	OG0001377	Process	late endosome to lysosome transport	70.8047	80.5927	68.5573	73.8103	84.0629	72.7542	94.3963	100.545	73.4413	87.9396	0.259922	0.0078125	0.00888584
708	ENSG00000101421	128866	143132	GO:1902902	OG0001377	Process	negative regulation of autophagosome assembly	70.8047	80.5927	68.5573	73.8103	84.0629	72.7542	94.3963	100.545	73.4413	87.9396	0.259922	0.0078125	0.00888584
709	ENSG00000101439	1471	7709	GO:0006952	OG0000806	Process	defense response	923.591	517.913	213.475	217.944	259.717	212.225	219.083	265.396	468.231	239.105	-0.969573	0.0078125	0.00888584
710	ENSG00000101439	1471	7710	GO:0010466	OG0000806	Process	negative regulation of peptidase activity	923.591	517.913	213.475	217.944	259.717	212.225	219.083	265.396	468.231	239.105	-0.969573	0.0078125	0.00888584
711	ENSG00000101439	1471	7711	GO:0010711	OG0000806	Process	negative regulation of collagen catabolic process	923.591	517.913	213.475	217.944	259.717	212.225	219.083	265.396	468.231	239.105	-0.969573	0.0078125	0.00888584
712	ENSG00000101439	1471	7712	GO:0010716	OG0000806	Process	negative regulation of extracellular matrix disassembly	923.591	517.913	213.475	217.944	259.717	212.225	219.083	265.396	468.231	239.105	-0.969573	0.0078125	0.00888584
713	ENSG00000101439	1471	7713	GO:0034103	OG0000806	Process	regulation of tissue remodeling	923.591	517.913	213.475	217.944	259.717	212.225	219.083	265.396	468.231	239.105	-0.969573	0.0078125	0.00888584
714	ENSG00000101439	1471	7714	GO:0045861	OG0000806	Process	negative regulation of proteolysis	923.591	517.913	213.475	217.944	259.717	212.225	219.083	265.396	468.231	239.105	-0.969573	0.0078125	0.00888584
715	ENSG00000101439	1471	7715	GO:0060311	OG0000806	Process	negative regulation of elastin catabolic process	923.591	517.913	213.475	217.944	259.717	212.225	219.083	265.396	468.231	239.105	-0.969573	0.0078125	0.00888584
716	ENSG00000101439	1471	7716	GO:0060313	OG0000806	Process	negative regulation of blood vessel remodeling	923.591	517.913	213.475	217.944	259.717	212.225	219.083	265.396	468.231	239.105	-0.969573	0.0078125	0.00888584
717	ENSG00000101439	1471	7717	GO:0097435	OG0000806	Process	supramolecular fiber organization	923.591	517.913	213.475	217.944	259.717	212.225	219.083	265.396	468.231	239.105	-0.969573	0.0078125	0.00888584
718	ENSG00000101439	1471	7718	GO:2000117	OG0000806	Process	negative regulation of cysteine-type endopeptidase activity	923.591	517.913	213.475	217.944	259.717	212.225	219.083	265.396	468.231	239.105	-0.969573	0.0078125	0.00888584
719	ENSG00000101441	1472	7719	GO:0001580	OG0000806	Process	detection of chemical stimulus involved in sensory perception of bitter taste	0.00177939	0	0	0	0	0	0.0141284	0	0.000444847	0.0035321	2.98914	0.371093	0.371093
720	ENSG00000101441	1472	7720	GO:0001895	OG0000806	Process	retina homeostasis	0.00177939	0	0	0	0	0	0.0141284	0	0.000444847	0.0035321	2.98914	0.371093	0.371093
721	ENSG00000101441	1472	7721	GO:0045861	OG0000806	Process	negative regulation of proteolysis	0.00177939	0	0	0	0	0	0.0141284	0	0.000444847	0.0035321	2.98914	0.371093	0.371093
722	ENSG00000101441	1472	7722	GO:2000117	OG0000806	Process	negative regulation of cysteine-type endopeptidase activity	0.00177939	0	0	0	0	0	0.0141284	0	0.000444847	0.0035321	2.98914	0.371093	0.371093
723	ENSG00000101448	57119	109014	GO:0010466	OG0000191	Process	negative regulation of peptidase activity	0.00484894	0.0113179	0.0159316	0.0211818	0.00536884	0.00205785	0.00244013	0.00550442	0.0133201	0.00384281	-1.79337	0.0078125	0.00888584
724	ENSG00000101448	57119	109015	GO:0010951	OG0000191	Process	negative regulation of endopeptidase activity	0.00484894	0.0113179	0.0159316	0.0211818	0.00536884	0.00205785	0.00244013	0.00550442	0.0133201	0.00384281	-1.79337	0.0078125	0.00888584
725	ENSG00000101448	57119	109016	GO:0042742	OG0000191	Process	defense response to bacterium	0.00484894	0.0113179	0.0159316	0.0211818	0.00536884	0.00205785	0.00244013	0.00550442	0.0133201	0.00384281	-1.79337	0.0078125	0.00888584
726	ENSG00000101448	57119	109017	GO:0090281	OG0000191	Process	negative regulation of calcium ion import	0.00484894	0.0113179	0.0159316	0.0211818	0.00536884	0.00205785	0.00244013	0.00550442	0.0133201	0.00384281	-1.79337	0.0078125	0.00888584
727	ENSG00000101448	57119	109018	GO:1901318	OG0000191	Process	negative regulation of flagellated sperm motility	0.00484894	0.0113179	0.0159316	0.0211818	0.00536884	0.00205785	0.00244013	0.00550442	0.0133201	0.00384281	-1.79337	0.0078125	0.00888584
728	ENSG00000101746	8715	NA	NA	NA	NA	NA	2.81481	5.89847	7.36595	7.05514	6.74369	10.6528	5.84055	6.30071	5.78359	7.38443	0.352521	0.0078125	0.00888584
729	ENSG00000101849	6907	30456	GO:0000122	OG0000768	Process	negative regulation of transcription by RNA polymerase II	4.53234	5.25012	2.91317	2.95452	3.29154	3.41186	2.90019	2.40678	3.91254	3.00259	-0.381897	0.0078125	0.00888584
730	ENSG00000101849	6907	30457	GO:0006357	OG0000768	Process	regulation of transcription by RNA polymerase II	4.53234	5.25012	2.91317	2.95452	3.29154	3.41186	2.90019	2.40678	3.91254	3.00259	-0.381897	0.0078125	0.00888584
731	ENSG00000101849	6907	30458	GO:0006508	OG0000768	Process	proteolysis	4.53234	5.25012	2.91317	2.95452	3.29154	3.41186	2.90019	2.40678	3.91254	3.00259	-0.381897	0.0078125	0.00888584
732	ENSG00000101849	6907	30459	GO:0007605	OG0000768	Process	sensory perception of sound	4.53234	5.25012	2.91317	2.95452	3.29154	3.41186	2.90019	2.40678	3.91254	3.00259	-0.381897	0.0078125	0.00888584
733	ENSG00000101849	6907	30460	GO:0016575	OG0000768	Process	histone deacetylation	4.53234	5.25012	2.91317	2.95452	3.29154	3.41186	2.90019	2.40678	3.91254	3.00259	-0.381897	0.0078125	0.00888584
734	ENSG00000101849	6907	30461	GO:0043161	OG0000768	Process	proteasome-mediated ubiquitin-dependent protein catabolic process	4.53234	5.25012	2.91317	2.95452	3.29154	3.41186	2.90019	2.40678	3.91254	3.00259	-0.381897	0.0078125	0.00888584
735	ENSG00000101849	6907	30462	GO:0045893	OG0000768	Process	positive regulation of DNA-templated transcription	4.53234	5.25012	2.91317	2.95452	3.29154	3.41186	2.90019	2.40678	3.91254	3.00259	-0.381897	0.0078125	0.00888584
736	ENSG00000101849	6907	30463	GO:0045944	OG0000768	Process	positive regulation of transcription by RNA polymerase II	4.53234	5.25012	2.91317	2.95452	3.29154	3.41186	2.90019	2.40678	3.91254	3.00259	-0.381897	0.0078125	0.00888584
737	ENSG00000101849	6907	30464	GO:0050821	OG0000768	Process	protein stabilization	4.53234	5.25012	2.91317	2.95452	3.29154	3.41186	2.90019	2.40678	3.91254	3.00259	-0.381897	0.0078125	0.00888584
738	ENSG00000101849	6907	30465	GO:0090263	OG0000768	Process	positive regulation of canonical Wnt signaling pathway	4.53234	5.25012	2.91317	2.95452	3.29154	3.41186	2.90019	2.40678	3.91254	3.00259	-0.381897	0.0078125	0.00888584
739	ENSG00000102710	55578	105950	GO:0006282	OG0001730	Process	regulation of DNA repair	1.33818	1.77791	2.01335	2.57043	1.95338	1.58997	1.7221	1.5224	1.92497	1.69696	-0.181879	0.0078125	0.00888584
740	ENSG00000102710	55578	105951	GO:0006354	OG0001730	Process	DNA-templated transcription elongation	1.33818	1.77791	2.01335	2.57043	1.95338	1.58997	1.7221	1.5224	1.92497	1.69696	-0.181879	0.0078125	0.00888584
741	ENSG00000102710	55578	105952	GO:0006357	OG0001730	Process	regulation of transcription by RNA polymerase II	1.33818	1.77791	2.01335	2.57043	1.95338	1.58997	1.7221	1.5224	1.92497	1.69696	-0.181879	0.0078125	0.00888584
742	ENSG00000102710	55578	105953	GO:0006914	OG0001730	Process	autophagy	1.33818	1.77791	2.01335	2.57043	1.95338	1.58997	1.7221	1.5224	1.92497	1.69696	-0.181879	0.0078125	0.00888584
743	ENSG00000102710	55578	105954	GO:0007369	OG0001730	Process	gastrulation	1.33818	1.77791	2.01335	2.57043	1.95338	1.58997	1.7221	1.5224	1.92497	1.69696	-0.181879	0.0078125	0.00888584
744	ENSG00000102710	55578	105955	GO:0035521	OG0001730	Process	monoubiquitinated histone deubiquitination	1.33818	1.77791	2.01335	2.57043	1.95338	1.58997	1.7221	1.5224	1.92497	1.69696	-0.181879	0.0078125	0.00888584
745	ENSG00000102710	55578	105956	GO:0035522	OG0001730	Process	monoubiquitinated histone H2A deubiquitination	1.33818	1.77791	2.01335	2.57043	1.95338	1.58997	1.7221	1.5224	1.92497	1.69696	-0.181879	0.0078125	0.00888584
746	ENSG00000102710	55578	105957	GO:0043484	OG0001730	Process	regulation of RNA splicing	1.33818	1.77791	2.01335	2.57043	1.95338	1.58997	1.7221	1.5224	1.92497	1.69696	-0.181879	0.0078125	0.00888584
747	ENSG00000102710	55578	105958	GO:0043966	OG0001730	Process	histone H3 acetylation	1.33818	1.77791	2.01335	2.57043	1.95338	1.58997	1.7221	1.5224	1.92497	1.69696	-0.181879	0.0078125	0.00888584
748	ENSG00000102710	55578	105959	GO:0045893	OG0001730	Process	positive regulation of DNA-templated transcription	1.33818	1.77791	2.01335	2.57043	1.95338	1.58997	1.7221	1.5224	1.92497	1.69696	-0.181879	0.0078125	0.00888584
749	ENSG00000103381	55313	NA	NA	NA	NA	NA	3.33047	5.86834	3.77912	4.75023	4.72027	6.00223	5.07001	3.93994	4.43204	4.93311	0.154526	0.0078125	0.00888584
750	ENSG00000103995	22995	76648	GO:0007099	OG0004259	Process	centriole replication	0.19258	0.237571	0.19511	0.274418	0.13765	0.12836	0.092281	0.178995	0.22492	0.134322	-0.743721	0.0078125	0.00888584
751	ENSG00000103995	22995	76649	GO:0030030	OG0004259	Process	cell projection organization	0.19258	0.237571	0.19511	0.274418	0.13765	0.12836	0.092281	0.178995	0.22492	0.134322	-0.743721	0.0078125	0.00888584
752	ENSG00000103995	22995	76650	GO:0051298	OG0004259	Process	centrosome duplication	0.19258	0.237571	0.19511	0.274418	0.13765	0.12836	0.092281	0.178995	0.22492	0.134322	-0.743721	0.0078125	0.00888584
753	ENSG00000103995	22995	76651	GO:0098535	OG0004259	Process	de novo centriole assembly involved in multi-ciliated epithelial cell differentiation	0.19258	0.237571	0.19511	0.274418	0.13765	0.12836	0.092281	0.178995	0.22492	0.134322	-0.743721	0.0078125	0.00888584
754	ENSG00000104755	2515	11386	GO:0006508	OG0000115	Process	proteolysis	0	0.0248697	0.0216427	0.0113508	0.0158824	0.000141847	0.0293343	0.00138107	0.0144658	0.0116849	-0.308002	0.0224943	0.0244819
755	ENSG00000104755	2515	11387	GO:0007155	OG0000115	Process	cell adhesion	0	0.0248697	0.0216427	0.0113508	0.0158824	0.000141847	0.0293343	0.00138107	0.0144658	0.0116849	-0.308002	0.0224943	0.0244819
756	ENSG00000104755	2515	11388	GO:0007339	OG0000115	Process	binding of sperm to zona pellucida	0	0.0248697	0.0216427	0.0113508	0.0158824	0.000141847	0.0293343	0.00138107	0.0144658	0.0116849	-0.308002	0.0224943	0.0244819
757	ENSG00000104755	2515	11389	GO:0007342	OG0000115	Process	fusion of sperm to egg plasma membrane involved in single fertilization	0	0.0248697	0.0216427	0.0113508	0.0158824	0.000141847	0.0293343	0.00138107	0.0144658	0.0116849	-0.308002	0.0224943	0.0244819
758	ENSG00000104755	2515	11390	GO:0008542	OG0000115	Process	visual learning	0	0.0248697	0.0216427	0.0113508	0.0158824	0.000141847	0.0293343	0.00138107	0.0144658	0.0116849	-0.308002	0.0224943	0.0244819
759	ENSG00000104755	2515	11391	GO:0010628	OG0000115	Process	positive regulation of gene expression	0	0.0248697	0.0216427	0.0113508	0.0158824	0.000141847	0.0293343	0.00138107	0.0144658	0.0116849	-0.308002	0.0224943	0.0244819
760	ENSG00000104755	2515	11392	GO:0030534	OG0000115	Process	adult behavior	0	0.0248697	0.0216427	0.0113508	0.0158824	0.000141847	0.0293343	0.00138107	0.0144658	0.0116849	-0.308002	0.0224943	0.0244819
761	ENSG00000104824	3191	14409	GO:0000381	OG0004192	Process	regulation of alternative mRNA splicing, via spliceosome	28.9374	35.8528	24.8165	30.6465	29.491	28.1964	31.3855	33.6015	30.0633	30.6686	0.0287581	0.0078125	0.00888584
762	ENSG00000104824	3191	14410	GO:0006396	OG0004192	Process	RNA processing	28.9374	35.8528	24.8165	30.6465	29.491	28.1964	31.3855	33.6015	30.0633	30.6686	0.0287581	0.0078125	0.00888584
763	ENSG00000104824	3191	14411	GO:0006397	OG0004192	Process	mRNA processing	28.9374	35.8528	24.8165	30.6465	29.491	28.1964	31.3855	33.6015	30.0633	30.6686	0.0287581	0.0078125	0.00888584
764	ENSG00000104824	3191	14412	GO:0007623	OG0004192	Process	circadian rhythm	28.9374	35.8528	24.8165	30.6465	29.491	28.1964	31.3855	33.6015	30.0633	30.6686	0.0287581	0.0078125	0.00888584
765	ENSG00000104824	3191	14413	GO:0034198	OG0004192	Process	cellular response to amino acid starvation	28.9374	35.8528	24.8165	30.6465	29.491	28.1964	31.3855	33.6015	30.0633	30.6686	0.0287581	0.0078125	0.00888584
766	ENSG00000104824	3191	14414	GO:0043484	OG0004192	Process	regulation of RNA splicing	28.9374	35.8528	24.8165	30.6465	29.491	28.1964	31.3855	33.6015	30.0633	30.6686	0.0287581	0.0078125	0.00888584
767	ENSG00000104824	3191	14415	GO:0045727	OG0004192	Process	positive regulation of translation	28.9374	35.8528	24.8165	30.6465	29.491	28.1964	31.3855	33.6015	30.0633	30.6686	0.0287581	0.0078125	0.00888584
768	ENSG00000104824	3191	14416	GO:0045892	OG0004192	Process	negative regulation of DNA-templated transcription	28.9374	35.8528	24.8165	30.6465	29.491	28.1964	31.3855	33.6015	30.0633	30.6686	0.0287581	0.0078125	0.00888584
769	ENSG00000104824	3191	14417	GO:0048025	OG0004192	Process	negative regulation of mRNA splicing, via spliceosome	28.9374	35.8528	24.8165	30.6465	29.491	28.1964	31.3855	33.6015	30.0633	30.6686	0.0287581	0.0078125	0.00888584
770	ENSG00000104824	3191	14418	GO:1901652	OG0004192	Process	response to peptide	28.9374	35.8528	24.8165	30.6465	29.491	28.1964	31.3855	33.6015	30.0633	30.6686	0.0287581	0.0078125	0.00888584
771	ENSG00000104824	3191	14419	GO:1902416	OG0004192	Process	positive regulation of mRNA binding	28.9374	35.8528	24.8165	30.6465	29.491	28.1964	31.3855	33.6015	30.0633	30.6686	0.0287581	0.0078125	0.00888584
772	ENSG00000105143	6511	28331	GO:0001504	OG0001196	Process	neurotransmitter uptake	6.23305	17.2465	14.5517	19.2479	30.9125	16.6674	41.5381	15.5328	14.3198	26.1627	0.869501	0.0078125	0.00888584
773	ENSG00000105143	6511	28332	GO:0006811	OG0001196	Process	ion transport	6.23305	17.2465	14.5517	19.2479	30.9125	16.6674	41.5381	15.5328	14.3198	26.1627	0.869501	0.0078125	0.00888584
774	ENSG00000105143	6511	28333	GO:0006836	OG0001196	Process	neurotransmitter transport	6.23305	17.2465	14.5517	19.2479	30.9125	16.6674	41.5381	15.5328	14.3198	26.1627	0.869501	0.0078125	0.00888584
775	ENSG00000105143	6511	28334	GO:0007268	OG0001196	Process	chemical synaptic transmission	6.23305	17.2465	14.5517	19.2479	30.9125	16.6674	41.5381	15.5328	14.3198	26.1627	0.869501	0.0078125	0.00888584
776	ENSG00000105143	6511	28335	GO:0015804	OG0001196	Process	neutral amino acid transport	6.23305	17.2465	14.5517	19.2479	30.9125	16.6674	41.5381	15.5328	14.3198	26.1627	0.869501	0.0078125	0.00888584
777	ENSG00000105143	6511	28336	GO:0015810	OG0001196	Process	aspartate transmembrane transport	6.23305	17.2465	14.5517	19.2479	30.9125	16.6674	41.5381	15.5328	14.3198	26.1627	0.869501	0.0078125	0.00888584
778	ENSG00000105143	6511	28337	GO:0015813	OG0001196	Process	L-glutamate transmembrane transport	6.23305	17.2465	14.5517	19.2479	30.9125	16.6674	41.5381	15.5328	14.3198	26.1627	0.869501	0.0078125	0.00888584
779	ENSG00000105143	6511	28338	GO:0042391	OG0001196	Process	regulation of membrane potential	6.23305	17.2465	14.5517	19.2479	30.9125	16.6674	41.5381	15.5328	14.3198	26.1627	0.869501	0.0078125	0.00888584
780	ENSG00000105143	6511	28339	GO:0051649	OG0001196	Process	establishment of localization in cell	6.23305	17.2465	14.5517	19.2479	30.9125	16.6674	41.5381	15.5328	14.3198	26.1627	0.869501	0.0078125	0.00888584
781	ENSG00000105143	6511	28340	GO:0098712	OG0001196	Process	L-glutamate import across plasma membrane	6.23305	17.2465	14.5517	19.2479	30.9125	16.6674	41.5381	15.5328	14.3198	26.1627	0.869501	0.0078125	0.00888584
782	ENSG00000105143	6511	28341	GO:0140009	OG0001196	Process	L-aspartate import across plasma membrane	6.23305	17.2465	14.5517	19.2479	30.9125	16.6674	41.5381	15.5328	14.3198	26.1627	0.869501	0.0078125	0.00888584
783	ENSG00000105605	59284	111656	GO:0006816	OG0001465	Process	calcium ion transport	24.8864	28.5013	30.167	33.54	38.6241	27.2093	57.088	29.4853	29.2737	38.1017	0.38025	0.0078125	0.00888584
784	ENSG00000105605	59284	111657	GO:0019226	OG0001465	Process	transmission of nerve impulse	24.8864	28.5013	30.167	33.54	38.6241	27.2093	57.088	29.4853	29.2737	38.1017	0.38025	0.0078125	0.00888584
785	ENSG00000105605	59284	111658	GO:0043488	OG0001465	Process	regulation of mRNA stability	24.8864	28.5013	30.167	33.54	38.6241	27.2093	57.088	29.4853	29.2737	38.1017	0.38025	0.0078125	0.00888584
786	ENSG00000105605	59284	111659	GO:0051968	OG0001465	Process	positive regulation of synaptic transmission, glutamatergic	24.8864	28.5013	30.167	33.54	38.6241	27.2093	57.088	29.4853	29.2737	38.1017	0.38025	0.0078125	0.00888584
787	ENSG00000105605	59284	111660	GO:0070588	OG0001465	Process	calcium ion transmembrane transport	24.8864	28.5013	30.167	33.54	38.6241	27.2093	57.088	29.4853	29.2737	38.1017	0.38025	0.0078125	0.00888584
788	ENSG00000105605	59284	111661	GO:0098943	OG0001465	Process	neurotransmitter receptor transport, postsynaptic endosome to lysosome	24.8864	28.5013	30.167	33.54	38.6241	27.2093	57.088	29.4853	29.2737	38.1017	0.38025	0.0078125	0.00888584
789	ENSG00000105605	59284	111662	GO:0098970	OG0001465	Process	postsynaptic neurotransmitter receptor diffusion trapping	24.8864	28.5013	30.167	33.54	38.6241	27.2093	57.088	29.4853	29.2737	38.1017	0.38025	0.0078125	0.00888584
790	ENSG00000105605	59284	111663	GO:0099590	OG0001465	Process	neurotransmitter receptor internalization	24.8864	28.5013	30.167	33.54	38.6241	27.2093	57.088	29.4853	29.2737	38.1017	0.38025	0.0078125	0.00888584
791	ENSG00000105605	59284	111664	GO:0099645	OG0001465	Process	neurotransmitter receptor localization to postsynaptic specialization membrane	24.8864	28.5013	30.167	33.54	38.6241	27.2093	57.088	29.4853	29.2737	38.1017	0.38025	0.0078125	0.00888584
792	ENSG00000105605	59284	111665	GO:1903861	OG0001465	Process	positive regulation of dendrite extension	24.8864	28.5013	30.167	33.54	38.6241	27.2093	57.088	29.4853	29.2737	38.1017	0.38025	0.0078125	0.00888584
793	ENSG00000105605	59284	111666	GO:2000311	OG0001465	Process	regulation of AMPA receptor activity	24.8864	28.5013	30.167	33.54	38.6241	27.2093	57.088	29.4853	29.2737	38.1017	0.38025	0.0078125	0.00888584
794	ENSG00000105640	6142	26216	GO:0002181	OG0001846	Process	cytoplasmic translation	9.20995	4.84218	2.55596	4.56216	2.98907	4.35342	4.73384	16.1814	5.29256	7.06445	0.41661	0.0078125	0.00888584
795	ENSG00000105640	6142	26217	GO:0006412	OG0001846	Process	translation	9.20995	4.84218	2.55596	4.56216	2.98907	4.35342	4.73384	16.1814	5.29256	7.06445	0.41661	0.0078125	0.00888584
796	ENSG00000105642	3780	17160	GO:0006811	OG0000382	Process	ion transport	23.8685	25.8477	23.1621	21.1162	33.4402	23.9626	46.8197	31.1024	23.4987	33.8312	0.525778	0.0078125	0.00888584
797	ENSG00000105642	3780	17161	GO:0006813	OG0000382	Process	potassium ion transport	23.8685	25.8477	23.1621	21.1162	33.4402	23.9626	46.8197	31.1024	23.4987	33.8312	0.525778	0.0078125	0.00888584
798	ENSG00000105642	3780	17162	GO:0007268	OG0000382	Process	chemical synaptic transmission	23.8685	25.8477	23.1621	21.1162	33.4402	23.9626	46.8197	31.1024	23.4987	33.8312	0.525778	0.0078125	0.00888584
799	ENSG00000105642	3780	17163	GO:0071805	OG0000382	Process	potassium ion transmembrane transport	23.8685	25.8477	23.1621	21.1162	33.4402	23.9626	46.8197	31.1024	23.4987	33.8312	0.525778	0.0078125	0.00888584
800	ENSG00000105650	5143	21731	GO:0006198	OG0000187	Process	cAMP catabolic process	0.886858	0.681214	1.50921	1.09397	1.08231	0.760303	1.29645	1.12423	1.04281	1.06582	0.0314884	0.0078125	0.00888584
801	ENSG00000105650	5143	21732	GO:0007165	OG0000187	Process	signal transduction	0.886858	0.681214	1.50921	1.09397	1.08231	0.760303	1.29645	1.12423	1.04281	1.06582	0.0314884	0.0078125	0.00888584
802	ENSG00000105679	26330	91764	GO:0006006	OG0000114	Process	glucose metabolic process	0.510653	0.714577	0.919692	0.977179	0.55507	0.265122	0.783304	0.490974	0.780525	0.523618	-0.575932	0.0078125	0.00888584
803	ENSG00000105679	26330	91765	GO:0006096	OG0000114	Process	glycolytic process	0.510653	0.714577	0.919692	0.977179	0.55507	0.265122	0.783304	0.490974	0.780525	0.523618	-0.575932	0.0078125	0.00888584
804	ENSG00000105679	26330	91766	GO:0030317	OG0000114	Process	flagellated sperm motility	0.510653	0.714577	0.919692	0.977179	0.55507	0.265122	0.783304	0.490974	0.780525	0.523618	-0.575932	0.0078125	0.00888584
805	ENSG00000105679	26330	91767	GO:0045821	OG0000114	Process	positive regulation of glycolytic process	0.510653	0.714577	0.919692	0.977179	0.55507	0.265122	0.783304	0.490974	0.780525	0.523618	-0.575932	0.0078125	0.00888584
806	ENSG00000105856	26959	93163	GO:0006357	OG0004094	Process	regulation of transcription by RNA polymerase II	4.92785	5.91421	4.17129	5.81013	4.1547	5.05978	3.45001	4.5594	5.20587	4.30597	-0.2738	0.0078125	0.00888584
807	ENSG00000105856	26959	93164	GO:0016055	OG0004094	Process	Wnt signaling pathway	4.92785	5.91421	4.17129	5.81013	4.1547	5.05978	3.45001	4.5594	5.20587	4.30597	-0.2738	0.0078125	0.00888584
808	ENSG00000105856	26959	93165	GO:0051726	OG0004094	Process	regulation of cell cycle	4.92785	5.91421	4.17129	5.81013	4.1547	5.05978	3.45001	4.5594	5.20587	4.30597	-0.2738	0.0078125	0.00888584
809	ENSG00000106028	6742	29612	GO:0006264	OG0002779	Process	mitochondrial DNA replication	5.63687	6.84843	4.89061	4.82144	5.05334	5.738	4.41292	11.5902	5.54934	6.69862	0.271549	0.0078125	0.00888584
810	ENSG00000106028	6742	29613	GO:0006268	OG0002779	Process	DNA unwinding involved in DNA replication	5.63687	6.84843	4.89061	4.82144	5.05334	5.738	4.41292	11.5902	5.54934	6.69862	0.271549	0.0078125	0.00888584
811	ENSG00000106028	6742	29614	GO:0051096	OG0002779	Process	positive regulation of helicase activity	5.63687	6.84843	4.89061	4.82144	5.05334	5.738	4.41292	11.5902	5.54934	6.69862	0.271549	0.0078125	0.00888584
812	ENSG00000106028	6742	29615	GO:0051289	OG0002779	Process	protein homotetramerization	5.63687	6.84843	4.89061	4.82144	5.05334	5.738	4.41292	11.5902	5.54934	6.69862	0.271549	0.0078125	0.00888584
813	ENSG00000106028	6742	29616	GO:0070584	OG0002779	Process	mitochondrion morphogenesis	5.63687	6.84843	4.89061	4.82144	5.05334	5.738	4.41292	11.5902	5.54934	6.69862	0.271549	0.0078125	0.00888584
814	ENSG00000106028	6742	29617	GO:0090297	OG0002779	Process	positive regulation of mitochondrial DNA replication	5.63687	6.84843	4.89061	4.82144	5.05334	5.738	4.41292	11.5902	5.54934	6.69862	0.271549	0.0078125	0.00888584
815	ENSG00000106028	6742	29618	GO:1905776	OG0002779	Process	positive regulation of DNA helicase activity	5.63687	6.84843	4.89061	4.82144	5.05334	5.738	4.41292	11.5902	5.54934	6.69862	0.271549	0.0078125	0.00888584
816	ENSG00000106245	8896	35402	GO:0000398	OG0003794	Process	mRNA splicing, via spliceosome	14.6655	13.8751	12.431	13.0498	14.7131	15.3148	15.7069	26.8303	13.5053	18.1413	0.425746	0.0078125	0.00888584
817	ENSG00000106245	8896	35403	GO:0045893	OG0003794	Process	positive regulation of DNA-templated transcription	14.6655	13.8751	12.431	13.0498	14.7131	15.3148	15.7069	26.8303	13.5053	18.1413	0.425746	0.0078125	0.00888584
818	ENSG00000106245	8896	35404	GO:2000825	OG0003794	Process	positive regulation of androgen receptor activity	14.6655	13.8751	12.431	13.0498	14.7131	15.3148	15.7069	26.8303	13.5053	18.1413	0.425746	0.0078125	0.00888584
819	ENSG00000106399	6119	26140	GO:0000723	OG0002576	Process	telomere maintenance	1.82145	2.38144	2.41087	2.90104	2.46413	3.38937	2.37423	6.23987	2.3787	3.6169	0.60458	0.0078125	0.00888584
820	ENSG00000106399	6119	26141	GO:0000724	OG0002576	Process	double-strand break repair via homologous recombination	1.82145	2.38144	2.41087	2.90104	2.46413	3.38937	2.37423	6.23987	2.3787	3.6169	0.60458	0.0078125	0.00888584
821	ENSG00000106399	6119	26142	GO:0006260	OG0002576	Process	DNA replication	1.82145	2.38144	2.41087	2.90104	2.46413	3.38937	2.37423	6.23987	2.3787	3.6169	0.60458	0.0078125	0.00888584
822	ENSG00000106399	6119	26143	GO:0006281	OG0002576	Process	DNA repair	1.82145	2.38144	2.41087	2.90104	2.46413	3.38937	2.37423	6.23987	2.3787	3.6169	0.60458	0.0078125	0.00888584
823	ENSG00000106399	6119	26144	GO:0006284	OG0002576	Process	base-excision repair	1.82145	2.38144	2.41087	2.90104	2.46413	3.38937	2.37423	6.23987	2.3787	3.6169	0.60458	0.0078125	0.00888584
824	ENSG00000106399	6119	26145	GO:0006289	OG0002576	Process	nucleotide-excision repair	1.82145	2.38144	2.41087	2.90104	2.46413	3.38937	2.37423	6.23987	2.3787	3.6169	0.60458	0.0078125	0.00888584
825	ENSG00000106399	6119	26146	GO:0006298	OG0002576	Process	mismatch repair	1.82145	2.38144	2.41087	2.90104	2.46413	3.38937	2.37423	6.23987	2.3787	3.6169	0.60458	0.0078125	0.00888584
826	ENSG00000106399	6119	26147	GO:0007346	OG0002576	Process	regulation of mitotic cell cycle	1.82145	2.38144	2.41087	2.90104	2.46413	3.38937	2.37423	6.23987	2.3787	3.6169	0.60458	0.0078125	0.00888584
827	ENSG00000106399	6119	26148	GO:0042127	OG0002576	Process	regulation of cell population proliferation	1.82145	2.38144	2.41087	2.90104	2.46413	3.38937	2.37423	6.23987	2.3787	3.6169	0.60458	0.0078125	0.00888584
828	ENSG00000106560	26157	NA	NA	NA	NA	NA	1.28006	0.63684	0.697791	0.772654	0.63964	0.624154	0.562036	0.582016	0.846837	0.601961	-0.492413	0.0078125	0.00888584
829	ENSG00000107518	26033	91387	GO:0007186	OG0000773	Process	G protein-coupled receptor signaling pathway	4.39314	13.0886	19.6604	22.3881	19.8399	30.9192	15.8869	21.1657	14.8826	21.9529	0.560791	0.0078125	0.00888584
830	ENSG00000107518	26033	91388	GO:0009887	OG0000773	Process	animal organ morphogenesis	4.39314	13.0886	19.6604	22.3881	19.8399	30.9192	15.8869	21.1657	14.8826	21.9529	0.560791	0.0078125	0.00888584
831	ENSG00000107518	26033	91389	GO:0009888	OG0000773	Process	tissue development	4.39314	13.0886	19.6604	22.3881	19.8399	30.9192	15.8869	21.1657	14.8826	21.9529	0.560791	0.0078125	0.00888584
832	ENSG00000107518	26033	91390	GO:0016477	OG0000773	Process	cell migration	4.39314	13.0886	19.6604	22.3881	19.8399	30.9192	15.8869	21.1657	14.8826	21.9529	0.560791	0.0078125	0.00888584
833	ENSG00000107518	26033	91391	GO:0034446	OG0000773	Process	substrate adhesion-dependent cell spreading	4.39314	13.0886	19.6604	22.3881	19.8399	30.9192	15.8869	21.1657	14.8826	21.9529	0.560791	0.0078125	0.00888584
834	ENSG00000107537	5264	22095	GO:0001561	OG0002067	Process	fatty acid alpha-oxidation	6.85027	6.02258	6.61324	8.05966	6.59345	7.57553	6.15387	11.2394	6.88644	7.89057	0.196372	0.0078125	0.00888584
835	ENSG00000107537	5264	22096	GO:0006103	OG0002067	Process	2-oxoglutarate metabolic process	6.85027	6.02258	6.61324	8.05966	6.59345	7.57553	6.15387	11.2394	6.88644	7.89057	0.196372	0.0078125	0.00888584
836	ENSG00000107537	5264	22097	GO:0006720	OG0002067	Process	isoprenoid metabolic process	6.85027	6.02258	6.61324	8.05966	6.59345	7.57553	6.15387	11.2394	6.88644	7.89057	0.196372	0.0078125	0.00888584
837	ENSG00000107537	5264	22098	GO:0019606	OG0002067	Process	2-oxobutyrate catabolic process	6.85027	6.02258	6.61324	8.05966	6.59345	7.57553	6.15387	11.2394	6.88644	7.89057	0.196372	0.0078125	0.00888584
838	ENSG00000107537	5264	22099	GO:0097089	OG0002067	Process	methyl-branched fatty acid metabolic process	6.85027	6.02258	6.61324	8.05966	6.59345	7.57553	6.15387	11.2394	6.88644	7.89057	0.196372	0.0078125	0.00888584
839	ENSG00000107625	79009	NA	NA	NA	NA	NA	4.74495	6.48036	5.58896	6.16373	6.13749	7.04071	5.03998	8.07391	5.7445	6.57302	0.194375	0.0078125	0.00888584
840	ENSG00000107719	27143	NA	NA	NA	NA	NA	3.95881	4.11096	3.67865	2.84983	3.27489	2.60886	3.48746	1.35767	3.64956	2.68222	-0.444296	0.0078125	0.00888584
841	ENSG00000108064	7019	30832	GO:0006390	OG0002707	Process	mitochondrial transcription	2.3419	4.26334	3.06886	3.0749	3.00788	5.41626	2.14932	4.00283	3.18725	3.64407	0.193242	0.0078125	0.00888584
842	ENSG00000108064	7019	30833	GO:0006391	OG0002707	Process	transcription initiation at mitochondrial promoter	2.3419	4.26334	3.06886	3.0749	3.00788	5.41626	2.14932	4.00283	3.18725	3.64407	0.193242	0.0078125	0.00888584
843	ENSG00000108064	7019	30834	GO:0033108	OG0002707	Process	mitochondrial respiratory chain complex assembly	2.3419	4.26334	3.06886	3.0749	3.00788	5.41626	2.14932	4.00283	3.18725	3.64407	0.193242	0.0078125	0.00888584
844	ENSG00000108064	7019	30835	GO:0045893	OG0002707	Process	positive regulation of DNA-templated transcription	2.3419	4.26334	3.06886	3.0749	3.00788	5.41626	2.14932	4.00283	3.18725	3.64407	0.193242	0.0078125	0.00888584
845	ENSG00000108106	27338	93914	GO:0000209	OG0005651	Process	protein polyubiquitination	2.97795	1.47216	1.36713	1.44595	2.49965	5.33542	3.99663	2.63372	1.8158	3.61635	0.993932	0.0078125	0.00888584
846	ENSG00000108106	27338	93915	GO:0006511	OG0005651	Process	ubiquitin-dependent protein catabolic process	2.97795	1.47216	1.36713	1.44595	2.49965	5.33542	3.99663	2.63372	1.8158	3.61635	0.993932	0.0078125	0.00888584
847	ENSG00000108106	27338	93916	GO:0010458	OG0005651	Process	exit from mitosis	2.97795	1.47216	1.36713	1.44595	2.49965	5.33542	3.99663	2.63372	1.8158	3.61635	0.993932	0.0078125	0.00888584
848	ENSG00000108106	27338	93917	GO:0010994	OG0005651	Process	free ubiquitin chain polymerization	2.97795	1.47216	1.36713	1.44595	2.49965	5.33542	3.99663	2.63372	1.8158	3.61635	0.993932	0.0078125	0.00888584
849	ENSG00000108106	27338	93918	GO:0031145	OG0005651	Process	anaphase-promoting complex-dependent catabolic process	2.97795	1.47216	1.36713	1.44595	2.49965	5.33542	3.99663	2.63372	1.8158	3.61635	0.993932	0.0078125	0.00888584
850	ENSG00000108106	27338	93919	GO:0035519	OG0005651	Process	protein K29-linked ubiquitination	2.97795	1.47216	1.36713	1.44595	2.49965	5.33542	3.99663	2.63372	1.8158	3.61635	0.993932	0.0078125	0.00888584
851	ENSG00000108106	27338	93920	GO:0036211	OG0005651	Process	protein modification process	2.97795	1.47216	1.36713	1.44595	2.49965	5.33542	3.99663	2.63372	1.8158	3.61635	0.993932	0.0078125	0.00888584
852	ENSG00000108106	27338	93921	GO:0044314	OG0005651	Process	protein K27-linked ubiquitination	2.97795	1.47216	1.36713	1.44595	2.49965	5.33542	3.99663	2.63372	1.8158	3.61635	0.993932	0.0078125	0.00888584
853	ENSG00000108106	27338	93922	GO:0051301	OG0005651	Process	cell division	2.97795	1.47216	1.36713	1.44595	2.49965	5.33542	3.99663	2.63372	1.8158	3.61635	0.993932	0.0078125	0.00888584
854	ENSG00000108106	27338	93923	GO:0070534	OG0005651	Process	protein K63-linked ubiquitination	2.97795	1.47216	1.36713	1.44595	2.49965	5.33542	3.99663	2.63372	1.8158	3.61635	0.993932	0.0078125	0.00888584
855	ENSG00000108106	27338	93924	GO:0070979	OG0005651	Process	protein K11-linked ubiquitination	2.97795	1.47216	1.36713	1.44595	2.49965	5.33542	3.99663	2.63372	1.8158	3.61635	0.993932	0.0078125	0.00888584
856	ENSG00000108106	27338	93925	GO:0085020	OG0005651	Process	protein K6-linked ubiquitination	2.97795	1.47216	1.36713	1.44595	2.49965	5.33542	3.99663	2.63372	1.8158	3.61635	0.993932	0.0078125	0.00888584
857	ENSG00000108106	27338	93926	GO:1904668	OG0005651	Process	positive regulation of ubiquitin protein ligase activity	2.97795	1.47216	1.36713	1.44595	2.49965	5.33542	3.99663	2.63372	1.8158	3.61635	0.993932	0.0078125	0.00888584
858	ENSG00000108176	56521	NA	NA	NA	NA	NA	8.58944	11.9947	13.7208	15.0871	13.9704	14.8668	12.6739	23.1388	12.348	16.1625	0.388365	0.0078125	0.00888584
859	ENSG00000108417	8688	34825	GO:0030855	OG0000042	Process	epithelial cell differentiation	0.00338877	0	0.00079094	0.00110106	0.00171677	0	0	0.00177156	0.00132019	0.000872082	-0.598214	0.0590582	0.0616207
860	ENSG00000108417	8688	34826	GO:0045109	OG0000042	Process	intermediate filament organization	0.00338877	0	0.00079094	0.00110106	0.00171677	0	0	0.00177156	0.00132019	0.000872082	-0.598214	0.0590582	0.0616207
861	ENSG00000108518	5216	21916	GO:0001843	OG0000673	Process	neural tube closure	62.2424	52.448	39.8965	50.3376	52.4026	51.9509	73.274	64.1474	51.2311	60.4437	0.238572	0.0078125	0.00888584
862	ENSG00000108518	5216	21917	GO:0006357	OG0000673	Process	regulation of transcription by RNA polymerase II	62.2424	52.448	39.8965	50.3376	52.4026	51.9509	73.274	64.1474	51.2311	60.4437	0.238572	0.0078125	0.00888584
863	ENSG00000108518	5216	21918	GO:0010634	OG0000673	Process	positive regulation of epithelial cell migration	62.2424	52.448	39.8965	50.3376	52.4026	51.9509	73.274	64.1474	51.2311	60.4437	0.238572	0.0078125	0.00888584
864	ENSG00000108518	5216	21919	GO:0030036	OG0000673	Process	actin cytoskeleton organization	62.2424	52.448	39.8965	50.3376	52.4026	51.9509	73.274	64.1474	51.2311	60.4437	0.238572	0.0078125	0.00888584
865	ENSG00000108518	5216	21920	GO:0030833	OG0000673	Process	regulation of actin filament polymerization	62.2424	52.448	39.8965	50.3376	52.4026	51.9509	73.274	64.1474	51.2311	60.4437	0.238572	0.0078125	0.00888584
866	ENSG00000108518	5216	21921	GO:0030837	OG0000673	Process	negative regulation of actin filament polymerization	62.2424	52.448	39.8965	50.3376	52.4026	51.9509	73.274	64.1474	51.2311	60.4437	0.238572	0.0078125	0.00888584
867	ENSG00000108518	5216	21922	GO:0030838	OG0000673	Process	positive regulation of actin filament polymerization	62.2424	52.448	39.8965	50.3376	52.4026	51.9509	73.274	64.1474	51.2311	60.4437	0.238572	0.0078125	0.00888584
868	ENSG00000108518	5216	21923	GO:0032232	OG0000673	Process	negative regulation of actin filament bundle assembly	62.2424	52.448	39.8965	50.3376	52.4026	51.9509	73.274	64.1474	51.2311	60.4437	0.238572	0.0078125	0.00888584
869	ENSG00000108518	5216	21924	GO:0032233	OG0000673	Process	positive regulation of actin filament bundle assembly	62.2424	52.448	39.8965	50.3376	52.4026	51.9509	73.274	64.1474	51.2311	60.4437	0.238572	0.0078125	0.00888584
870	ENSG00000108518	5216	21925	GO:0032781	OG0000673	Process	positive regulation of ATP-dependent activity	62.2424	52.448	39.8965	50.3376	52.4026	51.9509	73.274	64.1474	51.2311	60.4437	0.238572	0.0078125	0.00888584
871	ENSG00000108518	5216	21926	GO:0050821	OG0000673	Process	protein stabilization	62.2424	52.448	39.8965	50.3376	52.4026	51.9509	73.274	64.1474	51.2311	60.4437	0.238572	0.0078125	0.00888584
872	ENSG00000108518	5216	21927	GO:0051497	OG0000673	Process	negative regulation of stress fiber assembly	62.2424	52.448	39.8965	50.3376	52.4026	51.9509	73.274	64.1474	51.2311	60.4437	0.238572	0.0078125	0.00888584
873	ENSG00000108518	5216	21928	GO:0060074	OG0000673	Process	synapse maturation	62.2424	52.448	39.8965	50.3376	52.4026	51.9509	73.274	64.1474	51.2311	60.4437	0.238572	0.0078125	0.00888584
874	ENSG00000108518	5216	21929	GO:0098885	OG0000673	Process	modification of postsynaptic actin cytoskeleton	62.2424	52.448	39.8965	50.3376	52.4026	51.9509	73.274	64.1474	51.2311	60.4437	0.238572	0.0078125	0.00888584
875	ENSG00000108518	5216	21930	GO:1900029	OG0000673	Process	positive regulation of ruffle assembly	62.2424	52.448	39.8965	50.3376	52.4026	51.9509	73.274	64.1474	51.2311	60.4437	0.238572	0.0078125	0.00888584
876	ENSG00000108523	26001	91352	GO:0000209	OG0002788	Process	protein polyubiquitination	32.9168	36.7376	36.0462	40.2817	48.2944	38.525	55.8511	43.7448	36.4956	46.6038	0.352728	0.0078125	0.00888584
877	ENSG00000108523	26001	91353	GO:0006511	OG0002788	Process	ubiquitin-dependent protein catabolic process	32.9168	36.7376	36.0462	40.2817	48.2944	38.525	55.8511	43.7448	36.4956	46.6038	0.352728	0.0078125	0.00888584
878	ENSG00000108523	26001	91354	GO:0032418	OG0002788	Process	lysosome localization	32.9168	36.7376	36.0462	40.2817	48.2944	38.525	55.8511	43.7448	36.4956	46.6038	0.352728	0.0078125	0.00888584
879	ENSG00000108523	26001	91355	GO:0045786	OG0002788	Process	negative regulation of cell cycle	32.9168	36.7376	36.0462	40.2817	48.2944	38.525	55.8511	43.7448	36.4956	46.6038	0.352728	0.0078125	0.00888584
880	ENSG00000108523	26001	91356	GO:0051640	OG0002788	Process	organelle localization	32.9168	36.7376	36.0462	40.2817	48.2944	38.525	55.8511	43.7448	36.4956	46.6038	0.352728	0.0078125	0.00888584
881	ENSG00000108523	26001	91357	GO:0051966	OG0002788	Process	regulation of synaptic transmission, glutamatergic	32.9168	36.7376	36.0462	40.2817	48.2944	38.525	55.8511	43.7448	36.4956	46.6038	0.352728	0.0078125	0.00888584
882	ENSG00000108523	26001	91358	GO:1904262	OG0002788	Process	negative regulation of TORC1 signaling	32.9168	36.7376	36.0462	40.2817	48.2944	38.525	55.8511	43.7448	36.4956	46.6038	0.352728	0.0078125	0.00888584
883	ENSG00000108523	26001	91359	GO:1990253	OG0002788	Process	cellular response to leucine starvation	32.9168	36.7376	36.0462	40.2817	48.2944	38.525	55.8511	43.7448	36.4956	46.6038	0.352728	0.0078125	0.00888584
884	ENSG00000108759	3882	17556	GO:0008544	OG0000042	Process	epidermis development	0	0.00419048	0.00814752	0.00431967	0.00944802	0.00284581	0.0121738	0.00552991	0.00416442	0.00749939	0.848658	0.0224943	0.0244819
885	ENSG00000108759	3882	17557	GO:0030855	OG0000042	Process	epithelial cell differentiation	0	0.00419048	0.00814752	0.00431967	0.00944802	0.00284581	0.0121738	0.00552991	0.00416442	0.00749939	0.848658	0.0224943	0.0244819
886	ENSG00000108759	3882	17558	GO:0045109	OG0000042	Process	intermediate filament organization	0	0.00419048	0.00814752	0.00431967	0.00944802	0.00284581	0.0121738	0.00552991	0.00416442	0.00749939	0.848658	0.0224943	0.0244819
887	ENSG00000109270	8649	34673	GO:0008104	OG0002888	Process	protein localization	5.94211	9.74126	13.5927	11.9002	12.7228	18.058	10.3289	13.0538	10.2941	13.5409	0.395508	0.0078125	0.00888584
888	ENSG00000109270	8649	34674	GO:0032008	OG0002888	Process	positive regulation of TOR signaling	5.94211	9.74126	13.5927	11.9002	12.7228	18.058	10.3289	13.0538	10.2941	13.5409	0.395508	0.0078125	0.00888584
889	ENSG00000109270	8649	34675	GO:0033674	OG0002888	Process	positive regulation of kinase activity	5.94211	9.74126	13.5927	11.9002	12.7228	18.058	10.3289	13.0538	10.2941	13.5409	0.395508	0.0078125	0.00888584
890	ENSG00000109270	8649	34676	GO:0038202	OG0002888	Process	TORC1 signaling	5.94211	9.74126	13.5927	11.9002	12.7228	18.058	10.3289	13.0538	10.2941	13.5409	0.395508	0.0078125	0.00888584
891	ENSG00000109270	8649	34677	GO:0043410	OG0002888	Process	positive regulation of MAPK cascade	5.94211	9.74126	13.5927	11.9002	12.7228	18.058	10.3289	13.0538	10.2941	13.5409	0.395508	0.0078125	0.00888584
892	ENSG00000109270	8649	34678	GO:0071230	OG0002888	Process	cellular response to amino acid stimulus	5.94211	9.74126	13.5927	11.9002	12.7228	18.058	10.3289	13.0538	10.2941	13.5409	0.395508	0.0078125	0.00888584
893	ENSG00000109270	8649	34679	GO:1902414	OG0002888	Process	protein localization to cell junction	5.94211	9.74126	13.5927	11.9002	12.7228	18.058	10.3289	13.0538	10.2941	13.5409	0.395508	0.0078125	0.00888584
894	ENSG00000109332	7323	31794	GO:0000122	OG0000185	Process	negative regulation of transcription by RNA polymerase II	8.70577	12.7485	12.3946	15.0028	12.535	18.8755	9.54685	18.1684	12.2129	14.7814	0.27538	0.0078125	0.00888584
895	ENSG00000109332	7323	31795	GO:0000209	OG0000185	Process	protein polyubiquitination	8.70577	12.7485	12.3946	15.0028	12.535	18.8755	9.54685	18.1684	12.2129	14.7814	0.27538	0.0078125	0.00888584
896	ENSG00000109332	7323	31796	GO:0006281	OG0000185	Process	DNA repair	8.70577	12.7485	12.3946	15.0028	12.535	18.8755	9.54685	18.1684	12.2129	14.7814	0.27538	0.0078125	0.00888584
897	ENSG00000109332	7323	31797	GO:0006513	OG0000185	Process	protein monoubiquitination	8.70577	12.7485	12.3946	15.0028	12.535	18.8755	9.54685	18.1684	12.2129	14.7814	0.27538	0.0078125	0.00888584
898	ENSG00000109332	7323	31798	GO:0006915	OG0000185	Process	apoptotic process	8.70577	12.7485	12.3946	15.0028	12.535	18.8755	9.54685	18.1684	12.2129	14.7814	0.27538	0.0078125	0.00888584
899	ENSG00000109332	7323	31799	GO:0016567	OG0000185	Process	protein ubiquitination	8.70577	12.7485	12.3946	15.0028	12.535	18.8755	9.54685	18.1684	12.2129	14.7814	0.27538	0.0078125	0.00888584
900	ENSG00000109332	7323	31800	GO:0030514	OG0000185	Process	negative regulation of BMP signaling pathway	8.70577	12.7485	12.3946	15.0028	12.535	18.8755	9.54685	18.1684	12.2129	14.7814	0.27538	0.0078125	0.00888584
901	ENSG00000109332	7323	31801	GO:0036211	OG0000185	Process	protein modification process	8.70577	12.7485	12.3946	15.0028	12.535	18.8755	9.54685	18.1684	12.2129	14.7814	0.27538	0.0078125	0.00888584
902	ENSG00000109332	7323	31802	GO:0043161	OG0000185	Process	proteasome-mediated ubiquitin-dependent protein catabolic process	8.70577	12.7485	12.3946	15.0028	12.535	18.8755	9.54685	18.1684	12.2129	14.7814	0.27538	0.0078125	0.00888584
903	ENSG00000109332	7323	31803	GO:0051865	OG0000185	Process	protein autoubiquitination	8.70577	12.7485	12.3946	15.0028	12.535	18.8755	9.54685	18.1684	12.2129	14.7814	0.27538	0.0078125	0.00888584
904	ENSG00000109332	7323	31804	GO:0070936	OG0000185	Process	protein K48-linked ubiquitination	8.70577	12.7485	12.3946	15.0028	12.535	18.8755	9.54685	18.1684	12.2129	14.7814	0.27538	0.0078125	0.00888584
905	ENSG00000109332	7323	31805	GO:0070979	OG0000185	Process	protein K11-linked ubiquitination	8.70577	12.7485	12.3946	15.0028	12.535	18.8755	9.54685	18.1684	12.2129	14.7814	0.27538	0.0078125	0.00888584
906	ENSG00000109332	7323	31806	GO:1903955	OG0000185	Process	positive regulation of protein targeting to mitochondrion	8.70577	12.7485	12.3946	15.0028	12.535	18.8755	9.54685	18.1684	12.2129	14.7814	0.27538	0.0078125	0.00888584
907	ENSG00000110002	4013	NA	NA	NA	NA	NA	1.54228	3.06746	2.46962	3.31688	3.38683	4.77905	2.96105	2.21742	2.59906	3.33609	0.360166	0.0078125	0.00888584
908	ENSG00000111640	2597	11716	GO:0000226	OG0000114	Process	microtubule cytoskeleton organization	416.985	437.605	507.348	425.408	623.616	504.771	839.962	503.471	446.837	617.955	0.467754	0.0078125	0.00888584
909	ENSG00000111640	2597	11717	GO:0001819	OG0000114	Process	positive regulation of cytokine production	416.985	437.605	507.348	425.408	623.616	504.771	839.962	503.471	446.837	617.955	0.467754	0.0078125	0.00888584
910	ENSG00000111640	2597	11718	GO:0006006	OG0000114	Process	glucose metabolic process	416.985	437.605	507.348	425.408	623.616	504.771	839.962	503.471	446.837	617.955	0.467754	0.0078125	0.00888584
911	ENSG00000111640	2597	11719	GO:0006096	OG0000114	Process	glycolytic process	416.985	437.605	507.348	425.408	623.616	504.771	839.962	503.471	446.837	617.955	0.467754	0.0078125	0.00888584
912	ENSG00000111640	2597	11720	GO:0010951	OG0000114	Process	negative regulation of endopeptidase activity	416.985	437.605	507.348	425.408	623.616	504.771	839.962	503.471	446.837	617.955	0.467754	0.0078125	0.00888584
913	ENSG00000111640	2597	11721	GO:0016241	OG0000114	Process	regulation of macroautophagy	416.985	437.605	507.348	425.408	623.616	504.771	839.962	503.471	446.837	617.955	0.467754	0.0078125	0.00888584
914	ENSG00000111640	2597	11722	GO:0017148	OG0000114	Process	negative regulation of translation	416.985	437.605	507.348	425.408	623.616	504.771	839.962	503.471	446.837	617.955	0.467754	0.0078125	0.00888584
915	ENSG00000111640	2597	11723	GO:0031640	OG0000114	Process	killing of cells of another organism	416.985	437.605	507.348	425.408	623.616	504.771	839.962	503.471	446.837	617.955	0.467754	0.0078125	0.00888584
916	ENSG00000111640	2597	11724	GO:0032481	OG0000114	Process	positive regulation of type I interferon production	416.985	437.605	507.348	425.408	623.616	504.771	839.962	503.471	446.837	617.955	0.467754	0.0078125	0.00888584
917	ENSG00000111640	2597	11725	GO:0035606	OG0000114	Process	peptidyl-cysteine S-trans-nitrosylation	416.985	437.605	507.348	425.408	623.616	504.771	839.962	503.471	446.837	617.955	0.467754	0.0078125	0.00888584
918	ENSG00000111640	2597	11726	GO:0043123	OG0000114	Process	positive regulation of I-kappaB kinase/NF-kappaB signaling	416.985	437.605	507.348	425.408	623.616	504.771	839.962	503.471	446.837	617.955	0.467754	0.0078125	0.00888584
919	ENSG00000111640	2597	11727	GO:0050821	OG0000114	Process	protein stabilization	416.985	437.605	507.348	425.408	623.616	504.771	839.962	503.471	446.837	617.955	0.467754	0.0078125	0.00888584
920	ENSG00000111640	2597	11728	GO:0050832	OG0000114	Process	defense response to fungus	416.985	437.605	507.348	425.408	623.616	504.771	839.962	503.471	446.837	617.955	0.467754	0.0078125	0.00888584
921	ENSG00000111640	2597	11729	GO:0051402	OG0000114	Process	neuron apoptotic process	416.985	437.605	507.348	425.408	623.616	504.771	839.962	503.471	446.837	617.955	0.467754	0.0078125	0.00888584
922	ENSG00000111640	2597	11730	GO:0051873	OG0000114	Process	killing by host of symbiont cells	416.985	437.605	507.348	425.408	623.616	504.771	839.962	503.471	446.837	617.955	0.467754	0.0078125	0.00888584
923	ENSG00000111640	2597	11731	GO:0061844	OG0000114	Process	antimicrobial humoral immune response mediated by antimicrobial peptide	416.985	437.605	507.348	425.408	623.616	504.771	839.962	503.471	446.837	617.955	0.467754	0.0078125	0.00888584
924	ENSG00000111640	2597	11732	GO:0071346	OG0000114	Process	cellular response to interferon-gamma	416.985	437.605	507.348	425.408	623.616	504.771	839.962	503.471	446.837	617.955	0.467754	0.0078125	0.00888584
925	ENSG00000111704	79923	126533	GO:0000122	OG0001768	Process	negative regulation of transcription by RNA polymerase II	0.00201098	0.00083158	0.00415601	0.00166255	0.00087824	0.00124835	0	0.00117542	0.00216528	0.000825503	-1.39121	0.0224943	0.0244819
926	ENSG00000111704	79923	126534	GO:0001714	OG0001768	Process	endodermal cell fate specification	0.00201098	0.00083158	0.00415601	0.00166255	0.00087824	0.00124835	0	0.00117542	0.00216528	0.000825503	-1.39121	0.0224943	0.0244819
927	ENSG00000111704	79923	126535	GO:0006355	OG0001768	Process	regulation of DNA-templated transcription	0.00201098	0.00083158	0.00415601	0.00166255	0.00087824	0.00124835	0	0.00117542	0.00216528	0.000825503	-1.39121	0.0224943	0.0244819
928	ENSG00000111704	79923	126536	GO:0006357	OG0001768	Process	regulation of transcription by RNA polymerase II	0.00201098	0.00083158	0.00415601	0.00166255	0.00087824	0.00124835	0	0.00117542	0.00216528	0.000825503	-1.39121	0.0224943	0.0244819
929	ENSG00000111704	79923	126537	GO:0010468	OG0001768	Process	regulation of gene expression	0.00201098	0.00083158	0.00415601	0.00166255	0.00087824	0.00124835	0	0.00117542	0.00216528	0.000825503	-1.39121	0.0224943	0.0244819
930	ENSG00000111704	79923	126538	GO:0019827	OG0001768	Process	stem cell population maintenance	0.00201098	0.00083158	0.00415601	0.00166255	0.00087824	0.00124835	0	0.00117542	0.00216528	0.000825503	-1.39121	0.0224943	0.0244819
931	ENSG00000111704	79923	126539	GO:0030154	OG0001768	Process	cell differentiation	0.00201098	0.00083158	0.00415601	0.00166255	0.00087824	0.00124835	0	0.00117542	0.00216528	0.000825503	-1.39121	0.0224943	0.0244819
932	ENSG00000111704	79923	126540	GO:0035019	OG0001768	Process	somatic stem cell population maintenance	0.00201098	0.00083158	0.00415601	0.00166255	0.00087824	0.00124835	0	0.00117542	0.00216528	0.000825503	-1.39121	0.0224943	0.0244819
933	ENSG00000111704	79923	126541	GO:0045595	OG0001768	Process	regulation of cell differentiation	0.00201098	0.00083158	0.00415601	0.00166255	0.00087824	0.00124835	0	0.00117542	0.00216528	0.000825503	-1.39121	0.0224943	0.0244819
934	ENSG00000111704	79923	126542	GO:0045944	OG0001768	Process	positive regulation of transcription by RNA polymerase II	0.00201098	0.00083158	0.00415601	0.00166255	0.00087824	0.00124835	0	0.00117542	0.00216528	0.000825503	-1.39121	0.0224943	0.0244819
935	ENSG00000111704	79923	126543	GO:2000648	OG0001768	Process	positive regulation of stem cell proliferation	0.00201098	0.00083158	0.00415601	0.00166255	0.00087824	0.00124835	0	0.00117542	0.00216528	0.000825503	-1.39121	0.0224943	0.0244819
936	ENSG00000111716	3945	17723	GO:0006089	OG0000088	Process	lactate metabolic process	152.465	181.492	134.406	143.803	152.036	157.855	145.755	194.819	153.041	162.616	0.0875494	0.0078125	0.00888584
937	ENSG00000111716	3945	17724	GO:0006090	OG0000088	Process	pyruvate metabolic process	152.465	181.492	134.406	143.803	152.036	157.855	145.755	194.819	153.041	162.616	0.0875494	0.0078125	0.00888584
938	ENSG00000111716	3945	17725	GO:0019674	OG0000088	Process	NAD metabolic process	152.465	181.492	134.406	143.803	152.036	157.855	145.755	194.819	153.041	162.616	0.0875494	0.0078125	0.00888584
939	ENSG00000111850	57150	NA	NA	NA	NA	NA	3.60151	5.73237	5.66448	4.7725	4.16828	5.48018	3.35162	9.16987	4.94272	5.54249	0.165229	0.0078125	0.00888584
940	ENSG00000112110	29074	95220	GO:0006412	OG0003229	Process	translation	21.0955	26.5697	19.254	22.738	20.628	26.9728	20.9119	38.794	22.4143	26.8267	0.25925	0.0078125	0.00888584
941	ENSG00000112110	29074	95221	GO:0032543	OG0003229	Process	mitochondrial translation	21.0955	26.5697	19.254	22.738	20.628	26.9728	20.9119	38.794	22.4143	26.8267	0.25925	0.0078125	0.00888584
942	ENSG00000112110	29074	95222	GO:0035928	OG0003229	Process	rRNA import into mitochondrion	21.0955	26.5697	19.254	22.738	20.628	26.9728	20.9119	38.794	22.4143	26.8267	0.25925	0.0078125	0.00888584
943	ENSG00000112232	202559	148769	GO:0000381	OG0001267	Process	regulation of alternative mRNA splicing, via spliceosome	1.53881	2.65546	3.81515	3.69116	3.7465	3.85867	3.54236	4.1893	2.92514	3.83421	0.390421	0.0078125	0.00888584
944	ENSG00000112232	202559	148770	GO:0006397	OG0001267	Process	mRNA processing	1.53881	2.65546	3.81515	3.69116	3.7465	3.85867	3.54236	4.1893	2.92514	3.83421	0.390421	0.0078125	0.00888584
945	ENSG00000112232	202559	148771	GO:0048024	OG0001267	Process	regulation of mRNA splicing, via spliceosome	1.53881	2.65546	3.81515	3.69116	3.7465	3.85867	3.54236	4.1893	2.92514	3.83421	0.390421	0.0078125	0.00888584
946	ENSG00000112245	7803	33122	GO:0006470	OG0000247	Process	protein dephosphorylation	8.38357	15.3692	15.3641	17.6531	17.2838	27.5743	11.459	18.9943	14.1925	18.8279	0.407742	0.0078125	0.00888584
947	ENSG00000112245	7803	33123	GO:0007049	OG0000247	Process	cell cycle	8.38357	15.3692	15.3641	17.6531	17.2838	27.5743	11.459	18.9943	14.1925	18.8279	0.407742	0.0078125	0.00888584
948	ENSG00000112245	7803	33124	GO:0030335	OG0000247	Process	positive regulation of cell migration	8.38357	15.3692	15.3641	17.6531	17.2838	27.5743	11.459	18.9943	14.1925	18.8279	0.407742	0.0078125	0.00888584
949	ENSG00000112486	1235	6763	GO:0002407	OG0007815	Process	dendritic cell chemotaxis	0.0726097	0.172607	0.295527	0.391599	0.25841	0.175524	0.17805	0.201149	0.233085	0.203283	-0.19737	0.0078125	0.00888584
950	ENSG00000112486	1235	6764	GO:0002523	OG0007815	Process	leukocyte migration involved in inflammatory response	0.0726097	0.172607	0.295527	0.391599	0.25841	0.175524	0.17805	0.201149	0.233085	0.203283	-0.19737	0.0078125	0.00888584
951	ENSG00000112486	1235	6765	GO:0006935	OG0007815	Process	chemotaxis	0.0726097	0.172607	0.295527	0.391599	0.25841	0.175524	0.17805	0.201149	0.233085	0.203283	-0.19737	0.0078125	0.00888584
952	ENSG00000112486	1235	6766	GO:0006955	OG0007815	Process	immune response	0.0726097	0.172607	0.295527	0.391599	0.25841	0.175524	0.17805	0.201149	0.233085	0.203283	-0.19737	0.0078125	0.00888584
953	ENSG00000112486	1235	6767	GO:0006959	OG0007815	Process	humoral immune response	0.0726097	0.172607	0.295527	0.391599	0.25841	0.175524	0.17805	0.201149	0.233085	0.203283	-0.19737	0.0078125	0.00888584
954	ENSG00000112486	1235	6768	GO:0006968	OG0007815	Process	cellular defense response	0.0726097	0.172607	0.295527	0.391599	0.25841	0.175524	0.17805	0.201149	0.233085	0.203283	-0.19737	0.0078125	0.00888584
955	ENSG00000112486	1235	6769	GO:0007165	OG0007815	Process	signal transduction	0.0726097	0.172607	0.295527	0.391599	0.25841	0.175524	0.17805	0.201149	0.233085	0.203283	-0.19737	0.0078125	0.00888584
956	ENSG00000112486	1235	6770	GO:0007186	OG0007815	Process	G protein-coupled receptor signaling pathway	0.0726097	0.172607	0.295527	0.391599	0.25841	0.175524	0.17805	0.201149	0.233085	0.203283	-0.19737	0.0078125	0.00888584
957	ENSG00000112486	1235	6771	GO:0007204	OG0007815	Process	positive regulation of cytosolic calcium ion concentration	0.0726097	0.172607	0.295527	0.391599	0.25841	0.175524	0.17805	0.201149	0.233085	0.203283	-0.19737	0.0078125	0.00888584
958	ENSG00000112486	1235	6772	GO:0019722	OG0007815	Process	calcium-mediated signaling	0.0726097	0.172607	0.295527	0.391599	0.25841	0.175524	0.17805	0.201149	0.233085	0.203283	-0.19737	0.0078125	0.00888584
959	ENSG00000112486	1235	6773	GO:0048290	OG0007815	Process	isotype switching to IgA isotypes	0.0726097	0.172607	0.295527	0.391599	0.25841	0.175524	0.17805	0.201149	0.233085	0.203283	-0.19737	0.0078125	0.00888584
960	ENSG00000112486	1235	6774	GO:0060326	OG0007815	Process	cell chemotaxis	0.0726097	0.172607	0.295527	0.391599	0.25841	0.175524	0.17805	0.201149	0.233085	0.203283	-0.19737	0.0078125	0.00888584
961	ENSG00000112486	1235	6775	GO:0060474	OG0007815	Process	positive regulation of flagellated sperm motility involved in capacitation	0.0726097	0.172607	0.295527	0.391599	0.25841	0.175524	0.17805	0.201149	0.233085	0.203283	-0.19737	0.0078125	0.00888584
962	ENSG00000112486	1235	6776	GO:0070098	OG0007815	Process	chemokine-mediated signaling pathway	0.0726097	0.172607	0.295527	0.391599	0.25841	0.175524	0.17805	0.201149	0.233085	0.203283	-0.19737	0.0078125	0.00888584
963	ENSG00000112486	1235	6777	GO:0072676	OG0007815	Process	lymphocyte migration	0.0726097	0.172607	0.295527	0.391599	0.25841	0.175524	0.17805	0.201149	0.233085	0.203283	-0.19737	0.0078125	0.00888584
964	ENSG00000112486	1235	6778	GO:0072678	OG0007815	Process	T cell migration	0.0726097	0.172607	0.295527	0.391599	0.25841	0.175524	0.17805	0.201149	0.233085	0.203283	-0.19737	0.0078125	0.00888584
965	ENSG00000112486	1235	6779	GO:0072679	OG0007815	Process	thymocyte migration	0.0726097	0.172607	0.295527	0.391599	0.25841	0.175524	0.17805	0.201149	0.233085	0.203283	-0.19737	0.0078125	0.00888584
966	ENSG00000112486	1235	6780	GO:1904155	OG0007815	Process	DN2 thymocyte differentiation	0.0726097	0.172607	0.295527	0.391599	0.25841	0.175524	0.17805	0.201149	0.233085	0.203283	-0.19737	0.0078125	0.00888584
967	ENSG00000112486	1235	6781	GO:1904156	OG0007815	Process	DN3 thymocyte differentiation	0.0726097	0.172607	0.295527	0.391599	0.25841	0.175524	0.17805	0.201149	0.233085	0.203283	-0.19737	0.0078125	0.00888584
968	ENSG00000112486	1235	6782	GO:2000404	OG0007815	Process	regulation of T cell migration	0.0726097	0.172607	0.295527	0.391599	0.25841	0.175524	0.17805	0.201149	0.233085	0.203283	-0.19737	0.0078125	0.00888584
969	ENSG00000112486	1235	6783	GO:2000510	OG0007815	Process	positive regulation of dendritic cell chemotaxis	0.0726097	0.172607	0.295527	0.391599	0.25841	0.175524	0.17805	0.201149	0.233085	0.203283	-0.19737	0.0078125	0.00888584
970	ENSG00000112531	9444	36765	GO:0001570	OG0004563	Process	vasculogenesis	27.9687	49.0611	13.7633	22.5512	17.4434	36.032	9.78146	16.9867	28.3361	20.0609	-0.498255	0.0078125	0.00888584
971	ENSG00000112531	9444	36766	GO:0006397	OG0004563	Process	mRNA processing	27.9687	49.0611	13.7633	22.5512	17.4434	36.032	9.78146	16.9867	28.3361	20.0609	-0.498255	0.0078125	0.00888584
972	ENSG00000112531	9444	36767	GO:0006417	OG0004563	Process	regulation of translation	27.9687	49.0611	13.7633	22.5512	17.4434	36.032	9.78146	16.9867	28.3361	20.0609	-0.498255	0.0078125	0.00888584
973	ENSG00000112531	9444	36768	GO:0007286	OG0004563	Process	spermatid development	27.9687	49.0611	13.7633	22.5512	17.4434	36.032	9.78146	16.9867	28.3361	20.0609	-0.498255	0.0078125	0.00888584
974	ENSG00000112531	9444	36769	GO:0008380	OG0004563	Process	RNA splicing	27.9687	49.0611	13.7633	22.5512	17.4434	36.032	9.78146	16.9867	28.3361	20.0609	-0.498255	0.0078125	0.00888584
975	ENSG00000112531	9444	36770	GO:0010628	OG0004563	Process	positive regulation of gene expression	27.9687	49.0611	13.7633	22.5512	17.4434	36.032	9.78146	16.9867	28.3361	20.0609	-0.498255	0.0078125	0.00888584
976	ENSG00000112531	9444	36771	GO:0035886	OG0004563	Process	vascular associated smooth muscle cell differentiation	27.9687	49.0611	13.7633	22.5512	17.4434	36.032	9.78146	16.9867	28.3361	20.0609	-0.498255	0.0078125	0.00888584
977	ENSG00000112531	9444	36772	GO:0042552	OG0004563	Process	myelination	27.9687	49.0611	13.7633	22.5512	17.4434	36.032	9.78146	16.9867	28.3361	20.0609	-0.498255	0.0078125	0.00888584
978	ENSG00000112531	9444	36773	GO:0042759	OG0004563	Process	long-chain fatty acid biosynthetic process	27.9687	49.0611	13.7633	22.5512	17.4434	36.032	9.78146	16.9867	28.3361	20.0609	-0.498255	0.0078125	0.00888584
979	ENSG00000112531	9444	36774	GO:0048024	OG0004563	Process	regulation of mRNA splicing, via spliceosome	27.9687	49.0611	13.7633	22.5512	17.4434	36.032	9.78146	16.9867	28.3361	20.0609	-0.498255	0.0078125	0.00888584
980	ENSG00000112531	9444	36775	GO:0051028	OG0004563	Process	mRNA transport	27.9687	49.0611	13.7633	22.5512	17.4434	36.032	9.78146	16.9867	28.3361	20.0609	-0.498255	0.0078125	0.00888584
981	ENSG00000112539	168090	NA	NA	NA	NA	NA	0.133227	0.101095	0.171469	0.093206	0.0849423	0.083868	0.0758274	0.120241	0.124749	0.0912197	-0.451615	0.0078125	0.00888584
982	ENSG00000112541	10846	40491	GO:0006198	OG0002844	Process	cAMP catabolic process	0.561035	1.74509	3.45328	2.75413	4.64324	3.94694	1.73946	2.57564	2.12838	3.22632	0.600133	0.0078125	0.00888584
983	ENSG00000112541	10846	40492	GO:0007165	OG0002844	Process	signal transduction	0.561035	1.74509	3.45328	2.75413	4.64324	3.94694	1.73946	2.57564	2.12838	3.22632	0.600133	0.0078125	0.00888584
984	ENSG00000112541	10846	40493	GO:0010754	OG0002844	Process	negative regulation of cGMP-mediated signaling	0.561035	1.74509	3.45328	2.75413	4.64324	3.94694	1.73946	2.57564	2.12838	3.22632	0.600133	0.0078125	0.00888584
985	ENSG00000112541	10846	40494	GO:0046069	OG0002844	Process	cGMP catabolic process	0.561035	1.74509	3.45328	2.75413	4.64324	3.94694	1.73946	2.57564	2.12838	3.22632	0.600133	0.0078125	0.00888584
986	ENSG00000112592	6908	30466	GO:0006352	OG0000874	Process	DNA-templated transcription initiation	3.08925	4.71093	4.43133	5.4027	4.61105	4.99919	4.33248	5.15633	4.40855	4.77476	0.115123	0.0078125	0.00888584
987	ENSG00000112592	6908	30467	GO:0006366	OG0000874	Process	transcription by RNA polymerase II	3.08925	4.71093	4.43133	5.4027	4.61105	4.99919	4.33248	5.15633	4.40855	4.77476	0.115123	0.0078125	0.00888584
988	ENSG00000112592	6908	30468	GO:0006367	OG0000874	Process	transcription initiation at RNA polymerase II promoter	3.08925	4.71093	4.43133	5.4027	4.61105	4.99919	4.33248	5.15633	4.40855	4.77476	0.115123	0.0078125	0.00888584
989	ENSG00000112592	6908	30469	GO:0006383	OG0000874	Process	transcription by RNA polymerase III	3.08925	4.71093	4.43133	5.4027	4.61105	4.99919	4.33248	5.15633	4.40855	4.77476	0.115123	0.0078125	0.00888584
990	ENSG00000112592	6908	30470	GO:0006468	OG0000874	Process	protein phosphorylation	3.08925	4.71093	4.43133	5.4027	4.61105	4.99919	4.33248	5.15633	4.40855	4.77476	0.115123	0.0078125	0.00888584
991	ENSG00000112592	6908	30471	GO:0042789	OG0000874	Process	mRNA transcription by RNA polymerase II	3.08925	4.71093	4.43133	5.4027	4.61105	4.99919	4.33248	5.15633	4.40855	4.77476	0.115123	0.0078125	0.00888584
992	ENSG00000112592	6908	30472	GO:0051123	OG0000874	Process	RNA polymerase II preinitiation complex assembly	3.08925	4.71093	4.43133	5.4027	4.61105	4.99919	4.33248	5.15633	4.40855	4.77476	0.115123	0.0078125	0.00888584
993	ENSG00000112592	6908	30473	GO:0060261	OG0000874	Process	positive regulation of transcription initiation by RNA polymerase II	3.08925	4.71093	4.43133	5.4027	4.61105	4.99919	4.33248	5.15633	4.40855	4.77476	0.115123	0.0078125	0.00888584
994	ENSG00000112787	57666	NA	NA	NA	NA	NA	4.85509	4.39953	3.5146	3.80636	3.90741	4.36664	5.71615	3.61415	4.14389	4.40109	0.0868723	0.0078125	0.00888584
995	ENSG00000112972	3157	14329	GO:0006084	OG0003902	Process	acetyl-CoA metabolic process	21.6982	39.4293	31.9057	36.3197	36.2232	45.1443	27.9249	28.6321	32.3382	34.4811	0.092567	0.0078125	0.00888584
996	ENSG00000112972	3157	14330	GO:0006629	OG0003902	Process	lipid metabolic process	21.6982	39.4293	31.9057	36.3197	36.2232	45.1443	27.9249	28.6321	32.3382	34.4811	0.092567	0.0078125	0.00888584
997	ENSG00000112972	3157	14331	GO:0006695	OG0003902	Process	cholesterol biosynthetic process	21.6982	39.4293	31.9057	36.3197	36.2232	45.1443	27.9249	28.6321	32.3382	34.4811	0.092567	0.0078125	0.00888584
998	ENSG00000112972	3157	14332	GO:0010142	OG0003902	Process	farnesyl diphosphate biosynthetic process, mevalonate pathway	21.6982	39.4293	31.9057	36.3197	36.2232	45.1443	27.9249	28.6321	32.3382	34.4811	0.092567	0.0078125	0.00888584
999	ENSG00000113448	5144	21733	GO:0002027	OG0000187	Process	regulation of heart rate	0.820117	2.01411	1.97068	2.44203	1.58066	3.67004	1.04037	1.92784	1.81173	2.05473	0.181575	0.0078125	0.00888584
1000	ENSG00000113448	5144	21734	GO:0006198	OG0000187	Process	cAMP catabolic process	0.820117	2.01411	1.97068	2.44203	1.58066	3.67004	1.04037	1.92784	1.81173	2.05473	0.181575	0.0078125	0.00888584
1001	ENSG00000113448	5144	21735	GO:0007165	OG0000187	Process	signal transduction	0.820117	2.01411	1.97068	2.44203	1.58066	3.67004	1.04037	1.92784	1.81173	2.05473	0.181575	0.0078125	0.00888584
1002	ENSG00000113448	5144	21736	GO:0010469	OG0000187	Process	regulation of signaling receptor activity	0.820117	2.01411	1.97068	2.44203	1.58066	3.67004	1.04037	1.92784	1.81173	2.05473	0.181575	0.0078125	0.00888584
1003	ENSG00000113448	5144	21737	GO:0010880	OG0000187	Process	regulation of release of sequestered calcium ion into cytosol by sarcoplasmic reticulum	0.820117	2.01411	1.97068	2.44203	1.58066	3.67004	1.04037	1.92784	1.81173	2.05473	0.181575	0.0078125	0.00888584
1004	ENSG00000113448	5144	21738	GO:0019933	OG0000187	Process	cAMP-mediated signaling	0.820117	2.01411	1.97068	2.44203	1.58066	3.67004	1.04037	1.92784	1.81173	2.05473	0.181575	0.0078125	0.00888584
1005	ENSG00000113448	5144	21739	GO:0032729	OG0000187	Process	positive regulation of interferon-gamma production	0.820117	2.01411	1.97068	2.44203	1.58066	3.67004	1.04037	1.92784	1.81173	2.05473	0.181575	0.0078125	0.00888584
1006	ENSG00000113448	5144	21740	GO:0032743	OG0000187	Process	positive regulation of interleukin-2 production	0.820117	2.01411	1.97068	2.44203	1.58066	3.67004	1.04037	1.92784	1.81173	2.05473	0.181575	0.0078125	0.00888584
1007	ENSG00000113448	5144	21741	GO:0032754	OG0000187	Process	positive regulation of interleukin-5 production	0.820117	2.01411	1.97068	2.44203	1.58066	3.67004	1.04037	1.92784	1.81173	2.05473	0.181575	0.0078125	0.00888584
1008	ENSG00000113448	5144	21742	GO:0033137	OG0000187	Process	negative regulation of peptidyl-serine phosphorylation	0.820117	2.01411	1.97068	2.44203	1.58066	3.67004	1.04037	1.92784	1.81173	2.05473	0.181575	0.0078125	0.00888584
1009	ENSG00000113448	5144	21743	GO:0043951	OG0000187	Process	negative regulation of cAMP-mediated signaling	0.820117	2.01411	1.97068	2.44203	1.58066	3.67004	1.04037	1.92784	1.81173	2.05473	0.181575	0.0078125	0.00888584
1010	ENSG00000113448	5144	21744	GO:0045822	OG0000187	Process	negative regulation of heart contraction	0.820117	2.01411	1.97068	2.44203	1.58066	3.67004	1.04037	1.92784	1.81173	2.05473	0.181575	0.0078125	0.00888584
1011	ENSG00000113448	5144	21745	GO:0050852	OG0000187	Process	T cell receptor signaling pathway	0.820117	2.01411	1.97068	2.44203	1.58066	3.67004	1.04037	1.92784	1.81173	2.05473	0.181575	0.0078125	0.00888584
1012	ENSG00000113448	5144	21746	GO:0060314	OG0000187	Process	regulation of ryanodine-sensitive calcium-release channel activity	0.820117	2.01411	1.97068	2.44203	1.58066	3.67004	1.04037	1.92784	1.81173	2.05473	0.181575	0.0078125	0.00888584
1013	ENSG00000113448	5144	21747	GO:0061028	OG0000187	Process	establishment of endothelial barrier	0.820117	2.01411	1.97068	2.44203	1.58066	3.67004	1.04037	1.92784	1.81173	2.05473	0.181575	0.0078125	0.00888584
1014	ENSG00000113448	5144	21748	GO:0071875	OG0000187	Process	adrenergic receptor signaling pathway	0.820117	2.01411	1.97068	2.44203	1.58066	3.67004	1.04037	1.92784	1.81173	2.05473	0.181575	0.0078125	0.00888584
1015	ENSG00000113448	5144	21749	GO:0086004	OG0000187	Process	regulation of cardiac muscle cell contraction	0.820117	2.01411	1.97068	2.44203	1.58066	3.67004	1.04037	1.92784	1.81173	2.05473	0.181575	0.0078125	0.00888584
1016	ENSG00000113448	5144	21750	GO:0086024	OG0000187	Process	adenylate cyclase-activating adrenergic receptor signaling pathway involved in positive regulation of heart rate	0.820117	2.01411	1.97068	2.44203	1.58066	3.67004	1.04037	1.92784	1.81173	2.05473	0.181575	0.0078125	0.00888584
1017	ENSG00000113448	5144	21751	GO:1901844	OG0000187	Process	regulation of cell communication by electrical coupling involved in cardiac conduction	0.820117	2.01411	1.97068	2.44203	1.58066	3.67004	1.04037	1.92784	1.81173	2.05473	0.181575	0.0078125	0.00888584
1018	ENSG00000113448	5144	21752	GO:1901898	OG0000187	Process	negative regulation of relaxation of cardiac muscle	0.820117	2.01411	1.97068	2.44203	1.58066	3.67004	1.04037	1.92784	1.81173	2.05473	0.181575	0.0078125	0.00888584
1019	ENSG00000113460	55299	105779	GO:0000027	OG0004454	Process	ribosomal large subunit assembly	1.81678	2.22593	1.93757	2.36132	2.01756	2.80634	1.8154	3.45083	2.0854	2.52253	0.274547	0.0078125	0.00888584
1020	ENSG00000113460	55299	105780	GO:0006364	OG0004454	Process	rRNA processing	1.81678	2.22593	1.93757	2.36132	2.01756	2.80634	1.8154	3.45083	2.0854	2.52253	0.274547	0.0078125	0.00888584
1021	ENSG00000113600	735	4631	GO:0001906	OG0001134	Process	cell killing	0.0490723	0.115308	0.0415595	0.0481979	0.0502492	0.0777795	0.0263823	0.0347247	0.0635345	0.0472839	-0.426191	0.0078125	0.00888584
1022	ENSG00000113600	735	4632	GO:0006956	OG0001134	Process	complement activation	0.0490723	0.115308	0.0415595	0.0481979	0.0502492	0.0777795	0.0263823	0.0347247	0.0635345	0.0472839	-0.426191	0.0078125	0.00888584
1023	ENSG00000113600	735	4633	GO:0006957	OG0001134	Process	complement activation, alternative pathway	0.0490723	0.115308	0.0415595	0.0481979	0.0502492	0.0777795	0.0263823	0.0347247	0.0635345	0.0472839	-0.426191	0.0078125	0.00888584
1024	ENSG00000113600	735	4634	GO:0006958	OG0001134	Process	complement activation, classical pathway	0.0490723	0.115308	0.0415595	0.0481979	0.0502492	0.0777795	0.0263823	0.0347247	0.0635345	0.0472839	-0.426191	0.0078125	0.00888584
1025	ENSG00000113600	735	4635	GO:0019835	OG0001134	Process	cytolysis	0.0490723	0.115308	0.0415595	0.0481979	0.0502492	0.0777795	0.0263823	0.0347247	0.0635345	0.0472839	-0.426191	0.0078125	0.00888584
1026	ENSG00000113600	735	4636	GO:0050778	OG0001134	Process	positive regulation of immune response	0.0490723	0.115308	0.0415595	0.0481979	0.0502492	0.0777795	0.0263823	0.0347247	0.0635345	0.0472839	-0.426191	0.0078125	0.00888584
1027	ENSG00000113600	735	4637	GO:0051260	OG0001134	Process	protein homooligomerization	0.0490723	0.115308	0.0415595	0.0481979	0.0502492	0.0777795	0.0263823	0.0347247	0.0635345	0.0472839	-0.426191	0.0078125	0.00888584
1028	ENSG00000113648	9555	37094	GO:0000122	OG0001012	Process	negative regulation of transcription by RNA polymerase II	3.83926	4.74112	4.85521	5.6469	4.9184	4.81117	5.30024	5.07742	4.77062	5.02681	0.075465	0.0078125	0.00888584
1029	ENSG00000113648	9555	37095	GO:0006334	OG0001012	Process	nucleosome assembly	3.83926	4.74112	4.85521	5.6469	4.9184	4.81117	5.30024	5.07742	4.77062	5.02681	0.075465	0.0078125	0.00888584
1030	ENSG00000113648	9555	37096	GO:0007549	OG0001012	Process	dosage compensation	3.83926	4.74112	4.85521	5.6469	4.9184	4.81117	5.30024	5.07742	4.77062	5.02681	0.075465	0.0078125	0.00888584
1031	ENSG00000113648	9555	37097	GO:0019216	OG0001012	Process	regulation of lipid metabolic process	3.83926	4.74112	4.85521	5.6469	4.9184	4.81117	5.30024	5.07742	4.77062	5.02681	0.075465	0.0078125	0.00888584
1032	ENSG00000113648	9555	37098	GO:0034184	OG0001012	Process	positive regulation of maintenance of mitotic sister chromatid cohesion	3.83926	4.74112	4.85521	5.6469	4.9184	4.81117	5.30024	5.07742	4.77062	5.02681	0.075465	0.0078125	0.00888584
1033	ENSG00000113648	9555	37099	GO:0040029	OG0001012	Process	epigenetic regulation of gene expression	3.83926	4.74112	4.85521	5.6469	4.9184	4.81117	5.30024	5.07742	4.77062	5.02681	0.075465	0.0078125	0.00888584
1034	ENSG00000113648	9555	37100	GO:0045618	OG0001012	Process	positive regulation of keratinocyte differentiation	3.83926	4.74112	4.85521	5.6469	4.9184	4.81117	5.30024	5.07742	4.77062	5.02681	0.075465	0.0078125	0.00888584
1035	ENSG00000113648	9555	37101	GO:0045814	OG0001012	Process	negative regulation of gene expression, epigenetic	3.83926	4.74112	4.85521	5.6469	4.9184	4.81117	5.30024	5.07742	4.77062	5.02681	0.075465	0.0078125	0.00888584
1036	ENSG00000113648	9555	37102	GO:0045815	OG0001012	Process	epigenetic maintenance of chromatin in transcription-competent conformation	3.83926	4.74112	4.85521	5.6469	4.9184	4.81117	5.30024	5.07742	4.77062	5.02681	0.075465	0.0078125	0.00888584
1037	ENSG00000113648	9555	37103	GO:0051572	OG0001012	Process	negative regulation of histone H3-K4 methylation	3.83926	4.74112	4.85521	5.6469	4.9184	4.81117	5.30024	5.07742	4.77062	5.02681	0.075465	0.0078125	0.00888584
1038	ENSG00000113648	9555	37104	GO:0061086	OG0001012	Process	negative regulation of histone H3-K27 methylation	3.83926	4.74112	4.85521	5.6469	4.9184	4.81117	5.30024	5.07742	4.77062	5.02681	0.075465	0.0078125	0.00888584
1039	ENSG00000113648	9555	37105	GO:0061187	OG0001012	Process	regulation of rDNA heterochromatin formation	3.83926	4.74112	4.85521	5.6469	4.9184	4.81117	5.30024	5.07742	4.77062	5.02681	0.075465	0.0078125	0.00888584
1040	ENSG00000113648	9555	37106	GO:0071169	OG0001012	Process	establishment of protein localization to chromatin	3.83926	4.74112	4.85521	5.6469	4.9184	4.81117	5.30024	5.07742	4.77062	5.02681	0.075465	0.0078125	0.00888584
1041	ENSG00000113648	9555	37107	GO:0071901	OG0001012	Process	negative regulation of protein serine/threonine kinase activity	3.83926	4.74112	4.85521	5.6469	4.9184	4.81117	5.30024	5.07742	4.77062	5.02681	0.075465	0.0078125	0.00888584
1042	ENSG00000113648	9555	37108	GO:1901837	OG0001012	Process	negative regulation of transcription of nucleolar large rRNA by RNA polymerase I	3.83926	4.74112	4.85521	5.6469	4.9184	4.81117	5.30024	5.07742	4.77062	5.02681	0.075465	0.0078125	0.00888584
1043	ENSG00000113648	9555	37109	GO:1902750	OG0001012	Process	negative regulation of cell cycle G2/M phase transition	3.83926	4.74112	4.85521	5.6469	4.9184	4.81117	5.30024	5.07742	4.77062	5.02681	0.075465	0.0078125	0.00888584
1044	ENSG00000113648	9555	37110	GO:1902882	OG0001012	Process	regulation of response to oxidative stress	3.83926	4.74112	4.85521	5.6469	4.9184	4.81117	5.30024	5.07742	4.77062	5.02681	0.075465	0.0078125	0.00888584
1045	ENSG00000113648	9555	37111	GO:1903226	OG0001012	Process	positive regulation of endodermal cell differentiation	3.83926	4.74112	4.85521	5.6469	4.9184	4.81117	5.30024	5.07742	4.77062	5.02681	0.075465	0.0078125	0.00888584
1046	ENSG00000113648	9555	37112	GO:1904815	OG0001012	Process	negative regulation of protein localization to chromosome, telomeric region	3.83926	4.74112	4.85521	5.6469	4.9184	4.81117	5.30024	5.07742	4.77062	5.02681	0.075465	0.0078125	0.00888584
1047	ENSG00000113658	4090	18537	GO:0000122	OG0000449	Process	negative regulation of transcription by RNA polymerase II	2.47276	4.154	2.46024	2.98079	1.99911	4.54536	1.22559	2.26655	3.01695	2.50915	-0.265888	0.0078125	0.00888584
1048	ENSG00000113658	4090	18538	GO:0001657	OG0000449	Process	ureteric bud development	2.47276	4.154	2.46024	2.98079	1.99911	4.54536	1.22559	2.26655	3.01695	2.50915	-0.265888	0.0078125	0.00888584
1049	ENSG00000113658	4090	18539	GO:0001880	OG0000449	Process	Mullerian duct regression	2.47276	4.154	2.46024	2.98079	1.99911	4.54536	1.22559	2.26655	3.01695	2.50915	-0.265888	0.0078125	0.00888584
1050	ENSG00000113658	4090	18540	GO:0002051	OG0000449	Process	osteoblast fate commitment	2.47276	4.154	2.46024	2.98079	1.99911	4.54536	1.22559	2.26655	3.01695	2.50915	-0.265888	0.0078125	0.00888584
1051	ENSG00000113658	4090	18541	GO:0003161	OG0000449	Process	cardiac conduction system development	2.47276	4.154	2.46024	2.98079	1.99911	4.54536	1.22559	2.26655	3.01695	2.50915	-0.265888	0.0078125	0.00888584
1052	ENSG00000113658	4090	18542	GO:0006357	OG0000449	Process	regulation of transcription by RNA polymerase II	2.47276	4.154	2.46024	2.98079	1.99911	4.54536	1.22559	2.26655	3.01695	2.50915	-0.265888	0.0078125	0.00888584
1053	ENSG00000113658	4090	18543	GO:0006468	OG0000449	Process	protein phosphorylation	2.47276	4.154	2.46024	2.98079	1.99911	4.54536	1.22559	2.26655	3.01695	2.50915	-0.265888	0.0078125	0.00888584
1054	ENSG00000113658	4090	18544	GO:0007165	OG0000449	Process	signal transduction	2.47276	4.154	2.46024	2.98079	1.99911	4.54536	1.22559	2.26655	3.01695	2.50915	-0.265888	0.0078125	0.00888584
1055	ENSG00000113658	4090	18545	GO:0007179	OG0000449	Process	transforming growth factor beta receptor signaling pathway	2.47276	4.154	2.46024	2.98079	1.99911	4.54536	1.22559	2.26655	3.01695	2.50915	-0.265888	0.0078125	0.00888584
1056	ENSG00000113658	4090	18546	GO:0007281	OG0000449	Process	germ cell development	2.47276	4.154	2.46024	2.98079	1.99911	4.54536	1.22559	2.26655	3.01695	2.50915	-0.265888	0.0078125	0.00888584
1057	ENSG00000113658	4090	18547	GO:0009653	OG0000449	Process	anatomical structure morphogenesis	2.47276	4.154	2.46024	2.98079	1.99911	4.54536	1.22559	2.26655	3.01695	2.50915	-0.265888	0.0078125	0.00888584
1058	ENSG00000113658	4090	18548	GO:0009880	OG0000449	Process	embryonic pattern specification	2.47276	4.154	2.46024	2.98079	1.99911	4.54536	1.22559	2.26655	3.01695	2.50915	-0.265888	0.0078125	0.00888584
1059	ENSG00000113658	4090	18549	GO:0030154	OG0000449	Process	cell differentiation	2.47276	4.154	2.46024	2.98079	1.99911	4.54536	1.22559	2.26655	3.01695	2.50915	-0.265888	0.0078125	0.00888584
1060	ENSG00000113658	4090	18550	GO:0030218	OG0000449	Process	erythrocyte differentiation	2.47276	4.154	2.46024	2.98079	1.99911	4.54536	1.22559	2.26655	3.01695	2.50915	-0.265888	0.0078125	0.00888584
1061	ENSG00000113658	4090	18551	GO:0030509	OG0000449	Process	BMP signaling pathway	2.47276	4.154	2.46024	2.98079	1.99911	4.54536	1.22559	2.26655	3.01695	2.50915	-0.265888	0.0078125	0.00888584
1062	ENSG00000113658	4090	18552	GO:0045669	OG0000449	Process	positive regulation of osteoblast differentiation	2.47276	4.154	2.46024	2.98079	1.99911	4.54536	1.22559	2.26655	3.01695	2.50915	-0.265888	0.0078125	0.00888584
1063	ENSG00000113658	4090	18553	GO:0045893	OG0000449	Process	positive regulation of DNA-templated transcription	2.47276	4.154	2.46024	2.98079	1.99911	4.54536	1.22559	2.26655	3.01695	2.50915	-0.265888	0.0078125	0.00888584
1064	ENSG00000113658	4090	18554	GO:0051216	OG0000449	Process	cartilage development	2.47276	4.154	2.46024	2.98079	1.99911	4.54536	1.22559	2.26655	3.01695	2.50915	-0.265888	0.0078125	0.00888584
1065	ENSG00000113658	4090	18555	GO:0060048	OG0000449	Process	cardiac muscle contraction	2.47276	4.154	2.46024	2.98079	1.99911	4.54536	1.22559	2.26655	3.01695	2.50915	-0.265888	0.0078125	0.00888584
1066	ENSG00000113658	4090	18556	GO:0060348	OG0000449	Process	bone development	2.47276	4.154	2.46024	2.98079	1.99911	4.54536	1.22559	2.26655	3.01695	2.50915	-0.265888	0.0078125	0.00888584
1067	ENSG00000113658	4090	18557	GO:0060395	OG0000449	Process	SMAD protein signal transduction	2.47276	4.154	2.46024	2.98079	1.99911	4.54536	1.22559	2.26655	3.01695	2.50915	-0.265888	0.0078125	0.00888584
1068	ENSG00000113658	4090	18558	GO:0071407	OG0000449	Process	cellular response to organic cyclic compound	2.47276	4.154	2.46024	2.98079	1.99911	4.54536	1.22559	2.26655	3.01695	2.50915	-0.265888	0.0078125	0.00888584
1069	ENSG00000113658	4090	18559	GO:1901522	OG0000449	Process	positive regulation of transcription from RNA polymerase II promoter involved in cellular response to chemical stimulus	2.47276	4.154	2.46024	2.98079	1.99911	4.54536	1.22559	2.26655	3.01695	2.50915	-0.265888	0.0078125	0.00888584
1070	ENSG00000113712	1452	7577	GO:0006468	OG0001564	Process	protein phosphorylation	12.094	18.5814	15.9782	19.6025	16.8255	23.0971	12.5879	16.7642	16.564	17.3187	0.0642746	0.0078125	0.00888584
1071	ENSG00000113712	1452	7578	GO:0007030	OG0001564	Process	Golgi organization	12.094	18.5814	15.9782	19.6025	16.8255	23.0971	12.5879	16.7642	16.564	17.3187	0.0642746	0.0078125	0.00888584
1072	ENSG00000113712	1452	7579	GO:0007049	OG0001564	Process	cell cycle	12.094	18.5814	15.9782	19.6025	16.8255	23.0971	12.5879	16.7642	16.564	17.3187	0.0642746	0.0078125	0.00888584
1073	ENSG00000113712	1452	7580	GO:0007165	OG0001564	Process	signal transduction	12.094	18.5814	15.9782	19.6025	16.8255	23.0971	12.5879	16.7642	16.564	17.3187	0.0642746	0.0078125	0.00888584
1074	ENSG00000113712	1452	7581	GO:0007166	OG0001564	Process	cell surface receptor signaling pathway	12.094	18.5814	15.9782	19.6025	16.8255	23.0971	12.5879	16.7642	16.564	17.3187	0.0642746	0.0078125	0.00888584
1075	ENSG00000113712	1452	7582	GO:0016055	OG0001564	Process	Wnt signaling pathway	12.094	18.5814	15.9782	19.6025	16.8255	23.0971	12.5879	16.7642	16.564	17.3187	0.0642746	0.0078125	0.00888584
1076	ENSG00000113712	1452	7583	GO:0018105	OG0001564	Process	peptidyl-serine phosphorylation	12.094	18.5814	15.9782	19.6025	16.8255	23.0971	12.5879	16.7642	16.564	17.3187	0.0642746	0.0078125	0.00888584
1077	ENSG00000113712	1452	7584	GO:0019082	OG0001564	Process	viral protein processing	12.094	18.5814	15.9782	19.6025	16.8255	23.0971	12.5879	16.7642	16.564	17.3187	0.0642746	0.0078125	0.00888584
1078	ENSG00000113712	1452	7585	GO:0032436	OG0001564	Process	positive regulation of proteasomal ubiquitin-dependent protein catabolic process	12.094	18.5814	15.9782	19.6025	16.8255	23.0971	12.5879	16.7642	16.564	17.3187	0.0642746	0.0078125	0.00888584
1079	ENSG00000113712	1452	7586	GO:0043161	OG0001564	Process	proteasome-mediated ubiquitin-dependent protein catabolic process	12.094	18.5814	15.9782	19.6025	16.8255	23.0971	12.5879	16.7642	16.564	17.3187	0.0642746	0.0078125	0.00888584
1080	ENSG00000113712	1452	7587	GO:0045104	OG0001564	Process	intermediate filament cytoskeleton organization	12.094	18.5814	15.9782	19.6025	16.8255	23.0971	12.5879	16.7642	16.564	17.3187	0.0642746	0.0078125	0.00888584
1081	ENSG00000113712	1452	7588	GO:0051301	OG0001564	Process	cell division	12.094	18.5814	15.9782	19.6025	16.8255	23.0971	12.5879	16.7642	16.564	17.3187	0.0642746	0.0078125	0.00888584
1082	ENSG00000113712	1452	7589	GO:0090090	OG0001564	Process	negative regulation of canonical Wnt signaling pathway	12.094	18.5814	15.9782	19.6025	16.8255	23.0971	12.5879	16.7642	16.564	17.3187	0.0642746	0.0078125	0.00888584
1083	ENSG00000113712	1452	7590	GO:1904424	OG0001564	Process	regulation of GTP binding	12.094	18.5814	15.9782	19.6025	16.8255	23.0971	12.5879	16.7642	16.564	17.3187	0.0642746	0.0078125	0.00888584
1084	ENSG00000115339	2591	11709	GO:0005975	OG0001358	Process	carbohydrate metabolic process	0.173012	0.216362	0.284951	0.395358	0.0810527	0.148863	0.0879634	0.15391	0.267421	0.117947	-1.18097	0.0078125	0.00888584
1085	ENSG00000115339	2591	11710	GO:0006493	OG0001358	Process	protein O-linked glycosylation	0.173012	0.216362	0.284951	0.395358	0.0810527	0.148863	0.0879634	0.15391	0.267421	0.117947	-1.18097	0.0078125	0.00888584
1086	ENSG00000115339	2591	11711	GO:0007283	OG0001358	Process	spermatogenesis	0.173012	0.216362	0.284951	0.395358	0.0810527	0.148863	0.0879634	0.15391	0.267421	0.117947	-1.18097	0.0078125	0.00888584
1087	ENSG00000115339	2591	11712	GO:0008543	OG0001358	Process	fibroblast growth factor receptor signaling pathway	0.173012	0.216362	0.284951	0.395358	0.0810527	0.148863	0.0879634	0.15391	0.267421	0.117947	-1.18097	0.0078125	0.00888584
1088	ENSG00000115339	2591	11713	GO:0016266	OG0001358	Process	O-glycan processing	0.173012	0.216362	0.284951	0.395358	0.0810527	0.148863	0.0879634	0.15391	0.267421	0.117947	-1.18097	0.0078125	0.00888584
1089	ENSG00000115339	2591	11714	GO:0018242	OG0001358	Process	protein O-linked glycosylation via serine	0.173012	0.216362	0.284951	0.395358	0.0810527	0.148863	0.0879634	0.15391	0.267421	0.117947	-1.18097	0.0078125	0.00888584
1090	ENSG00000115339	2591	11715	GO:0018243	OG0001358	Process	protein O-linked glycosylation via threonine	0.173012	0.216362	0.284951	0.395358	0.0810527	0.148863	0.0879634	0.15391	0.267421	0.117947	-1.18097	0.0078125	0.00888584
1091	ENSG00000116984	4548	19610	GO:0007399	OG0003378	Process	nervous system development	2.0708	3.29377	3.67688	3.64884	2.46707	2.4957	1.74323	1.94463	3.17257	2.16266	-0.552848	0.0078125	0.00888584
1092	ENSG00000116984	4548	19611	GO:0009086	OG0003378	Process	methionine biosynthetic process	2.0708	3.29377	3.67688	3.64884	2.46707	2.4957	1.74323	1.94463	3.17257	2.16266	-0.552848	0.0078125	0.00888584
1093	ENSG00000116984	4548	19612	GO:0009235	OG0003378	Process	cobalamin metabolic process	2.0708	3.29377	3.67688	3.64884	2.46707	2.4957	1.74323	1.94463	3.17257	2.16266	-0.552848	0.0078125	0.00888584
1094	ENSG00000116984	4548	19613	GO:0031103	OG0003378	Process	axon regeneration	2.0708	3.29377	3.67688	3.64884	2.46707	2.4957	1.74323	1.94463	3.17257	2.16266	-0.552848	0.0078125	0.00888584
1095	ENSG00000116984	4548	19614	GO:0032259	OG0003378	Process	methylation	2.0708	3.29377	3.67688	3.64884	2.46707	2.4957	1.74323	1.94463	3.17257	2.16266	-0.552848	0.0078125	0.00888584
1096	ENSG00000116984	4548	19615	GO:0042558	OG0003378	Process	pteridine-containing compound metabolic process	2.0708	3.29377	3.67688	3.64884	2.46707	2.4957	1.74323	1.94463	3.17257	2.16266	-0.552848	0.0078125	0.00888584
1097	ENSG00000116984	4548	19616	GO:0048678	OG0003378	Process	response to axon injury	2.0708	3.29377	3.67688	3.64884	2.46707	2.4957	1.74323	1.94463	3.17257	2.16266	-0.552848	0.0078125	0.00888584
1098	ENSG00000116984	4548	19617	GO:0071732	OG0003378	Process	cellular response to nitric oxide	2.0708	3.29377	3.67688	3.64884	2.46707	2.4957	1.74323	1.94463	3.17257	2.16266	-0.552848	0.0078125	0.00888584
1099	ENSG00000117152	5999	25959	GO:0001975	OG0001041	Process	response to amphetamine	29.6808	76.5204	116.746	124.397	139.368	179.913	110.122	134.429	86.8361	140.958	0.698898	0.0078125	0.00888584
1100	ENSG00000117152	5999	25960	GO:0007186	OG0001041	Process	G protein-coupled receptor signaling pathway	29.6808	76.5204	116.746	124.397	139.368	179.913	110.122	134.429	86.8361	140.958	0.698898	0.0078125	0.00888584
1101	ENSG00000117152	5999	25961	GO:0007420	OG0001041	Process	brain development	29.6808	76.5204	116.746	124.397	139.368	179.913	110.122	134.429	86.8361	140.958	0.698898	0.0078125	0.00888584
1102	ENSG00000117152	5999	25962	GO:0008277	OG0001041	Process	regulation of G protein-coupled receptor signaling pathway	29.6808	76.5204	116.746	124.397	139.368	179.913	110.122	134.429	86.8361	140.958	0.698898	0.0078125	0.00888584
1103	ENSG00000117152	5999	25963	GO:0010460	OG0001041	Process	positive regulation of heart rate	29.6808	76.5204	116.746	124.397	139.368	179.913	110.122	134.429	86.8361	140.958	0.698898	0.0078125	0.00888584
1104	ENSG00000117152	5999	25964	GO:0042220	OG0001041	Process	response to cocaine	29.6808	76.5204	116.746	124.397	139.368	179.913	110.122	134.429	86.8361	140.958	0.698898	0.0078125	0.00888584
1105	ENSG00000117152	5999	25965	GO:0043278	OG0001041	Process	response to morphine	29.6808	76.5204	116.746	124.397	139.368	179.913	110.122	134.429	86.8361	140.958	0.698898	0.0078125	0.00888584
1106	ENSG00000117152	5999	25966	GO:0043547	OG0001041	Process	positive regulation of GTPase activity	29.6808	76.5204	116.746	124.397	139.368	179.913	110.122	134.429	86.8361	140.958	0.698898	0.0078125	0.00888584
1107	ENSG00000117152	5999	25967	GO:0045471	OG0001041	Process	response to ethanol	29.6808	76.5204	116.746	124.397	139.368	179.913	110.122	134.429	86.8361	140.958	0.698898	0.0078125	0.00888584
1108	ENSG00000117152	5999	25968	GO:0045744	OG0001041	Process	negative regulation of G protein-coupled receptor signaling pathway	29.6808	76.5204	116.746	124.397	139.368	179.913	110.122	134.429	86.8361	140.958	0.698898	0.0078125	0.00888584
1109	ENSG00000117152	5999	25969	GO:0051924	OG0001041	Process	regulation of calcium ion transport	29.6808	76.5204	116.746	124.397	139.368	179.913	110.122	134.429	86.8361	140.958	0.698898	0.0078125	0.00888584
1110	ENSG00000117152	5999	25970	GO:0060160	OG0001041	Process	negative regulation of dopamine receptor signaling pathway	29.6808	76.5204	116.746	124.397	139.368	179.913	110.122	134.429	86.8361	140.958	0.698898	0.0078125	0.00888584
1111	ENSG00000117152	5999	25971	GO:0061052	OG0001041	Process	negative regulation of cell growth involved in cardiac muscle cell development	29.6808	76.5204	116.746	124.397	139.368	179.913	110.122	134.429	86.8361	140.958	0.698898	0.0078125	0.00888584
1112	ENSG00000117152	5999	25972	GO:0110053	OG0001041	Process	regulation of actin filament organization	29.6808	76.5204	116.746	124.397	139.368	179.913	110.122	134.429	86.8361	140.958	0.698898	0.0078125	0.00888584
1113	ENSG00000117152	5999	25973	GO:1900924	OG0001041	Process	negative regulation of glycine import across plasma membrane	29.6808	76.5204	116.746	124.397	139.368	179.913	110.122	134.429	86.8361	140.958	0.698898	0.0078125	0.00888584
1114	ENSG00000117152	5999	25974	GO:1901380	OG0001041	Process	negative regulation of potassium ion transmembrane transport	29.6808	76.5204	116.746	124.397	139.368	179.913	110.122	134.429	86.8361	140.958	0.698898	0.0078125	0.00888584
1115	ENSG00000117152	5999	25975	GO:1990791	OG0001041	Process	dorsal root ganglion development	29.6808	76.5204	116.746	124.397	139.368	179.913	110.122	134.429	86.8361	140.958	0.698898	0.0078125	0.00888584
1116	ENSG00000117152	5999	25976	GO:2000463	OG0001041	Process	positive regulation of excitatory postsynaptic potential	29.6808	76.5204	116.746	124.397	139.368	179.913	110.122	134.429	86.8361	140.958	0.698898	0.0078125	0.00888584
1117	ENSG00000117335	4179	18828	GO:0002250	OG0000755	Process	adaptive immune response	4.15696	5.36996	7.6963	8.03511	5.50298	6.03192	4.50481	7.19954	6.31458	5.80982	-0.120195	0.0078125	0.00888584
1118	ENSG00000117335	4179	18829	GO:0002456	OG0000755	Process	T cell mediated immunity	4.15696	5.36996	7.6963	8.03511	5.50298	6.03192	4.50481	7.19954	6.31458	5.80982	-0.120195	0.0078125	0.00888584
1119	ENSG00000117335	4179	18830	GO:0006958	OG0000755	Process	complement activation, classical pathway	4.15696	5.36996	7.6963	8.03511	5.50298	6.03192	4.50481	7.19954	6.31458	5.80982	-0.120195	0.0078125	0.00888584
1120	ENSG00000117335	4179	18831	GO:0007338	OG0000755	Process	single fertilization	4.15696	5.36996	7.6963	8.03511	5.50298	6.03192	4.50481	7.19954	6.31458	5.80982	-0.120195	0.0078125	0.00888584
1121	ENSG00000117335	4179	18832	GO:0008593	OG0000755	Process	regulation of Notch signaling pathway	4.15696	5.36996	7.6963	8.03511	5.50298	6.03192	4.50481	7.19954	6.31458	5.80982	-0.120195	0.0078125	0.00888584
1122	ENSG00000117335	4179	18833	GO:0010628	OG0000755	Process	positive regulation of gene expression	4.15696	5.36996	7.6963	8.03511	5.50298	6.03192	4.50481	7.19954	6.31458	5.80982	-0.120195	0.0078125	0.00888584
1123	ENSG00000117335	4179	18834	GO:0010629	OG0000755	Process	negative regulation of gene expression	4.15696	5.36996	7.6963	8.03511	5.50298	6.03192	4.50481	7.19954	6.31458	5.80982	-0.120195	0.0078125	0.00888584
1124	ENSG00000117335	4179	18835	GO:0032733	OG0000755	Process	positive regulation of interleukin-10 production	4.15696	5.36996	7.6963	8.03511	5.50298	6.03192	4.50481	7.19954	6.31458	5.80982	-0.120195	0.0078125	0.00888584
1125	ENSG00000117335	4179	18836	GO:0035581	OG0000755	Process	sequestering of extracellular ligand from receptor	4.15696	5.36996	7.6963	8.03511	5.50298	6.03192	4.50481	7.19954	6.31458	5.80982	-0.120195	0.0078125	0.00888584
1126	ENSG00000117335	4179	18837	GO:0042102	OG0000755	Process	positive regulation of T cell proliferation	4.15696	5.36996	7.6963	8.03511	5.50298	6.03192	4.50481	7.19954	6.31458	5.80982	-0.120195	0.0078125	0.00888584
1127	ENSG00000117335	4179	18838	GO:0043382	OG0000755	Process	positive regulation of memory T cell differentiation	4.15696	5.36996	7.6963	8.03511	5.50298	6.03192	4.50481	7.19954	6.31458	5.80982	-0.120195	0.0078125	0.00888584
1128	ENSG00000117335	4179	18839	GO:0045087	OG0000755	Process	innate immune response	4.15696	5.36996	7.6963	8.03511	5.50298	6.03192	4.50481	7.19954	6.31458	5.80982	-0.120195	0.0078125	0.00888584
1129	ENSG00000117335	4179	18840	GO:0045591	OG0000755	Process	positive regulation of regulatory T cell differentiation	4.15696	5.36996	7.6963	8.03511	5.50298	6.03192	4.50481	7.19954	6.31458	5.80982	-0.120195	0.0078125	0.00888584
1130	ENSG00000117335	4179	18841	GO:0045959	OG0000755	Process	negative regulation of complement activation, classical pathway	4.15696	5.36996	7.6963	8.03511	5.50298	6.03192	4.50481	7.19954	6.31458	5.80982	-0.120195	0.0078125	0.00888584
1131	ENSG00000117335	4179	18842	GO:0046718	OG0000755	Process	viral entry into host cell	4.15696	5.36996	7.6963	8.03511	5.50298	6.03192	4.50481	7.19954	6.31458	5.80982	-0.120195	0.0078125	0.00888584
1132	ENSG00000117335	4179	18843	GO:0071636	OG0000755	Process	positive regulation of transforming growth factor beta production	4.15696	5.36996	7.6963	8.03511	5.50298	6.03192	4.50481	7.19954	6.31458	5.80982	-0.120195	0.0078125	0.00888584
1133	ENSG00000117594	3290	14803	GO:0006706	OG0001582	Process	steroid catabolic process	1.14814	4.37972	3.99224	9.45815	3.87009	5.92214	5.62424	5.17255	4.74456	5.14725	0.117528	0.0078125	0.00888584
1134	ENSG00000117594	3290	14804	GO:0030324	OG0001582	Process	lung development	1.14814	4.37972	3.99224	9.45815	3.87009	5.92214	5.62424	5.17255	4.74456	5.14725	0.117528	0.0078125	0.00888584
1135	ENSG00000118985	22936	76568	GO:0006368	OG0002092	Process	transcription elongation by RNA polymerase II promoter	3.13596	7.0109	6.42647	7.7651	7.1803	11.3458	4.4693	7.19723	6.08461	7.54816	0.310961	0.0078125	0.00888584
1136	ENSG00000118985	22936	76569	GO:0032968	OG0002092	Process	positive regulation of transcription elongation by RNA polymerase II	3.13596	7.0109	6.42647	7.7651	7.1803	11.3458	4.4693	7.19723	6.08461	7.54816	0.310961	0.0078125	0.00888584
1137	ENSG00000118985	22936	76570	GO:0042795	OG0002092	Process	snRNA transcription by RNA polymerase II	3.13596	7.0109	6.42647	7.7651	7.1803	11.3458	4.4693	7.19723	6.08461	7.54816	0.310961	0.0078125	0.00888584
1138	ENSG00000119203	51692	102566	GO:0006378	OG0005705	Process	mRNA polyadenylation	3.59787	5.79712	4.76479	5.44624	5.06711	6.637	4.48886	6.39065	4.9015	5.6459	0.20398	0.0078125	0.00888584
1139	ENSG00000119203	51692	102567	GO:0006379	OG0005705	Process	mRNA cleavage	3.59787	5.79712	4.76479	5.44624	5.06711	6.637	4.48886	6.39065	4.9015	5.6459	0.20398	0.0078125	0.00888584
1140	ENSG00000119203	51692	102568	GO:0006398	OG0005705	Process	mRNA 3'-end processing by stem-loop binding and cleavage	3.59787	5.79712	4.76479	5.44624	5.06711	6.637	4.48886	6.39065	4.9015	5.6459	0.20398	0.0078125	0.00888584
1141	ENSG00000119203	51692	102569	GO:0031124	OG0005705	Process	mRNA 3'-end processing	3.59787	5.79712	4.76479	5.44624	5.06711	6.637	4.48886	6.39065	4.9015	5.6459	0.20398	0.0078125	0.00888584
1142	ENSG00000119203	51692	102570	GO:0090502	OG0005705	Process	RNA phosphodiester bond hydrolysis, endonucleolytic	3.59787	5.79712	4.76479	5.44624	5.06711	6.637	4.48886	6.39065	4.9015	5.6459	0.20398	0.0078125	0.00888584
1143	ENSG00000119203	51692	102571	GO:0090503	OG0005705	Process	RNA phosphodiester bond hydrolysis, exonucleolytic	3.59787	5.79712	4.76479	5.44624	5.06711	6.637	4.48886	6.39065	4.9015	5.6459	0.20398	0.0078125	0.00888584
1144	ENSG00000119203	51692	102572	GO:1900087	OG0005705	Process	positive regulation of G1/S transition of mitotic cell cycle	3.59787	5.79712	4.76479	5.44624	5.06711	6.637	4.48886	6.39065	4.9015	5.6459	0.20398	0.0078125	0.00888584
1145	ENSG00000119522	57706	110140	GO:0006897	OG0004228	Process	endocytosis	4.70583	5.46218	5.4462	5.77787	6.74192	6.2198	8.01563	5.04021	5.34802	6.50439	0.28241	0.0078125	0.00888584
1146	ENSG00000119522	57706	110141	GO:0015031	OG0004228	Process	protein transport	4.70583	5.46218	5.4462	5.77787	6.74192	6.2198	8.01563	5.04021	5.34802	6.50439	0.28241	0.0078125	0.00888584
1147	ENSG00000119522	57706	110142	GO:0032456	OG0004228	Process	endocytic recycling	4.70583	5.46218	5.4462	5.77787	6.74192	6.2198	8.01563	5.04021	5.34802	6.50439	0.28241	0.0078125	0.00888584
1148	ENSG00000119522	57706	110143	GO:0032483	OG0004228	Process	regulation of Rab protein signal transduction	4.70583	5.46218	5.4462	5.77787	6.74192	6.2198	8.01563	5.04021	5.34802	6.50439	0.28241	0.0078125	0.00888584
1149	ENSG00000119522	57706	110144	GO:0050790	OG0004228	Process	regulation of catalytic activity	4.70583	5.46218	5.4462	5.77787	6.74192	6.2198	8.01563	5.04021	5.34802	6.50439	0.28241	0.0078125	0.00888584
1150	ENSG00000119801	51646	102546	GO:0008283	OG0002773	Process	cell population proliferation	19.5193	30.6477	39.8375	44.6541	36.3535	48.1426	35.945	66.2745	33.6647	46.6789	0.471534	0.0078125	0.00888584
1151	ENSG00000120162	79817	126463	GO:0001934	OG0000473	Process	positive regulation of protein phosphorylation	2.77144	6.29159	4.26953	5.59572	5.23562	8.86894	3.64182	2.85497	4.73207	5.15034	0.122195	0.0078125	0.00888584
1152	ENSG00000120162	79817	126464	GO:0007165	OG0000473	Process	signal transduction	2.77144	6.29159	4.26953	5.59572	5.23562	8.86894	3.64182	2.85497	4.73207	5.15034	0.122195	0.0078125	0.00888584
1153	ENSG00000120162	79817	126465	GO:0032147	OG0000473	Process	activation of protein kinase activity	2.77144	6.29159	4.26953	5.59572	5.23562	8.86894	3.64182	2.85497	4.73207	5.15034	0.122195	0.0078125	0.00888584
1154	ENSG00000120162	79817	126466	GO:0035330	OG0000473	Process	regulation of hippo signaling	2.77144	6.29159	4.26953	5.59572	5.23562	8.86894	3.64182	2.85497	4.73207	5.15034	0.122195	0.0078125	0.00888584
1155	ENSG00000120437	39	200	GO:0006629	OG0002622	Process	lipid metabolic process	11.3641	14.9872	12.2866	14.9318	14.6406	14.2918	14.47	17.3887	13.3924	15.1978	0.182443	0.0078125	0.00888584
1156	ENSG00000120437	39	201	GO:0006635	OG0002622	Process	fatty acid beta-oxidation	11.3641	14.9872	12.2866	14.9318	14.6406	14.2918	14.47	17.3887	13.3924	15.1978	0.182443	0.0078125	0.00888584
1157	ENSG00000120693	4093	18560	GO:0006357	OG0000449	Process	regulation of transcription by RNA polymerase II	2.41944	2.73332	2.44579	3.20366	1.92372	2.94629	1.45716	2.07188	2.70055	2.09976	-0.363027	0.0078125	0.00888584
1158	ENSG00000120693	4093	18561	GO:0007179	OG0000449	Process	transforming growth factor beta receptor signaling pathway	2.41944	2.73332	2.44579	3.20366	1.92372	2.94629	1.45716	2.07188	2.70055	2.09976	-0.363027	0.0078125	0.00888584
1159	ENSG00000120693	4093	18562	GO:0009653	OG0000449	Process	anatomical structure morphogenesis	2.41944	2.73332	2.44579	3.20366	1.92372	2.94629	1.45716	2.07188	2.70055	2.09976	-0.363027	0.0078125	0.00888584
1160	ENSG00000120693	4093	18563	GO:0030154	OG0000449	Process	cell differentiation	2.41944	2.73332	2.44579	3.20366	1.92372	2.94629	1.45716	2.07188	2.70055	2.09976	-0.363027	0.0078125	0.00888584
1161	ENSG00000120693	4093	18564	GO:0030509	OG0000449	Process	BMP signaling pathway	2.41944	2.73332	2.44579	3.20366	1.92372	2.94629	1.45716	2.07188	2.70055	2.09976	-0.363027	0.0078125	0.00888584
1162	ENSG00000120693	4093	18565	GO:0060395	OG0000449	Process	SMAD protein signal transduction	2.41944	2.73332	2.44579	3.20366	1.92372	2.94629	1.45716	2.07188	2.70055	2.09976	-0.363027	0.0078125	0.00888584
1163	ENSG00000120693	4093	18566	GO:0071773	OG0000449	Process	cellular response to BMP stimulus	2.41944	2.73332	2.44579	3.20366	1.92372	2.94629	1.45716	2.07188	2.70055	2.09976	-0.363027	0.0078125	0.00888584
1164	ENSG00000120693	4093	18567	GO:1901522	OG0000449	Process	positive regulation of transcription from RNA polymerase II promoter involved in cellular response to chemical stimulus	2.41944	2.73332	2.44579	3.20366	1.92372	2.94629	1.45716	2.07188	2.70055	2.09976	-0.363027	0.0078125	0.00888584
1165	ENSG00000122254	9956	37812	GO:0006024	OG0000133	Process	glycosaminoglycan biosynthetic process	2.08796	7.20255	9.54638	9.62337	12.6954	12.302	15.7886	10.8606	7.11507	12.9116	0.859723	0.0078125	0.00888584
1166	ENSG00000122254	9956	37813	GO:0015012	OG0000133	Process	heparan sulfate proteoglycan biosynthetic process	2.08796	7.20255	9.54638	9.62337	12.6954	12.302	15.7886	10.8606	7.11507	12.9116	0.859723	0.0078125	0.00888584
1167	ENSG00000122862	5552	23406	GO:0001818	OG0004257	Process	negative regulation of cytokine production	19.4819	17.04	8.20456	10.1746	9.41962	11.1159	8.35999	22.8674	13.7253	12.9407	-0.0849159	0.0078125	0.00888584
1168	ENSG00000122862	5552	23407	GO:0006915	OG0004257	Process	apoptotic process	19.4819	17.04	8.20456	10.1746	9.41962	11.1159	8.35999	22.8674	13.7253	12.9407	-0.0849159	0.0078125	0.00888584
1169	ENSG00000122862	5552	23408	GO:0016485	OG0004257	Process	protein processing	19.4819	17.04	8.20456	10.1746	9.41962	11.1159	8.35999	22.8674	13.7253	12.9407	-0.0849159	0.0078125	0.00888584
1170	ENSG00000122862	5552	23409	GO:0030502	OG0004257	Process	negative regulation of bone mineralization	19.4819	17.04	8.20456	10.1746	9.41962	11.1159	8.35999	22.8674	13.7253	12.9407	-0.0849159	0.0078125	0.00888584
1171	ENSG00000122862	5552	23410	GO:0031214	OG0004257	Process	biomineral tissue development	19.4819	17.04	8.20456	10.1746	9.41962	11.1159	8.35999	22.8674	13.7253	12.9407	-0.0849159	0.0078125	0.00888584
1172	ENSG00000122862	5552	23411	GO:0033363	OG0004257	Process	secretory granule organization	19.4819	17.04	8.20456	10.1746	9.41962	11.1159	8.35999	22.8674	13.7253	12.9407	-0.0849159	0.0078125	0.00888584
1173	ENSG00000122862	5552	23412	GO:0033364	OG0004257	Process	mast cell secretory granule organization	19.4819	17.04	8.20456	10.1746	9.41962	11.1159	8.35999	22.8674	13.7253	12.9407	-0.0849159	0.0078125	0.00888584
1174	ENSG00000122862	5552	23413	GO:0033371	OG0004257	Process	T cell secretory granule organization	19.4819	17.04	8.20456	10.1746	9.41962	11.1159	8.35999	22.8674	13.7253	12.9407	-0.0849159	0.0078125	0.00888584
1175	ENSG00000122862	5552	23414	GO:0033373	OG0004257	Process	maintenance of protease location in mast cell secretory granule	19.4819	17.04	8.20456	10.1746	9.41962	11.1159	8.35999	22.8674	13.7253	12.9407	-0.0849159	0.0078125	0.00888584
1176	ENSG00000122862	5552	23415	GO:0033382	OG0004257	Process	maintenance of granzyme B location in T cell secretory granule	19.4819	17.04	8.20456	10.1746	9.41962	11.1159	8.35999	22.8674	13.7253	12.9407	-0.0849159	0.0078125	0.00888584
1177	ENSG00000122862	5552	23416	GO:0140507	OG0004257	Process	granzyme-mediated programmed cell death signaling pathway	19.4819	17.04	8.20456	10.1746	9.41962	11.1159	8.35999	22.8674	13.7253	12.9407	-0.0849159	0.0078125	0.00888584
1178	ENSG00000123091	26994	93244	GO:0006511	OG0002798	Process	ubiquitin-dependent protein catabolic process	48.1268	76.332	77.2428	90.5461	77.9056	126.277	62.2638	131.142	73.0619	99.3971	0.444084	0.0078125	0.00888584
1179	ENSG00000123091	26994	93245	GO:0051865	OG0002798	Process	protein autoubiquitination	48.1268	76.332	77.2428	90.5461	77.9056	126.277	62.2638	131.142	73.0619	99.3971	0.444084	0.0078125	0.00888584
1180	ENSG00000123159	10755	40287	GO:0006605	OG0000493	Process	protein targeting	33.5004	32.4506	21.9421	28.1539	29.9341	27.891	40.0851	39.9767	29.0117	34.4717	0.248777	0.0078125	0.00888584
1181	ENSG00000123159	10755	40288	GO:0007186	OG0000493	Process	G protein-coupled receptor signaling pathway	33.5004	32.4506	21.9421	28.1539	29.9341	27.891	40.0851	39.9767	29.0117	34.4717	0.248777	0.0078125	0.00888584
1182	ENSG00000123159	10755	40289	GO:0007268	OG0000493	Process	chemical synaptic transmission	33.5004	32.4506	21.9421	28.1539	29.9341	27.891	40.0851	39.9767	29.0117	34.4717	0.248777	0.0078125	0.00888584
1183	ENSG00000123159	10755	40290	GO:0014047	OG0000493	Process	glutamate secretion	33.5004	32.4506	21.9421	28.1539	29.9341	27.891	40.0851	39.9767	29.0117	34.4717	0.248777	0.0078125	0.00888584
1184	ENSG00000123159	10755	40291	GO:0030511	OG0000493	Process	positive regulation of transforming growth factor beta receptor signaling pathway	33.5004	32.4506	21.9421	28.1539	29.9341	27.891	40.0851	39.9767	29.0117	34.4717	0.248777	0.0078125	0.00888584
1185	ENSG00000123159	10755	40292	GO:0031647	OG0000493	Process	regulation of protein stability	33.5004	32.4506	21.9421	28.1539	29.9341	27.891	40.0851	39.9767	29.0117	34.4717	0.248777	0.0078125	0.00888584
1186	ENSG00000123159	10755	40293	GO:0032435	OG0000493	Process	negative regulation of proteasomal ubiquitin-dependent protein catabolic process	33.5004	32.4506	21.9421	28.1539	29.9341	27.891	40.0851	39.9767	29.0117	34.4717	0.248777	0.0078125	0.00888584
1187	ENSG00000123159	10755	40294	GO:0032467	OG0000493	Process	positive regulation of cytokinesis	33.5004	32.4506	21.9421	28.1539	29.9341	27.891	40.0851	39.9767	29.0117	34.4717	0.248777	0.0078125	0.00888584
1188	ENSG00000123159	10755	40295	GO:0043542	OG0000493	Process	endothelial cell migration	33.5004	32.4506	21.9421	28.1539	29.9341	27.891	40.0851	39.9767	29.0117	34.4717	0.248777	0.0078125	0.00888584
1189	ENSG00000123159	10755	40296	GO:0048023	OG0000493	Process	positive regulation of melanin biosynthetic process	33.5004	32.4506	21.9421	28.1539	29.9341	27.891	40.0851	39.9767	29.0117	34.4717	0.248777	0.0078125	0.00888584
1190	ENSG00000123159	10755	40297	GO:0048167	OG0000493	Process	regulation of synaptic plasticity	33.5004	32.4506	21.9421	28.1539	29.9341	27.891	40.0851	39.9767	29.0117	34.4717	0.248777	0.0078125	0.00888584
1191	ENSG00000123159	10755	40298	GO:0098761	OG0000493	Process	cellular response to interleukin-7	33.5004	32.4506	21.9421	28.1539	29.9341	27.891	40.0851	39.9767	29.0117	34.4717	0.248777	0.0078125	0.00888584
1192	ENSG00000123159	10755	40299	GO:2000300	OG0000493	Process	regulation of synaptic vesicle exocytosis	33.5004	32.4506	21.9421	28.1539	29.9341	27.891	40.0851	39.9767	29.0117	34.4717	0.248777	0.0078125	0.00888584
1193	ENSG00000123643	206358	148821	GO:0003333	OG0000214	Process	amino acid transmembrane transport	1.55372	5.17035	8.59801	7.73719	7.4364	8.31419	6.58799	3.95731	5.76482	6.57397	0.18949	0.0078125	0.00888584
1194	ENSG00000123643	206358	148822	GO:0006811	OG0000214	Process	ion transport	1.55372	5.17035	8.59801	7.73719	7.4364	8.31419	6.58799	3.95731	5.76482	6.57397	0.18949	0.0078125	0.00888584
1195	ENSG00000123643	206358	148823	GO:0006865	OG0000214	Process	amino acid transport	1.55372	5.17035	8.59801	7.73719	7.4364	8.31419	6.58799	3.95731	5.76482	6.57397	0.18949	0.0078125	0.00888584
1196	ENSG00000123643	206358	148824	GO:0015734	OG0000214	Process	taurine transport	1.55372	5.17035	8.59801	7.73719	7.4364	8.31419	6.58799	3.95731	5.76482	6.57397	0.18949	0.0078125	0.00888584
1197	ENSG00000123643	206358	148825	GO:0015808	OG0000214	Process	L-alanine transport	1.55372	5.17035	8.59801	7.73719	7.4364	8.31419	6.58799	3.95731	5.76482	6.57397	0.18949	0.0078125	0.00888584
1198	ENSG00000123643	206358	148826	GO:0015816	OG0000214	Process	glycine transport	1.55372	5.17035	8.59801	7.73719	7.4364	8.31419	6.58799	3.95731	5.76482	6.57397	0.18949	0.0078125	0.00888584
1199	ENSG00000123643	206358	148827	GO:0015824	OG0000214	Process	proline transport	1.55372	5.17035	8.59801	7.73719	7.4364	8.31419	6.58799	3.95731	5.76482	6.57397	0.18949	0.0078125	0.00888584
1200	ENSG00000123643	206358	148828	GO:0032328	OG0000214	Process	alanine transport	1.55372	5.17035	8.59801	7.73719	7.4364	8.31419	6.58799	3.95731	5.76482	6.57397	0.18949	0.0078125	0.00888584
1201	ENSG00000123643	206358	148829	GO:0035524	OG0000214	Process	proline transmembrane transport	1.55372	5.17035	8.59801	7.73719	7.4364	8.31419	6.58799	3.95731	5.76482	6.57397	0.18949	0.0078125	0.00888584
1202	ENSG00000123643	206358	148830	GO:0089718	OG0000214	Process	amino acid import across plasma membrane	1.55372	5.17035	8.59801	7.73719	7.4364	8.31419	6.58799	3.95731	5.76482	6.57397	0.18949	0.0078125	0.00888584
1203	ENSG00000123643	206358	148831	GO:1902475	OG0000214	Process	L-alpha-amino acid transmembrane transport	1.55372	5.17035	8.59801	7.73719	7.4364	8.31419	6.58799	3.95731	5.76482	6.57397	0.18949	0.0078125	0.00888584
1204	ENSG00000123643	206358	148832	GO:1902600	OG0000214	Process	proton transmembrane transport	1.55372	5.17035	8.59801	7.73719	7.4364	8.31419	6.58799	3.95731	5.76482	6.57397	0.18949	0.0078125	0.00888584
1205	ENSG00000124406	10396	39204	GO:0007612	OG0000557	Process	learning	7.38047	18.9345	20.0639	25.3834	16.7339	30.519	12.3428	19.9492	17.9406	19.8862	0.148545	0.0078125	0.00888584
1206	ENSG00000124406	10396	39205	GO:0030335	OG0000557	Process	positive regulation of cell migration	7.38047	18.9345	20.0639	25.3834	16.7339	30.519	12.3428	19.9492	17.9406	19.8862	0.148545	0.0078125	0.00888584
1207	ENSG00000124406	10396	39206	GO:0034220	OG0000557	Process	ion transmembrane transport	7.38047	18.9345	20.0639	25.3834	16.7339	30.519	12.3428	19.9492	17.9406	19.8862	0.148545	0.0078125	0.00888584
1208	ENSG00000124406	10396	39207	GO:0045332	OG0000557	Process	phospholipid translocation	7.38047	18.9345	20.0639	25.3834	16.7339	30.519	12.3428	19.9492	17.9406	19.8862	0.148545	0.0078125	0.00888584
1209	ENSG00000124406	10396	39208	GO:0061092	OG0000557	Process	positive regulation of phospholipid translocation	7.38047	18.9345	20.0639	25.3834	16.7339	30.519	12.3428	19.9492	17.9406	19.8862	0.148545	0.0078125	0.00888584
1210	ENSG00000124406	10396	39209	GO:0098655	OG0000557	Process	cation transmembrane transport	7.38047	18.9345	20.0639	25.3834	16.7339	30.519	12.3428	19.9492	17.9406	19.8862	0.148545	0.0078125	0.00888584
1211	ENSG00000124406	10396	39210	GO:0140331	OG0000557	Process	aminophospholipid translocation	7.38047	18.9345	20.0639	25.3834	16.7339	30.519	12.3428	19.9492	17.9406	19.8862	0.148545	0.0078125	0.00888584
1212	ENSG00000124406	10396	39211	GO:0150104	OG0000557	Process	transport across blood-brain barrier	7.38047	18.9345	20.0639	25.3834	16.7339	30.519	12.3428	19.9492	17.9406	19.8862	0.148545	0.0078125	0.00888584
1213	ENSG00000124657	26212	91584	GO:0007186	OG0000001	Process	G protein-coupled receptor signaling pathway	0	0.00890723	0.0101077	0.00486182	0.0159298	0.00205929	0.0111332	0.00161682	0.0059692	0.00768478	0.364467	0.0224943	0.0244819
1214	ENSG00000124657	26212	91585	GO:0050911	OG0000001	Process	detection of chemical stimulus involved in sensory perception of smell	0	0.00890723	0.0101077	0.00486182	0.0159298	0.00205929	0.0111332	0.00161682	0.0059692	0.00768478	0.364467	0.0224943	0.0244819
1215	ENSG00000124721	1769	8931	GO:0007018	OG0000788	Process	microtubule-based movement	0.00480032	0.0173744	0.0170435	0.0193136	0.016954	0.026858	0.012892	0.0138569	0.014633	0.0176402	0.269648	0.0078125	0.00888584
1216	ENSG00000124721	1769	8932	GO:0036158	OG0000788	Process	outer dynein arm assembly	0.00480032	0.0173744	0.0170435	0.0193136	0.016954	0.026858	0.012892	0.0138569	0.014633	0.0176402	0.269648	0.0078125	0.00888584
1217	ENSG00000124721	1769	8933	GO:0060285	OG0000788	Process	cilium-dependent cell motility	0.00480032	0.0173744	0.0170435	0.0193136	0.016954	0.026858	0.012892	0.0138569	0.014633	0.0176402	0.269648	0.0078125	0.00888584
1218	ENSG00000124731	54210	103805	GO:0002250	OG0002163	Process	adaptive immune response	0.0434865	0.0591156	0.0892688	0.251229	0.174293	0.0247294	0.0512122	0.272117	0.110775	0.130588	0.237388	0.0078125	0.00888584
1219	ENSG00000124731	54210	103806	GO:0002367	OG0002163	Process	cytokine production involved in immune response	0.0434865	0.0591156	0.0892688	0.251229	0.174293	0.0247294	0.0512122	0.272117	0.110775	0.130588	0.237388	0.0078125	0.00888584
1220	ENSG00000124731	54210	103807	GO:0002526	OG0002163	Process	acute inflammatory response	0.0434865	0.0591156	0.0892688	0.251229	0.174293	0.0247294	0.0512122	0.272117	0.110775	0.130588	0.237388	0.0078125	0.00888584
1221	ENSG00000124731	54210	103808	GO:0006959	OG0002163	Process	humoral immune response	0.0434865	0.0591156	0.0892688	0.251229	0.174293	0.0247294	0.0512122	0.272117	0.110775	0.130588	0.237388	0.0078125	0.00888584
1222	ENSG00000124731	54210	103809	GO:0030593	OG0002163	Process	neutrophil chemotaxis	0.0434865	0.0591156	0.0892688	0.251229	0.174293	0.0247294	0.0512122	0.272117	0.110775	0.130588	0.237388	0.0078125	0.00888584
1223	ENSG00000124731	54210	103810	GO:0032602	OG0002163	Process	chemokine production	0.0434865	0.0591156	0.0892688	0.251229	0.174293	0.0247294	0.0512122	0.272117	0.110775	0.130588	0.237388	0.0078125	0.00888584
1224	ENSG00000124731	54210	103811	GO:0035556	OG0002163	Process	intracellular signal transduction	0.0434865	0.0591156	0.0892688	0.251229	0.174293	0.0247294	0.0512122	0.272117	0.110775	0.130588	0.237388	0.0078125	0.00888584
1225	ENSG00000124731	54210	103812	GO:0045087	OG0002163	Process	innate immune response	0.0434865	0.0591156	0.0892688	0.251229	0.174293	0.0247294	0.0512122	0.272117	0.110775	0.130588	0.237388	0.0078125	0.00888584
1226	ENSG00000124731	54210	103813	GO:0070945	OG0002163	Process	neutrophil-mediated killing of gram-negative bacterium	0.0434865	0.0591156	0.0892688	0.251229	0.174293	0.0247294	0.0512122	0.272117	0.110775	0.130588	0.237388	0.0078125	0.00888584
1227	ENSG00000125430	9953	37804	GO:0001658	OG0000133	Process	branching involved in ureteric bud morphogenesis	0.1957	0.346409	0.215191	0.285149	0.286487	0.311012	0.162014	0.185106	0.260612	0.236155	-0.142172	0.0078125	0.00888584
1228	ENSG00000125430	9953	37805	GO:0006024	OG0000133	Process	glycosaminoglycan biosynthetic process	0.1957	0.346409	0.215191	0.285149	0.286487	0.311012	0.162014	0.185106	0.260612	0.236155	-0.142172	0.0078125	0.00888584
1229	ENSG00000125430	9953	37806	GO:0006477	OG0000133	Process	protein sulfation	0.1957	0.346409	0.215191	0.285149	0.286487	0.311012	0.162014	0.185106	0.260612	0.236155	-0.142172	0.0078125	0.00888584
1230	ENSG00000125430	9953	37807	GO:0015012	OG0000133	Process	heparan sulfate proteoglycan biosynthetic process	0.1957	0.346409	0.215191	0.285149	0.286487	0.311012	0.162014	0.185106	0.260612	0.236155	-0.142172	0.0078125	0.00888584
1231	ENSG00000125430	9953	37808	GO:0015015	OG0000133	Process	heparan sulfate proteoglycan biosynthetic process, enzymatic modification	0.1957	0.346409	0.215191	0.285149	0.286487	0.311012	0.162014	0.185106	0.260612	0.236155	-0.142172	0.0078125	0.00888584
1232	ENSG00000125534	79144	125596	GO:0030154	OG0001771	Process	cell differentiation	87.5089	57.5028	29.9256	42.6516	43.2591	47.3501	75.6839	93.4645	54.3972	64.9394	0.255561	0.0078125	0.00888584
1233	ENSG00000125931	4435	19448	GO:0001570	OG0010730	Process	vasculogenesis	1.45002	2.22592	2.40422	2.41885	3.25199	1.96836	3.88569	3.88159	2.12475	3.24691	0.611773	0.0078125	0.00888584
1234	ENSG00000125931	4435	19449	GO:0001656	OG0010730	Process	metanephros development	1.45002	2.22592	2.40422	2.41885	3.25199	1.96836	3.88569	3.88159	2.12475	3.24691	0.611773	0.0078125	0.00888584
1235	ENSG00000125931	4435	19450	GO:0001658	OG0010730	Process	branching involved in ureteric bud morphogenesis	1.45002	2.22592	2.40422	2.41885	3.25199	1.96836	3.88569	3.88159	2.12475	3.24691	0.611773	0.0078125	0.00888584
1236	ENSG00000125931	4435	19451	GO:0001890	OG0010730	Process	placenta development	1.45002	2.22592	2.40422	2.41885	3.25199	1.96836	3.88569	3.88159	2.12475	3.24691	0.611773	0.0078125	0.00888584
1237	ENSG00000125931	4435	19452	GO:0006357	OG0010730	Process	regulation of transcription by RNA polymerase II	1.45002	2.22592	2.40422	2.41885	3.25199	1.96836	3.88569	3.88159	2.12475	3.24691	0.611773	0.0078125	0.00888584
1238	ENSG00000125931	4435	19453	GO:0006913	OG0010730	Process	nucleocytoplasmic transport	1.45002	2.22592	2.40422	2.41885	3.25199	1.96836	3.88569	3.88159	2.12475	3.24691	0.611773	0.0078125	0.00888584
1239	ENSG00000125931	4435	19454	GO:0006915	OG0010730	Process	apoptotic process	1.45002	2.22592	2.40422	2.41885	3.25199	1.96836	3.88569	3.88159	2.12475	3.24691	0.611773	0.0078125	0.00888584
1240	ENSG00000125931	4435	19455	GO:0007179	OG0010730	Process	transforming growth factor beta receptor signaling pathway	1.45002	2.22592	2.40422	2.41885	3.25199	1.96836	3.88569	3.88159	2.12475	3.24691	0.611773	0.0078125	0.00888584
1241	ENSG00000125931	4435	19456	GO:0007420	OG0010730	Process	brain development	1.45002	2.22592	2.40422	2.41885	3.25199	1.96836	3.88569	3.88159	2.12475	3.24691	0.611773	0.0078125	0.00888584
1242	ENSG00000125931	4435	19457	GO:0010628	OG0010730	Process	positive regulation of gene expression	1.45002	2.22592	2.40422	2.41885	3.25199	1.96836	3.88569	3.88159	2.12475	3.24691	0.611773	0.0078125	0.00888584
1243	ENSG00000125931	4435	19458	GO:0030178	OG0010730	Process	negative regulation of Wnt signaling pathway	1.45002	2.22592	2.40422	2.41885	3.25199	1.96836	3.88569	3.88159	2.12475	3.24691	0.611773	0.0078125	0.00888584
1244	ENSG00000125931	4435	19459	GO:0030318	OG0010730	Process	melanocyte differentiation	1.45002	2.22592	2.40422	2.41885	3.25199	1.96836	3.88569	3.88159	2.12475	3.24691	0.611773	0.0078125	0.00888584
1245	ENSG00000125931	4435	19460	GO:0030511	OG0010730	Process	positive regulation of transforming growth factor beta receptor signaling pathway	1.45002	2.22592	2.40422	2.41885	3.25199	1.96836	3.88569	3.88159	2.12475	3.24691	0.611773	0.0078125	0.00888584
1246	ENSG00000125931	4435	19461	GO:0032496	OG0010730	Process	response to lipopolysaccharide	1.45002	2.22592	2.40422	2.41885	3.25199	1.96836	3.88569	3.88159	2.12475	3.24691	0.611773	0.0078125	0.00888584
1247	ENSG00000125931	4435	19462	GO:0032868	OG0010730	Process	response to insulin	1.45002	2.22592	2.40422	2.41885	3.25199	1.96836	3.88569	3.88159	2.12475	3.24691	0.611773	0.0078125	0.00888584
1248	ENSG00000125931	4435	19463	GO:0034097	OG0010730	Process	response to cytokine	1.45002	2.22592	2.40422	2.41885	3.25199	1.96836	3.88569	3.88159	2.12475	3.24691	0.611773	0.0078125	0.00888584
1249	ENSG00000125931	4435	19464	GO:0034341	OG0010730	Process	response to interferon-gamma	1.45002	2.22592	2.40422	2.41885	3.25199	1.96836	3.88569	3.88159	2.12475	3.24691	0.611773	0.0078125	0.00888584
1250	ENSG00000125931	4435	19465	GO:0042438	OG0010730	Process	melanin biosynthetic process	1.45002	2.22592	2.40422	2.41885	3.25199	1.96836	3.88569	3.88159	2.12475	3.24691	0.611773	0.0078125	0.00888584
1251	ENSG00000125931	4435	19466	GO:0042981	OG0010730	Process	regulation of apoptotic process	1.45002	2.22592	2.40422	2.41885	3.25199	1.96836	3.88569	3.88159	2.12475	3.24691	0.611773	0.0078125	0.00888584
1252	ENSG00000125931	4435	19467	GO:0043473	OG0010730	Process	pigmentation	1.45002	2.22592	2.40422	2.41885	3.25199	1.96836	3.88569	3.88159	2.12475	3.24691	0.611773	0.0078125	0.00888584
1253	ENSG00000125931	4435	19468	GO:0043524	OG0010730	Process	negative regulation of neuron apoptotic process	1.45002	2.22592	2.40422	2.41885	3.25199	1.96836	3.88569	3.88159	2.12475	3.24691	0.611773	0.0078125	0.00888584
1254	ENSG00000125931	4435	19469	GO:0043627	OG0010730	Process	response to estrogen	1.45002	2.22592	2.40422	2.41885	3.25199	1.96836	3.88569	3.88159	2.12475	3.24691	0.611773	0.0078125	0.00888584
1255	ENSG00000125931	4435	19470	GO:0045668	OG0010730	Process	negative regulation of osteoblast differentiation	1.45002	2.22592	2.40422	2.41885	3.25199	1.96836	3.88569	3.88159	2.12475	3.24691	0.611773	0.0078125	0.00888584
1256	ENSG00000125931	4435	19471	GO:0045892	OG0010730	Process	negative regulation of DNA-templated transcription	1.45002	2.22592	2.40422	2.41885	3.25199	1.96836	3.88569	3.88159	2.12475	3.24691	0.611773	0.0078125	0.00888584
1257	ENSG00000125931	4435	19472	GO:0045893	OG0010730	Process	positive regulation of DNA-templated transcription	1.45002	2.22592	2.40422	2.41885	3.25199	1.96836	3.88569	3.88159	2.12475	3.24691	0.611773	0.0078125	0.00888584
1258	ENSG00000125931	4435	19473	GO:0045944	OG0010730	Process	positive regulation of transcription by RNA polymerase II	1.45002	2.22592	2.40422	2.41885	3.25199	1.96836	3.88569	3.88159	2.12475	3.24691	0.611773	0.0078125	0.00888584
1259	ENSG00000125931	4435	19474	GO:0051591	OG0010730	Process	response to cAMP	1.45002	2.22592	2.40422	2.41885	3.25199	1.96836	3.88569	3.88159	2.12475	3.24691	0.611773	0.0078125	0.00888584
1260	ENSG00000125931	4435	19475	GO:0060231	OG0010730	Process	mesenchymal to epithelial transition	1.45002	2.22592	2.40422	2.41885	3.25199	1.96836	3.88569	3.88159	2.12475	3.24691	0.611773	0.0078125	0.00888584
1261	ENSG00000125931	4435	19476	GO:0060395	OG0010730	Process	SMAD protein signal transduction	1.45002	2.22592	2.40422	2.41885	3.25199	1.96836	3.88569	3.88159	2.12475	3.24691	0.611773	0.0078125	0.00888584
1262	ENSG00000125931	4435	19477	GO:0060711	OG0010730	Process	labyrinthine layer development	1.45002	2.22592	2.40422	2.41885	3.25199	1.96836	3.88569	3.88159	2.12475	3.24691	0.611773	0.0078125	0.00888584
1263	ENSG00000125931	4435	19478	GO:0070555	OG0010730	Process	response to interleukin-1	1.45002	2.22592	2.40422	2.41885	3.25199	1.96836	3.88569	3.88159	2.12475	3.24691	0.611773	0.0078125	0.00888584
1264	ENSG00000125931	4435	19479	GO:0070669	OG0010730	Process	response to interleukin-2	1.45002	2.22592	2.40422	2.41885	3.25199	1.96836	3.88569	3.88159	2.12475	3.24691	0.611773	0.0078125	0.00888584
1265	ENSG00000125931	4435	19480	GO:0070670	OG0010730	Process	response to interleukin-4	1.45002	2.22592	2.40422	2.41885	3.25199	1.96836	3.88569	3.88159	2.12475	3.24691	0.611773	0.0078125	0.00888584
1266	ENSG00000125931	4435	19481	GO:0070741	OG0010730	Process	response to interleukin-6	1.45002	2.22592	2.40422	2.41885	3.25199	1.96836	3.88569	3.88159	2.12475	3.24691	0.611773	0.0078125	0.00888584
1267	ENSG00000125931	4435	19482	GO:0071104	OG0010730	Process	response to interleukin-9	1.45002	2.22592	2.40422	2.41885	3.25199	1.96836	3.88569	3.88159	2.12475	3.24691	0.611773	0.0078125	0.00888584
1268	ENSG00000125931	4435	19483	GO:0071105	OG0010730	Process	response to interleukin-11	1.45002	2.22592	2.40422	2.41885	3.25199	1.96836	3.88569	3.88159	2.12475	3.24691	0.611773	0.0078125	0.00888584
1269	ENSG00000125931	4435	19484	GO:0071107	OG0010730	Process	response to parathyroid hormone	1.45002	2.22592	2.40422	2.41885	3.25199	1.96836	3.88569	3.88159	2.12475	3.24691	0.611773	0.0078125	0.00888584
1270	ENSG00000125931	4435	19485	GO:0071559	OG0010730	Process	response to transforming growth factor beta	1.45002	2.22592	2.40422	2.41885	3.25199	1.96836	3.88569	3.88159	2.12475	3.24691	0.611773	0.0078125	0.00888584
1271	ENSG00000125931	4435	19486	GO:1902462	OG0010730	Process	positive regulation of mesenchymal stem cell proliferation	1.45002	2.22592	2.40422	2.41885	3.25199	1.96836	3.88569	3.88159	2.12475	3.24691	0.611773	0.0078125	0.00888584
1272	ENSG00000125970	22913	76473	GO:0000398	OG0003514	Process	mRNA splicing, via spliceosome	22.9767	22.5339	15.69	17.7678	22.4854	17.0538	30.3513	22.6926	19.7421	23.1458	0.229474	0.0078125	0.00888584
1273	ENSG00000125970	22913	76474	GO:0006354	OG0003514	Process	DNA-templated transcription elongation	22.9767	22.5339	15.69	17.7678	22.4854	17.0538	30.3513	22.6926	19.7421	23.1458	0.229474	0.0078125	0.00888584
1274	ENSG00000125970	22913	76475	GO:0042632	OG0003514	Process	cholesterol homeostasis	22.9767	22.5339	15.69	17.7678	22.4854	17.0538	30.3513	22.6926	19.7421	23.1458	0.229474	0.0078125	0.00888584
1275	ENSG00000125970	22913	76476	GO:1903506	OG0003514	Process	regulation of nucleic acid-templated transcription	22.9767	22.5339	15.69	17.7678	22.4854	17.0538	30.3513	22.6926	19.7421	23.1458	0.229474	0.0078125	0.00888584
1276	ENSG00000126012	8242	33535	GO:0006338	OG0001882	Process	chromatin remodeling	5.13218	8.49448	10.1799	9.55114	14.8372	12.681	15.2145	7.06007	8.33943	12.4482	0.577917	0.0078125	0.00888584
1277	ENSG00000126012	8242	33536	GO:0034720	OG0001882	Process	histone H3-K4 demethylation	5.13218	8.49448	10.1799	9.55114	14.8372	12.681	15.2145	7.06007	8.33943	12.4482	0.577917	0.0078125	0.00888584
1278	ENSG00000126012	8242	33537	GO:0045892	OG0001882	Process	negative regulation of DNA-templated transcription	5.13218	8.49448	10.1799	9.55114	14.8372	12.681	15.2145	7.06007	8.33943	12.4482	0.577917	0.0078125	0.00888584
1279	ENSG00000126012	8242	33538	GO:0048511	OG0001882	Process	rhythmic process	5.13218	8.49448	10.1799	9.55114	14.8372	12.681	15.2145	7.06007	8.33943	12.4482	0.577917	0.0078125	0.00888584
1280	ENSG00000126337	8689	34827	GO:0008150	OG0000042	Process	biological_process	0	0.00909133	0.00562958	0.00421372	0.00316983	0.0103127	0.00492654	0.00171652	0.00473366	0.00503141	0.0880076	0.0224943	0.0244819
1281	ENSG00000126337	8689	34828	GO:0030855	OG0000042	Process	epithelial cell differentiation	0	0.00909133	0.00562958	0.00421372	0.00316983	0.0103127	0.00492654	0.00171652	0.00473366	0.00503141	0.0880076	0.0224943	0.0244819
1282	ENSG00000126337	8689	34829	GO:0045109	OG0000042	Process	intermediate filament organization	0	0.00909133	0.00562958	0.00421372	0.00316983	0.0103127	0.00492654	0.00171652	0.00473366	0.00503141	0.0880076	0.0224943	0.0244819
1283	ENSG00000126337	8689	34830	GO:0045616	OG0000042	Process	regulation of keratinocyte differentiation	0	0.00909133	0.00562958	0.00421372	0.00316983	0.0103127	0.00492654	0.00171652	0.00473366	0.00503141	0.0880076	0.0224943	0.0244819
1284	ENSG00000126432	25824	91190	GO:0006915	OG0002420	Process	apoptotic process	197.452	188.639	170.545	181.67	219.423	206.533	274.654	362.826	184.576	265.859	0.526444	0.0078125	0.00888584
1285	ENSG00000126432	25824	91191	GO:0006954	OG0002420	Process	inflammatory response	197.452	188.639	170.545	181.67	219.423	206.533	274.654	362.826	184.576	265.859	0.526444	0.0078125	0.00888584
1286	ENSG00000126432	25824	91192	GO:0006979	OG0002420	Process	response to oxidative stress	197.452	188.639	170.545	181.67	219.423	206.533	274.654	362.826	184.576	265.859	0.526444	0.0078125	0.00888584
1287	ENSG00000126432	25824	91193	GO:0016480	OG0002420	Process	negative regulation of transcription by RNA polymerase III	197.452	188.639	170.545	181.67	219.423	206.533	274.654	362.826	184.576	265.859	0.526444	0.0078125	0.00888584
1288	ENSG00000126432	25824	91194	GO:0034599	OG0002420	Process	cellular response to oxidative stress	197.452	188.639	170.545	181.67	219.423	206.533	274.654	362.826	184.576	265.859	0.526444	0.0078125	0.00888584
1289	ENSG00000126432	25824	91195	GO:0034614	OG0002420	Process	cellular response to reactive oxygen species	197.452	188.639	170.545	181.67	219.423	206.533	274.654	362.826	184.576	265.859	0.526444	0.0078125	0.00888584
1290	ENSG00000126432	25824	91196	GO:0042744	OG0002420	Process	hydrogen peroxide catabolic process	197.452	188.639	170.545	181.67	219.423	206.533	274.654	362.826	184.576	265.859	0.526444	0.0078125	0.00888584
1291	ENSG00000126432	25824	91197	GO:0043066	OG0002420	Process	negative regulation of apoptotic process	197.452	188.639	170.545	181.67	219.423	206.533	274.654	362.826	184.576	265.859	0.526444	0.0078125	0.00888584
1292	ENSG00000126432	25824	91198	GO:0043154	OG0002420	Process	negative regulation of cysteine-type endopeptidase activity involved in apoptotic process	197.452	188.639	170.545	181.67	219.423	206.533	274.654	362.826	184.576	265.859	0.526444	0.0078125	0.00888584
1293	ENSG00000126432	25824	91199	GO:0045454	OG0002420	Process	cell redox homeostasis	197.452	188.639	170.545	181.67	219.423	206.533	274.654	362.826	184.576	265.859	0.526444	0.0078125	0.00888584
1294	ENSG00000126432	25824	91200	GO:0098869	OG0002420	Process	cellular oxidant detoxification	197.452	188.639	170.545	181.67	219.423	206.533	274.654	362.826	184.576	265.859	0.526444	0.0078125	0.00888584
1295	ENSG00000126733	117154	141822	GO:0006357	OG0003609	Process	regulation of transcription by RNA polymerase II	0.512796	1.33264	3.41183	3.26257	1.56753	3.08546	1.76226	3.66046	2.12996	2.51893	0.241983	0.0078125	0.00888584
1296	ENSG00000126733	117154	141823	GO:0046545	OG0003609	Process	development of primary female sexual characteristics	0.512796	1.33264	3.41183	3.26257	1.56753	3.08546	1.76226	3.66046	2.12996	2.51893	0.241983	0.0078125	0.00888584
1297	ENSG00000127364	50832	101354	GO:0001580	OG0014725	Process	detection of chemical stimulus involved in sensory perception of bitter taste	0.23052	0.454739	0.847613	0.784896	0.668752	0.603616	0.350413	0.58198	0.579442	0.55119	-0.0721146	0.0078125	0.00888584
1298	ENSG00000127364	50832	101355	GO:0007186	OG0014725	Process	G protein-coupled receptor signaling pathway	0.23052	0.454739	0.847613	0.784896	0.668752	0.603616	0.350413	0.58198	0.579442	0.55119	-0.0721146	0.0078125	0.00888584
1299	ENSG00000127364	50832	101356	GO:0007585	OG0014725	Process	respiratory gaseous exchange by respiratory system	0.23052	0.454739	0.847613	0.784896	0.668752	0.603616	0.350413	0.58198	0.579442	0.55119	-0.0721146	0.0078125	0.00888584
1300	ENSG00000128245	7533	32761	GO:0002028	OG0000801	Process	regulation of sodium ion transport	110.667	265.326	385.42	374.369	456.294	406.181	460.006	425.78	283.946	437.065	0.622232	0.0078125	0.00888584
1301	ENSG00000128245	7533	32762	GO:0006713	OG0000801	Process	glucocorticoid catabolic process	110.667	265.326	385.42	374.369	456.294	406.181	460.006	425.78	283.946	437.065	0.622232	0.0078125	0.00888584
1302	ENSG00000128245	7533	32763	GO:0006886	OG0000801	Process	intracellular protein transport	110.667	265.326	385.42	374.369	456.294	406.181	460.006	425.78	283.946	437.065	0.622232	0.0078125	0.00888584
1303	ENSG00000128245	7533	32764	GO:0007165	OG0000801	Process	signal transduction	110.667	265.326	385.42	374.369	456.294	406.181	460.006	425.78	283.946	437.065	0.622232	0.0078125	0.00888584
1304	ENSG00000128245	7533	32765	GO:0008104	OG0000801	Process	protein localization	110.667	265.326	385.42	374.369	456.294	406.181	460.006	425.78	283.946	437.065	0.622232	0.0078125	0.00888584
1305	ENSG00000128245	7533	32766	GO:0021762	OG0000801	Process	substantia nigra development	110.667	265.326	385.42	374.369	456.294	406.181	460.006	425.78	283.946	437.065	0.622232	0.0078125	0.00888584
1306	ENSG00000128245	7533	32767	GO:0042921	OG0000801	Process	glucocorticoid receptor signaling pathway	110.667	265.326	385.42	374.369	456.294	406.181	460.006	425.78	283.946	437.065	0.622232	0.0078125	0.00888584
1307	ENSG00000128245	7533	32768	GO:0045664	OG0000801	Process	regulation of neuron differentiation	110.667	265.326	385.42	374.369	456.294	406.181	460.006	425.78	283.946	437.065	0.622232	0.0078125	0.00888584
1308	ENSG00000128245	7533	32769	GO:0045893	OG0000801	Process	positive regulation of DNA-templated transcription	110.667	265.326	385.42	374.369	456.294	406.181	460.006	425.78	283.946	437.065	0.622232	0.0078125	0.00888584
1309	ENSG00000128245	7533	32770	GO:0048167	OG0000801	Process	regulation of synaptic plasticity	110.667	265.326	385.42	374.369	456.294	406.181	460.006	425.78	283.946	437.065	0.622232	0.0078125	0.00888584
1310	ENSG00000128245	7533	32771	GO:0050774	OG0000801	Process	negative regulation of dendrite morphogenesis	110.667	265.326	385.42	374.369	456.294	406.181	460.006	425.78	283.946	437.065	0.622232	0.0078125	0.00888584
1311	ENSG00000128245	7533	32772	GO:0086010	OG0000801	Process	membrane depolarization during action potential	110.667	265.326	385.42	374.369	456.294	406.181	460.006	425.78	283.946	437.065	0.622232	0.0078125	0.00888584
1312	ENSG00000128245	7533	32773	GO:2000649	OG0000801	Process	regulation of sodium ion transmembrane transporter activity	110.667	265.326	385.42	374.369	456.294	406.181	460.006	425.78	283.946	437.065	0.622232	0.0078125	0.00888584
1313	ENSG00000128322	3543	15796	GO:0006910	OG0000141	Process	phagocytosis, recognition	0.058926	0.014852	0.0183527	0.013827	0.0125329	0.0192087	0.0314553	0.0248616	0.0264894	0.0220146	-0.266956	0.0078125	0.00888584
1314	ENSG00000128322	3543	15797	GO:0006911	OG0000141	Process	phagocytosis, engulfment	0.058926	0.014852	0.0183527	0.013827	0.0125329	0.0192087	0.0314553	0.0248616	0.0264894	0.0220146	-0.266956	0.0078125	0.00888584
1315	ENSG00000128322	3543	15798	GO:0006955	OG0000141	Process	immune response	0.058926	0.014852	0.0183527	0.013827	0.0125329	0.0192087	0.0314553	0.0248616	0.0264894	0.0220146	-0.266956	0.0078125	0.00888584
1316	ENSG00000128322	3543	15799	GO:0006958	OG0000141	Process	complement activation, classical pathway	0.058926	0.014852	0.0183527	0.013827	0.0125329	0.0192087	0.0314553	0.0248616	0.0264894	0.0220146	-0.266956	0.0078125	0.00888584
1317	ENSG00000128322	3543	15800	GO:0042742	OG0000141	Process	defense response to bacterium	0.058926	0.014852	0.0183527	0.013827	0.0125329	0.0192087	0.0314553	0.0248616	0.0264894	0.0220146	-0.266956	0.0078125	0.00888584
1318	ENSG00000128322	3543	15801	GO:0045087	OG0000141	Process	innate immune response	0.058926	0.014852	0.0183527	0.013827	0.0125329	0.0192087	0.0314553	0.0248616	0.0264894	0.0220146	-0.266956	0.0078125	0.00888584
1319	ENSG00000128322	3543	15802	GO:0050853	OG0000141	Process	B cell receptor signaling pathway	0.058926	0.014852	0.0183527	0.013827	0.0125329	0.0192087	0.0314553	0.0248616	0.0264894	0.0220146	-0.266956	0.0078125	0.00888584
1320	ENSG00000128322	3543	15803	GO:0050871	OG0000141	Process	positive regulation of B cell activation	0.058926	0.014852	0.0183527	0.013827	0.0125329	0.0192087	0.0314553	0.0248616	0.0264894	0.0220146	-0.266956	0.0078125	0.00888584
1321	ENSG00000128340	5880	25322	GO:0007015	OG0000431	Process	actin filament organization	0.608318	0.412562	0.28426	0.659519	0.37465	0.358343	0.308521	0.342486	0.491165	0.346	-0.505436	0.0078125	0.00888584
1322	ENSG00000128340	5880	25323	GO:0007163	OG0000431	Process	establishment or maintenance of cell polarity	0.608318	0.412562	0.28426	0.659519	0.37465	0.358343	0.308521	0.342486	0.491165	0.346	-0.505436	0.0078125	0.00888584
1323	ENSG00000128340	5880	25324	GO:0007165	OG0000431	Process	signal transduction	0.608318	0.412562	0.28426	0.659519	0.37465	0.358343	0.308521	0.342486	0.491165	0.346	-0.505436	0.0078125	0.00888584
1324	ENSG00000128340	5880	25325	GO:0007186	OG0000431	Process	G protein-coupled receptor signaling pathway	0.608318	0.412562	0.28426	0.659519	0.37465	0.358343	0.308521	0.342486	0.491165	0.346	-0.505436	0.0078125	0.00888584
1325	ENSG00000128340	5880	25326	GO:0008045	OG0000431	Process	motor neuron axon guidance	0.608318	0.412562	0.28426	0.659519	0.37465	0.358343	0.308521	0.342486	0.491165	0.346	-0.505436	0.0078125	0.00888584
1326	ENSG00000128340	5880	25327	GO:0008360	OG0000431	Process	regulation of cell shape	0.608318	0.412562	0.28426	0.659519	0.37465	0.358343	0.308521	0.342486	0.491165	0.346	-0.505436	0.0078125	0.00888584
1327	ENSG00000128340	5880	25328	GO:0010310	OG0000431	Process	regulation of hydrogen peroxide metabolic process	0.608318	0.412562	0.28426	0.659519	0.37465	0.358343	0.308521	0.342486	0.491165	0.346	-0.505436	0.0078125	0.00888584
1328	ENSG00000128340	5880	25329	GO:0010592	OG0000431	Process	positive regulation of lamellipodium assembly	0.608318	0.412562	0.28426	0.659519	0.37465	0.358343	0.308521	0.342486	0.491165	0.346	-0.505436	0.0078125	0.00888584
1329	ENSG00000128340	5880	25330	GO:0010810	OG0000431	Process	regulation of cell-substrate adhesion	0.608318	0.412562	0.28426	0.659519	0.37465	0.358343	0.308521	0.342486	0.491165	0.346	-0.505436	0.0078125	0.00888584
1330	ENSG00000128340	5880	25331	GO:0016601	OG0000431	Process	Rac protein signal transduction	0.608318	0.412562	0.28426	0.659519	0.37465	0.358343	0.308521	0.342486	0.491165	0.346	-0.505436	0.0078125	0.00888584
1331	ENSG00000128340	5880	25332	GO:0030031	OG0000431	Process	cell projection assembly	0.608318	0.412562	0.28426	0.659519	0.37465	0.358343	0.308521	0.342486	0.491165	0.346	-0.505436	0.0078125	0.00888584
1332	ENSG00000128340	5880	25333	GO:0030865	OG0000431	Process	cortical cytoskeleton organization	0.608318	0.412562	0.28426	0.659519	0.37465	0.358343	0.308521	0.342486	0.491165	0.346	-0.505436	0.0078125	0.00888584
1333	ENSG00000128340	5880	25334	GO:0032956	OG0000431	Process	regulation of actin cytoskeleton organization	0.608318	0.412562	0.28426	0.659519	0.37465	0.358343	0.308521	0.342486	0.491165	0.346	-0.505436	0.0078125	0.00888584
1334	ENSG00000128340	5880	25335	GO:0042129	OG0000431	Process	regulation of T cell proliferation	0.608318	0.412562	0.28426	0.659519	0.37465	0.358343	0.308521	0.342486	0.491165	0.346	-0.505436	0.0078125	0.00888584
1335	ENSG00000128340	5880	25336	GO:0043304	OG0000431	Process	regulation of mast cell degranulation	0.608318	0.412562	0.28426	0.659519	0.37465	0.358343	0.308521	0.342486	0.491165	0.346	-0.505436	0.0078125	0.00888584
1336	ENSG00000128340	5880	25337	GO:0043652	OG0000431	Process	engulfment of apoptotic cell	0.608318	0.412562	0.28426	0.659519	0.37465	0.358343	0.308521	0.342486	0.491165	0.346	-0.505436	0.0078125	0.00888584
1337	ENSG00000128340	5880	25338	GO:0045730	OG0000431	Process	respiratory burst	0.608318	0.412562	0.28426	0.659519	0.37465	0.358343	0.308521	0.342486	0.491165	0.346	-0.505436	0.0078125	0.00888584
1338	ENSG00000128340	5880	25339	GO:0050790	OG0000431	Process	regulation of catalytic activity	0.608318	0.412562	0.28426	0.659519	0.37465	0.358343	0.308521	0.342486	0.491165	0.346	-0.505436	0.0078125	0.00888584
1339	ENSG00000128340	5880	25340	GO:0060263	OG0000431	Process	regulation of respiratory burst	0.608318	0.412562	0.28426	0.659519	0.37465	0.358343	0.308521	0.342486	0.491165	0.346	-0.505436	0.0078125	0.00888584
1340	ENSG00000128340	5880	25341	GO:0060753	OG0000431	Process	regulation of mast cell chemotaxis	0.608318	0.412562	0.28426	0.659519	0.37465	0.358343	0.308521	0.342486	0.491165	0.346	-0.505436	0.0078125	0.00888584
1341	ENSG00000128340	5880	25342	GO:0070662	OG0000431	Process	mast cell proliferation	0.608318	0.412562	0.28426	0.659519	0.37465	0.358343	0.308521	0.342486	0.491165	0.346	-0.505436	0.0078125	0.00888584
1342	ENSG00000128340	5880	25343	GO:0070668	OG0000431	Process	positive regulation of mast cell proliferation	0.608318	0.412562	0.28426	0.659519	0.37465	0.358343	0.308521	0.342486	0.491165	0.346	-0.505436	0.0078125	0.00888584
1343	ENSG00000128340	5880	25344	GO:0071593	OG0000431	Process	lymphocyte aggregation	0.608318	0.412562	0.28426	0.659519	0.37465	0.358343	0.308521	0.342486	0.491165	0.346	-0.505436	0.0078125	0.00888584
1344	ENSG00000128340	5880	25345	GO:0090023	OG0000431	Process	positive regulation of neutrophil chemotaxis	0.608318	0.412562	0.28426	0.659519	0.37465	0.358343	0.308521	0.342486	0.491165	0.346	-0.505436	0.0078125	0.00888584
1345	ENSG00000128340	5880	25346	GO:1902622	OG0000431	Process	regulation of neutrophil migration	0.608318	0.412562	0.28426	0.659519	0.37465	0.358343	0.308521	0.342486	0.491165	0.346	-0.505436	0.0078125	0.00888584
1346	ENSG00000128340	5880	25347	GO:1903955	OG0000431	Process	positive regulation of protein targeting to mitochondrion	0.608318	0.412562	0.28426	0.659519	0.37465	0.358343	0.308521	0.342486	0.491165	0.346	-0.505436	0.0078125	0.00888584
1347	ENSG00000128944	90417	134046	GO:0000070	OG0003110	Process	mitotic sister chromatid segregation	2.10866	1.86602	2.60196	2.62806	2.68101	2.44517	2.55747	2.60098	2.30117	2.57116	0.160047	0.0078125	0.00888584
1348	ENSG00000128944	90417	134047	GO:0000226	OG0003110	Process	microtubule cytoskeleton organization	2.10866	1.86602	2.60196	2.62806	2.68101	2.44517	2.55747	2.60098	2.30117	2.57116	0.160047	0.0078125	0.00888584
1349	ENSG00000128944	90417	134048	GO:0007051	OG0003110	Process	spindle organization	2.10866	1.86602	2.60196	2.62806	2.68101	2.44517	2.55747	2.60098	2.30117	2.57116	0.160047	0.0078125	0.00888584
1350	ENSG00000128944	90417	134049	GO:0007059	OG0003110	Process	chromosome segregation	2.10866	1.86602	2.60196	2.62806	2.68101	2.44517	2.55747	2.60098	2.30117	2.57116	0.160047	0.0078125	0.00888584
1351	ENSG00000128944	90417	134050	GO:0016477	OG0003110	Process	cell migration	2.10866	1.86602	2.60196	2.62806	2.68101	2.44517	2.55747	2.60098	2.30117	2.57116	0.160047	0.0078125	0.00888584
1352	ENSG00000128944	90417	134051	GO:0051301	OG0003110	Process	cell division	2.10866	1.86602	2.60196	2.62806	2.68101	2.44517	2.55747	2.60098	2.30117	2.57116	0.160047	0.0078125	0.00888584
1353	ENSG00000128944	90417	134052	GO:0051988	OG0003110	Process	regulation of attachment of spindle microtubules to kinetochore	2.10866	1.86602	2.60196	2.62806	2.68101	2.44517	2.55747	2.60098	2.30117	2.57116	0.160047	0.0078125	0.00888584
1354	ENSG00000128944	90417	134053	GO:0071364	OG0003110	Process	cellular response to epidermal growth factor stimulus	2.10866	1.86602	2.60196	2.62806	2.68101	2.44517	2.55747	2.60098	2.30117	2.57116	0.160047	0.0078125	0.00888584
1355	ENSG00000129084	5682	24463	GO:0002376	OG0002084	Process	immune system process	10.6047	15.5426	20.2318	20.7688	18.9922	19.2308	18.5466	26.2024	16.787	20.743	0.305281	0.0078125	0.00888584
1356	ENSG00000129084	5682	24464	GO:0002862	OG0002084	Process	negative regulation of inflammatory response to antigenic stimulus	10.6047	15.5426	20.2318	20.7688	18.9922	19.2308	18.5466	26.2024	16.787	20.743	0.305281	0.0078125	0.00888584
1357	ENSG00000129084	5682	24465	GO:0010498	OG0002084	Process	proteasomal protein catabolic process	10.6047	15.5426	20.2318	20.7688	18.9922	19.2308	18.5466	26.2024	16.787	20.743	0.305281	0.0078125	0.00888584
1358	ENSG00000129084	5682	24466	GO:0043161	OG0002084	Process	proteasome-mediated ubiquitin-dependent protein catabolic process	10.6047	15.5426	20.2318	20.7688	18.9922	19.2308	18.5466	26.2024	16.787	20.743	0.305281	0.0078125	0.00888584
1359	ENSG00000129480	112487	138589	GO:0006399	OG0005500	Process	tRNA metabolic process	4.04139	5.20434	3.95314	4.70588	4.76947	6.51758	3.53743	6.64244	4.47619	5.36673	0.261774	0.0078125	0.00888584
1360	ENSG00000129480	112487	138590	GO:0106074	OG0005500	Process	aminoacyl-tRNA metabolism involved in translational fidelity	4.04139	5.20434	3.95314	4.70588	4.76947	6.51758	3.53743	6.64244	4.47619	5.36673	0.261774	0.0078125	0.00888584
1361	ENSG00000129673	15	23	GO:0006474	OG0005154	Process	N-terminal protein amino acid acetylation	0.0838919	0.038223	0.126462	0.110376	0.145235	0.0238622	0.149894	0.147189	0.0897382	0.116545	0.377092	0.0078125	0.00888584
1362	ENSG00000129673	15	24	GO:0007623	OG0005154	Process	circadian rhythm	0.0838919	0.038223	0.126462	0.110376	0.145235	0.0238622	0.149894	0.147189	0.0897382	0.116545	0.377092	0.0078125	0.00888584
1363	ENSG00000129673	15	25	GO:0009416	OG0005154	Process	response to light stimulus	0.0838919	0.038223	0.126462	0.110376	0.145235	0.0238622	0.149894	0.147189	0.0897382	0.116545	0.377092	0.0078125	0.00888584
1364	ENSG00000129673	15	26	GO:0009648	OG0005154	Process	photoperiodism	0.0838919	0.038223	0.126462	0.110376	0.145235	0.0238622	0.149894	0.147189	0.0897382	0.116545	0.377092	0.0078125	0.00888584
1365	ENSG00000129673	15	27	GO:0010043	OG0005154	Process	response to zinc ion	0.0838919	0.038223	0.126462	0.110376	0.145235	0.0238622	0.149894	0.147189	0.0897382	0.116545	0.377092	0.0078125	0.00888584
1366	ENSG00000129673	15	28	GO:0030187	OG0005154	Process	melatonin biosynthetic process	0.0838919	0.038223	0.126462	0.110376	0.145235	0.0238622	0.149894	0.147189	0.0897382	0.116545	0.377092	0.0078125	0.00888584
1367	ENSG00000129673	15	29	GO:0032868	OG0005154	Process	response to insulin	0.0838919	0.038223	0.126462	0.110376	0.145235	0.0238622	0.149894	0.147189	0.0897382	0.116545	0.377092	0.0078125	0.00888584
1368	ENSG00000129673	15	30	GO:0034097	OG0005154	Process	response to cytokine	0.0838919	0.038223	0.126462	0.110376	0.145235	0.0238622	0.149894	0.147189	0.0897382	0.116545	0.377092	0.0078125	0.00888584
1369	ENSG00000129673	15	31	GO:0034695	OG0005154	Process	response to prostaglandin E	0.0838919	0.038223	0.126462	0.110376	0.145235	0.0238622	0.149894	0.147189	0.0897382	0.116545	0.377092	0.0078125	0.00888584
1370	ENSG00000129673	15	32	GO:0046219	OG0005154	Process	indolalkylamine biosynthetic process	0.0838919	0.038223	0.126462	0.110376	0.145235	0.0238622	0.149894	0.147189	0.0897382	0.116545	0.377092	0.0078125	0.00888584
1371	ENSG00000129673	15	33	GO:0046688	OG0005154	Process	response to copper ion	0.0838919	0.038223	0.126462	0.110376	0.145235	0.0238622	0.149894	0.147189	0.0897382	0.116545	0.377092	0.0078125	0.00888584
1372	ENSG00000129673	15	34	GO:0051412	OG0005154	Process	response to corticosterone	0.0838919	0.038223	0.126462	0.110376	0.145235	0.0238622	0.149894	0.147189	0.0897382	0.116545	0.377092	0.0078125	0.00888584
1373	ENSG00000129673	15	35	GO:0051592	OG0005154	Process	response to calcium ion	0.0838919	0.038223	0.126462	0.110376	0.145235	0.0238622	0.149894	0.147189	0.0897382	0.116545	0.377092	0.0078125	0.00888584
1374	ENSG00000129673	15	36	GO:0071320	OG0005154	Process	cellular response to cAMP	0.0838919	0.038223	0.126462	0.110376	0.145235	0.0238622	0.149894	0.147189	0.0897382	0.116545	0.377092	0.0078125	0.00888584
1375	ENSG00000129988	3929	17672	GO:0002232	OG0001816	Process	leukocyte chemotaxis involved in inflammatory response	0.015183	0.0102936	0.00153144	0.0010397	0.00820262	0.00159929	0.00333522	0.00872897	0.00701194	0.00546652	-0.359189	0.0078125	0.00888584
1376	ENSG00000129988	3929	17673	GO:0002281	OG0001816	Process	macrophage activation involved in immune response	0.015183	0.0102936	0.00153144	0.0010397	0.00820262	0.00159929	0.00333522	0.00872897	0.00701194	0.00546652	-0.359189	0.0078125	0.00888584
1377	ENSG00000129988	3929	17674	GO:0006953	OG0001816	Process	acute-phase response	0.015183	0.0102936	0.00153144	0.0010397	0.00820262	0.00159929	0.00333522	0.00872897	0.00701194	0.00546652	-0.359189	0.0078125	0.00888584
1378	ENSG00000129988	3929	17675	GO:0006968	OG0001816	Process	cellular defense response	0.015183	0.0102936	0.00153144	0.0010397	0.00820262	0.00159929	0.00333522	0.00872897	0.00701194	0.00546652	-0.359189	0.0078125	0.00888584
1379	ENSG00000129988	3929	17676	GO:0008228	OG0001816	Process	opsonization	0.015183	0.0102936	0.00153144	0.0010397	0.00820262	0.00159929	0.00333522	0.00872897	0.00701194	0.00546652	-0.359189	0.0078125	0.00888584
1380	ENSG00000129988	3929	17677	GO:0015920	OG0001816	Process	lipopolysaccharide transport	0.015183	0.0102936	0.00153144	0.0010397	0.00820262	0.00159929	0.00333522	0.00872897	0.00701194	0.00546652	-0.359189	0.0078125	0.00888584
1381	ENSG00000129988	3929	17678	GO:0030593	OG0001816	Process	neutrophil chemotaxis	0.015183	0.0102936	0.00153144	0.0010397	0.00820262	0.00159929	0.00333522	0.00872897	0.00701194	0.00546652	-0.359189	0.0078125	0.00888584
1382	ENSG00000129988	3929	17679	GO:0031663	OG0001816	Process	lipopolysaccharide-mediated signaling pathway	0.015183	0.0102936	0.00153144	0.0010397	0.00820262	0.00159929	0.00333522	0.00872897	0.00701194	0.00546652	-0.359189	0.0078125	0.00888584
1383	ENSG00000129988	3929	17680	GO:0032490	OG0001816	Process	detection of molecule of bacterial origin	0.015183	0.0102936	0.00153144	0.0010397	0.00820262	0.00159929	0.00333522	0.00872897	0.00701194	0.00546652	-0.359189	0.0078125	0.00888584
1384	ENSG00000129988	3929	17681	GO:0032496	OG0001816	Process	response to lipopolysaccharide	0.015183	0.0102936	0.00153144	0.0010397	0.00820262	0.00159929	0.00333522	0.00872897	0.00701194	0.00546652	-0.359189	0.0078125	0.00888584
1385	ENSG00000129988	3929	17682	GO:0032720	OG0001816	Process	negative regulation of tumor necrosis factor production	0.015183	0.0102936	0.00153144	0.0010397	0.00820262	0.00159929	0.00333522	0.00872897	0.00701194	0.00546652	-0.359189	0.0078125	0.00888584
1386	ENSG00000129988	3929	17683	GO:0032722	OG0001816	Process	positive regulation of chemokine production	0.015183	0.0102936	0.00153144	0.0010397	0.00820262	0.00159929	0.00333522	0.00872897	0.00701194	0.00546652	-0.359189	0.0078125	0.00888584
1387	ENSG00000129988	3929	17684	GO:0032755	OG0001816	Process	positive regulation of interleukin-6 production	0.015183	0.0102936	0.00153144	0.0010397	0.00820262	0.00159929	0.00333522	0.00872897	0.00701194	0.00546652	-0.359189	0.0078125	0.00888584
1388	ENSG00000129988	3929	17685	GO:0032757	OG0001816	Process	positive regulation of interleukin-8 production	0.015183	0.0102936	0.00153144	0.0010397	0.00820262	0.00159929	0.00333522	0.00872897	0.00701194	0.00546652	-0.359189	0.0078125	0.00888584
1389	ENSG00000129988	3929	17686	GO:0032760	OG0001816	Process	positive regulation of tumor necrosis factor production	0.015183	0.0102936	0.00153144	0.0010397	0.00820262	0.00159929	0.00333522	0.00872897	0.00701194	0.00546652	-0.359189	0.0078125	0.00888584
1390	ENSG00000129988	3929	17687	GO:0033036	OG0001816	Process	macromolecule localization	0.015183	0.0102936	0.00153144	0.0010397	0.00820262	0.00159929	0.00333522	0.00872897	0.00701194	0.00546652	-0.359189	0.0078125	0.00888584
1391	ENSG00000129988	3929	17688	GO:0034145	OG0001816	Process	positive regulation of toll-like receptor 4 signaling pathway	0.015183	0.0102936	0.00153144	0.0010397	0.00820262	0.00159929	0.00333522	0.00872897	0.00701194	0.00546652	-0.359189	0.0078125	0.00888584
1392	ENSG00000129988	3929	17689	GO:0043032	OG0001816	Process	positive regulation of macrophage activation	0.015183	0.0102936	0.00153144	0.0010397	0.00820262	0.00159929	0.00333522	0.00872897	0.00701194	0.00546652	-0.359189	0.0078125	0.00888584
1393	ENSG00000129988	3929	17690	GO:0045087	OG0001816	Process	innate immune response	0.015183	0.0102936	0.00153144	0.0010397	0.00820262	0.00159929	0.00333522	0.00872897	0.00701194	0.00546652	-0.359189	0.0078125	0.00888584
1394	ENSG00000129988	3929	17691	GO:0045919	OG0001816	Process	positive regulation of cytolysis	0.015183	0.0102936	0.00153144	0.0010397	0.00820262	0.00159929	0.00333522	0.00872897	0.00701194	0.00546652	-0.359189	0.0078125	0.00888584
1395	ENSG00000129988	3929	17692	GO:0050829	OG0001816	Process	defense response to Gram-negative bacterium	0.015183	0.0102936	0.00153144	0.0010397	0.00820262	0.00159929	0.00333522	0.00872897	0.00701194	0.00546652	-0.359189	0.0078125	0.00888584
1396	ENSG00000129988	3929	17693	GO:0050830	OG0001816	Process	defense response to Gram-positive bacterium	0.015183	0.0102936	0.00153144	0.0010397	0.00820262	0.00159929	0.00333522	0.00872897	0.00701194	0.00546652	-0.359189	0.0078125	0.00888584
1397	ENSG00000129988	3929	17694	GO:0060265	OG0001816	Process	positive regulation of respiratory burst involved in inflammatory response	0.015183	0.0102936	0.00153144	0.0010397	0.00820262	0.00159929	0.00333522	0.00872897	0.00701194	0.00546652	-0.359189	0.0078125	0.00888584
1398	ENSG00000129988	3929	17695	GO:0071222	OG0001816	Process	cellular response to lipopolysaccharide	0.015183	0.0102936	0.00153144	0.0010397	0.00820262	0.00159929	0.00333522	0.00872897	0.00701194	0.00546652	-0.359189	0.0078125	0.00888584
1399	ENSG00000129988	3929	17696	GO:0071223	OG0001816	Process	cellular response to lipoteichoic acid	0.015183	0.0102936	0.00153144	0.0010397	0.00820262	0.00159929	0.00333522	0.00872897	0.00701194	0.00546652	-0.359189	0.0078125	0.00888584
1400	ENSG00000129988	3929	17697	GO:0090023	OG0001816	Process	positive regulation of neutrophil chemotaxis	0.015183	0.0102936	0.00153144	0.0010397	0.00820262	0.00159929	0.00333522	0.00872897	0.00701194	0.00546652	-0.359189	0.0078125	0.00888584
1401	ENSG00000130024	55274	105745	GO:0006338	OG0005565	Process	chromatin remodeling	11.5171	12.1784	9.37061	11.0845	7.9904	11.8211	6.10734	12.3296	11.0376	9.5621	-0.207032	0.0078125	0.00888584
1402	ENSG00000130024	55274	105746	GO:0006354	OG0005565	Process	DNA-templated transcription elongation	11.5171	12.1784	9.37061	11.0845	7.9904	11.8211	6.10734	12.3296	11.0376	9.5621	-0.207032	0.0078125	0.00888584
1403	ENSG00000130024	55274	105747	GO:0006357	OG0005565	Process	regulation of transcription by RNA polymerase II	11.5171	12.1784	9.37061	11.0845	7.9904	11.8211	6.10734	12.3296	11.0376	9.5621	-0.207032	0.0078125	0.00888584
1404	ENSG00000130024	55274	105748	GO:0007399	OG0005565	Process	nervous system development	11.5171	12.1784	9.37061	11.0845	7.9904	11.8211	6.10734	12.3296	11.0376	9.5621	-0.207032	0.0078125	0.00888584
1405	ENSG00000130024	55274	105749	GO:0030071	OG0005565	Process	regulation of mitotic metaphase/anaphase transition	11.5171	12.1784	9.37061	11.0845	7.9904	11.8211	6.10734	12.3296	11.0376	9.5621	-0.207032	0.0078125	0.00888584
1406	ENSG00000130024	55274	105750	GO:0045582	OG0005565	Process	positive regulation of T cell differentiation	11.5171	12.1784	9.37061	11.0845	7.9904	11.8211	6.10734	12.3296	11.0376	9.5621	-0.207032	0.0078125	0.00888584
1407	ENSG00000130024	55274	105751	GO:0045597	OG0005565	Process	positive regulation of cell differentiation	11.5171	12.1784	9.37061	11.0845	7.9904	11.8211	6.10734	12.3296	11.0376	9.5621	-0.207032	0.0078125	0.00888584
1408	ENSG00000130024	55274	105752	GO:0045663	OG0005565	Process	positive regulation of myoblast differentiation	11.5171	12.1784	9.37061	11.0845	7.9904	11.8211	6.10734	12.3296	11.0376	9.5621	-0.207032	0.0078125	0.00888584
1409	ENSG00000130024	55274	105753	GO:0045892	OG0005565	Process	negative regulation of DNA-templated transcription	11.5171	12.1784	9.37061	11.0845	7.9904	11.8211	6.10734	12.3296	11.0376	9.5621	-0.207032	0.0078125	0.00888584
1410	ENSG00000130024	55274	105754	GO:0045944	OG0005565	Process	positive regulation of transcription by RNA polymerase II	11.5171	12.1784	9.37061	11.0845	7.9904	11.8211	6.10734	12.3296	11.0376	9.5621	-0.207032	0.0078125	0.00888584
1411	ENSG00000130024	55274	105755	GO:0070316	OG0005565	Process	regulation of G0 to G1 transition	11.5171	12.1784	9.37061	11.0845	7.9904	11.8211	6.10734	12.3296	11.0376	9.5621	-0.207032	0.0078125	0.00888584
1412	ENSG00000130024	55274	105756	GO:1902459	OG0005565	Process	positive regulation of stem cell population maintenance	11.5171	12.1784	9.37061	11.0845	7.9904	11.8211	6.10734	12.3296	11.0376	9.5621	-0.207032	0.0078125	0.00888584
1413	ENSG00000130024	55274	105757	GO:2000045	OG0005565	Process	regulation of G1/S transition of mitotic cell cycle	11.5171	12.1784	9.37061	11.0845	7.9904	11.8211	6.10734	12.3296	11.0376	9.5621	-0.207032	0.0078125	0.00888584
1414	ENSG00000130024	55274	105758	GO:2000781	OG0005565	Process	positive regulation of double-strand break repair	11.5171	12.1784	9.37061	11.0845	7.9904	11.8211	6.10734	12.3296	11.0376	9.5621	-0.207032	0.0078125	0.00888584
1415	ENSG00000130024	55274	105759	GO:2000819	OG0005565	Process	regulation of nucleotide-excision repair	11.5171	12.1784	9.37061	11.0845	7.9904	11.8211	6.10734	12.3296	11.0376	9.5621	-0.207032	0.0078125	0.00888584
1416	ENSG00000130396	4301	19225	GO:0007155	OG0003015	Process	cell adhesion	2.88672	4.92124	4.71228	5.23868	4.56326	5.594	3.52301	3.19854	4.43973	4.2197	-0.0733317	0.0078125	0.00888584
1417	ENSG00000130396	4301	19226	GO:0007165	OG0003015	Process	signal transduction	2.88672	4.92124	4.71228	5.23868	4.56326	5.594	3.52301	3.19854	4.43973	4.2197	-0.0733317	0.0078125	0.00888584
1418	ENSG00000130396	4301	19227	GO:0007267	OG0003015	Process	cell-cell signaling	2.88672	4.92124	4.71228	5.23868	4.56326	5.594	3.52301	3.19854	4.43973	4.2197	-0.0733317	0.0078125	0.00888584
1419	ENSG00000130396	4301	19228	GO:0010628	OG0003015	Process	positive regulation of gene expression	2.88672	4.92124	4.71228	5.23868	4.56326	5.594	3.52301	3.19854	4.43973	4.2197	-0.0733317	0.0078125	0.00888584
1420	ENSG00000130396	4301	19229	GO:0022409	OG0003015	Process	positive regulation of cell-cell adhesion	2.88672	4.92124	4.71228	5.23868	4.56326	5.594	3.52301	3.19854	4.43973	4.2197	-0.0733317	0.0078125	0.00888584
1421	ENSG00000130396	4301	19230	GO:0030336	OG0003015	Process	negative regulation of cell migration	2.88672	4.92124	4.71228	5.23868	4.56326	5.594	3.52301	3.19854	4.43973	4.2197	-0.0733317	0.0078125	0.00888584
1422	ENSG00000130396	4301	19231	GO:0032880	OG0003015	Process	regulation of protein localization	2.88672	4.92124	4.71228	5.23868	4.56326	5.594	3.52301	3.19854	4.43973	4.2197	-0.0733317	0.0078125	0.00888584
1423	ENSG00000130396	4301	19232	GO:0043547	OG0003015	Process	positive regulation of GTPase activity	2.88672	4.92124	4.71228	5.23868	4.56326	5.594	3.52301	3.19854	4.43973	4.2197	-0.0733317	0.0078125	0.00888584
1424	ENSG00000130396	4301	19233	GO:0044331	OG0003015	Process	cell-cell adhesion mediated by cadherin	2.88672	4.92124	4.71228	5.23868	4.56326	5.594	3.52301	3.19854	4.43973	4.2197	-0.0733317	0.0078125	0.00888584
1425	ENSG00000130396	4301	19234	GO:0046931	OG0003015	Process	pore complex assembly	2.88672	4.92124	4.71228	5.23868	4.56326	5.594	3.52301	3.19854	4.43973	4.2197	-0.0733317	0.0078125	0.00888584
1426	ENSG00000130396	4301	19235	GO:0061951	OG0003015	Process	establishment of protein localization to plasma membrane	2.88672	4.92124	4.71228	5.23868	4.56326	5.594	3.52301	3.19854	4.43973	4.2197	-0.0733317	0.0078125	0.00888584
1427	ENSG00000130396	4301	19236	GO:0070830	OG0003015	Process	bicellular tight junction assembly	2.88672	4.92124	4.71228	5.23868	4.56326	5.594	3.52301	3.19854	4.43973	4.2197	-0.0733317	0.0078125	0.00888584
1428	ENSG00000130396	4301	19237	GO:0090557	OG0003015	Process	establishment of endothelial intestinal barrier	2.88672	4.92124	4.71228	5.23868	4.56326	5.594	3.52301	3.19854	4.43973	4.2197	-0.0733317	0.0078125	0.00888584
1429	ENSG00000130396	4301	19238	GO:2000049	OG0003015	Process	positive regulation of cell-cell adhesion mediated by cadherin	2.88672	4.92124	4.71228	5.23868	4.56326	5.594	3.52301	3.19854	4.43973	4.2197	-0.0733317	0.0078125	0.00888584
1430	ENSG00000130402	81	314	GO:0001666	OG0000210	Process	response to hypoxia	27.5616	35.8349	28.4401	23.2468	31.9035	26.5295	37.6911	22.4355	28.7708	29.6399	0.0429334	0.0078125	0.00888584
1431	ENSG00000130402	81	315	GO:0015031	OG0000210	Process	protein transport	27.5616	35.8349	28.4401	23.2468	31.9035	26.5295	37.6911	22.4355	28.7708	29.6399	0.0429334	0.0078125	0.00888584
1432	ENSG00000130402	81	316	GO:0030036	OG0000210	Process	actin cytoskeleton organization	27.5616	35.8349	28.4401	23.2468	31.9035	26.5295	37.6911	22.4355	28.7708	29.6399	0.0429334	0.0078125	0.00888584
1433	ENSG00000130402	81	317	GO:0030050	OG0000210	Process	vesicle transport along actin filament	27.5616	35.8349	28.4401	23.2468	31.9035	26.5295	37.6911	22.4355	28.7708	29.6399	0.0429334	0.0078125	0.00888584
1434	ENSG00000130402	81	318	GO:0030335	OG0000210	Process	positive regulation of cell migration	27.5616	35.8349	28.4401	23.2468	31.9035	26.5295	37.6911	22.4355	28.7708	29.6399	0.0429334	0.0078125	0.00888584
1435	ENSG00000130402	81	319	GO:0032417	OG0000210	Process	positive regulation of sodium:proton antiporter activity	27.5616	35.8349	28.4401	23.2468	31.9035	26.5295	37.6911	22.4355	28.7708	29.6399	0.0429334	0.0078125	0.00888584
1436	ENSG00000130402	81	320	GO:0033209	OG0000210	Process	tumor necrosis factor-mediated signaling pathway	27.5616	35.8349	28.4401	23.2468	31.9035	26.5295	37.6911	22.4355	28.7708	29.6399	0.0429334	0.0078125	0.00888584
1437	ENSG00000130402	81	321	GO:0035357	OG0000210	Process	peroxisome proliferator activated receptor signaling pathway	27.5616	35.8349	28.4401	23.2468	31.9035	26.5295	37.6911	22.4355	28.7708	29.6399	0.0429334	0.0078125	0.00888584
1438	ENSG00000130402	81	322	GO:0042981	OG0000210	Process	regulation of apoptotic process	27.5616	35.8349	28.4401	23.2468	31.9035	26.5295	37.6911	22.4355	28.7708	29.6399	0.0429334	0.0078125	0.00888584
1439	ENSG00000130402	81	323	GO:0045893	OG0000210	Process	positive regulation of DNA-templated transcription	27.5616	35.8349	28.4401	23.2468	31.9035	26.5295	37.6911	22.4355	28.7708	29.6399	0.0429334	0.0078125	0.00888584
1440	ENSG00000130402	81	324	GO:0048384	OG0000210	Process	retinoic acid receptor signaling pathway	27.5616	35.8349	28.4401	23.2468	31.9035	26.5295	37.6911	22.4355	28.7708	29.6399	0.0429334	0.0078125	0.00888584
1441	ENSG00000130402	81	325	GO:0055001	OG0000210	Process	muscle cell development	27.5616	35.8349	28.4401	23.2468	31.9035	26.5295	37.6911	22.4355	28.7708	29.6399	0.0429334	0.0078125	0.00888584
1442	ENSG00000130402	81	326	GO:1900025	OG0000210	Process	negative regulation of substrate adhesion-dependent cell spreading	27.5616	35.8349	28.4401	23.2468	31.9035	26.5295	37.6911	22.4355	28.7708	29.6399	0.0429334	0.0078125	0.00888584
1443	ENSG00000130402	81	327	GO:1901224	OG0000210	Process	positive regulation of NIK/NF-kappaB signaling	27.5616	35.8349	28.4401	23.2468	31.9035	26.5295	37.6911	22.4355	28.7708	29.6399	0.0429334	0.0078125	0.00888584
1444	ENSG00000130402	81	328	GO:1903506	OG0000210	Process	regulation of nucleic acid-templated transcription	27.5616	35.8349	28.4401	23.2468	31.9035	26.5295	37.6911	22.4355	28.7708	29.6399	0.0429334	0.0078125	0.00888584
1445	ENSG00000130943	10343	38951	GO:0007340	OG0001986	Process	acrosome reaction	0.0550347	0.0616856	0.0803785	0.043754	0.0314037	0.015857	0.0234781	0.00731666	0.0602132	0.0195139	-1.62558	0.0078125	0.00888584
1446	ENSG00000130943	10343	38952	GO:0050982	OG0001986	Process	detection of mechanical stimulus	0.0550347	0.0616856	0.0803785	0.043754	0.0314037	0.015857	0.0234781	0.00731666	0.0602132	0.0195139	-1.62558	0.0078125	0.00888584
1447	ENSG00000130943	10343	38953	GO:0070588	OG0001986	Process	calcium ion transmembrane transport	0.0550347	0.0616856	0.0803785	0.043754	0.0314037	0.015857	0.0234781	0.00731666	0.0602132	0.0195139	-1.62558	0.0078125	0.00888584
1448	ENSG00000131068	117285	142126	GO:0007160	OG0000643	Process	cell-matrix adhesion	0	0.00254621	0	0	0.00323976	0	0	0	0.000636553	0.00080994	0.347535	0.371093	0.371093
1449	ENSG00000131068	117285	142127	GO:0007162	OG0000643	Process	negative regulation of cell adhesion	0	0.00254621	0	0	0.00323976	0	0	0	0.000636553	0.00080994	0.347535	0.371093	0.371093
1450	ENSG00000131068	117285	142128	GO:0007283	OG0000643	Process	spermatogenesis	0	0.00254621	0	0	0.00323976	0	0	0	0.000636553	0.00080994	0.347535	0.371093	0.371093
1451	ENSG00000131068	117285	142129	GO:0031640	OG0000643	Process	killing of cells of another organism	0	0.00254621	0	0	0.00323976	0	0	0	0.000636553	0.00080994	0.347535	0.371093	0.371093
1452	ENSG00000131068	117285	142130	GO:0031665	OG0000643	Process	negative regulation of lipopolysaccharide-mediated signaling pathway	0	0.00254621	0	0	0.00323976	0	0	0	0.000636553	0.00080994	0.347535	0.371093	0.371093
1453	ENSG00000131068	117285	142131	GO:0042742	OG0000643	Process	defense response to bacterium	0	0.00254621	0	0	0.00323976	0	0	0	0.000636553	0.00080994	0.347535	0.371093	0.371093
1454	ENSG00000131068	117285	142132	GO:0045087	OG0000643	Process	innate immune response	0	0.00254621	0	0	0.00323976	0	0	0	0.000636553	0.00080994	0.347535	0.371093	0.371093
1455	ENSG00000131068	117285	142133	GO:0050829	OG0000643	Process	defense response to Gram-negative bacterium	0	0.00254621	0	0	0.00323976	0	0	0	0.000636553	0.00080994	0.347535	0.371093	0.371093
1456	ENSG00000131068	117285	142134	GO:0050830	OG0000643	Process	defense response to Gram-positive bacterium	0	0.00254621	0	0	0.00323976	0	0	0	0.000636553	0.00080994	0.347535	0.371093	0.371093
1457	ENSG00000131068	117285	142135	GO:0051673	OG0000643	Process	membrane disruption in another organism	0	0.00254621	0	0	0.00323976	0	0	0	0.000636553	0.00080994	0.347535	0.371093	0.371093
1458	ENSG00000131068	117285	142136	GO:0061844	OG0000643	Process	antimicrobial humoral immune response mediated by antimicrobial peptide	0	0.00254621	0	0	0.00323976	0	0	0	0.000636553	0.00080994	0.347535	0.371093	0.371093
1459	ENSG00000131143	1327	7024	GO:0006091	OG0002115	Process	generation of precursor metabolites and energy	440.607	375.848	402.446	400.375	450.346	376.667	632.046	921.481	404.819	595.135	0.55594	0.0078125	0.00888584
1460	ENSG00000131143	1327	7025	GO:0006123	OG0002115	Process	mitochondrial electron transport, cytochrome c to oxygen	440.607	375.848	402.446	400.375	450.346	376.667	632.046	921.481	404.819	595.135	0.55594	0.0078125	0.00888584
1461	ENSG00000131143	1327	7026	GO:0045333	OG0002115	Process	cellular respiration	440.607	375.848	402.446	400.375	450.346	376.667	632.046	921.481	404.819	595.135	0.55594	0.0078125	0.00888584
1462	ENSG00000131143	1327	7027	GO:1902600	OG0002115	Process	proton transmembrane transport	440.607	375.848	402.446	400.375	450.346	376.667	632.046	921.481	404.819	595.135	0.55594	0.0078125	0.00888584
1463	ENSG00000131462	7283	31602	GO:0000070	OG0001026	Process	mitotic sister chromatid segregation	6.62248	12.5463	10.8001	11.2346	15.0214	10.2998	18.3196	11.2334	10.3009	13.7185	0.413361	0.0078125	0.00888584
1464	ENSG00000131462	7283	31603	GO:0000212	OG0001026	Process	meiotic spindle organization	6.62248	12.5463	10.8001	11.2346	15.0214	10.2998	18.3196	11.2334	10.3009	13.7185	0.413361	0.0078125	0.00888584
1465	ENSG00000131462	7283	31604	GO:0000226	OG0001026	Process	microtubule cytoskeleton organization	6.62248	12.5463	10.8001	11.2346	15.0214	10.2998	18.3196	11.2334	10.3009	13.7185	0.413361	0.0078125	0.00888584
1466	ENSG00000131462	7283	31605	GO:0000278	OG0001026	Process	mitotic cell cycle	6.62248	12.5463	10.8001	11.2346	15.0214	10.2998	18.3196	11.2334	10.3009	13.7185	0.413361	0.0078125	0.00888584
1467	ENSG00000131462	7283	31606	GO:0007020	OG0001026	Process	microtubule nucleation	6.62248	12.5463	10.8001	11.2346	15.0214	10.2998	18.3196	11.2334	10.3009	13.7185	0.413361	0.0078125	0.00888584
1468	ENSG00000131462	7283	31607	GO:0007052	OG0001026	Process	mitotic spindle organization	6.62248	12.5463	10.8001	11.2346	15.0214	10.2998	18.3196	11.2334	10.3009	13.7185	0.413361	0.0078125	0.00888584
1469	ENSG00000131462	7283	31608	GO:0031122	OG0001026	Process	cytoplasmic microtubule organization	6.62248	12.5463	10.8001	11.2346	15.0214	10.2998	18.3196	11.2334	10.3009	13.7185	0.413361	0.0078125	0.00888584
1470	ENSG00000131467	10197	38523	GO:0006915	OG0002275	Process	apoptotic process	11.7025	15.5251	17.497	19.6332	21.772	21.8472	20.1083	17.2119	16.0894	20.2349	0.330728	0.0078125	0.00888584
1471	ENSG00000131467	10197	38524	GO:0007049	OG0002275	Process	cell cycle	11.7025	15.5251	17.497	19.6332	21.772	21.8472	20.1083	17.2119	16.0894	20.2349	0.330728	0.0078125	0.00888584
1472	ENSG00000131467	10197	38525	GO:0010950	OG0002275	Process	positive regulation of endopeptidase activity	11.7025	15.5251	17.497	19.6332	21.772	21.8472	20.1083	17.2119	16.0894	20.2349	0.330728	0.0078125	0.00888584
1473	ENSG00000131467	10197	38526	GO:0061136	OG0002275	Process	regulation of proteasomal protein catabolic process	11.7025	15.5251	17.497	19.6332	21.772	21.8472	20.1083	17.2119	16.0894	20.2349	0.330728	0.0078125	0.00888584
1474	ENSG00000131467	10197	38527	GO:2000045	OG0002275	Process	regulation of G1/S transition of mitotic cell cycle	11.7025	15.5251	17.497	19.6332	21.772	21.8472	20.1083	17.2119	16.0894	20.2349	0.330728	0.0078125	0.00888584
1475	ENSG00000131467	10197	38528	GO:2001237	OG0002275	Process	negative regulation of extrinsic apoptotic signaling pathway	11.7025	15.5251	17.497	19.6332	21.772	21.8472	20.1083	17.2119	16.0894	20.2349	0.330728	0.0078125	0.00888584
1476	ENSG00000131508	7322	31788	GO:0000209	OG0000185	Process	protein polyubiquitination	18.7098	24.5044	23.7263	28.0001	27.1818	32.8476	24.1957	37.8712	23.7351	30.5241	0.362923	0.0078125	0.00888584
1477	ENSG00000131508	7322	31789	GO:0006511	OG0000185	Process	ubiquitin-dependent protein catabolic process	18.7098	24.5044	23.7263	28.0001	27.1818	32.8476	24.1957	37.8712	23.7351	30.5241	0.362923	0.0078125	0.00888584
1478	ENSG00000131508	7322	31790	GO:0016567	OG0000185	Process	protein ubiquitination	18.7098	24.5044	23.7263	28.0001	27.1818	32.8476	24.1957	37.8712	23.7351	30.5241	0.362923	0.0078125	0.00888584
1479	ENSG00000131508	7322	31791	GO:0036211	OG0000185	Process	protein modification process	18.7098	24.5044	23.7263	28.0001	27.1818	32.8476	24.1957	37.8712	23.7351	30.5241	0.362923	0.0078125	0.00888584
1480	ENSG00000131508	7322	31792	GO:0051865	OG0000185	Process	protein autoubiquitination	18.7098	24.5044	23.7263	28.0001	27.1818	32.8476	24.1957	37.8712	23.7351	30.5241	0.362923	0.0078125	0.00888584
1481	ENSG00000131508	7322	31793	GO:0070936	OG0000185	Process	protein K48-linked ubiquitination	18.7098	24.5044	23.7263	28.0001	27.1818	32.8476	24.1957	37.8712	23.7351	30.5241	0.362923	0.0078125	0.00888584
1482	ENSG00000131737	3885	17565	GO:0008544	OG0000042	Process	epidermis development	0.0109324	0.0216189	0.0271747	0.0398841	0.0246105	0.0324644	0.0828482	0.0804726	0.0249025	0.0550989	1.14573	0.0078125	0.00888584
1483	ENSG00000131737	3885	17566	GO:0030855	OG0000042	Process	epithelial cell differentiation	0.0109324	0.0216189	0.0271747	0.0398841	0.0246105	0.0324644	0.0828482	0.0804726	0.0249025	0.0550989	1.14573	0.0078125	0.00888584
1484	ENSG00000131737	3885	17567	GO:0045109	OG0000042	Process	intermediate filament organization	0.0109324	0.0216189	0.0271747	0.0398841	0.0246105	0.0324644	0.0828482	0.0804726	0.0249025	0.0550989	1.14573	0.0078125	0.00888584
1485	ENSG00000131738	3884	17561	GO:0007568	OG0000042	Process	aging	0.0875549	0.0993828	0.0878755	0.0808367	0.162505	0.133275	0.324233	0.042897	0.0889125	0.165727	0.898354	0.0078125	0.00888584
1486	ENSG00000131738	3884	17562	GO:0030855	OG0000042	Process	epithelial cell differentiation	0.0875549	0.0993828	0.0878755	0.0808367	0.162505	0.133275	0.324233	0.042897	0.0889125	0.165727	0.898354	0.0078125	0.00888584
1487	ENSG00000131738	3884	17563	GO:0042633	OG0000042	Process	hair cycle	0.0875549	0.0993828	0.0878755	0.0808367	0.162505	0.133275	0.324233	0.042897	0.0889125	0.165727	0.898354	0.0078125	0.00888584
1488	ENSG00000131738	3884	17564	GO:0045109	OG0000042	Process	intermediate filament organization	0.0875549	0.0993828	0.0878755	0.0808367	0.162505	0.133275	0.324233	0.042897	0.0889125	0.165727	0.898354	0.0078125	0.00888584
1489	ENSG00000131759	5914	25568	GO:0000122	OG0000877	Process	negative regulation of transcription by RNA polymerase II	2.88511	3.99514	3.1973	3.26244	5.39207	3.96857	5.47726	2.74289	3.335	4.3952	0.398242	0.0078125	0.00888584
1490	ENSG00000131759	5914	25569	GO:0001657	OG0000877	Process	ureteric bud development	2.88511	3.99514	3.1973	3.26244	5.39207	3.96857	5.47726	2.74289	3.335	4.3952	0.398242	0.0078125	0.00888584
1491	ENSG00000131759	5914	25570	GO:0001843	OG0000877	Process	neural tube closure	2.88511	3.99514	3.1973	3.26244	5.39207	3.96857	5.47726	2.74289	3.335	4.3952	0.398242	0.0078125	0.00888584
1492	ENSG00000131759	5914	25571	GO:0001889	OG0000877	Process	liver development	2.88511	3.99514	3.1973	3.26244	5.39207	3.96857	5.47726	2.74289	3.335	4.3952	0.398242	0.0078125	0.00888584
1493	ENSG00000131759	5914	25572	GO:0002068	OG0000877	Process	glandular epithelial cell development	2.88511	3.99514	3.1973	3.26244	5.39207	3.96857	5.47726	2.74289	3.335	4.3952	0.398242	0.0078125	0.00888584
1494	ENSG00000131759	5914	25573	GO:0003417	OG0000877	Process	growth plate cartilage development	2.88511	3.99514	3.1973	3.26244	5.39207	3.96857	5.47726	2.74289	3.335	4.3952	0.398242	0.0078125	0.00888584
1495	ENSG00000131759	5914	25574	GO:0006468	OG0000877	Process	protein phosphorylation	2.88511	3.99514	3.1973	3.26244	5.39207	3.96857	5.47726	2.74289	3.335	4.3952	0.398242	0.0078125	0.00888584
1496	ENSG00000131759	5914	25575	GO:0007281	OG0000877	Process	germ cell development	2.88511	3.99514	3.1973	3.26244	5.39207	3.96857	5.47726	2.74289	3.335	4.3952	0.398242	0.0078125	0.00888584
1497	ENSG00000131759	5914	25576	GO:0007565	OG0000877	Process	female pregnancy	2.88511	3.99514	3.1973	3.26244	5.39207	3.96857	5.47726	2.74289	3.335	4.3952	0.398242	0.0078125	0.00888584
1498	ENSG00000131759	5914	25577	GO:0008284	OG0000877	Process	positive regulation of cell population proliferation	2.88511	3.99514	3.1973	3.26244	5.39207	3.96857	5.47726	2.74289	3.335	4.3952	0.398242	0.0078125	0.00888584
1499	ENSG00000131759	5914	25578	GO:0008285	OG0000877	Process	negative regulation of cell population proliferation	2.88511	3.99514	3.1973	3.26244	5.39207	3.96857	5.47726	2.74289	3.335	4.3952	0.398242	0.0078125	0.00888584
1500	ENSG00000131759	5914	25579	GO:0009755	OG0000877	Process	hormone-mediated signaling pathway	2.88511	3.99514	3.1973	3.26244	5.39207	3.96857	5.47726	2.74289	3.335	4.3952	0.398242	0.0078125	0.00888584
1501	ENSG00000131759	5914	25580	GO:0017148	OG0000877	Process	negative regulation of translation	2.88511	3.99514	3.1973	3.26244	5.39207	3.96857	5.47726	2.74289	3.335	4.3952	0.398242	0.0078125	0.00888584
1502	ENSG00000131759	5914	25581	GO:0021766	OG0000877	Process	hippocampus development	2.88511	3.99514	3.1973	3.26244	5.39207	3.96857	5.47726	2.74289	3.335	4.3952	0.398242	0.0078125	0.00888584
1503	ENSG00000131759	5914	25582	GO:0030154	OG0000877	Process	cell differentiation	2.88511	3.99514	3.1973	3.26244	5.39207	3.96857	5.47726	2.74289	3.335	4.3952	0.398242	0.0078125	0.00888584
1504	ENSG00000131759	5914	25583	GO:0030850	OG0000877	Process	prostate gland development	2.88511	3.99514	3.1973	3.26244	5.39207	3.96857	5.47726	2.74289	3.335	4.3952	0.398242	0.0078125	0.00888584
1505	ENSG00000131759	5914	25584	GO:0030853	OG0000877	Process	negative regulation of granulocyte differentiation	2.88511	3.99514	3.1973	3.26244	5.39207	3.96857	5.47726	2.74289	3.335	4.3952	0.398242	0.0078125	0.00888584
1506	ENSG00000131759	5914	25585	GO:0031076	OG0000877	Process	embryonic camera-type eye development	2.88511	3.99514	3.1973	3.26244	5.39207	3.96857	5.47726	2.74289	3.335	4.3952	0.398242	0.0078125	0.00888584
1507	ENSG00000131759	5914	25586	GO:0031641	OG0000877	Process	regulation of myelination	2.88511	3.99514	3.1973	3.26244	5.39207	3.96857	5.47726	2.74289	3.335	4.3952	0.398242	0.0078125	0.00888584
1508	ENSG00000131759	5914	25587	GO:0032355	OG0000877	Process	response to estradiol	2.88511	3.99514	3.1973	3.26244	5.39207	3.96857	5.47726	2.74289	3.335	4.3952	0.398242	0.0078125	0.00888584
1509	ENSG00000131759	5914	25588	GO:0032526	OG0000877	Process	response to retinoic acid	2.88511	3.99514	3.1973	3.26244	5.39207	3.96857	5.47726	2.74289	3.335	4.3952	0.398242	0.0078125	0.00888584
1510	ENSG00000131759	5914	25589	GO:0032689	OG0000877	Process	negative regulation of interferon-gamma production	2.88511	3.99514	3.1973	3.26244	5.39207	3.96857	5.47726	2.74289	3.335	4.3952	0.398242	0.0078125	0.00888584
1511	ENSG00000131759	5914	25590	GO:0032720	OG0000877	Process	negative regulation of tumor necrosis factor production	2.88511	3.99514	3.1973	3.26244	5.39207	3.96857	5.47726	2.74289	3.335	4.3952	0.398242	0.0078125	0.00888584
1512	ENSG00000131759	5914	25591	GO:0032736	OG0000877	Process	positive regulation of interleukin-13 production	2.88511	3.99514	3.1973	3.26244	5.39207	3.96857	5.47726	2.74289	3.335	4.3952	0.398242	0.0078125	0.00888584
1513	ENSG00000131759	5914	25592	GO:0032753	OG0000877	Process	positive regulation of interleukin-4 production	2.88511	3.99514	3.1973	3.26244	5.39207	3.96857	5.47726	2.74289	3.335	4.3952	0.398242	0.0078125	0.00888584
1514	ENSG00000131759	5914	25593	GO:0032754	OG0000877	Process	positive regulation of interleukin-5 production	2.88511	3.99514	3.1973	3.26244	5.39207	3.96857	5.47726	2.74289	3.335	4.3952	0.398242	0.0078125	0.00888584
1515	ENSG00000131759	5914	25594	GO:0033189	OG0000877	Process	response to vitamin A	2.88511	3.99514	3.1973	3.26244	5.39207	3.96857	5.47726	2.74289	3.335	4.3952	0.398242	0.0078125	0.00888584
1516	ENSG00000131759	5914	25595	GO:0034097	OG0000877	Process	response to cytokine	2.88511	3.99514	3.1973	3.26244	5.39207	3.96857	5.47726	2.74289	3.335	4.3952	0.398242	0.0078125	0.00888584
1517	ENSG00000131759	5914	25596	GO:0035264	OG0000877	Process	multicellular organism growth	2.88511	3.99514	3.1973	3.26244	5.39207	3.96857	5.47726	2.74289	3.335	4.3952	0.398242	0.0078125	0.00888584
1518	ENSG00000131759	5914	25597	GO:0042789	OG0000877	Process	mRNA transcription by RNA polymerase II	2.88511	3.99514	3.1973	3.26244	5.39207	3.96857	5.47726	2.74289	3.335	4.3952	0.398242	0.0078125	0.00888584
1519	ENSG00000131759	5914	25598	GO:0042981	OG0000877	Process	regulation of apoptotic process	2.88511	3.99514	3.1973	3.26244	5.39207	3.96857	5.47726	2.74289	3.335	4.3952	0.398242	0.0078125	0.00888584
1520	ENSG00000131759	5914	25599	GO:0043277	OG0000877	Process	apoptotic cell clearance	2.88511	3.99514	3.1973	3.26244	5.39207	3.96857	5.47726	2.74289	3.335	4.3952	0.398242	0.0078125	0.00888584
1521	ENSG00000131759	5914	25600	GO:0045471	OG0000877	Process	response to ethanol	2.88511	3.99514	3.1973	3.26244	5.39207	3.96857	5.47726	2.74289	3.335	4.3952	0.398242	0.0078125	0.00888584
1522	ENSG00000131759	5914	25601	GO:0045630	OG0000877	Process	positive regulation of T-helper 2 cell differentiation	2.88511	3.99514	3.1973	3.26244	5.39207	3.96857	5.47726	2.74289	3.335	4.3952	0.398242	0.0078125	0.00888584
1523	ENSG00000131759	5914	25602	GO:0045666	OG0000877	Process	positive regulation of neuron differentiation	2.88511	3.99514	3.1973	3.26244	5.39207	3.96857	5.47726	2.74289	3.335	4.3952	0.398242	0.0078125	0.00888584
1524	ENSG00000131759	5914	25603	GO:0045787	OG0000877	Process	positive regulation of cell cycle	2.88511	3.99514	3.1973	3.26244	5.39207	3.96857	5.47726	2.74289	3.335	4.3952	0.398242	0.0078125	0.00888584
1525	ENSG00000131759	5914	25604	GO:0045892	OG0000877	Process	negative regulation of DNA-templated transcription	2.88511	3.99514	3.1973	3.26244	5.39207	3.96857	5.47726	2.74289	3.335	4.3952	0.398242	0.0078125	0.00888584
1526	ENSG00000131759	5914	25605	GO:0045893	OG0000877	Process	positive regulation of DNA-templated transcription	2.88511	3.99514	3.1973	3.26244	5.39207	3.96857	5.47726	2.74289	3.335	4.3952	0.398242	0.0078125	0.00888584
1527	ENSG00000131759	5914	25606	GO:0045944	OG0000877	Process	positive regulation of transcription by RNA polymerase II	2.88511	3.99514	3.1973	3.26244	5.39207	3.96857	5.47726	2.74289	3.335	4.3952	0.398242	0.0078125	0.00888584
1528	ENSG00000131759	5914	25607	GO:0048167	OG0000877	Process	regulation of synaptic plasticity	2.88511	3.99514	3.1973	3.26244	5.39207	3.96857	5.47726	2.74289	3.335	4.3952	0.398242	0.0078125	0.00888584
1529	ENSG00000131759	5914	25608	GO:0048384	OG0000877	Process	retinoic acid receptor signaling pathway	2.88511	3.99514	3.1973	3.26244	5.39207	3.96857	5.47726	2.74289	3.335	4.3952	0.398242	0.0078125	0.00888584
1530	ENSG00000131759	5914	25609	GO:0051099	OG0000877	Process	positive regulation of binding	2.88511	3.99514	3.1973	3.26244	5.39207	3.96857	5.47726	2.74289	3.335	4.3952	0.398242	0.0078125	0.00888584
1531	ENSG00000131759	5914	25610	GO:0055012	OG0000877	Process	ventricular cardiac muscle cell differentiation	2.88511	3.99514	3.1973	3.26244	5.39207	3.96857	5.47726	2.74289	3.335	4.3952	0.398242	0.0078125	0.00888584
1532	ENSG00000131759	5914	25611	GO:0060010	OG0000877	Process	Sertoli cell fate commitment	2.88511	3.99514	3.1973	3.26244	5.39207	3.96857	5.47726	2.74289	3.335	4.3952	0.398242	0.0078125	0.00888584
1533	ENSG00000131759	5914	25612	GO:0060173	OG0000877	Process	limb development	2.88511	3.99514	3.1973	3.26244	5.39207	3.96857	5.47726	2.74289	3.335	4.3952	0.398242	0.0078125	0.00888584
1534	ENSG00000131759	5914	25613	GO:0060324	OG0000877	Process	face development	2.88511	3.99514	3.1973	3.26244	5.39207	3.96857	5.47726	2.74289	3.335	4.3952	0.398242	0.0078125	0.00888584
1535	ENSG00000131759	5914	25614	GO:0060534	OG0000877	Process	trachea cartilage development	2.88511	3.99514	3.1973	3.26244	5.39207	3.96857	5.47726	2.74289	3.335	4.3952	0.398242	0.0078125	0.00888584
1536	ENSG00000131759	5914	25615	GO:0060591	OG0000877	Process	chondroblast differentiation	2.88511	3.99514	3.1973	3.26244	5.39207	3.96857	5.47726	2.74289	3.335	4.3952	0.398242	0.0078125	0.00888584
1537	ENSG00000131759	5914	25616	GO:0061037	OG0000877	Process	negative regulation of cartilage development	2.88511	3.99514	3.1973	3.26244	5.39207	3.96857	5.47726	2.74289	3.335	4.3952	0.398242	0.0078125	0.00888584
1538	ENSG00000131759	5914	25617	GO:0071222	OG0000877	Process	cellular response to lipopolysaccharide	2.88511	3.99514	3.1973	3.26244	5.39207	3.96857	5.47726	2.74289	3.335	4.3952	0.398242	0.0078125	0.00888584
1539	ENSG00000131759	5914	25618	GO:0071300	OG0000877	Process	cellular response to retinoic acid	2.88511	3.99514	3.1973	3.26244	5.39207	3.96857	5.47726	2.74289	3.335	4.3952	0.398242	0.0078125	0.00888584
1540	ENSG00000131759	5914	25619	GO:0071391	OG0000877	Process	cellular response to estrogen stimulus	2.88511	3.99514	3.1973	3.26244	5.39207	3.96857	5.47726	2.74289	3.335	4.3952	0.398242	0.0078125	0.00888584
1541	ENSG00000131759	5914	25620	GO:1901532	OG0000877	Process	regulation of hematopoietic progenitor cell differentiation	2.88511	3.99514	3.1973	3.26244	5.39207	3.96857	5.47726	2.74289	3.335	4.3952	0.398242	0.0078125	0.00888584
1542	ENSG00000131759	5914	25621	GO:1902894	OG0000877	Process	negative regulation of miRNA transcription	2.88511	3.99514	3.1973	3.26244	5.39207	3.96857	5.47726	2.74289	3.335	4.3952	0.398242	0.0078125	0.00888584
1543	ENSG00000131773	10656	40074	GO:0000381	OG0001267	Process	regulation of alternative mRNA splicing, via spliceosome	2.9237	6.0356	6.46079	7.44204	7.44174	7.92465	6.96825	8.80198	5.71553	7.78415	0.445653	0.0078125	0.00888584
1544	ENSG00000131773	10656	40075	GO:0006397	OG0001267	Process	mRNA processing	2.9237	6.0356	6.46079	7.44204	7.44174	7.92465	6.96825	8.80198	5.71553	7.78415	0.445653	0.0078125	0.00888584
1545	ENSG00000131773	10656	40076	GO:0048024	OG0001267	Process	regulation of mRNA splicing, via spliceosome	2.9237	6.0356	6.46079	7.44204	7.44174	7.92465	6.96825	8.80198	5.71553	7.78415	0.445653	0.0078125	0.00888584
1546	ENSG00000131914	79727	126330	GO:0007281	OG0002230	Process	germ cell development	0.00867992	0.00602588	0.00690853	0.00408029	0.00220178	0.00111337	0.00117165	0.00278407	0.00642366	0.00181771	-1.82127	0.0078125	0.00888584
1547	ENSG00000131914	79727	126331	GO:0010587	OG0002230	Process	miRNA catabolic process	0.00867992	0.00602588	0.00690853	0.00408029	0.00220178	0.00111337	0.00117165	0.00278407	0.00642366	0.00181771	-1.82127	0.0078125	0.00888584
1548	ENSG00000131914	79727	126332	GO:0017148	OG0002230	Process	negative regulation of translation	0.00867992	0.00602588	0.00690853	0.00408029	0.00220178	0.00111337	0.00117165	0.00278407	0.00642366	0.00181771	-1.82127	0.0078125	0.00888584
1549	ENSG00000131914	79727	126333	GO:0019827	OG0002230	Process	stem cell population maintenance	0.00867992	0.00602588	0.00690853	0.00408029	0.00220178	0.00111337	0.00117165	0.00278407	0.00642366	0.00181771	-1.82127	0.0078125	0.00888584
1550	ENSG00000131914	79727	126334	GO:0031054	OG0002230	Process	pre-miRNA processing	0.00867992	0.00602588	0.00690853	0.00408029	0.00220178	0.00111337	0.00117165	0.00278407	0.00642366	0.00181771	-1.82127	0.0078125	0.00888584
1551	ENSG00000131914	79727	126335	GO:0031123	OG0002230	Process	RNA 3'-end processing	0.00867992	0.00602588	0.00690853	0.00408029	0.00220178	0.00111337	0.00117165	0.00278407	0.00642366	0.00181771	-1.82127	0.0078125	0.00888584
1552	ENSG00000131914	79727	126336	GO:0032008	OG0002230	Process	positive regulation of TOR signaling	0.00867992	0.00602588	0.00690853	0.00408029	0.00220178	0.00111337	0.00117165	0.00278407	0.00642366	0.00181771	-1.82127	0.0078125	0.00888584
1553	ENSG00000131914	79727	126337	GO:0045666	OG0002230	Process	positive regulation of neuron differentiation	0.00867992	0.00602588	0.00690853	0.00408029	0.00220178	0.00111337	0.00117165	0.00278407	0.00642366	0.00181771	-1.82127	0.0078125	0.00888584
1554	ENSG00000131914	79727	126338	GO:0045686	OG0002230	Process	negative regulation of glial cell differentiation	0.00867992	0.00602588	0.00690853	0.00408029	0.00220178	0.00111337	0.00117165	0.00278407	0.00642366	0.00181771	-1.82127	0.0078125	0.00888584
1555	ENSG00000131914	79727	126339	GO:0048863	OG0002230	Process	stem cell differentiation	0.00867992	0.00602588	0.00690853	0.00408029	0.00220178	0.00111337	0.00117165	0.00278407	0.00642366	0.00181771	-1.82127	0.0078125	0.00888584
1556	ENSG00000131914	79727	126340	GO:0051897	OG0002230	Process	positive regulation of protein kinase B signaling	0.00867992	0.00602588	0.00690853	0.00408029	0.00220178	0.00111337	0.00117165	0.00278407	0.00642366	0.00181771	-1.82127	0.0078125	0.00888584
1557	ENSG00000131914	79727	126341	GO:0071076	OG0002230	Process	RNA 3' uridylation	0.00867992	0.00602588	0.00690853	0.00408029	0.00220178	0.00111337	0.00117165	0.00278407	0.00642366	0.00181771	-1.82127	0.0078125	0.00888584
1558	ENSG00000131914	79727	126342	GO:0071333	OG0002230	Process	cellular response to glucose stimulus	0.00867992	0.00602588	0.00690853	0.00408029	0.00220178	0.00111337	0.00117165	0.00278407	0.00642366	0.00181771	-1.82127	0.0078125	0.00888584
1559	ENSG00000131914	79727	126343	GO:1901724	OG0002230	Process	positive regulation of cell proliferation involved in kidney development	0.00867992	0.00602588	0.00690853	0.00408029	0.00220178	0.00111337	0.00117165	0.00278407	0.00642366	0.00181771	-1.82127	0.0078125	0.00888584
1560	ENSG00000131914	79727	126344	GO:1903800	OG0002230	Process	positive regulation of miRNA maturation	0.00867992	0.00602588	0.00690853	0.00408029	0.00220178	0.00111337	0.00117165	0.00278407	0.00642366	0.00181771	-1.82127	0.0078125	0.00888584
1561	ENSG00000131914	79727	126345	GO:2000767	OG0002230	Process	positive regulation of cytoplasmic translation	0.00867992	0.00602588	0.00690853	0.00408029	0.00220178	0.00111337	0.00117165	0.00278407	0.00642366	0.00181771	-1.82127	0.0078125	0.00888584
1562	ENSG00000131943	83636	130079	GO:0006914	OG0001908	Process	autophagy	7.00113	9.83543	12.1788	12.4507	12.5413	12.4195	12.0818	15.7649	10.3665	13.2018	0.348809	0.0078125	0.00888584
1563	ENSG00000131943	83636	130080	GO:0006915	OG0001908	Process	apoptotic process	7.00113	9.83543	12.1788	12.4507	12.5413	12.4195	12.0818	15.7649	10.3665	13.2018	0.348809	0.0078125	0.00888584
1564	ENSG00000131943	83636	130081	GO:0006979	OG0001908	Process	response to oxidative stress	7.00113	9.83543	12.1788	12.4507	12.5413	12.4195	12.0818	15.7649	10.3665	13.2018	0.348809	0.0078125	0.00888584
1565	ENSG00000131943	83636	130082	GO:0051560	OG0001908	Process	mitochondrial calcium ion homeostasis	7.00113	9.83543	12.1788	12.4507	12.5413	12.4195	12.0818	15.7649	10.3665	13.2018	0.348809	0.0078125	0.00888584
1566	ENSG00000132694	9826	37607	GO:0001558	OG0005127	Process	regulation of cell growth	5.45372	10.8048	16.1753	14.6684	16.2458	12.3236	17.1703	8.96555	11.7756	13.6763	0.215881	0.0078125	0.00888584
1567	ENSG00000132694	9826	37608	GO:0006941	OG0005127	Process	striated muscle contraction	5.45372	10.8048	16.1753	14.6684	16.2458	12.3236	17.1703	8.96555	11.7756	13.6763	0.215881	0.0078125	0.00888584
1568	ENSG00000132694	9826	37609	GO:0007186	OG0005127	Process	G protein-coupled receptor signaling pathway	5.45372	10.8048	16.1753	14.6684	16.2458	12.3236	17.1703	8.96555	11.7756	13.6763	0.215881	0.0078125	0.00888584
1569	ENSG00000132694	9826	37610	GO:0007266	OG0005127	Process	Rho protein signal transduction	5.45372	10.8048	16.1753	14.6684	16.2458	12.3236	17.1703	8.96555	11.7756	13.6763	0.215881	0.0078125	0.00888584
1570	ENSG00000132694	9826	37611	GO:0030010	OG0005127	Process	establishment of cell polarity	5.45372	10.8048	16.1753	14.6684	16.2458	12.3236	17.1703	8.96555	11.7756	13.6763	0.215881	0.0078125	0.00888584
1571	ENSG00000132694	9826	37612	GO:0030036	OG0005127	Process	actin cytoskeleton organization	5.45372	10.8048	16.1753	14.6684	16.2458	12.3236	17.1703	8.96555	11.7756	13.6763	0.215881	0.0078125	0.00888584
1572	ENSG00000132694	9826	37613	GO:0045893	OG0005127	Process	positive regulation of DNA-templated transcription	5.45372	10.8048	16.1753	14.6684	16.2458	12.3236	17.1703	8.96555	11.7756	13.6763	0.215881	0.0078125	0.00888584
1573	ENSG00000132694	9826	37614	GO:0050790	OG0005127	Process	regulation of catalytic activity	5.45372	10.8048	16.1753	14.6684	16.2458	12.3236	17.1703	8.96555	11.7756	13.6763	0.215881	0.0078125	0.00888584
1574	ENSG00000132694	9826	37615	GO:0051056	OG0005127	Process	regulation of small GTPase mediated signal transduction	5.45372	10.8048	16.1753	14.6684	16.2458	12.3236	17.1703	8.96555	11.7756	13.6763	0.215881	0.0078125	0.00888584
1575	ENSG00000132932	51761	102647	GO:0003011	OG0000557	Process	involuntary skeletal muscle contraction	2.85781	7.67626	13.4057	12.2862	13.3568	16.1494	11.4528	8.48795	9.05651	12.3617	0.448852	0.0078125	0.00888584
1576	ENSG00000132932	51761	102648	GO:0007409	OG0000557	Process	axonogenesis	2.85781	7.67626	13.4057	12.2862	13.3568	16.1494	11.4528	8.48795	9.05651	12.3617	0.448852	0.0078125	0.00888584
1577	ENSG00000132932	51761	102649	GO:0007568	OG0000557	Process	aging	2.85781	7.67626	13.4057	12.2862	13.3568	16.1494	11.4528	8.48795	9.05651	12.3617	0.448852	0.0078125	0.00888584
1578	ENSG00000132932	51761	102650	GO:0008285	OG0000557	Process	negative regulation of cell population proliferation	2.85781	7.67626	13.4057	12.2862	13.3568	16.1494	11.4528	8.48795	9.05651	12.3617	0.448852	0.0078125	0.00888584
1579	ENSG00000132932	51761	102651	GO:0010842	OG0000557	Process	retina layer formation	2.85781	7.67626	13.4057	12.2862	13.3568	16.1494	11.4528	8.48795	9.05651	12.3617	0.448852	0.0078125	0.00888584
1580	ENSG00000132932	51761	102652	GO:0010976	OG0000557	Process	positive regulation of neuron projection development	2.85781	7.67626	13.4057	12.2862	13.3568	16.1494	11.4528	8.48795	9.05651	12.3617	0.448852	0.0078125	0.00888584
1581	ENSG00000132932	51761	102653	GO:0010996	OG0000557	Process	response to auditory stimulus	2.85781	7.67626	13.4057	12.2862	13.3568	16.1494	11.4528	8.48795	9.05651	12.3617	0.448852	0.0078125	0.00888584
1582	ENSG00000132932	51761	102654	GO:0040018	OG0000557	Process	positive regulation of multicellular organism growth	2.85781	7.67626	13.4057	12.2862	13.3568	16.1494	11.4528	8.48795	9.05651	12.3617	0.448852	0.0078125	0.00888584
1583	ENSG00000132932	51761	102655	GO:0042472	OG0000557	Process	inner ear morphogenesis	2.85781	7.67626	13.4057	12.2862	13.3568	16.1494	11.4528	8.48795	9.05651	12.3617	0.448852	0.0078125	0.00888584
1584	ENSG00000132932	51761	102656	GO:0042755	OG0000557	Process	eating behavior	2.85781	7.67626	13.4057	12.2862	13.3568	16.1494	11.4528	8.48795	9.05651	12.3617	0.448852	0.0078125	0.00888584
1585	ENSG00000132932	51761	102657	GO:0043588	OG0000557	Process	skin development	2.85781	7.67626	13.4057	12.2862	13.3568	16.1494	11.4528	8.48795	9.05651	12.3617	0.448852	0.0078125	0.00888584
1586	ENSG00000132932	51761	102658	GO:0045332	OG0000557	Process	phospholipid translocation	2.85781	7.67626	13.4057	12.2862	13.3568	16.1494	11.4528	8.48795	9.05651	12.3617	0.448852	0.0078125	0.00888584
1587	ENSG00000132932	51761	102659	GO:0048666	OG0000557	Process	neuron development	2.85781	7.67626	13.4057	12.2862	13.3568	16.1494	11.4528	8.48795	9.05651	12.3617	0.448852	0.0078125	0.00888584
1588	ENSG00000132932	51761	102660	GO:0050884	OG0000557	Process	neuromuscular process controlling posture	2.85781	7.67626	13.4057	12.2862	13.3568	16.1494	11.4528	8.48795	9.05651	12.3617	0.448852	0.0078125	0.00888584
1589	ENSG00000132932	51761	102661	GO:0050908	OG0000557	Process	detection of light stimulus involved in visual perception	2.85781	7.67626	13.4057	12.2862	13.3568	16.1494	11.4528	8.48795	9.05651	12.3617	0.448852	0.0078125	0.00888584
1590	ENSG00000132932	51761	102662	GO:0060052	OG0000557	Process	neurofilament cytoskeleton organization	2.85781	7.67626	13.4057	12.2862	13.3568	16.1494	11.4528	8.48795	9.05651	12.3617	0.448852	0.0078125	0.00888584
1591	ENSG00000132932	51761	102663	GO:0061092	OG0000557	Process	positive regulation of phospholipid translocation	2.85781	7.67626	13.4057	12.2862	13.3568	16.1494	11.4528	8.48795	9.05651	12.3617	0.448852	0.0078125	0.00888584
1592	ENSG00000132932	51761	102664	GO:0140331	OG0000557	Process	aminophospholipid translocation	2.85781	7.67626	13.4057	12.2862	13.3568	16.1494	11.4528	8.48795	9.05651	12.3617	0.448852	0.0078125	0.00888584
1593	ENSG00000133134	84707	132669	GO:0006915	OG0000912	Process	apoptotic process	68.8148	94.8655	100.688	96.5417	111.538	91.3122	138.587	173.966	90.2275	128.851	0.514062	0.0078125	0.00888584
1594	ENSG00000133134	84707	132670	GO:0007049	OG0000912	Process	cell cycle	68.8148	94.8655	100.688	96.5417	111.538	91.3122	138.587	173.966	90.2275	128.851	0.514062	0.0078125	0.00888584
1595	ENSG00000133134	84707	132671	GO:0007165	OG0000912	Process	signal transduction	68.8148	94.8655	100.688	96.5417	111.538	91.3122	138.587	173.966	90.2275	128.851	0.514062	0.0078125	0.00888584
1596	ENSG00000133134	84707	132672	GO:0042981	OG0000912	Process	regulation of apoptotic process	68.8148	94.8655	100.688	96.5417	111.538	91.3122	138.587	173.966	90.2275	128.851	0.514062	0.0078125	0.00888584
1597	ENSG00000133134	84707	132673	GO:0051726	OG0000912	Process	regulation of cell cycle	68.8148	94.8655	100.688	96.5417	111.538	91.3122	138.587	173.966	90.2275	128.851	0.514062	0.0078125	0.00888584
1598	ENSG00000133169	55859	106408	GO:0007165	OG0000912	Process	signal transduction	131.317	218.951	282.161	263.954	302.826	245.677	337.45	408.549	224.096	323.626	0.530211	0.0078125	0.00888584
1599	ENSG00000133169	55859	106409	GO:0007399	OG0000912	Process	nervous system development	131.317	218.951	282.161	263.954	302.826	245.677	337.45	408.549	224.096	323.626	0.530211	0.0078125	0.00888584
1600	ENSG00000133169	55859	106410	GO:0030154	OG0000912	Process	cell differentiation	131.317	218.951	282.161	263.954	302.826	245.677	337.45	408.549	224.096	323.626	0.530211	0.0078125	0.00888584
1601	ENSG00000133169	55859	106411	GO:0045944	OG0000912	Process	positive regulation of transcription by RNA polymerase II	131.317	218.951	282.161	263.954	302.826	245.677	337.45	408.549	224.096	323.626	0.530211	0.0078125	0.00888584
1602	ENSG00000133169	55859	106412	GO:0051091	OG0000912	Process	positive regulation of DNA-binding transcription factor activity	131.317	218.951	282.161	263.954	302.826	245.677	337.45	408.549	224.096	323.626	0.530211	0.0078125	0.00888584
1603	ENSG00000133315	28992	95128	GO:0006974	OG0000642	Process	cellular response to DNA damage stimulus	4.26133	2.88021	2.45571	2.87482	2.62709	2.89639	4.15969	5.36351	3.11802	3.76167	0.270745	0.0078125	0.00888584
1604	ENSG00000133315	28992	95129	GO:0042278	OG0000642	Process	purine nucleoside metabolic process	4.26133	2.88021	2.45571	2.87482	2.62709	2.89639	4.15969	5.36351	3.11802	3.76167	0.270745	0.0078125	0.00888584
1605	ENSG00000133315	28992	95130	GO:0051725	OG0000642	Process	protein de-ADP-ribosylation	4.26133	2.88021	2.45571	2.87482	2.62709	2.89639	4.15969	5.36351	3.11802	3.76167	0.270745	0.0078125	0.00888584
1606	ENSG00000133315	28992	95131	GO:0140291	OG0000642	Process	peptidyl-glutamate ADP-deribosylation	4.26133	2.88021	2.45571	2.87482	2.62709	2.89639	4.15969	5.36351	3.11802	3.76167	0.270745	0.0078125	0.00888584
1607	ENSG00000133574	55303	NA	NA	NA	NA	NA	6.75605	3.57087	3.21587	3.55518	2.87563	4.78148	3.30714	5.53855	4.27449	4.1257	-0.051114	0.0078125	0.00888584
1608	ENSG00000133640	84125	NA	NA	NA	NA	NA	0.225503	0.122658	0.101764	0.0705989	0.0692655	0.0625625	0.0378299	0.14456	0.130131	0.0785544	-0.728201	0.0078125	0.00888584
1609	ENSG00000133703	3845	17415	GO:0000165	OG0000419	Process	MAPK cascade	4.62061	9.35434	9.50256	9.89317	9.30172	16.7716	6.67894	11.0624	8.34267	10.9537	0.392831	0.0078125	0.00888584
1610	ENSG00000133703	3845	17416	GO:0001934	OG0000419	Process	positive regulation of protein phosphorylation	4.62061	9.35434	9.50256	9.89317	9.30172	16.7716	6.67894	11.0624	8.34267	10.9537	0.392831	0.0078125	0.00888584
1611	ENSG00000133703	3845	17417	GO:0007265	OG0000419	Process	Ras protein signal transduction	4.62061	9.35434	9.50256	9.89317	9.30172	16.7716	6.67894	11.0624	8.34267	10.9537	0.392831	0.0078125	0.00888584
1612	ENSG00000133703	3845	17418	GO:0008284	OG0000419	Process	positive regulation of cell population proliferation	4.62061	9.35434	9.50256	9.89317	9.30172	16.7716	6.67894	11.0624	8.34267	10.9537	0.392831	0.0078125	0.00888584
1613	ENSG00000133703	3845	17419	GO:0008542	OG0000419	Process	visual learning	4.62061	9.35434	9.50256	9.89317	9.30172	16.7716	6.67894	11.0624	8.34267	10.9537	0.392831	0.0078125	0.00888584
1614	ENSG00000133703	3845	17420	GO:0010628	OG0000419	Process	positive regulation of gene expression	4.62061	9.35434	9.50256	9.89317	9.30172	16.7716	6.67894	11.0624	8.34267	10.9537	0.392831	0.0078125	0.00888584
1615	ENSG00000133703	3845	17421	GO:0014009	OG0000419	Process	glial cell proliferation	4.62061	9.35434	9.50256	9.89317	9.30172	16.7716	6.67894	11.0624	8.34267	10.9537	0.392831	0.0078125	0.00888584
1616	ENSG00000133703	3845	17422	GO:0016601	OG0000419	Process	Rac protein signal transduction	4.62061	9.35434	9.50256	9.89317	9.30172	16.7716	6.67894	11.0624	8.34267	10.9537	0.392831	0.0078125	0.00888584
1617	ENSG00000133703	3845	17423	GO:0021897	OG0000419	Process	forebrain astrocyte development	4.62061	9.35434	9.50256	9.89317	9.30172	16.7716	6.67894	11.0624	8.34267	10.9537	0.392831	0.0078125	0.00888584
1618	ENSG00000133703	3845	17424	GO:0030036	OG0000419	Process	actin cytoskeleton organization	4.62061	9.35434	9.50256	9.89317	9.30172	16.7716	6.67894	11.0624	8.34267	10.9537	0.392831	0.0078125	0.00888584
1619	ENSG00000133703	3845	17425	GO:0030857	OG0000419	Process	negative regulation of epithelial cell differentiation	4.62061	9.35434	9.50256	9.89317	9.30172	16.7716	6.67894	11.0624	8.34267	10.9537	0.392831	0.0078125	0.00888584
1620	ENSG00000133703	3845	17426	GO:0031647	OG0000419	Process	regulation of protein stability	4.62061	9.35434	9.50256	9.89317	9.30172	16.7716	6.67894	11.0624	8.34267	10.9537	0.392831	0.0078125	0.00888584
1621	ENSG00000133703	3845	17427	GO:0032228	OG0000419	Process	regulation of synaptic transmission, GABAergic	4.62061	9.35434	9.50256	9.89317	9.30172	16.7716	6.67894	11.0624	8.34267	10.9537	0.392831	0.0078125	0.00888584
1622	ENSG00000133703	3845	17428	GO:0035022	OG0000419	Process	positive regulation of Rac protein signal transduction	4.62061	9.35434	9.50256	9.89317	9.30172	16.7716	6.67894	11.0624	8.34267	10.9537	0.392831	0.0078125	0.00888584
1623	ENSG00000133703	3845	17429	GO:0035914	OG0000419	Process	skeletal muscle cell differentiation	4.62061	9.35434	9.50256	9.89317	9.30172	16.7716	6.67894	11.0624	8.34267	10.9537	0.392831	0.0078125	0.00888584
1624	ENSG00000133703	3845	17430	GO:0038002	OG0000419	Process	endocrine signaling	4.62061	9.35434	9.50256	9.89317	9.30172	16.7716	6.67894	11.0624	8.34267	10.9537	0.392831	0.0078125	0.00888584
1625	ENSG00000133703	3845	17431	GO:0043524	OG0000419	Process	negative regulation of neuron apoptotic process	4.62061	9.35434	9.50256	9.89317	9.30172	16.7716	6.67894	11.0624	8.34267	10.9537	0.392831	0.0078125	0.00888584
1626	ENSG00000133703	3845	17432	GO:0048169	OG0000419	Process	regulation of long-term neuronal synaptic plasticity	4.62061	9.35434	9.50256	9.89317	9.30172	16.7716	6.67894	11.0624	8.34267	10.9537	0.392831	0.0078125	0.00888584
1627	ENSG00000133703	3845	17433	GO:0048873	OG0000419	Process	homeostasis of number of cells within a tissue	4.62061	9.35434	9.50256	9.89317	9.30172	16.7716	6.67894	11.0624	8.34267	10.9537	0.392831	0.0078125	0.00888584
1628	ENSG00000133703	3845	17434	GO:0051146	OG0000419	Process	striated muscle cell differentiation	4.62061	9.35434	9.50256	9.89317	9.30172	16.7716	6.67894	11.0624	8.34267	10.9537	0.392831	0.0078125	0.00888584
1629	ENSG00000133703	3845	17435	GO:0051402	OG0000419	Process	neuron apoptotic process	4.62061	9.35434	9.50256	9.89317	9.30172	16.7716	6.67894	11.0624	8.34267	10.9537	0.392831	0.0078125	0.00888584
1630	ENSG00000133703	3845	17436	GO:0060252	OG0000419	Process	positive regulation of glial cell proliferation	4.62061	9.35434	9.50256	9.89317	9.30172	16.7716	6.67894	11.0624	8.34267	10.9537	0.392831	0.0078125	0.00888584
1631	ENSG00000133703	3845	17437	GO:0060441	OG0000419	Process	epithelial tube branching involved in lung morphogenesis	4.62061	9.35434	9.50256	9.89317	9.30172	16.7716	6.67894	11.0624	8.34267	10.9537	0.392831	0.0078125	0.00888584
1632	ENSG00000133703	3845	17438	GO:0060509	OG0000419	Process	type I pneumocyte differentiation	4.62061	9.35434	9.50256	9.89317	9.30172	16.7716	6.67894	11.0624	8.34267	10.9537	0.392831	0.0078125	0.00888584
1633	ENSG00000134072	8536	34383	GO:0006468	OG0001088	Process	protein phosphorylation	17.1121	20.6369	22.9682	25.8696	33.2727	19.8576	36.4991	29.8286	21.6467	29.8645	0.464285	0.0078125	0.00888584
1634	ENSG00000134072	8536	34384	GO:0006913	OG0001088	Process	nucleocytoplasmic transport	17.1121	20.6369	22.9682	25.8696	33.2727	19.8576	36.4991	29.8286	21.6467	29.8645	0.464285	0.0078125	0.00888584
1635	ENSG00000134072	8536	34385	GO:0007049	OG0001088	Process	cell cycle	17.1121	20.6369	22.9682	25.8696	33.2727	19.8576	36.4991	29.8286	21.6467	29.8645	0.464285	0.0078125	0.00888584
1636	ENSG00000134072	8536	34386	GO:0007165	OG0001088	Process	signal transduction	17.1121	20.6369	22.9682	25.8696	33.2727	19.8576	36.4991	29.8286	21.6467	29.8645	0.464285	0.0078125	0.00888584
1637	ENSG00000134072	8536	34387	GO:0007399	OG0001088	Process	nervous system development	17.1121	20.6369	22.9682	25.8696	33.2727	19.8576	36.4991	29.8286	21.6467	29.8645	0.464285	0.0078125	0.00888584
1638	ENSG00000134072	8536	34388	GO:0010976	OG0001088	Process	positive regulation of neuron projection development	17.1121	20.6369	22.9682	25.8696	33.2727	19.8576	36.4991	29.8286	21.6467	29.8645	0.464285	0.0078125	0.00888584
1639	ENSG00000134072	8536	34389	GO:0018105	OG0001088	Process	peptidyl-serine phosphorylation	17.1121	20.6369	22.9682	25.8696	33.2727	19.8576	36.4991	29.8286	21.6467	29.8645	0.464285	0.0078125	0.00888584
1640	ENSG00000134072	8536	34390	GO:0030154	OG0001088	Process	cell differentiation	17.1121	20.6369	22.9682	25.8696	33.2727	19.8576	36.4991	29.8286	21.6467	29.8645	0.464285	0.0078125	0.00888584
1641	ENSG00000134072	8536	34391	GO:0032091	OG0001088	Process	negative regulation of protein binding	17.1121	20.6369	22.9682	25.8696	33.2727	19.8576	36.4991	29.8286	21.6467	29.8645	0.464285	0.0078125	0.00888584
1642	ENSG00000134072	8536	34392	GO:0032880	OG0001088	Process	regulation of protein localization	17.1121	20.6369	22.9682	25.8696	33.2727	19.8576	36.4991	29.8286	21.6467	29.8645	0.464285	0.0078125	0.00888584
1643	ENSG00000134072	8536	34393	GO:0033138	OG0001088	Process	positive regulation of peptidyl-serine phosphorylation	17.1121	20.6369	22.9682	25.8696	33.2727	19.8576	36.4991	29.8286	21.6467	29.8645	0.464285	0.0078125	0.00888584
1644	ENSG00000134072	8536	34394	GO:0043393	OG0001088	Process	regulation of protein binding	17.1121	20.6369	22.9682	25.8696	33.2727	19.8576	36.4991	29.8286	21.6467	29.8645	0.464285	0.0078125	0.00888584
1645	ENSG00000134072	8536	34395	GO:0045944	OG0001088	Process	positive regulation of transcription by RNA polymerase II	17.1121	20.6369	22.9682	25.8696	33.2727	19.8576	36.4991	29.8286	21.6467	29.8645	0.464285	0.0078125	0.00888584
1646	ENSG00000134072	8536	34396	GO:0046827	OG0001088	Process	positive regulation of protein export from nucleus	17.1121	20.6369	22.9682	25.8696	33.2727	19.8576	36.4991	29.8286	21.6467	29.8645	0.464285	0.0078125	0.00888584
1647	ENSG00000134072	8536	34397	GO:0051147	OG0001088	Process	regulation of muscle cell differentiation	17.1121	20.6369	22.9682	25.8696	33.2727	19.8576	36.4991	29.8286	21.6467	29.8645	0.464285	0.0078125	0.00888584
1648	ENSG00000134072	8536	34398	GO:0051149	OG0001088	Process	positive regulation of muscle cell differentiation	17.1121	20.6369	22.9682	25.8696	33.2727	19.8576	36.4991	29.8286	21.6467	29.8645	0.464285	0.0078125	0.00888584
1649	ENSG00000134072	8536	34399	GO:0051835	OG0001088	Process	positive regulation of synapse structural plasticity	17.1121	20.6369	22.9682	25.8696	33.2727	19.8576	36.4991	29.8286	21.6467	29.8645	0.464285	0.0078125	0.00888584
1650	ENSG00000134072	8536	34400	GO:0060143	OG0001088	Process	positive regulation of syncytium formation by plasma membrane fusion	17.1121	20.6369	22.9682	25.8696	33.2727	19.8576	36.4991	29.8286	21.6467	29.8645	0.464285	0.0078125	0.00888584
1651	ENSG00000134072	8536	34401	GO:0060999	OG0001088	Process	positive regulation of dendritic spine development	17.1121	20.6369	22.9682	25.8696	33.2727	19.8576	36.4991	29.8286	21.6467	29.8645	0.464285	0.0078125	0.00888584
1652	ENSG00000134072	8536	34402	GO:0071902	OG0001088	Process	positive regulation of protein serine/threonine kinase activity	17.1121	20.6369	22.9682	25.8696	33.2727	19.8576	36.4991	29.8286	21.6467	29.8645	0.464285	0.0078125	0.00888584
1653	ENSG00000134072	8536	34403	GO:1901985	OG0001088	Process	positive regulation of protein acetylation	17.1121	20.6369	22.9682	25.8696	33.2727	19.8576	36.4991	29.8286	21.6467	29.8645	0.464285	0.0078125	0.00888584
1654	ENSG00000134072	8536	34404	GO:2000615	OG0001088	Process	regulation of histone H3-K9 acetylation	17.1121	20.6369	22.9682	25.8696	33.2727	19.8576	36.4991	29.8286	21.6467	29.8645	0.464285	0.0078125	0.00888584
1655	ENSG00000134287	377	2224	GO:0006886	OG0000478	Process	intracellular protein transport	63.6258	108.005	121.013	123.177	163.216	141.346	160.25	121.541	103.955	146.588	0.495809	0.0078125	0.00888584
1656	ENSG00000134287	377	2225	GO:0006890	OG0000478	Process	retrograde vesicle-mediated transport, Golgi to endoplasmic reticulum	63.6258	108.005	121.013	123.177	163.216	141.346	160.25	121.541	103.955	146.588	0.495809	0.0078125	0.00888584
1657	ENSG00000134287	377	2226	GO:0016192	OG0000478	Process	vesicle-mediated transport	63.6258	108.005	121.013	123.177	163.216	141.346	160.25	121.541	103.955	146.588	0.495809	0.0078125	0.00888584
1658	ENSG00000134313	57498	109823	GO:0001701	OG0006607	Process	in utero embryonic development	7.58682	17.9364	16.4713	17.5715	16.9306	24.599	14.2804	12.2866	14.8915	17.0241	0.193093	0.0078125	0.00888584
1659	ENSG00000134313	57498	109824	GO:0010976	OG0006607	Process	positive regulation of neuron projection development	7.58682	17.9364	16.4713	17.5715	16.9306	24.599	14.2804	12.2866	14.8915	17.0241	0.193093	0.0078125	0.00888584
1660	ENSG00000134313	57498	109825	GO:0038180	OG0006607	Process	nerve growth factor signaling pathway	7.58682	17.9364	16.4713	17.5715	16.9306	24.599	14.2804	12.2866	14.8915	17.0241	0.193093	0.0078125	0.00888584
1661	ENSG00000134313	57498	109826	GO:0048813	OG0006607	Process	dendrite morphogenesis	7.58682	17.9364	16.4713	17.5715	16.9306	24.599	14.2804	12.2866	14.8915	17.0241	0.193093	0.0078125	0.00888584
1662	ENSG00000134313	57498	109827	GO:0050790	OG0006607	Process	regulation of catalytic activity	7.58682	17.9364	16.4713	17.5715	16.9306	24.599	14.2804	12.2866	14.8915	17.0241	0.193093	0.0078125	0.00888584
1663	ENSG00000134313	57498	109828	GO:1990090	OG0006607	Process	cellular response to nerve growth factor stimulus	7.58682	17.9364	16.4713	17.5715	16.9306	24.599	14.2804	12.2866	14.8915	17.0241	0.193093	0.0078125	0.00888584
1664	ENSG00000134333	3939	17720	GO:0006089	OG0000088	Process	lactate metabolic process	14.4388	26.7448	33.2478	37.5813	38.6762	37.6993	36.6633	46.8534	28.0032	39.9731	0.513438	0.0078125	0.00888584
1665	ENSG00000134333	3939	17721	GO:0006090	OG0000088	Process	pyruvate metabolic process	14.4388	26.7448	33.2478	37.5813	38.6762	37.6993	36.6633	46.8534	28.0032	39.9731	0.513438	0.0078125	0.00888584
1666	ENSG00000134333	3939	17722	GO:0006096	OG0000088	Process	glycolytic process	14.4388	26.7448	33.2478	37.5813	38.6762	37.6993	36.6633	46.8534	28.0032	39.9731	0.513438	0.0078125	0.00888584
1667	ENSG00000134369	89796	133842	GO:0001578	OG0002042	Process	microtubule bundle formation	3.01918	5.35751	4.79478	5.72865	4.24757	4.77115	2.7666	1.89734	4.72503	3.42067	-0.466045	0.0078125	0.00888584
1668	ENSG00000134369	89796	133843	GO:0001764	OG0002042	Process	neuron migration	3.01918	5.35751	4.79478	5.72865	4.24757	4.77115	2.7666	1.89734	4.72503	3.42067	-0.466045	0.0078125	0.00888584
1669	ENSG00000134369	89796	133844	GO:0007399	OG0002042	Process	nervous system development	3.01918	5.35751	4.79478	5.72865	4.24757	4.77115	2.7666	1.89734	4.72503	3.42067	-0.466045	0.0078125	0.00888584
1670	ENSG00000134504	284252	163515	GO:0045892	OG0000818	Process	negative regulation of DNA-templated transcription	7.15068	15.8395	15.1267	15.3557	18.533	16.6946	18.0916	17.1621	13.3681	17.6203	0.398442	0.0078125	0.00888584
1671	ENSG00000134504	284252	163516	GO:0051260	OG0000818	Process	protein homooligomerization	7.15068	15.8395	15.1267	15.3557	18.533	16.6946	18.0916	17.1621	13.3681	17.6203	0.398442	0.0078125	0.00888584
1672	ENSG00000134569	4038	18060	GO:0001822	OG0003161	Process	kidney development	19.6133	26.3657	7.96767	10.9287	8.80525	8.71557	4.18214	4.30658	16.2189	6.50238	-1.31863	0.0078125	0.00888584
1673	ENSG00000134569	4038	18061	GO:0001942	OG0003161	Process	hair follicle development	19.6133	26.3657	7.96767	10.9287	8.80525	8.71557	4.18214	4.30658	16.2189	6.50238	-1.31863	0.0078125	0.00888584
1674	ENSG00000134569	4038	18062	GO:0006897	OG0003161	Process	endocytosis	19.6133	26.3657	7.96767	10.9287	8.80525	8.71557	4.18214	4.30658	16.2189	6.50238	-1.31863	0.0078125	0.00888584
1675	ENSG00000134569	4038	18063	GO:0009953	OG0003161	Process	dorsal/ventral pattern formation	19.6133	26.3657	7.96767	10.9287	8.80525	8.71557	4.18214	4.30658	16.2189	6.50238	-1.31863	0.0078125	0.00888584
1676	ENSG00000134569	4038	18064	GO:0009954	OG0003161	Process	proximal/distal pattern formation	19.6133	26.3657	7.96767	10.9287	8.80525	8.71557	4.18214	4.30658	16.2189	6.50238	-1.31863	0.0078125	0.00888584
1677	ENSG00000134569	4038	18065	GO:0016055	OG0003161	Process	Wnt signaling pathway	19.6133	26.3657	7.96767	10.9287	8.80525	8.71557	4.18214	4.30658	16.2189	6.50238	-1.31863	0.0078125	0.00888584
1678	ENSG00000134569	4038	18066	GO:0030279	OG0003161	Process	negative regulation of ossification	19.6133	26.3657	7.96767	10.9287	8.80525	8.71557	4.18214	4.30658	16.2189	6.50238	-1.31863	0.0078125	0.00888584
1679	ENSG00000134569	4038	18067	GO:0042475	OG0003161	Process	odontogenesis of dentin-containing tooth	19.6133	26.3657	7.96767	10.9287	8.80525	8.71557	4.18214	4.30658	16.2189	6.50238	-1.31863	0.0078125	0.00888584
1680	ENSG00000134569	4038	18068	GO:0042733	OG0003161	Process	embryonic digit morphogenesis	19.6133	26.3657	7.96767	10.9287	8.80525	8.71557	4.18214	4.30658	16.2189	6.50238	-1.31863	0.0078125	0.00888584
1681	ENSG00000134569	4038	18069	GO:0048699	OG0003161	Process	generation of neurons	19.6133	26.3657	7.96767	10.9287	8.80525	8.71557	4.18214	4.30658	16.2189	6.50238	-1.31863	0.0078125	0.00888584
1682	ENSG00000134569	4038	18070	GO:0048813	OG0003161	Process	dendrite morphogenesis	19.6133	26.3657	7.96767	10.9287	8.80525	8.71557	4.18214	4.30658	16.2189	6.50238	-1.31863	0.0078125	0.00888584
1683	ENSG00000134569	4038	18071	GO:0050731	OG0003161	Process	positive regulation of peptidyl-tyrosine phosphorylation	19.6133	26.3657	7.96767	10.9287	8.80525	8.71557	4.18214	4.30658	16.2189	6.50238	-1.31863	0.0078125	0.00888584
1684	ENSG00000134569	4038	18072	GO:0050771	OG0003161	Process	negative regulation of axonogenesis	19.6133	26.3657	7.96767	10.9287	8.80525	8.71557	4.18214	4.30658	16.2189	6.50238	-1.31863	0.0078125	0.00888584
1685	ENSG00000134569	4038	18073	GO:0050808	OG0003161	Process	synapse organization	19.6133	26.3657	7.96767	10.9287	8.80525	8.71557	4.18214	4.30658	16.2189	6.50238	-1.31863	0.0078125	0.00888584
1686	ENSG00000134569	4038	18074	GO:0051124	OG0003161	Process	synaptic assembly at neuromuscular junction	19.6133	26.3657	7.96767	10.9287	8.80525	8.71557	4.18214	4.30658	16.2189	6.50238	-1.31863	0.0078125	0.00888584
1687	ENSG00000134569	4038	18075	GO:0060173	OG0003161	Process	limb development	19.6133	26.3657	7.96767	10.9287	8.80525	8.71557	4.18214	4.30658	16.2189	6.50238	-1.31863	0.0078125	0.00888584
1688	ENSG00000134569	4038	18076	GO:0071340	OG0003161	Process	skeletal muscle acetylcholine-gated channel clustering	19.6133	26.3657	7.96767	10.9287	8.80525	8.71557	4.18214	4.30658	16.2189	6.50238	-1.31863	0.0078125	0.00888584
1689	ENSG00000134569	4038	18077	GO:0090090	OG0003161	Process	negative regulation of canonical Wnt signaling pathway	19.6133	26.3657	7.96767	10.9287	8.80525	8.71557	4.18214	4.30658	16.2189	6.50238	-1.31863	0.0078125	0.00888584
1690	ENSG00000134569	4038	18078	GO:0097104	OG0003161	Process	postsynaptic membrane assembly	19.6133	26.3657	7.96767	10.9287	8.80525	8.71557	4.18214	4.30658	16.2189	6.50238	-1.31863	0.0078125	0.00888584
1691	ENSG00000134569	4038	18079	GO:0097105	OG0003161	Process	presynaptic membrane assembly	19.6133	26.3657	7.96767	10.9287	8.80525	8.71557	4.18214	4.30658	16.2189	6.50238	-1.31863	0.0078125	0.00888584
1692	ENSG00000134569	4038	18080	GO:0150094	OG0003161	Process	amyloid-beta clearance by cellular catabolic process	19.6133	26.3657	7.96767	10.9287	8.80525	8.71557	4.18214	4.30658	16.2189	6.50238	-1.31863	0.0078125	0.00888584
1693	ENSG00000134569	4038	18081	GO:1901631	OG0003161	Process	positive regulation of presynaptic membrane organization	19.6133	26.3657	7.96767	10.9287	8.80525	8.71557	4.18214	4.30658	16.2189	6.50238	-1.31863	0.0078125	0.00888584
1694	ENSG00000134569	4038	18082	GO:1904395	OG0003161	Process	positive regulation of skeletal muscle acetylcholine-gated channel clustering	19.6133	26.3657	7.96767	10.9287	8.80525	8.71557	4.18214	4.30658	16.2189	6.50238	-1.31863	0.0078125	0.00888584
1695	ENSG00000134986	9315	36495	GO:0017015	OG0014392	Process	regulation of transforming growth factor beta receptor signaling pathway	12.1344	12.4331	16.7008	18.3675	20.0964	19.0568	17.7453	19.3461	14.909	19.0611	0.354454	0.0078125	0.00888584
1696	ENSG00000134986	9315	36496	GO:0031103	OG0014392	Process	axon regeneration	12.1344	12.4331	16.7008	18.3675	20.0964	19.0568	17.7453	19.3461	14.909	19.0611	0.354454	0.0078125	0.00888584
1697	ENSG00000134986	9315	36497	GO:0045664	OG0014392	Process	regulation of neuron differentiation	12.1344	12.4331	16.7008	18.3675	20.0964	19.0568	17.7453	19.3461	14.909	19.0611	0.354454	0.0078125	0.00888584
1698	ENSG00000135424	3679	16593	GO:0007160	OG0007906	Process	cell-matrix adhesion	11.1551	7.38963	7.16954	6.12052	6.62392	3.39581	6.16675	4.23408	7.9587	5.10514	-0.640583	0.0078125	0.00888584
1699	ENSG00000135424	3679	16594	GO:0007229	OG0007906	Process	integrin-mediated signaling pathway	11.1551	7.38963	7.16954	6.12052	6.62392	3.39581	6.16675	4.23408	7.9587	5.10514	-0.640583	0.0078125	0.00888584
1700	ENSG00000135424	3679	16595	GO:0007517	OG0007906	Process	muscle organ development	11.1551	7.38963	7.16954	6.12052	6.62392	3.39581	6.16675	4.23408	7.9587	5.10514	-0.640583	0.0078125	0.00888584
1701	ENSG00000135424	3679	16596	GO:0007519	OG0007906	Process	skeletal muscle tissue development	11.1551	7.38963	7.16954	6.12052	6.62392	3.39581	6.16675	4.23408	7.9587	5.10514	-0.640583	0.0078125	0.00888584
1702	ENSG00000135424	3679	16597	GO:0008360	OG0007906	Process	regulation of cell shape	11.1551	7.38963	7.16954	6.12052	6.62392	3.39581	6.16675	4.23408	7.9587	5.10514	-0.640583	0.0078125	0.00888584
1703	ENSG00000135424	3679	16598	GO:0033627	OG0007906	Process	cell adhesion mediated by integrin	11.1551	7.38963	7.16954	6.12052	6.62392	3.39581	6.16675	4.23408	7.9587	5.10514	-0.640583	0.0078125	0.00888584
1704	ENSG00000135424	3679	16599	GO:0034113	OG0007906	Process	heterotypic cell-cell adhesion	11.1551	7.38963	7.16954	6.12052	6.62392	3.39581	6.16675	4.23408	7.9587	5.10514	-0.640583	0.0078125	0.00888584
1705	ENSG00000135424	3679	16600	GO:0035987	OG0007906	Process	endodermal cell differentiation	11.1551	7.38963	7.16954	6.12052	6.62392	3.39581	6.16675	4.23408	7.9587	5.10514	-0.640583	0.0078125	0.00888584
1706	ENSG00000135424	3679	16601	GO:0050900	OG0007906	Process	leukocyte migration	11.1551	7.38963	7.16954	6.12052	6.62392	3.39581	6.16675	4.23408	7.9587	5.10514	-0.640583	0.0078125	0.00888584
1707	ENSG00000135424	3679	16602	GO:0098609	OG0007906	Process	cell-cell adhesion	11.1551	7.38963	7.16954	6.12052	6.62392	3.39581	6.16675	4.23408	7.9587	5.10514	-0.640583	0.0078125	0.00888584
1708	ENSG00000135624	10574	39811	GO:0006457	OG0002626	Process	protein folding	26.4542	39.5169	39.792	45.4775	50.8024	46.9074	56.5691	45.4129	37.8101	49.923	0.400931	0.0078125	0.00888584
1709	ENSG00000135624	10574	39812	GO:0007339	OG0002626	Process	binding of sperm to zona pellucida	26.4542	39.5169	39.792	45.4775	50.8024	46.9074	56.5691	45.4129	37.8101	49.923	0.400931	0.0078125	0.00888584
1710	ENSG00000135624	10574	39813	GO:0032212	OG0002626	Process	positive regulation of telomere maintenance via telomerase	26.4542	39.5169	39.792	45.4775	50.8024	46.9074	56.5691	45.4129	37.8101	49.923	0.400931	0.0078125	0.00888584
1711	ENSG00000135624	10574	39814	GO:0050821	OG0002626	Process	protein stabilization	26.4542	39.5169	39.792	45.4775	50.8024	46.9074	56.5691	45.4129	37.8101	49.923	0.400931	0.0078125	0.00888584
1712	ENSG00000135624	10574	39815	GO:0061077	OG0002626	Process	chaperone-mediated protein folding	26.4542	39.5169	39.792	45.4775	50.8024	46.9074	56.5691	45.4129	37.8101	49.923	0.400931	0.0078125	0.00888584
1713	ENSG00000135624	10574	39816	GO:1901998	OG0002626	Process	toxin transport	26.4542	39.5169	39.792	45.4775	50.8024	46.9074	56.5691	45.4129	37.8101	49.923	0.400931	0.0078125	0.00888584
1714	ENSG00000135624	10574	39817	GO:1904851	OG0002626	Process	positive regulation of establishment of protein localization to telomere	26.4542	39.5169	39.792	45.4775	50.8024	46.9074	56.5691	45.4129	37.8101	49.923	0.400931	0.0078125	0.00888584
1715	ENSG00000135624	10574	39818	GO:1904871	OG0002626	Process	positive regulation of protein localization to Cajal body	26.4542	39.5169	39.792	45.4775	50.8024	46.9074	56.5691	45.4129	37.8101	49.923	0.400931	0.0078125	0.00888584
1716	ENSG00000135624	10574	39819	GO:1904874	OG0002626	Process	positive regulation of telomerase RNA localization to Cajal body	26.4542	39.5169	39.792	45.4775	50.8024	46.9074	56.5691	45.4129	37.8101	49.923	0.400931	0.0078125	0.00888584
1717	ENSG00000135940	1329	7028	GO:0006123	OG0002012	Process	mitochondrial electron transport, cytochrome c to oxygen	136.733	110.489	95.0712	96.6506	126.666	107.249	165.055	263.487	109.736	165.614	0.593789	0.0078125	0.00888584
1718	ENSG00000135940	1329	7029	GO:0007585	OG0002012	Process	respiratory gaseous exchange by respiratory system	136.733	110.489	95.0712	96.6506	126.666	107.249	165.055	263.487	109.736	165.614	0.593789	0.0078125	0.00888584
1719	ENSG00000135940	1329	7030	GO:0045333	OG0002012	Process	cellular respiration	136.733	110.489	95.0712	96.6506	126.666	107.249	165.055	263.487	109.736	165.614	0.593789	0.0078125	0.00888584
1720	ENSG00000135940	1329	7031	GO:1902600	OG0002012	Process	proton transmembrane transport	136.733	110.489	95.0712	96.6506	126.666	107.249	165.055	263.487	109.736	165.614	0.593789	0.0078125	0.00888584
1721	ENSG00000136040	10154	38411	GO:0007155	OG0003722	Process	cell adhesion	1.06275	2.41426	4.17194	4.41402	3.63274	4.1663	3.20285	3.07033	3.01574	3.51805	0.222264	0.0078125	0.00888584
1722	ENSG00000136040	10154	38412	GO:0007162	OG0003722	Process	negative regulation of cell adhesion	1.06275	2.41426	4.17194	4.41402	3.63274	4.1663	3.20285	3.07033	3.01574	3.51805	0.222264	0.0078125	0.00888584
1723	ENSG00000136040	10154	38413	GO:0008360	OG0003722	Process	regulation of cell shape	1.06275	2.41426	4.17194	4.41402	3.63274	4.1663	3.20285	3.07033	3.01574	3.51805	0.222264	0.0078125	0.00888584
1724	ENSG00000136040	10154	38414	GO:0030334	OG0003722	Process	regulation of cell migration	1.06275	2.41426	4.17194	4.41402	3.63274	4.1663	3.20285	3.07033	3.01574	3.51805	0.222264	0.0078125	0.00888584
1725	ENSG00000136040	10154	38415	GO:0043087	OG0003722	Process	regulation of GTPase activity	1.06275	2.41426	4.17194	4.41402	3.63274	4.1663	3.20285	3.07033	3.01574	3.51805	0.222264	0.0078125	0.00888584
1726	ENSG00000136040	10154	38416	GO:0050772	OG0003722	Process	positive regulation of axonogenesis	1.06275	2.41426	4.17194	4.41402	3.63274	4.1663	3.20285	3.07033	3.01574	3.51805	0.222264	0.0078125	0.00888584
1727	ENSG00000136040	10154	38417	GO:1902287	OG0003722	Process	semaphorin-plexin signaling pathway involved in axon guidance	1.06275	2.41426	4.17194	4.41402	3.63274	4.1663	3.20285	3.07033	3.01574	3.51805	0.222264	0.0078125	0.00888584
1728	ENSG00000136238	5879	25269	GO:0001764	OG0000431	Process	neuron migration	66.1227	82.3344	75.0902	82.9983	87.705	88.7263	82.6673	106.101	76.6364	91.2999	0.252583	0.0078125	0.00888584
1729	ENSG00000136238	5879	25270	GO:0001934	OG0000431	Process	positive regulation of protein phosphorylation	66.1227	82.3344	75.0902	82.9983	87.705	88.7263	82.6673	106.101	76.6364	91.2999	0.252583	0.0078125	0.00888584
1730	ENSG00000136238	5879	25271	GO:0003376	OG0000431	Process	sphingosine-1-phosphate receptor signaling pathway	66.1227	82.3344	75.0902	82.9983	87.705	88.7263	82.6673	106.101	76.6364	91.2999	0.252583	0.0078125	0.00888584
1731	ENSG00000136238	5879	25272	GO:0006954	OG0000431	Process	inflammatory response	66.1227	82.3344	75.0902	82.9983	87.705	88.7263	82.6673	106.101	76.6364	91.2999	0.252583	0.0078125	0.00888584
1732	ENSG00000136238	5879	25273	GO:0007015	OG0000431	Process	actin filament organization	66.1227	82.3344	75.0902	82.9983	87.705	88.7263	82.6673	106.101	76.6364	91.2999	0.252583	0.0078125	0.00888584
1733	ENSG00000136238	5879	25274	GO:0007155	OG0000431	Process	cell adhesion	66.1227	82.3344	75.0902	82.9983	87.705	88.7263	82.6673	106.101	76.6364	91.2999	0.252583	0.0078125	0.00888584
1734	ENSG00000136238	5879	25275	GO:0007160	OG0000431	Process	cell-matrix adhesion	66.1227	82.3344	75.0902	82.9983	87.705	88.7263	82.6673	106.101	76.6364	91.2999	0.252583	0.0078125	0.00888584
1735	ENSG00000136238	5879	25276	GO:0007163	OG0000431	Process	establishment or maintenance of cell polarity	66.1227	82.3344	75.0902	82.9983	87.705	88.7263	82.6673	106.101	76.6364	91.2999	0.252583	0.0078125	0.00888584
1736	ENSG00000136238	5879	25277	GO:0007264	OG0000431	Process	small GTPase mediated signal transduction	66.1227	82.3344	75.0902	82.9983	87.705	88.7263	82.6673	106.101	76.6364	91.2999	0.252583	0.0078125	0.00888584
1737	ENSG00000136238	5879	25278	GO:0008045	OG0000431	Process	motor neuron axon guidance	66.1227	82.3344	75.0902	82.9983	87.705	88.7263	82.6673	106.101	76.6364	91.2999	0.252583	0.0078125	0.00888584
1738	ENSG00000136238	5879	25279	GO:0008360	OG0000431	Process	regulation of cell shape	66.1227	82.3344	75.0902	82.9983	87.705	88.7263	82.6673	106.101	76.6364	91.2999	0.252583	0.0078125	0.00888584
1739	ENSG00000136238	5879	25280	GO:0008361	OG0000431	Process	regulation of cell size	66.1227	82.3344	75.0902	82.9983	87.705	88.7263	82.6673	106.101	76.6364	91.2999	0.252583	0.0078125	0.00888584
1740	ENSG00000136238	5879	25281	GO:0009611	OG0000431	Process	response to wounding	66.1227	82.3344	75.0902	82.9983	87.705	88.7263	82.6673	106.101	76.6364	91.2999	0.252583	0.0078125	0.00888584
1741	ENSG00000136238	5879	25282	GO:0009653	OG0000431	Process	anatomical structure morphogenesis	66.1227	82.3344	75.0902	82.9983	87.705	88.7263	82.6673	106.101	76.6364	91.2999	0.252583	0.0078125	0.00888584
1742	ENSG00000136238	5879	25283	GO:0010310	OG0000431	Process	regulation of hydrogen peroxide metabolic process	66.1227	82.3344	75.0902	82.9983	87.705	88.7263	82.6673	106.101	76.6364	91.2999	0.252583	0.0078125	0.00888584
1743	ENSG00000136238	5879	25284	GO:0010591	OG0000431	Process	regulation of lamellipodium assembly	66.1227	82.3344	75.0902	82.9983	87.705	88.7263	82.6673	106.101	76.6364	91.2999	0.252583	0.0078125	0.00888584
1744	ENSG00000136238	5879	25285	GO:0010592	OG0000431	Process	positive regulation of lamellipodium assembly	66.1227	82.3344	75.0902	82.9983	87.705	88.7263	82.6673	106.101	76.6364	91.2999	0.252583	0.0078125	0.00888584
1745	ENSG00000136238	5879	25286	GO:0010595	OG0000431	Process	positive regulation of endothelial cell migration	66.1227	82.3344	75.0902	82.9983	87.705	88.7263	82.6673	106.101	76.6364	91.2999	0.252583	0.0078125	0.00888584
1746	ENSG00000136238	5879	25287	GO:0010764	OG0000431	Process	negative regulation of fibroblast migration	66.1227	82.3344	75.0902	82.9983	87.705	88.7263	82.6673	106.101	76.6364	91.2999	0.252583	0.0078125	0.00888584
1747	ENSG00000136238	5879	25288	GO:0010811	OG0000431	Process	positive regulation of cell-substrate adhesion	66.1227	82.3344	75.0902	82.9983	87.705	88.7263	82.6673	106.101	76.6364	91.2999	0.252583	0.0078125	0.00888584
1748	ENSG00000136238	5879	25289	GO:0016477	OG0000431	Process	cell migration	66.1227	82.3344	75.0902	82.9983	87.705	88.7263	82.6673	106.101	76.6364	91.2999	0.252583	0.0078125	0.00888584
1749	ENSG00000136238	5879	25290	GO:0016601	OG0000431	Process	Rac protein signal transduction	66.1227	82.3344	75.0902	82.9983	87.705	88.7263	82.6673	106.101	76.6364	91.2999	0.252583	0.0078125	0.00888584
1750	ENSG00000136238	5879	25291	GO:0030031	OG0000431	Process	cell projection assembly	66.1227	82.3344	75.0902	82.9983	87.705	88.7263	82.6673	106.101	76.6364	91.2999	0.252583	0.0078125	0.00888584
1751	ENSG00000136238	5879	25292	GO:0030032	OG0000431	Process	lamellipodium assembly	66.1227	82.3344	75.0902	82.9983	87.705	88.7263	82.6673	106.101	76.6364	91.2999	0.252583	0.0078125	0.00888584
1752	ENSG00000136238	5879	25293	GO:0030036	OG0000431	Process	actin cytoskeleton organization	66.1227	82.3344	75.0902	82.9983	87.705	88.7263	82.6673	106.101	76.6364	91.2999	0.252583	0.0078125	0.00888584
1753	ENSG00000136238	5879	25294	GO:0030041	OG0000431	Process	actin filament polymerization	66.1227	82.3344	75.0902	82.9983	87.705	88.7263	82.6673	106.101	76.6364	91.2999	0.252583	0.0078125	0.00888584
1754	ENSG00000136238	5879	25295	GO:0030334	OG0000431	Process	regulation of cell migration	66.1227	82.3344	75.0902	82.9983	87.705	88.7263	82.6673	106.101	76.6364	91.2999	0.252583	0.0078125	0.00888584
1755	ENSG00000136238	5879	25296	GO:0030865	OG0000431	Process	cortical cytoskeleton organization	66.1227	82.3344	75.0902	82.9983	87.705	88.7263	82.6673	106.101	76.6364	91.2999	0.252583	0.0078125	0.00888584
1756	ENSG00000136238	5879	25297	GO:0031116	OG0000431	Process	positive regulation of microtubule polymerization	66.1227	82.3344	75.0902	82.9983	87.705	88.7263	82.6673	106.101	76.6364	91.2999	0.252583	0.0078125	0.00888584
1757	ENSG00000136238	5879	25298	GO:0031529	OG0000431	Process	ruffle organization	66.1227	82.3344	75.0902	82.9983	87.705	88.7263	82.6673	106.101	76.6364	91.2999	0.252583	0.0078125	0.00888584
1758	ENSG00000136238	5879	25299	GO:0032707	OG0000431	Process	negative regulation of interleukin-23 production	66.1227	82.3344	75.0902	82.9983	87.705	88.7263	82.6673	106.101	76.6364	91.2999	0.252583	0.0078125	0.00888584
1759	ENSG00000136238	5879	25300	GO:0032956	OG0000431	Process	regulation of actin cytoskeleton organization	66.1227	82.3344	75.0902	82.9983	87.705	88.7263	82.6673	106.101	76.6364	91.2999	0.252583	0.0078125	0.00888584
1760	ENSG00000136238	5879	25301	GO:0034446	OG0000431	Process	substrate adhesion-dependent cell spreading	66.1227	82.3344	75.0902	82.9983	87.705	88.7263	82.6673	106.101	76.6364	91.2999	0.252583	0.0078125	0.00888584
1761	ENSG00000136238	5879	25302	GO:0035025	OG0000431	Process	positive regulation of Rho protein signal transduction	66.1227	82.3344	75.0902	82.9983	87.705	88.7263	82.6673	106.101	76.6364	91.2999	0.252583	0.0078125	0.00888584
1762	ENSG00000136238	5879	25303	GO:0035556	OG0000431	Process	intracellular signal transduction	66.1227	82.3344	75.0902	82.9983	87.705	88.7263	82.6673	106.101	76.6364	91.2999	0.252583	0.0078125	0.00888584
1763	ENSG00000136238	5879	25304	GO:0043652	OG0000431	Process	engulfment of apoptotic cell	66.1227	82.3344	75.0902	82.9983	87.705	88.7263	82.6673	106.101	76.6364	91.2999	0.252583	0.0078125	0.00888584
1764	ENSG00000136238	5879	25305	GO:0045428	OG0000431	Process	regulation of nitric oxide biosynthetic process	66.1227	82.3344	75.0902	82.9983	87.705	88.7263	82.6673	106.101	76.6364	91.2999	0.252583	0.0078125	0.00888584
1765	ENSG00000136238	5879	25306	GO:0045730	OG0000431	Process	respiratory burst	66.1227	82.3344	75.0902	82.9983	87.705	88.7263	82.6673	106.101	76.6364	91.2999	0.252583	0.0078125	0.00888584
1766	ENSG00000136238	5879	25307	GO:0048012	OG0000431	Process	hepatocyte growth factor receptor signaling pathway	66.1227	82.3344	75.0902	82.9983	87.705	88.7263	82.6673	106.101	76.6364	91.2999	0.252583	0.0078125	0.00888584
1767	ENSG00000136238	5879	25308	GO:0048261	OG0000431	Process	negative regulation of receptor-mediated endocytosis	66.1227	82.3344	75.0902	82.9983	87.705	88.7263	82.6673	106.101	76.6364	91.2999	0.252583	0.0078125	0.00888584
1768	ENSG00000136238	5879	25309	GO:0048870	OG0000431	Process	cell motility	66.1227	82.3344	75.0902	82.9983	87.705	88.7263	82.6673	106.101	76.6364	91.2999	0.252583	0.0078125	0.00888584
1769	ENSG00000136238	5879	25310	GO:0051179	OG0000431	Process	localization	66.1227	82.3344	75.0902	82.9983	87.705	88.7263	82.6673	106.101	76.6364	91.2999	0.252583	0.0078125	0.00888584
1770	ENSG00000136238	5879	25311	GO:0051492	OG0000431	Process	regulation of stress fiber assembly	66.1227	82.3344	75.0902	82.9983	87.705	88.7263	82.6673	106.101	76.6364	91.2999	0.252583	0.0078125	0.00888584
1771	ENSG00000136238	5879	25312	GO:0051496	OG0000431	Process	positive regulation of stress fiber assembly	66.1227	82.3344	75.0902	82.9983	87.705	88.7263	82.6673	106.101	76.6364	91.2999	0.252583	0.0078125	0.00888584
1772	ENSG00000136238	5879	25313	GO:0051668	OG0000431	Process	localization within membrane	66.1227	82.3344	75.0902	82.9983	87.705	88.7263	82.6673	106.101	76.6364	91.2999	0.252583	0.0078125	0.00888584
1773	ENSG00000136238	5879	25314	GO:0051894	OG0000431	Process	positive regulation of focal adhesion assembly	66.1227	82.3344	75.0902	82.9983	87.705	88.7263	82.6673	106.101	76.6364	91.2999	0.252583	0.0078125	0.00888584
1774	ENSG00000136238	5879	25315	GO:0060071	OG0000431	Process	Wnt signaling pathway, planar cell polarity pathway	66.1227	82.3344	75.0902	82.9983	87.705	88.7263	82.6673	106.101	76.6364	91.2999	0.252583	0.0078125	0.00888584
1775	ENSG00000136238	5879	25316	GO:0060263	OG0000431	Process	regulation of respiratory burst	66.1227	82.3344	75.0902	82.9983	87.705	88.7263	82.6673	106.101	76.6364	91.2999	0.252583	0.0078125	0.00888584
1776	ENSG00000136238	5879	25317	GO:0071526	OG0000431	Process	semaphorin-plexin signaling pathway	66.1227	82.3344	75.0902	82.9983	87.705	88.7263	82.6673	106.101	76.6364	91.2999	0.252583	0.0078125	0.00888584
1777	ENSG00000136238	5879	25318	GO:0090023	OG0000431	Process	positive regulation of neutrophil chemotaxis	66.1227	82.3344	75.0902	82.9983	87.705	88.7263	82.6673	106.101	76.6364	91.2999	0.252583	0.0078125	0.00888584
1778	ENSG00000136238	5879	25319	GO:0097178	OG0000431	Process	ruffle assembly	66.1227	82.3344	75.0902	82.9983	87.705	88.7263	82.6673	106.101	76.6364	91.2999	0.252583	0.0078125	0.00888584
1779	ENSG00000136238	5879	25320	GO:1900026	OG0000431	Process	positive regulation of substrate adhesion-dependent cell spreading	66.1227	82.3344	75.0902	82.9983	87.705	88.7263	82.6673	106.101	76.6364	91.2999	0.252583	0.0078125	0.00888584
1780	ENSG00000136238	5879	25321	GO:1902622	OG0000431	Process	regulation of neutrophil migration	66.1227	82.3344	75.0902	82.9983	87.705	88.7263	82.6673	106.101	76.6364	91.2999	0.252583	0.0078125	0.00888584
1781	ENSG00000136378	11173	41313	GO:0002062	OG0001899	Process	chondrocyte differentiation	0.3839	0.201049	0.171808	0.136653	0.16271	0.0468574	0.173062	0.0317273	0.223352	0.103589	-1.10845	0.0078125	0.00888584
1782	ENSG00000136378	11173	41314	GO:0006029	OG0001899	Process	proteoglycan metabolic process	0.3839	0.201049	0.171808	0.136653	0.16271	0.0468574	0.173062	0.0317273	0.223352	0.103589	-1.10845	0.0078125	0.00888584
1783	ENSG00000136378	11173	41315	GO:0030198	OG0001899	Process	extracellular matrix organization	0.3839	0.201049	0.171808	0.136653	0.16271	0.0468574	0.173062	0.0317273	0.223352	0.103589	-1.10845	0.0078125	0.00888584
1784	ENSG00000136378	11173	41316	GO:0030199	OG0001899	Process	collagen fibril organization	0.3839	0.201049	0.171808	0.136653	0.16271	0.0468574	0.173062	0.0317273	0.223352	0.103589	-1.10845	0.0078125	0.00888584
1785	ENSG00000136378	11173	41317	GO:0032331	OG0001899	Process	negative regulation of chondrocyte differentiation	0.3839	0.201049	0.171808	0.136653	0.16271	0.0468574	0.173062	0.0317273	0.223352	0.103589	-1.10845	0.0078125	0.00888584
1786	ENSG00000136378	11173	41318	GO:0043931	OG0001899	Process	ossification involved in bone maturation	0.3839	0.201049	0.171808	0.136653	0.16271	0.0468574	0.173062	0.0317273	0.223352	0.103589	-1.10845	0.0078125	0.00888584
1787	ENSG00000136378	11173	41319	GO:0051603	OG0001899	Process	proteolysis involved in protein catabolic process	0.3839	0.201049	0.171808	0.136653	0.16271	0.0468574	0.173062	0.0317273	0.223352	0.103589	-1.10845	0.0078125	0.00888584
1788	ENSG00000136378	11173	41320	GO:0071347	OG0001899	Process	cellular response to interleukin-1	0.3839	0.201049	0.171808	0.136653	0.16271	0.0468574	0.173062	0.0317273	0.223352	0.103589	-1.10845	0.0078125	0.00888584
1789	ENSG00000136378	11173	41321	GO:0071356	OG0001899	Process	cellular response to tumor necrosis factor	0.3839	0.201049	0.171808	0.136653	0.16271	0.0468574	0.173062	0.0317273	0.223352	0.103589	-1.10845	0.0078125	0.00888584
1790	ENSG00000136378	11173	41322	GO:0071773	OG0001899	Process	cellular response to BMP stimulus	0.3839	0.201049	0.171808	0.136653	0.16271	0.0468574	0.173062	0.0317273	0.223352	0.103589	-1.10845	0.0078125	0.00888584
1791	ENSG00000137960	54810	105203	GO:0008150	OG0000493	Process	biological_process	0.221901	0.245809	0.22923	0.2221	0.197621	0.284578	0.189212	0.290861	0.22976	0.240568	0.0663175	0.0078125	0.00888584
1792	ENSG00000138161	50624	100677	GO:0007049	OG0008318	Process	cell cycle	0.465425	0.438506	0.661117	0.805661	0.41222	0.237251	0.517967	0.476179	0.592677	0.410904	-0.528444	0.0078125	0.00888584
1793	ENSG00000138161	50624	100678	GO:0007155	OG0008318	Process	cell adhesion	0.465425	0.438506	0.661117	0.805661	0.41222	0.237251	0.517967	0.476179	0.592677	0.410904	-0.528444	0.0078125	0.00888584
1794	ENSG00000138161	50624	100679	GO:0032023	OG0008318	Process	trypsinogen activation	0.465425	0.438506	0.661117	0.805661	0.41222	0.237251	0.517967	0.476179	0.592677	0.410904	-0.528444	0.0078125	0.00888584
1795	ENSG00000138161	50624	100680	GO:0051301	OG0008318	Process	cell division	0.465425	0.438506	0.661117	0.805661	0.41222	0.237251	0.517967	0.476179	0.592677	0.410904	-0.528444	0.0078125	0.00888584
1796	ENSG00000138449	30061	100016	GO:0002260	OG0002138	Process	lymphocyte homeostasis	4.67128	3.74901	2.53866	2.79466	2.19902	3.87241	1.89472	2.28733	3.4384	2.56337	-0.423697	0.0078125	0.00888584
1797	ENSG00000138449	30061	100017	GO:0003158	OG0002138	Process	endothelium development	4.67128	3.74901	2.53866	2.79466	2.19902	3.87241	1.89472	2.28733	3.4384	2.56337	-0.423697	0.0078125	0.00888584
1798	ENSG00000138449	30061	100018	GO:0006366	OG0002138	Process	transcription by RNA polymerase II	4.67128	3.74901	2.53866	2.79466	2.19902	3.87241	1.89472	2.28733	3.4384	2.56337	-0.423697	0.0078125	0.00888584
1799	ENSG00000138449	30061	100019	GO:0006879	OG0002138	Process	cellular iron ion homeostasis	4.67128	3.74901	2.53866	2.79466	2.19902	3.87241	1.89472	2.28733	3.4384	2.56337	-0.423697	0.0078125	0.00888584
1800	ENSG00000138449	30061	100020	GO:0006915	OG0002138	Process	apoptotic process	4.67128	3.74901	2.53866	2.79466	2.19902	3.87241	1.89472	2.28733	3.4384	2.56337	-0.423697	0.0078125	0.00888584
1801	ENSG00000138449	30061	100021	GO:0034395	OG0002138	Process	regulation of transcription from RNA polymerase II promoter in response to iron	4.67128	3.74901	2.53866	2.79466	2.19902	3.87241	1.89472	2.28733	3.4384	2.56337	-0.423697	0.0078125	0.00888584
1802	ENSG00000138449	30061	100022	GO:0034755	OG0002138	Process	iron ion transmembrane transport	4.67128	3.74901	2.53866	2.79466	2.19902	3.87241	1.89472	2.28733	3.4384	2.56337	-0.423697	0.0078125	0.00888584
1803	ENSG00000138449	30061	100023	GO:0043066	OG0002138	Process	negative regulation of apoptotic process	4.67128	3.74901	2.53866	2.79466	2.19902	3.87241	1.89472	2.28733	3.4384	2.56337	-0.423697	0.0078125	0.00888584
1804	ENSG00000138449	30061	100024	GO:0045944	OG0002138	Process	positive regulation of transcription by RNA polymerase II	4.67128	3.74901	2.53866	2.79466	2.19902	3.87241	1.89472	2.28733	3.4384	2.56337	-0.423697	0.0078125	0.00888584
1805	ENSG00000138449	30061	100025	GO:0051649	OG0002138	Process	establishment of localization in cell	4.67128	3.74901	2.53866	2.79466	2.19902	3.87241	1.89472	2.28733	3.4384	2.56337	-0.423697	0.0078125	0.00888584
1806	ENSG00000138449	30061	100026	GO:0055072	OG0002138	Process	iron ion homeostasis	4.67128	3.74901	2.53866	2.79466	2.19902	3.87241	1.89472	2.28733	3.4384	2.56337	-0.423697	0.0078125	0.00888584
1807	ENSG00000138449	30061	100027	GO:0060345	OG0002138	Process	spleen trabecula formation	4.67128	3.74901	2.53866	2.79466	2.19902	3.87241	1.89472	2.28733	3.4384	2.56337	-0.423697	0.0078125	0.00888584
1808	ENSG00000138449	30061	100028	GO:0060586	OG0002138	Process	multicellular organismal iron ion homeostasis	4.67128	3.74901	2.53866	2.79466	2.19902	3.87241	1.89472	2.28733	3.4384	2.56337	-0.423697	0.0078125	0.00888584
1809	ENSG00000138449	30061	100029	GO:1903988	OG0002138	Process	iron ion export across plasma membrane	4.67128	3.74901	2.53866	2.79466	2.19902	3.87241	1.89472	2.28733	3.4384	2.56337	-0.423697	0.0078125	0.00888584
1810	ENSG00000138653	64579	115165	GO:0015014	OG0000456	Process	heparan sulfate proteoglycan biosynthetic process, polysaccharide chain biosynthetic process	0.0336138	0.123212	0.119062	0.15722	0.117845	0.273901	0.0984112	0.0427637	0.108277	0.13323	0.299199	0.0078125	0.00888584
1811	ENSG00000138653	64579	115166	GO:0030210	OG0000456	Process	heparin biosynthetic process	0.0336138	0.123212	0.119062	0.15722	0.117845	0.273901	0.0984112	0.0427637	0.108277	0.13323	0.299199	0.0078125	0.00888584
1812	ENSG00000139629	11226	41415	GO:0006493	OG0001358	Process	protein O-linked glycosylation	2.35088	2.10178	1.20154	2.97545	2.51292	1.73541	3.31446	1.04806	2.15741	2.15271	-0.00314604	0.0078125	0.00888584
1813	ENSG00000139629	11226	41416	GO:0016266	OG0001358	Process	O-glycan processing	2.35088	2.10178	1.20154	2.97545	2.51292	1.73541	3.31446	1.04806	2.15741	2.15271	-0.00314604	0.0078125	0.00888584
1814	ENSG00000139734	81624	127822	GO:0007010	OG0000771	Process	cytoskeleton organization	0.406841	0.323069	0.166007	0.250284	0.159944	0.234062	0.0789205	0.328732	0.28655	0.200415	-0.5158	0.0078125	0.00888584
1815	ENSG00000139734	81624	127823	GO:0030036	OG0000771	Process	actin cytoskeleton organization	0.406841	0.323069	0.166007	0.250284	0.159944	0.234062	0.0789205	0.328732	0.28655	0.200415	-0.5158	0.0078125	0.00888584
1816	ENSG00000139734	81624	127824	GO:0030041	OG0000771	Process	actin filament polymerization	0.406841	0.323069	0.166007	0.250284	0.159944	0.234062	0.0789205	0.328732	0.28655	0.200415	-0.5158	0.0078125	0.00888584
1817	ENSG00000139800	85416	133260	GO:0006357	OG0013638	Process	regulation of transcription by RNA polymerase II	2.28697	1.59132	1.51046	1.77521	1.20041	1.64789	0.993651	1.23614	1.79099	1.26952	-0.49647	0.0078125	0.00888584
1818	ENSG00000139800	85416	133261	GO:0007417	OG0013638	Process	central nervous system development	2.28697	1.59132	1.51046	1.77521	1.20041	1.64789	0.993651	1.23614	1.79099	1.26952	-0.49647	0.0078125	0.00888584
1819	ENSG00000139800	85416	133262	GO:0030154	OG0013638	Process	cell differentiation	2.28697	1.59132	1.51046	1.77521	1.20041	1.64789	0.993651	1.23614	1.79099	1.26952	-0.49647	0.0078125	0.00888584
1820	ENSG00000140107	283600	163409	GO:0006810	OG0000435	Process	transport	0.0087362	0.00515619	0.00661695	0.0187399	0.00232993	0.00929359	0.022163	0.0158354	0.00981231	0.0124055	0.338311	0.0078125	0.00888584
1821	ENSG00000140107	283600	163410	GO:0055085	OG0000435	Process	transmembrane transport	0.0087362	0.00515619	0.00661695	0.0187399	0.00232993	0.00929359	0.022163	0.0158354	0.00981231	0.0124055	0.338311	0.0078125	0.00888584
1822	ENSG00000140443	3480	15569	GO:0003230	OG0002801	Process	cardiac atrium development	2.53708	5.37619	6.55188	6.12863	5.26089	6.30384	4.48816	3.12508	5.14844	4.79449	-0.102759	0.0078125	0.00888584
1823	ENSG00000140443	3480	15570	GO:0006955	OG0002801	Process	immune response	2.53708	5.37619	6.55188	6.12863	5.26089	6.30384	4.48816	3.12508	5.14844	4.79449	-0.102759	0.0078125	0.00888584
1824	ENSG00000140443	3480	15571	GO:0007165	OG0002801	Process	signal transduction	2.53708	5.37619	6.55188	6.12863	5.26089	6.30384	4.48816	3.12508	5.14844	4.79449	-0.102759	0.0078125	0.00888584
1825	ENSG00000140443	3480	15572	GO:0007169	OG0002801	Process	transmembrane receptor protein tyrosine kinase signaling pathway	2.53708	5.37619	6.55188	6.12863	5.26089	6.30384	4.48816	3.12508	5.14844	4.79449	-0.102759	0.0078125	0.00888584
1826	ENSG00000140443	3480	15573	GO:0007275	OG0002801	Process	multicellular organism development	2.53708	5.37619	6.55188	6.12863	5.26089	6.30384	4.48816	3.12508	5.14844	4.79449	-0.102759	0.0078125	0.00888584
1827	ENSG00000140443	3480	15574	GO:0007409	OG0002801	Process	axonogenesis	2.53708	5.37619	6.55188	6.12863	5.26089	6.30384	4.48816	3.12508	5.14844	4.79449	-0.102759	0.0078125	0.00888584
1828	ENSG00000140443	3480	15575	GO:0007568	OG0002801	Process	aging	2.53708	5.37619	6.55188	6.12863	5.26089	6.30384	4.48816	3.12508	5.14844	4.79449	-0.102759	0.0078125	0.00888584
1829	ENSG00000140443	3480	15576	GO:0008284	OG0002801	Process	positive regulation of cell population proliferation	2.53708	5.37619	6.55188	6.12863	5.26089	6.30384	4.48816	3.12508	5.14844	4.79449	-0.102759	0.0078125	0.00888584
1830	ENSG00000140443	3480	15577	GO:0008286	OG0002801	Process	insulin receptor signaling pathway	2.53708	5.37619	6.55188	6.12863	5.26089	6.30384	4.48816	3.12508	5.14844	4.79449	-0.102759	0.0078125	0.00888584
1831	ENSG00000140443	3480	15578	GO:0010656	OG0002801	Process	negative regulation of muscle cell apoptotic process	2.53708	5.37619	6.55188	6.12863	5.26089	6.30384	4.48816	3.12508	5.14844	4.79449	-0.102759	0.0078125	0.00888584
1832	ENSG00000140443	3480	15579	GO:0014065	OG0002801	Process	phosphatidylinositol 3-kinase signaling	2.53708	5.37619	6.55188	6.12863	5.26089	6.30384	4.48816	3.12508	5.14844	4.79449	-0.102759	0.0078125	0.00888584
1833	ENSG00000140443	3480	15580	GO:0014068	OG0002801	Process	positive regulation of phosphatidylinositol 3-kinase signaling	2.53708	5.37619	6.55188	6.12863	5.26089	6.30384	4.48816	3.12508	5.14844	4.79449	-0.102759	0.0078125	0.00888584
1834	ENSG00000140443	3480	15581	GO:0021549	OG0002801	Process	cerebellum development	2.53708	5.37619	6.55188	6.12863	5.26089	6.30384	4.48816	3.12508	5.14844	4.79449	-0.102759	0.0078125	0.00888584
1835	ENSG00000140443	3480	15582	GO:0021766	OG0002801	Process	hippocampus development	2.53708	5.37619	6.55188	6.12863	5.26089	6.30384	4.48816	3.12508	5.14844	4.79449	-0.102759	0.0078125	0.00888584
1836	ENSG00000140443	3480	15583	GO:0030010	OG0002801	Process	establishment of cell polarity	2.53708	5.37619	6.55188	6.12863	5.26089	6.30384	4.48816	3.12508	5.14844	4.79449	-0.102759	0.0078125	0.00888584
1837	ENSG00000140443	3480	15584	GO:0030335	OG0002801	Process	positive regulation of cell migration	2.53708	5.37619	6.55188	6.12863	5.26089	6.30384	4.48816	3.12508	5.14844	4.79449	-0.102759	0.0078125	0.00888584
1838	ENSG00000140443	3480	15585	GO:0032467	OG0002801	Process	positive regulation of cytokinesis	2.53708	5.37619	6.55188	6.12863	5.26089	6.30384	4.48816	3.12508	5.14844	4.79449	-0.102759	0.0078125	0.00888584
1839	ENSG00000140443	3480	15586	GO:0033197	OG0002801	Process	response to vitamin E	2.53708	5.37619	6.55188	6.12863	5.26089	6.30384	4.48816	3.12508	5.14844	4.79449	-0.102759	0.0078125	0.00888584
1840	ENSG00000140443	3480	15587	GO:0033674	OG0002801	Process	positive regulation of kinase activity	2.53708	5.37619	6.55188	6.12863	5.26089	6.30384	4.48816	3.12508	5.14844	4.79449	-0.102759	0.0078125	0.00888584
1841	ENSG00000140443	3480	15588	GO:0033690	OG0002801	Process	positive regulation of osteoblast proliferation	2.53708	5.37619	6.55188	6.12863	5.26089	6.30384	4.48816	3.12508	5.14844	4.79449	-0.102759	0.0078125	0.00888584
1842	ENSG00000140443	3480	15589	GO:0034224	OG0002801	Process	cellular response to zinc ion starvation	2.53708	5.37619	6.55188	6.12863	5.26089	6.30384	4.48816	3.12508	5.14844	4.79449	-0.102759	0.0078125	0.00888584
1843	ENSG00000140443	3480	15590	GO:0035094	OG0002801	Process	response to nicotine	2.53708	5.37619	6.55188	6.12863	5.26089	6.30384	4.48816	3.12508	5.14844	4.79449	-0.102759	0.0078125	0.00888584
1844	ENSG00000140443	3480	15591	GO:0038083	OG0002801	Process	peptidyl-tyrosine autophosphorylation	2.53708	5.37619	6.55188	6.12863	5.26089	6.30384	4.48816	3.12508	5.14844	4.79449	-0.102759	0.0078125	0.00888584
1845	ENSG00000140443	3480	15592	GO:0042593	OG0002801	Process	glucose homeostasis	2.53708	5.37619	6.55188	6.12863	5.26089	6.30384	4.48816	3.12508	5.14844	4.79449	-0.102759	0.0078125	0.00888584
1846	ENSG00000140443	3480	15593	GO:0043066	OG0002801	Process	negative regulation of apoptotic process	2.53708	5.37619	6.55188	6.12863	5.26089	6.30384	4.48816	3.12508	5.14844	4.79449	-0.102759	0.0078125	0.00888584
1847	ENSG00000140443	3480	15594	GO:0043243	OG0002801	Process	positive regulation of protein-containing complex disassembly	2.53708	5.37619	6.55188	6.12863	5.26089	6.30384	4.48816	3.12508	5.14844	4.79449	-0.102759	0.0078125	0.00888584
1848	ENSG00000140443	3480	15595	GO:0043409	OG0002801	Process	negative regulation of MAPK cascade	2.53708	5.37619	6.55188	6.12863	5.26089	6.30384	4.48816	3.12508	5.14844	4.79449	-0.102759	0.0078125	0.00888584
1849	ENSG00000140443	3480	15596	GO:0043410	OG0002801	Process	positive regulation of MAPK cascade	2.53708	5.37619	6.55188	6.12863	5.26089	6.30384	4.48816	3.12508	5.14844	4.79449	-0.102759	0.0078125	0.00888584
1850	ENSG00000140443	3480	15597	GO:0044849	OG0002801	Process	estrous cycle	2.53708	5.37619	6.55188	6.12863	5.26089	6.30384	4.48816	3.12508	5.14844	4.79449	-0.102759	0.0078125	0.00888584
1851	ENSG00000140443	3480	15598	GO:0045056	OG0002801	Process	transcytosis	2.53708	5.37619	6.55188	6.12863	5.26089	6.30384	4.48816	3.12508	5.14844	4.79449	-0.102759	0.0078125	0.00888584
1852	ENSG00000140443	3480	15599	GO:0045471	OG0002801	Process	response to ethanol	2.53708	5.37619	6.55188	6.12863	5.26089	6.30384	4.48816	3.12508	5.14844	4.79449	-0.102759	0.0078125	0.00888584
1853	ENSG00000140443	3480	15600	GO:0046328	OG0002801	Process	regulation of JNK cascade	2.53708	5.37619	6.55188	6.12863	5.26089	6.30384	4.48816	3.12508	5.14844	4.79449	-0.102759	0.0078125	0.00888584
1854	ENSG00000140443	3480	15601	GO:0046777	OG0002801	Process	protein autophosphorylation	2.53708	5.37619	6.55188	6.12863	5.26089	6.30384	4.48816	3.12508	5.14844	4.79449	-0.102759	0.0078125	0.00888584
1855	ENSG00000140443	3480	15602	GO:0048009	OG0002801	Process	insulin-like growth factor receptor signaling pathway	2.53708	5.37619	6.55188	6.12863	5.26089	6.30384	4.48816	3.12508	5.14844	4.79449	-0.102759	0.0078125	0.00888584
1856	ENSG00000140443	3480	15603	GO:0048015	OG0002801	Process	phosphatidylinositol-mediated signaling	2.53708	5.37619	6.55188	6.12863	5.26089	6.30384	4.48816	3.12508	5.14844	4.79449	-0.102759	0.0078125	0.00888584
1857	ENSG00000140443	3480	15604	GO:0048661	OG0002801	Process	positive regulation of smooth muscle cell proliferation	2.53708	5.37619	6.55188	6.12863	5.26089	6.30384	4.48816	3.12508	5.14844	4.79449	-0.102759	0.0078125	0.00888584
1858	ENSG00000140443	3480	15605	GO:0048680	OG0002801	Process	positive regulation of axon regeneration	2.53708	5.37619	6.55188	6.12863	5.26089	6.30384	4.48816	3.12508	5.14844	4.79449	-0.102759	0.0078125	0.00888584
1859	ENSG00000140443	3480	15606	GO:0051054	OG0002801	Process	positive regulation of DNA metabolic process	2.53708	5.37619	6.55188	6.12863	5.26089	6.30384	4.48816	3.12508	5.14844	4.79449	-0.102759	0.0078125	0.00888584
1860	ENSG00000140443	3480	15607	GO:0051897	OG0002801	Process	positive regulation of protein kinase B signaling	2.53708	5.37619	6.55188	6.12863	5.26089	6.30384	4.48816	3.12508	5.14844	4.79449	-0.102759	0.0078125	0.00888584
1861	ENSG00000140443	3480	15608	GO:0071260	OG0002801	Process	cellular response to mechanical stimulus	2.53708	5.37619	6.55188	6.12863	5.26089	6.30384	4.48816	3.12508	5.14844	4.79449	-0.102759	0.0078125	0.00888584
1862	ENSG00000140443	3480	15609	GO:0071333	OG0002801	Process	cellular response to glucose stimulus	2.53708	5.37619	6.55188	6.12863	5.26089	6.30384	4.48816	3.12508	5.14844	4.79449	-0.102759	0.0078125	0.00888584
1863	ENSG00000140443	3480	15610	GO:0071392	OG0002801	Process	cellular response to estradiol stimulus	2.53708	5.37619	6.55188	6.12863	5.26089	6.30384	4.48816	3.12508	5.14844	4.79449	-0.102759	0.0078125	0.00888584
1864	ENSG00000140443	3480	15611	GO:0071393	OG0002801	Process	cellular response to progesterone stimulus	2.53708	5.37619	6.55188	6.12863	5.26089	6.30384	4.48816	3.12508	5.14844	4.79449	-0.102759	0.0078125	0.00888584
1865	ENSG00000140443	3480	15612	GO:0071394	OG0002801	Process	cellular response to testosterone stimulus	2.53708	5.37619	6.55188	6.12863	5.26089	6.30384	4.48816	3.12508	5.14844	4.79449	-0.102759	0.0078125	0.00888584
1866	ENSG00000140443	3480	15613	GO:0071549	OG0002801	Process	cellular response to dexamethasone stimulus	2.53708	5.37619	6.55188	6.12863	5.26089	6.30384	4.48816	3.12508	5.14844	4.79449	-0.102759	0.0078125	0.00888584
1867	ENSG00000140443	3480	15614	GO:0071560	OG0002801	Process	cellular response to transforming growth factor beta stimulus	2.53708	5.37619	6.55188	6.12863	5.26089	6.30384	4.48816	3.12508	5.14844	4.79449	-0.102759	0.0078125	0.00888584
1868	ENSG00000140443	3480	15615	GO:0090031	OG0002801	Process	positive regulation of steroid hormone biosynthetic process	2.53708	5.37619	6.55188	6.12863	5.26089	6.30384	4.48816	3.12508	5.14844	4.79449	-0.102759	0.0078125	0.00888584
1869	ENSG00000140443	3480	15616	GO:0090398	OG0002801	Process	cellular senescence	2.53708	5.37619	6.55188	6.12863	5.26089	6.30384	4.48816	3.12508	5.14844	4.79449	-0.102759	0.0078125	0.00888584
1870	ENSG00000140443	3480	15617	GO:0097062	OG0002801	Process	dendritic spine maintenance	2.53708	5.37619	6.55188	6.12863	5.26089	6.30384	4.48816	3.12508	5.14844	4.79449	-0.102759	0.0078125	0.00888584
1871	ENSG00000140443	3480	15618	GO:0097242	OG0002801	Process	amyloid-beta clearance	2.53708	5.37619	6.55188	6.12863	5.26089	6.30384	4.48816	3.12508	5.14844	4.79449	-0.102759	0.0078125	0.00888584
1872	ENSG00000140443	3480	15619	GO:0120162	OG0002801	Process	positive regulation of cold-induced thermogenesis	2.53708	5.37619	6.55188	6.12863	5.26089	6.30384	4.48816	3.12508	5.14844	4.79449	-0.102759	0.0078125	0.00888584
1873	ENSG00000140443	3480	15620	GO:1902065	OG0002801	Process	response to L-glutamate	2.53708	5.37619	6.55188	6.12863	5.26089	6.30384	4.48816	3.12508	5.14844	4.79449	-0.102759	0.0078125	0.00888584
1874	ENSG00000140443	3480	15621	GO:1903944	OG0002801	Process	negative regulation of hepatocyte apoptotic process	2.53708	5.37619	6.55188	6.12863	5.26089	6.30384	4.48816	3.12508	5.14844	4.79449	-0.102759	0.0078125	0.00888584
1875	ENSG00000140443	3480	15622	GO:1904045	OG0002801	Process	cellular response to aldosterone	2.53708	5.37619	6.55188	6.12863	5.26089	6.30384	4.48816	3.12508	5.14844	4.79449	-0.102759	0.0078125	0.00888584
1876	ENSG00000140443	3480	15623	GO:1904193	OG0002801	Process	negative regulation of cholangiocyte apoptotic process	2.53708	5.37619	6.55188	6.12863	5.26089	6.30384	4.48816	3.12508	5.14844	4.79449	-0.102759	0.0078125	0.00888584
1877	ENSG00000140443	3480	15624	GO:1904385	OG0002801	Process	cellular response to angiotensin	2.53708	5.37619	6.55188	6.12863	5.26089	6.30384	4.48816	3.12508	5.14844	4.79449	-0.102759	0.0078125	0.00888584
1878	ENSG00000140443	3480	15625	GO:1904646	OG0002801	Process	cellular response to amyloid-beta	2.53708	5.37619	6.55188	6.12863	5.26089	6.30384	4.48816	3.12508	5.14844	4.79449	-0.102759	0.0078125	0.00888584
1879	ENSG00000140443	3480	15626	GO:1990314	OG0002801	Process	cellular response to insulin-like growth factor stimulus	2.53708	5.37619	6.55188	6.12863	5.26089	6.30384	4.48816	3.12508	5.14844	4.79449	-0.102759	0.0078125	0.00888584
1880	ENSG00000140481	80125	NA	NA	NA	NA	NA	0.0510762	0.0589123	0.0530016	0.0171493	0.0767856	0.0233339	0.0479445	0.0463749	0.0450348	0.0486097	0.110203	0.0078125	0.00888584
1881	ENSG00000140623	124404	142836	GO:0007283	OG0000317	Process	spermatogenesis	0.310776	0.0470946	0.0584805	0.0942051	0.0580437	0.0327829	0.160555	0.0479919	0.127639	0.0748434	-0.770123	0.0078125	0.00888584
1882	ENSG00000140623	124404	142837	GO:0008104	OG0000317	Process	protein localization	0.310776	0.0470946	0.0584805	0.0942051	0.0580437	0.0327829	0.160555	0.0479919	0.127639	0.0748434	-0.770123	0.0078125	0.00888584
1883	ENSG00000140623	124404	142838	GO:0030154	OG0000317	Process	cell differentiation	0.310776	0.0470946	0.0584805	0.0942051	0.0580437	0.0327829	0.160555	0.0479919	0.127639	0.0748434	-0.770123	0.0078125	0.00888584
1884	ENSG00000140623	124404	142839	GO:0061640	OG0000317	Process	cytoskeleton-dependent cytokinesis	0.310776	0.0470946	0.0584805	0.0942051	0.0580437	0.0327829	0.160555	0.0479919	0.127639	0.0748434	-0.770123	0.0078125	0.00888584
1885	ENSG00000141179	58488	110613	GO:0006869	OG0002125	Process	lipid transport	2.29925	2.22419	1.77258	1.90916	1.6409	1.5629	1.50657	2.29962	2.05129	1.7525	-0.227122	0.0078125	0.00888584
1886	ENSG00000141179	58488	110614	GO:0015914	OG0002125	Process	phospholipid transport	2.29925	2.22419	1.77258	1.90916	1.6409	1.5629	1.50657	2.29962	2.05129	1.7525	-0.227122	0.0078125	0.00888584
1887	ENSG00000141179	58488	110615	GO:0120163	OG0002125	Process	negative regulation of cold-induced thermogenesis	2.29925	2.22419	1.77258	1.90916	1.6409	1.5629	1.50657	2.29962	2.05129	1.7525	-0.227122	0.0078125	0.00888584
1888	ENSG00000141338	10351	39038	GO:0006686	OG0000291	Process	sphingomyelin biosynthetic process	2.41184	9.5363	3.14467	4.0766	4.74016	7.85527	3.35105	2.45708	4.79235	4.60089	-0.0588208	0.0078125	0.00888584
1889	ENSG00000141338	10351	39039	GO:0006869	OG0000291	Process	lipid transport	2.41184	9.5363	3.14467	4.0766	4.74016	7.85527	3.35105	2.45708	4.79235	4.60089	-0.0588208	0.0078125	0.00888584
1890	ENSG00000141338	10351	39040	GO:0010874	OG0000291	Process	regulation of cholesterol efflux	2.41184	9.5363	3.14467	4.0766	4.74016	7.85527	3.35105	2.45708	4.79235	4.60089	-0.0588208	0.0078125	0.00888584
1891	ENSG00000141338	10351	39041	GO:0010875	OG0000291	Process	positive regulation of cholesterol efflux	2.41184	9.5363	3.14467	4.0766	4.74016	7.85527	3.35105	2.45708	4.79235	4.60089	-0.0588208	0.0078125	0.00888584
1892	ENSG00000141338	10351	39042	GO:0030301	OG0000291	Process	cholesterol transport	2.41184	9.5363	3.14467	4.0766	4.74016	7.85527	3.35105	2.45708	4.79235	4.60089	-0.0588208	0.0078125	0.00888584
[truncated: 1,876 more rows]

## Sheet: Sup figure 4 c postnatal stages
	Ensembl_gene_identifier	genefams2geneID.BG.GeneID	X	GO_ID	Orthogroup	Category	GO_term	Brain.18yrs.24.M	Brain.23yrs.27.M	Brain.36yrs.29.M	Brain.37yrs.30.M	Brain.19yrs.25.F	Brain.21yrs.26.F	Brain.30yrs.28.F	Brain.40yrs.31.F	average.male	average.female	fold.Change	pval	FDR_p
[truncated: 5,027 more rows]

[truncated: 2 more sheets: Sup figure 4 b prenatal stages, sup figure 4 d postnatal stages]
